# Supplementary material for: Diversity, duplication, and genomic organization of homeobox genes in Lepidoptera
Source: Genome Res. 2023 Jan;33(1):32–44. doi: 10.1101/gr.277118.122 (PMC9977156; doi:10.1101/gr.277118.122)
Supplement: Supplemental Material [file supp_gr.277118.122_Supplemental_Code_1.zip]

Archive with 46 entries (43 files):
- Supplemental_Code/
- Supplemental_Code/annotate_TEs.py
- Supplemental_Code/blast_transcriptome.sh
- Supplemental_Code/Fig1_hbx_count_heatmap.R
- Supplemental_Code/Fig4A_plot_Hox_tree.R
- Supplemental_Code/Fig4B_plot_Shx_pairwise_rates.R
- Supplemental_Code/Fig5A_plot_tree.py
- Supplemental_Code/Fig5B_plot_LINE_density.R
- Supplemental_Code/get_publicRNAseq_data.py
- Supplemental_Code/lycaen_run_RELAX.py
- Supplemental_Code/map_HiC.py
- Supplemental_Code/README.txt
- Supplemental_Code/run_kallisto.py
- Supplemental_Code/run_trinity.py
- Supplemental_Code/summ_TEclasses.py
- Supplemental_Code/SuppFig2_plot_expression.R
- Supplemental_Code/SuppFig3_plot_Hox_cluster.R
- Supplemental_Code/SuppFig6_plot_tree_TEcontent.py
- Supplemental_Code/SuppFig9_plot_NK_cluster.R
- Supplemental_Code/TE_annot.py
- Supplemental_Code/transcriptome_blast_parse.py
- Supplemental_Code/trim_publicRNA_reads.sh
- __MACOSX/
- __MACOSX/._Supplemental_Code
- __MACOSX/Supplemental_Code/
- __MACOSX/Supplemental_Code/._annotate_TEs.py
- __MACOSX/Supplemental_Code/._blast_transcriptome.sh
- __MACOSX/Supplemental_Code/._Fig1_hbx_count_heatmap.R
- __MACOSX/Supplemental_Code/._Fig4A_plot_Hox_tree.R
- __MACOSX/Supplemental_Code/._Fig4B_plot_Shx_pairwise_rates.R
- __MACOSX/Supplemental_Code/._Fig5A_plot_tree.py
- __MACOSX/Supplemental_Code/._Fig5B_plot_LINE_density.R
- __MACOSX/Supplemental_Code/._get_publicRNAseq_data.py
- __MACOSX/Supplemental_Code/._lycaen_run_RELAX.py
- __MACOSX/Supplemental_Code/._map_HiC.py
- __MACOSX/Supplemental_Code/._README.txt
- __MACOSX/Supplemental_Code/._run_kallisto.py
- __MACOSX/Supplemental_Code/._run_trinity.py
- __MACOSX/Supplemental_Code/._summ_TEclasses.py
- __MACOSX/Supplemental_Code/._SuppFig2_plot_expression.R
- __MACOSX/Supplemental_Code/._SuppFig3_plot_Hox_cluster.R
- __MACOSX/Supplemental_Code/._SuppFig6_plot_tree_TEcontent.py
- __MACOSX/Supplemental_Code/._SuppFig9_plot_NK_cluster.R
- __MACOSX/Supplemental_Code/._TE_annot.py
- __MACOSX/Supplemental_Code/._transcriptome_blast_parse.py
- __MACOSX/Supplemental_Code/._trim_publicRNA_reads.sh
