# Supplementary material for: Diversity, duplication, and genomic organization of homeobox genes in Lepidoptera
Source: Genome Res. 2023 Jan;33(1):32–44. doi: 10.1101/gr.277118.122 (PMC9977156; doi:10.1101/gr.277118.122)
Supplement: Supplemental Material [file supp_gr.277118.122_Supplemental_Code_1.zip › Supplemental_Code/blast_transcriptome.sh]

sudo tblastn -query homeobox.fasta -db BLA_transcriptome -outfmt "6 qseqid sseqid stitle evalue pident bitscore qstart qend qlen sstart send slen" -evalue 1e-5 -max_target_seqs 1 -out BLA_transcriptome_homeobox.tsv
