# Supplementary material for: Diversity, duplication, and genomic organization of homeobox genes in Lepidoptera
Source: Genome Res. 2023 Jan;33(1):32–44. doi: 10.1101/gr.277118.122 (PMC9977156; doi:10.1101/gr.277118.122)
Supplement: Supplemental Material [file supp_gr.277118.122_Supplemental_Code_1.zip › Supplemental_Code/Fig5B_plot_LINE_density.R]

library(ggplot2)
library(patchwork)

LINE_TEdensity_HedSali <- read.delim("HedSali_HoxChr_LINE_te_props.txt", header=TRUE)

HedSali_LINE<- ggplot(LINE_TEdensity_HedSali, aes(x=Start, y=Prop_TE)) +
geom_area(fill="#006837", alpha=0.4) +
geom_line(color="#006837", size=0.4) +
ylim(0, 0.8) +
xlim(29444238.5,35444238.5) +
ggtitle("HedSali") +
theme_classic() + geom_vline(xintercept = 31827626, linetype="dotted", color = "#ef3b2c", size=0.8) + geom_vline(xintercept = 34526433, linetype="dotted", color = "#ef3b2c", size=0.8) +
geom_vline(xintercept = 30362044, linetype="dotted", color = "#636363", size=0.5) + geom_vline(xintercept = 34526433, linetype="dotted", color = "#636363", size=0.5) +
theme(axis.title.x=element_blank(), axis.text.x=element_blank(), axis.ticks.x=element_blank(), axis.title.y=element_blank())

LINE_TEdensity_ZeuPyri <- read.delim("ZeuPyri_HoxChr_LINE_te_props.txt", header=TRUE)

ZeuPyri_LINE<- ggplot(LINE_TEdensity_ZeuPyri, aes(x=Start, y=Prop_TE)) +
geom_area(fill="#006837", alpha=0.4) +
geom_line(color="#006837", size=0.4) +
ylim(0, 0.8) +
xlim(13018058.0,19018058.0) +
ggtitle("ZeuPyri") +
theme_classic() + geom_vline(xintercept = 16521123, linetype="dotted", color = "#ef3b2c", size=0.8) + geom_vline(xintercept = 16792349, linetype="dotted", color = "#ef3b2c", size=0.8) +
geom_vline(xintercept = 15077853, linetype="dotted", color = "#636363", size=0.5) + geom_vline(xintercept = 16958263, linetype="dotted", color = "#636363", size=0.5) +
theme(axis.title.x=element_blank(), axis.text.x=element_blank(), axis.ticks.x=element_blank(), axis.title.y=element_blank())

LINE_TEdensity_BlaLact <- read.delim("BlaLact_HoxChr_LINE_te_props.txt", header=TRUE)

BlaLact_LINE<- ggplot(LINE_TEdensity_BlaLact, aes(x=Start, y=Prop_TE)) +
geom_area(fill="#006837", alpha=0.4) +
geom_line(color="#006837", size=0.4) +
ylim(0, 0.8) +
scale_x_reverse(limits = c(13834631.0,7834631.0)) +
ggtitle("BlaLact") +
theme_classic() + geom_vline(xintercept = 9817389, linetype="dotted", color = "#ef3b2c", size=0.8) + geom_vline(xintercept = 10862781, linetype="dotted", color = "#ef3b2c", size=0.8) +
geom_vline(xintercept = 9689265, linetype="dotted", color = "#636363", size=0.5) + geom_vline(xintercept = 11979997, linetype="dotted", color = "#636363", size=0.5) +
theme(axis.title.x=element_blank(), axis.text.x=element_blank(), axis.ticks.x=element_blank(), axis.title.y=element_blank())

LINE_TEdensity_BlaAdus <- read.delim("BlaAdus_HoxChr_LINE_te_props.txt", header=TRUE)

BlaAdus_LINE<- ggplot(LINE_TEdensity_BlaAdus, aes(x=Start, y=Prop_TE)) +
geom_area(fill="#006837", alpha=0.4) +
geom_line(color="#006837", size=0.4) +
ylim(0, 0.8) +
xlim(11009202.0,17009202.0) +
ggtitle("BlaAdus") +
theme_classic() + geom_vline(xintercept = 13574903, linetype="dotted", color = "#ef3b2c", size=0.8) + geom_vline(xintercept = 15438458, linetype="dotted", color = "#ef3b2c", size=0.8) +
geom_vline(xintercept = 12471422, linetype="dotted", color = "#636363", size=0.5) + geom_vline(xintercept = 15546982, linetype="dotted", color = "#636363", size=0.5) +
theme(axis.title.x=element_blank(), axis.text.x=element_blank(), axis.ticks.x=element_blank(), axis.title.y=element_blank())

LINE_TEdensity_EupSimi <- read.delim("EupSimi_HoxChr_LINE_te_props.txt", header=TRUE)

EupSimi_LINE<- ggplot(LINE_TEdensity_EupSimi, aes(x=Start, y=Prop_TE)) +
geom_area(fill="#006837", alpha=0.4) +
geom_line(color="#006837", size=0.4) +
ylim(0, 0.8) +
scale_x_reverse(limits = c(14962734.5,8962734.5)) +
ggtitle("EupSimi") +
theme_classic() + geom_vline(xintercept = 8737685, linetype="dotted", color = "#ef3b2c", size=0.8) + geom_vline(xintercept = 14220185, linetype="dotted", color = "#ef3b2c", size=0.8) +
geom_vline(xintercept = 8737685, linetype="dotted", color = "#636363", size=0.5) + geom_vline(xintercept = 15187784, linetype="dotted", color = "#636363", size=0.5) +
theme(axis.title.x=element_blank(), axis.text.x=element_blank(), axis.ticks.x=element_blank(), axis.title.y=element_blank())

LINE_TEdensity_SpiLutu <- read.delim("SpiLutu_HoxChr_LINE_te_props.txt", header=TRUE)

SpiLutu_LINE<- ggplot(LINE_TEdensity_SpiLutu, aes(x=Start, y=Prop_TE)) +
geom_area(fill="#006837", alpha=0.4) +
geom_line(color="#006837", size=0.4) +
ylim(0, 0.8) +
xlim(9967729.5,15967729.5) +
ggtitle("SpiLutu") +
theme_classic() + geom_vline(xintercept = 13509389, linetype="dotted", color = "#ef3b2c", size=0.8) + geom_vline(xintercept = 13692776, linetype="dotted", color = "#ef3b2c", size=0.8) +
geom_vline(xintercept = 12107195, linetype="dotted", color = "#636363", size=0.5) + geom_vline(xintercept = 13828264, linetype="dotted", color = "#636363", size=0.5) +
theme(axis.title.x=element_blank(), axis.text.x=element_blank(), axis.ticks.x=element_blank(), axis.title.y=element_blank())

LINE_TEdensity_SpiLubr <- read.delim("SpiLubr_HoxChr_LINE_te_props.txt", header=TRUE)

SpiLubr_LINE<- ggplot(LINE_TEdensity_SpiLubr, aes(x=Start, y=Prop_TE)) +
geom_area(fill="#006837", alpha=0.4) +
geom_line(color="#006837", size=0.4) +
ylim(0, 0.8) +
xlim(10310688.5,16310688.5) +
ggtitle("SpiLubr") +
theme_classic() + geom_vline(xintercept = 13856716, linetype="dotted", color = "#ef3b2c", size=0.8) + geom_vline(xintercept = 13999928, linetype="dotted", color = "#ef3b2c", size=0.8) +
geom_vline(xintercept = 12474301, linetype="dotted", color = "#636363", size=0.5) + geom_vline(xintercept = 14147076, linetype="dotted", color = "#636363", size=0.5) +
theme(axis.title.x=element_blank(), axis.text.x=element_blank(), axis.ticks.x=element_blank(), axis.title.y=element_blank())

LINE_TEdensity_EilDepe <- read.delim("EilDepe_HoxChr_LINE_te_props.txt", header=TRUE)

EilDepe_LINE<- ggplot(LINE_TEdensity_EilDepe, aes(x=Start, y=Prop_TE)) +
geom_area(fill="#006837", alpha=0.4) +
geom_line(color="#006837", size=0.4) +
ylim(0, 0.8) +
xlim(10694603.5,16694603.5) +
ggtitle("EilDepe") +
theme_classic() + geom_vline(xintercept = 14334020, linetype="dotted", color = "#ef3b2c", size=0.8) + geom_vline(xintercept = 14407630, linetype="dotted", color = "#ef3b2c", size=0.8) +
geom_vline(xintercept = 12838362, linetype="dotted", color = "#636363", size=0.5) + geom_vline(xintercept = 14550845, linetype="dotted", color = "#636363", size=0.5) +
theme(axis.title.x=element_blank(), axis.text.x=element_blank(), axis.ticks.x=element_blank(), axis.title.y=element_blank())

LINE_TEdensity_EilSoro <- read.delim("EilSoro_HoxChr_LINE_te_props.txt", header=TRUE)

EilSoro_LINE<- ggplot(LINE_TEdensity_EilSoro, aes(x=Start, y=Prop_TE)) +
geom_area(fill="#006837", alpha=0.4) +
geom_line(color="#006837", size=0.4) +
ylim(0, 0.8) +
xlim(12622389.0,18622389.0) +
ggtitle("EilSoro") +
theme_classic() + geom_vline(xintercept = 16271160, linetype="dotted", color = "#ef3b2c", size=0.8) + geom_vline(xintercept = 16384468, linetype="dotted", color = "#ef3b2c", size=0.8) +
geom_vline(xintercept = 14729909, linetype="dotted", color = "#636363", size=0.5) + geom_vline(xintercept = 16514869, linetype="dotted", color = "#636363", size=0.5) +
theme(axis.title.x=element_blank(), axis.text.x=element_blank(), axis.ticks.x=element_blank(), axis.title.y=element_blank())

LINE_TEdensity_MytFerr <- read.delim("MytFerr_HoxChr_LINE_te_props.txt", header=TRUE)

MytFerr_LINE<- ggplot(LINE_TEdensity_MytFerr, aes(x=Start, y=Prop_TE)) +
geom_area(fill="#006837", alpha=0.4) +
geom_line(color="#006837", size=0.4) +
ylim(0, 0.8) +
scale_x_reverse(limits = c(13640473.5,7640473.5)) +
ggtitle("MytFerr") +
theme_classic() + geom_vline(xintercept = 9776129, linetype="dotted", color = "#ef3b2c", size=0.8) + geom_vline(xintercept = 10036014, linetype="dotted", color = "#ef3b2c", size=0.8) +
geom_vline(xintercept = 9659444, linetype="dotted", color = "#636363", size=0.5) + geom_vline(xintercept = 11621503, linetype="dotted", color = "#636363", size=0.5) +
theme(axis.title.x=element_blank(), axis.text.x=element_blank(), axis.ticks.x=element_blank(), axis.title.y=element_blank())

LINE_TEdensity_MytImpu <- read.delim("MytImpu_HoxChr_LINE_te_props.txt", header=TRUE)

MytImpu_LINE<- ggplot(LINE_TEdensity_MytImpu, aes(x=Start, y=Prop_TE)) +
geom_area(fill="#006837", alpha=0.4) +
geom_line(color="#006837", size=0.4) +
ylim(0, 0.8) +
xlim(16308892.5,22308892.5) +
ggtitle("MytImpu") +
theme_classic() + geom_vline(xintercept = 19695667, linetype="dotted", color = "#ef3b2c", size=0.8) + geom_vline(xintercept = 20388541, linetype="dotted", color = "#ef3b2c", size=0.8) +
geom_vline(xintercept = 18108482, linetype="dotted", color = "#636363", size=0.5) + geom_vline(xintercept = 20509303, linetype="dotted", color = "#636363", size=0.5) +
theme(axis.title.x=element_blank(), axis.text.x=element_blank(), axis.ticks.x=element_blank(), axis.title.y=element_blank())

LINE_TEdensity_ApaMono <- read.delim("ApaMono_HoxChr_LINE_te_props.txt", header=TRUE)

ApaMono_LINE<- ggplot(LINE_TEdensity_ApaMono, aes(x=Start, y=Prop_TE)) +
geom_area(fill="#006837", alpha=0.4) +
geom_line(color="#006837", size=0.4) +
ylim(0, 0.8) +
scale_x_reverse(limits = c(10578828.5,4578828.5)) +
ggtitle("ApaMono") +
theme_classic() + geom_vline(xintercept = 6829081, linetype="dotted", color = "#ef3b2c", size=0.8) + geom_vline(xintercept = 7230186, linetype="dotted", color = "#ef3b2c", size=0.8) +
geom_vline(xintercept = 6718776, linetype="dotted", color = "#636363", size=0.5) + geom_vline(xintercept = 8438881, linetype="dotted", color = "#636363", size=0.5) +
theme(axis.title.x=element_blank(), axis.text.x=element_blank(), axis.ticks.x=element_blank(), axis.title.y=element_blank())

LINE_TEdensity_NocJant <- read.delim("NocJant_HoxChr_LINE_te_props.txt", header=TRUE)

NocJant_LINE<- ggplot(LINE_TEdensity_NocJant, aes(x=Start, y=Prop_TE)) +
geom_area(fill="#006837", alpha=0.4) +
geom_line(color="#006837", size=0.4) +
ylim(0, 0.8) +
xlim(8811620.5,14811620.5) +
ggtitle("NocJant") +
theme_classic() + geom_vline(xintercept = 12305550, linetype="dotted", color = "#ef3b2c", size=0.8) + geom_vline(xintercept = 12377791, linetype="dotted", color = "#ef3b2c", size=0.8) +
geom_vline(xintercept = 11147389, linetype="dotted", color = "#636363", size=0.5) + geom_vline(xintercept = 12475852, linetype="dotted", color = "#636363", size=0.5) +
theme(axis.title.x=element_blank(), axis.text.x=element_blank(), axis.ticks.x=element_blank(), axis.title.y=element_blank())

LINE_TEdensity_NocFimb <- read.delim("NocFimb_HoxChr_LINE_te_props.txt", header=TRUE)

NocFimb_LINE<- ggplot(LINE_TEdensity_NocFimb, aes(x=Start, y=Prop_TE)) +
geom_area(fill="#006837", alpha=0.4) +
geom_line(color="#006837", size=0.4) +
ylim(0, 0.8) +
scale_x_reverse(limits = c(12074766.5,6074766.5)) +
ggtitle("NocFimb") +
theme_classic() + geom_vline(xintercept = 8224389, linetype="dotted", color = "#ef3b2c", size=0.8) + geom_vline(xintercept = 8871139, linetype="dotted", color = "#ef3b2c", size=0.8) +
geom_vline(xintercept = 8126907, linetype="dotted", color = "#636363", size=0.5) + geom_vline(xintercept = 10022626, linetype="dotted", color = "#636363", size=0.5) +
theme(axis.title.x=element_blank(), axis.text.x=element_blank(), axis.ticks.x=element_blank(), axis.title.y=element_blank())

p<- HedSali_LINE/ZeuPyri_LINE/BlaLact_LINE/BlaAdus_LINE/EupSimi_LINE/SpiLutu_LINE/SpiLubr_LINE/EilDepe_LINE/EilSoro_LINE/MytFerr_LINE/MytImpu_LINE/ApaMono_LINE/NocJant_LINE/NocFimb_LINE/

pdf("sign_LINE_density.pdf", height = 20, width = 5)
print(p)
dev.off()
