# Supplementary material for: Diversity, duplication, and genomic organization of homeobox genes in Lepidoptera
Source: Genome Res. 2023 Jan;33(1):32–44. doi: 10.1101/gr.277118.122 (PMC9977156; doi:10.1101/gr.277118.122)
Supplement: Supplemental Material [file supp_gr.277118.122_Supplemental_Code_1.zip › Supplemental_Code/README.txt]

######################################################################################################################
#Diversity, duplication and genomic organisation of homeobox genes in Lepidoptera
#Mulhair et al. 
#Contact: peter.mulhair@biology.ox.ac.uk
#The source code and data corresponding to this study is also available at github.com/PeterMulhair/Lepidoptera_homeobox
#######################################################################################################################

Pipeline used in this study to annotate homeobox genes is accessible at https://github.com/PeterMulhair/HbxFinder

#################################
## Scripts to run analyses

# Annotate & plot of TADs
map_HiC.py

# Annotate & parse TE content
TE_annot.py
summ_TEclasses.py

# Test for relaxed selection
lycaen_run_RELAX.py

# RNAseq analyses - processing data and quantifying expression
get_publicRNAseq_data.py
trim_publicRNA_reads.sh
run_trinity.py
run_kallisto.py
blast_transcriptome.sh
transcriptome_blast_parse.py

#################################

## Figure plots

# Figure 1
Fig1_hbx_count_heatmap.R

# Figure 4
Fig4A_plot_Hox_tree.R
Fig4B_plot_Shx_pairwise_rates.R

# Figure 5
Fig5A_plot_tree.py
Fig5B_plot_LINE_density.R

# Supplementary figures
SuppFig2_plot_expression.R
SuppFig3_plot_Hox_cluster.R
SuppFig6_plot_tree_TEcontent.py
SuppFig9_plot_NK_cluster.R

#################################
