# Supplementary material for: Diversity, duplication, and genomic organization of homeobox genes in Lepidoptera
Source: Genome Res. 2023 Jan;33(1):32–44. doi: 10.1101/gr.277118.122 (PMC9977156; doi:10.1101/gr.277118.122)
Supplement: Supplemental Material [file supp_gr.277118.122_Supplemental_Code_1.zip › Supplemental_Code/trim_publicRNA_reads.sh]

sudo java -jar /home/zoo/zool2500/bin/Trimmomatic-0.39/trimmomatic-0.39.jar PE -threads 30 -phred33 ../../raw/Biston_betularia_1.fastq.gz ../../raw/Biston_betularia_2.fastq.gz Biston_betularia_1_paired_trim.fastq Biston_betularia_1_unpaired_trim.fastq Biston_betularia_2_paired_trim.fastq Biston_betularia_2_unpaired_trim.fastq ILLUMINACLIP:TruSeq3-PE.fa:2:30:10 LEADING:3 TRAILING:3 SLIDINGWINDOW:10:30 MINLEN:35
sudo java -jar /home/zoo/zool2500/bin/Trimmomatic-0.39/trimmomatic-0.39.jar PE -threads 30 -phred33 ../../raw/Pieris_rapae_1.fastq.gz ../../raw/Pieris_rapae_2.fastq.gz Pieris_rapae_1_paired_trim.fastq Pieris_rapae_1_unpaired_trim.fastq Pieris_rapae_2_paired_trim.fastq Pieris_rapae_2_unpaired_trim.fastq ILLUMINACLIP:TruSeq3-PE.fa:2:30:10 LEADING:3 TRAILING:3 SLIDINGWINDOW:10:30 MINLEN:35
sudo java -jar /home/zoo/zool2500/bin/Trimmomatic-0.39/trimmomatic-0.39.jar PE -threads 30 -phred33 ../../raw/Limenitis_camilla_1.fastq.gz ../../raw/Limenitis_camilla_2.fastq.gz Limenitis_camilla_1_paired_trim.fastq Limenitis_camilla_1_unpaired_trim.fastq Limenitis_camilla_2_paired_trim.fastq Limenitis_camilla_2_unpaired_trim.fastq ILLUMINACLIP:TruSeq3-PE.fa:2:30:10 LEADING:3 TRAILING:3 SLIDINGWINDOW:10:30 MINLEN:35
sudo java -jar /home/zoo/zool2500/bin/Trimmomatic-0.39/trimmomatic-0.39.jar PE -threads 30 -phred33 ../../raw/Nymphalis_urticae_1.fastq.gz ../../raw/Nymphalis_urticae_2.fastq.gz Nymphalis_urticae_1_paired_trim.fastq Nymphalis_urticae_1_unpaired_trim.fastq Nymphalis_urticae_2_paired_trim.fastq Nymphalis_urticae_2_unpaired_trim.fastq ILLUMINACLIP:TruSeq3-PE.fa:2:30:10 LEADING:3 TRAILING:3 SLIDINGWINDOW:10:30 MINLEN:35
sudo java -jar /home/zoo/zool2500/bin/Trimmomatic-0.39/trimmomatic-0.39.jar PE -threads 30 -phred33 ../../raw/Pararge_aegeria_1.fastq.gz ../../raw/Pararge_aegeria_2.fastq.gz Pararge_aegeria_1_paired_trim.fastq Pararge_aegeria_1_unpaired_trim.fastq Pararge_aegeria_2_paired_trim.fastq Pararge_aegeria_2_unpaired_trim.fastq ILLUMINACLIP:TruSeq3-PE.fa:2:30:10 LEADING:3 TRAILING:3 SLIDINGWINDOW:10:30 MINLEN:35
sudo java -jar /home/zoo/zool2500/bin/Trimmomatic-0.39/trimmomatic-0.39.jar PE -threads 30 -phred33 ../../raw/Vanessa_atalanta_1.fastq.gz ../../raw/Vanessa_atalanta_2.fastq.gz Vanessa_atalanta_1_paired_trim.fastq Vanessa_atalanta_1_unpaired_trim.fastq Vanessa_atalanta_2_paired_trim.fastq Vanessa_atalanta_2_unpaired_trim.fastq ILLUMINACLIP:TruSeq3-PE.fa:2:30:10 LEADING:3 TRAILING:3 SLIDINGWINDOW:10:30 MINLEN:35
sudo java -jar /home/zoo/zool2500/bin/Trimmomatic-0.39/trimmomatic-0.39.jar PE -threads 30 -phred33 ../../raw/Vanessa_cardui_1.fastq.gz ../../raw/Vanessa_cardui_2.fastq.gz Vanessa_cardui_1_paired_trim.fastq Vanessa_cardui_1_unpaired_trim.fastq Vanessa_cardui_2_paired_trim.fastq Vanessa_cardui_2_unpaired_trim.fastq ILLUMINACLIP:TruSeq3-PE.fa:2:30:10 LEADING:3 TRAILING:3 SLIDINGWINDOW:10:30 MINLEN:35
