# Supplementary material for: Diversity, duplication, and genomic organization of homeobox genes in Lepidoptera
Source: Genome Res. 2023 Jan;33(1):32–44. doi: 10.1101/gr.277118.122 (PMC9977156; doi:10.1101/gr.277118.122)
Supplement: Supplemental Material [file supp_gr.277118.122_Supplemental_Data_.zip]

Archive with 60 entries (57 files):
- Supplemental_Data/
- Supplemental_Data/Biston_betularia_abundance.tsv
- Supplemental_Data/CERS_cluster_filtered_lepi.txt
- Supplemental_Data/CUT_cluster_filtered_lepi.txt
- Supplemental_Data/HOX_cluster_filtered_lepi.txt
- Supplemental_Data/HOX_cluster_only_filtered_short.tsv
- Supplemental_Data/HOX_HD_AA.fasta
- Supplemental_Data/HOX_HD_nuc.fasta
- Supplemental_Data/lepi_busco_tree_rooted.nwk
- Supplemental_Data/lep_HOX_AA.aln.contree
- Supplemental_Data/lep_TE_summ.tsv
- Supplemental_Data/Limenitis_camilla_abundance.tsv
- Supplemental_Data/LIM_cluster_filtered_lepi.txt
- Supplemental_Data/NK_cluster_filtered_lepi.txt
- Supplemental_Data/NK_cluster_only_filtered_short_lepi.tsv
- Supplemental_Data/Nymphalis_urticae_abundance.tsv
- Supplemental_Data/Pararge_aegeria_abundance.tsv
- Supplemental_Data/Pieris_rapae_abundance.tsv
- Supplemental_Data/POU_cluster_filtered_lepi.txt
- Supplemental_Data/PRD_cluster_filtered_lepi.txt
- Supplemental_Data/PROS_cluster_filtered_lepi.txt
- Supplemental_Data/README.txt
- Supplemental_Data/SINE_cluster_filtered_lepi.txt
- Supplemental_Data/sp_hbx_count_lepi.tsv
- Supplemental_Data/sp_hbx_genes_lepi.tsv
- Supplemental_Data/TALE_cluster_filtered_lepi.txt
- Supplemental_Data/Vanessa_atalanta_abundance.tsv
- Supplemental_Data/Vanessa_cardui_abundance.tsv
- Supplemental_Data/ZF_cluster_filtered_lepi.txt
- __MACOSX/
- __MACOSX/._Supplemental_Data
- __MACOSX/Supplemental_Data/
- __MACOSX/Supplemental_Data/._Biston_betularia_abundance.tsv
- __MACOSX/Supplemental_Data/._CERS_cluster_filtered_lepi.txt
- __MACOSX/Supplemental_Data/._CUT_cluster_filtered_lepi.txt
- __MACOSX/Supplemental_Data/._HOX_cluster_filtered_lepi.txt
- __MACOSX/Supplemental_Data/._HOX_cluster_only_filtered_short.tsv
- __MACOSX/Supplemental_Data/._HOX_HD_AA.fasta
- __MACOSX/Supplemental_Data/._HOX_HD_nuc.fasta
- __MACOSX/Supplemental_Data/._lepi_busco_tree_rooted.nwk
- __MACOSX/Supplemental_Data/._lep_HOX_AA.aln.contree
- __MACOSX/Supplemental_Data/._lep_TE_summ.tsv
- __MACOSX/Supplemental_Data/._Limenitis_camilla_abundance.tsv
- __MACOSX/Supplemental_Data/._LIM_cluster_filtered_lepi.txt
- __MACOSX/Supplemental_Data/._NK_cluster_filtered_lepi.txt
- __MACOSX/Supplemental_Data/._NK_cluster_only_filtered_short_lepi.tsv
- __MACOSX/Supplemental_Data/._Nymphalis_urticae_abundance.tsv
- __MACOSX/Supplemental_Data/._Pararge_aegeria_abundance.tsv
- __MACOSX/Supplemental_Data/._Pieris_rapae_abundance.tsv
- __MACOSX/Supplemental_Data/._POU_cluster_filtered_lepi.txt
- __MACOSX/Supplemental_Data/._PRD_cluster_filtered_lepi.txt
- __MACOSX/Supplemental_Data/._PROS_cluster_filtered_lepi.txt
- __MACOSX/Supplemental_Data/._README.txt
- __MACOSX/Supplemental_Data/._SINE_cluster_filtered_lepi.txt
- __MACOSX/Supplemental_Data/._sp_hbx_count_lepi.tsv
- __MACOSX/Supplemental_Data/._sp_hbx_genes_lepi.tsv
- __MACOSX/Supplemental_Data/._TALE_cluster_filtered_lepi.txt
- __MACOSX/Supplemental_Data/._Vanessa_atalanta_abundance.tsv
- __MACOSX/Supplemental_Data/._Vanessa_cardui_abundance.tsv
- __MACOSX/Supplemental_Data/._ZF_cluster_filtered_lepi.txt
