# Supplementary material for: Diversity, duplication, and genomic organization of homeobox genes in Lepidoptera
Source: Genome Res. 2023 Jan;33(1):32–44. doi: 10.1101/gr.277118.122 (PMC9977156; doi:10.1101/gr.277118.122)
Supplement: Supplemental Material [file supp_gr.277118.122_Supplemental_Data_.zip › Supplemental_Data/Biston_betularia_abundance.tsv]

target_id	length	eff_length	est_counts	tpm
TRINITY_DN30031_c0_g1_i1	1426	1114.09	769	39.9966
TRINITY_DN30050_c0_g1_i1	406	127.889	5	2.26546
TRINITY_DN30003_c0_g1_i1	590	285.717	7	1.41965
TRINITY_DN30023_c0_g1_i1	294	55.5855	0	0
TRINITY_DN30057_c0_g1_i1	2032	1720.09	4040	136.097
TRINITY_DN30090_c0_g1_i1	307	62.5336	3	2.77988
TRINITY_DN30008_c0_g1_i1	367	100.073	3	1.73709
TRINITY_DN30083_c0_g1_i1	335	79.1412	3	2.19653
TRINITY_DN30061_c0_g1_i1	609	303.666	8	1.52655
TRINITY_DN30032_c0_g1_i1	700	391.194	12	1.77749
TRINITY_DN30086_c0_g1_i1	679	370.704	13	2.03205
TRINITY_DN30091_c0_g1_i1	224	27.5146	2	4.21197
TRINITY_DN30020_c0_g1_i1	485	191.626	4	1.20955
TRINITY_DN30081_c0_g1_i1	258	39.2878	4	5.89957
TRINITY_DN30085_c0_g1_i1	860	548.969	8	0.844424
TRINITY_DN30073_c0_g1_i1	650	342.751	9	1.52153
TRINITY_DN30075_c0_g1_i1	309	63.6819	1	0.909917
TRINITY_DN30089_c0_g1_i1	463	172.975	5	1.67496
TRINITY_DN30048_c0_g1_i1	545	244.466	12.757	3.02377
TRINITY_DN30019_c0_g1_i1	1001	689.092	530	44.5673
TRINITY_DN30014_c0_g1_i1	1271	959.092	475	28.698
TRINITY_DN30037_c0_g1_i1	1171	859.092	10264	692.301
TRINITY_DN30074_c0_g1_i1	268	43.5266	4	5.32505
TRINITY_DN30007_c0_g1_i1	615	309.348	5	0.936571
TRINITY_DN30041_c0_g1_i1	351	89.3796	3	1.94491
TRINITY_DN30013_c0_g1_i1	303	60.2356	3	2.88593
TRINITY_DN30026_c0_g1_i1	267	43.041	2	2.69256
TRINITY_DN30082_c0_g1_i1	419	137.86	10	4.20318
TRINITY_DN30079_c0_g1_i1	1105	793.092	14	1.02287
TRINITY_DN30009_c0_g1_i1	585	281.035	99	20.4124
TRINITY_DN30078_c0_g1_i1	1331	1019.09	1389	78.9781
TRINITY_DN30080_c0_g1_i1	1166	854.092	731	49.5942
TRINITY_DN30030_c0_g1_i1	3128	2816.09	135.396	2.78597
TRINITY_DN30011_c0_g1_i1	297	57.0773	4	4.06082
TRINITY_DN30097_c0_g1_i1	586	281.977	10	2.05496
TRINITY_DN30033_c0_g1_i1	422	140.257	10	4.13137
TRINITY_DN30017_c0_g1_i1	546	245.36	6	1.41699
TRINITY_DN30039_c0_g1_i1	248	35.4721	1	1.63354
TRINITY_DN30004_c0_g1_i1	346	86.2009	5	3.36106
TRINITY_DN30094_c0_g1_i1	266	42.5963	3	4.081
TRINITY_DN30093_c0_g1_i1	1008	696.092	13	1.08217
TRINITY_DN30053_c0_g1_i1	210	23.7828	1	2.43643
TRINITY_DN30006_c0_g1_i1	344	84.9113	5	3.41211
TRINITY_DN30005_c0_g1_i1	417	136.338	2	0.850024
TRINITY_DN30087_c0_g1_i1	272	45.3008	3	3.83737
TRINITY_DN30095_c0_g1_i1	278	48.1288	2	2.40792
TRINITY_DN30025_c0_g1_i1	518	220.371	5	1.31472
TRINITY_DN30024_c0_g1_i1	355	92.0094	3	1.88933
TRINITY_DN30077_c0_g1_i1	433	149.033	3	1.16642
TRINITY_DN30045_c0_g1_i1	2140	1828.09	6457	204.668
TRINITY_DN30047_c0_g1_i1	282	49.9005	0	0
TRINITY_DN30076_c0_g1_i1	1113	801.092	1230	88.9694
TRINITY_DN30099_c0_g1_i1	484	190.777	1	0.303732
TRINITY_DN30002_c0_g1_i1	300	58.5824	1.01483	1.0038
TRINITY_DN30092_c0_g1_i1	302	59.6332	2	1.94339
TRINITY_DN30044_c0_g1_i1	782	471.646	573	70.3974
TRINITY_DN30055_c0_g1_i1	424	141.857	4	1.63391
TRINITY_DN30001_c0_g1_i1	753	443.048	945	123.594
TRINITY_DN30064_c0_g1_i1	1275	963.092	87.0596	5.23802
TRINITY_DN30069_c0_g1_i1	875	563.913	53	5.44605
TRINITY_DN30034_c0_g1_i1	475	183.127	190	60.1202
TRINITY_DN30100_c0_g1_i1	215	25.0566	2	4.62514
TRINITY_DN30054_c0_g1_i1	828	517.171	13	1.45656
TRINITY_DN30010_c0_g1_i1	902	590.797	359	35.2106
TRINITY_DN30012_c0_g1_i1	1410	1098.09	23	1.21369
TRINITY_DN30071_c0_g1_i1	322	71.1967	5	4.06938
TRINITY_DN30060_c0_g1_i1	652	344.633	33.4154	5.61834
TRINITY_DN30072_c0_g1_i1	3282	2970.09	528868	10318
TRINITY_DN30027_c0_g1_i1	340	82.3519	4	2.81452
TRINITY_DN30022_c0_g1_i1	512	215.073	5	1.34711
TRINITY_DN30088_c0_g1_i1	554	252.554	6	1.37662
TRINITY_DN30036_c0_g1_i1	503	207.147	5	1.39865
TRINITY_DN30049_c0_g1_i1	1363	1051.09	591	32.581
TRINITY_DN30062_c0_g1_i1	625	318.902	6	1.09021
TRINITY_DN30038_c0_g1_i1	322	71.1967	3	2.44163
TRINITY_DN30021_c0_g1_i1	496	201.02	7	2.0178
TRINITY_DN30068_c0_g1_i1	240	32.7085	2	3.54313
TRINITY_DN30058_c0_g1_i1	285	51.2081	2.00456	2.26829
TRINITY_DN30043_c0_g1_i1	500	204.56	6	1.6996
TRINITY_DN30059_c0_g1_i1	228	28.7867	1	2.01291
TRINITY_DN30098_c0_g1_i1	815	504.284	16	1.8385
TRINITY_DN30096_c0_g1_i1	297	57.0773	2	2.03041
TRINITY_DN30029_c0_g1_i1	411	131.739	4	1.75939
TRINITY_DN30015_c0_g1_i1	1016	704.092	16	1.31677
TRINITY_DN30040_c0_g1_i1	657	349.472	6	0.994848
TRINITY_DN30084_c0_g1_i1	619	313.146	7	1.2953
TRINITY_DN30065_c0_g1_i1	737	427.336	9	1.22037
TRINITY_DN1548_c0_g1_i1	2244	1932.09	1488	44.6265
TRINITY_DN1548_c1_g1_i1	2880	2568.09	936.923	21.1403
TRINITY_DN1548_c2_g1_i1	855	544.001	61.4136	6.54158
TRINITY_DN1548_c2_g1_i2	4478	4166.09	502.754	6.9927
TRINITY_DN1548_c2_g2_i3	489	195.041	3.29842	0.979935
TRINITY_DN1548_c2_g2_i5	407	128.641	1.26158	0.568269
TRINITY_DN1548_c2_g2_i4	701	392.178	0	0
TRINITY_DN1548_c2_g2_i2	699	390.209	0	0
TRINITY_DN1548_c3_g1_i1	207	23.0268	0	0
TRINITY_DN1532_c0_g1_i2	4012	3700.09	38.7122	0.606252
TRINITY_DN1532_c0_g1_i1	3917	3605.09	388.871	6.25039
TRINITY_DN1532_c0_g2_i1	1523	1211.09	42.5469	2.03567
TRINITY_DN1532_c0_g2_i3	1523	1211.09	42.5469	2.03567
TRINITY_DN1532_c0_g3_i1	4005	3693.09	749.377	11.7579
TRINITY_DN1532_c0_g3_i2	3934	3622.09	723.04	11.567
TRINITY_DN1532_c0_g4_i1	361	95.9603	5.00286	3.02096
TRINITY_DN1532_c0_g5_i1	500	204.56	9	2.54941
TRINITY_DN1532_c0_g6_i1	505	208.924	10.3206	2.86243
TRINITY_DN1532_c1_g1_i1	303	60.2356	1.00204	0.963936
TRINITY_DN1532_c2_g1_i1	302	59.6332	4	3.88678
TRINITY_DN1532_c3_g1_i1	326	73.6144	4	3.14858
TRINITY_DN1589_c0_g1_i1	6353	6041.09	62.2172	0.596778
TRINITY_DN1589_c0_g1_i3	6257	5945.09	429.589	4.1871
TRINITY_DN1589_c0_g1_i2	6299	5987.09	546.133	5.28567
TRINITY_DN1589_c0_g1_i5	6143	5831.09	237.952	2.3646
TRINITY_DN1589_c0_g1_i7	6183	5871.09	0	0
TRINITY_DN1589_c0_g1_i6	6395	6083.09	80.1084	0.763082
TRINITY_DN1568_c0_g1_i2	1450	1138.09	2807.94	142.964
TRINITY_DN1568_c0_g1_i1	2194	1882.09	419.061	12.9019
TRINITY_DN1568_c1_g1_i8	6958	6646.09	288.305	2.51364
TRINITY_DN1568_c1_g1_i9	6312	6000.09	2340.02	22.5985
TRINITY_DN1568_c1_g1_i4	6386	6074.09	223.722	2.13425
TRINITY_DN1568_c1_g1_i10	6366	6054.09	57.6343	0.551633
TRINITY_DN1568_c1_g1_i5	6292	5980.09	636.383	6.16636
TRINITY_DN1568_c1_g1_i2	6660	6348.09	213.004	1.9443
TRINITY_DN1568_c1_g1_i1	6824	6512.09	534.047	4.752
TRINITY_DN1568_c2_g1_i1	2167	1855.09	457.304	14.2842
TRINITY_DN1546_c0_g1_i1	1073	761.092	117.534	8.94836
TRINITY_DN1546_c0_g1_i2	10861	10549.1	567.869	3.11926
TRINITY_DN1546_c0_g1_i4	10779	10467.1	3268.13	18.0922
TRINITY_DN1546_c0_g1_i6	988	676.12	157.523	13.5001
TRINITY_DN1546_c0_g1_i3	1079	767.092	100.943	7.62513
TRINITY_DN1546_c0_g1_i5	1280	968.092	0	0
TRINITY_DN1500_c0_g1_i1	2350	2038.09	802.823	22.8252
TRINITY_DN1500_c1_g1_i8	5293	4981.09	107.059	1.24543
TRINITY_DN1500_c1_g1_i6	2594	2282.09	426.167	10.8209
TRINITY_DN1500_c1_g1_i11	246	34.7629	0	0
TRINITY_DN1500_c1_g1_i7	5293	4981.09	151.793	1.76581
TRINITY_DN1500_c1_g1_i9	1975	1663.09	32.2455	1.12349
TRINITY_DN1500_c1_g1_i4	824	513.233	62.2599	7.02931
TRINITY_DN1500_c1_g1_i10	3504	3192.09	750.207	13.6183
TRINITY_DN1500_c1_g1_i2	684	375.502	10.9274	1.68626
TRINITY_DN1500_c1_g1_i3	5308	4996.09	122.166	1.41689
TRINITY_DN1500_c1_g1_i12	3536	3224.09	53.6317	0.9639
TRINITY_DN1500_c1_g1_i1	692	383.334	15.1609	2.29174
TRINITY_DN1500_c2_g1_i1	605	299.972	56	10.8174
TRINITY_DN1500_c3_g1_i1	244	34.034	2.08324	3.54685
TRINITY_DN1500_c4_g1_i1	210	23.7828	0	0
TRINITY_DN1500_c5_g1_i1	1552	1240.09	115.705	5.4065
TRINITY_DN1500_c6_g1_i1	210	23.7828	2	4.87287
TRINITY_DN1588_c0_g1_i1	835	524.119	41.671	4.60704
TRINITY_DN1588_c0_g1_i2	1082	770.092	153.329	11.5372
TRINITY_DN1588_c0_g2_i1	288	52.6168	6	6.60761
TRINITY_DN1588_c0_g4_i2	841	530.076	13.1674	1.4394
TRINITY_DN1588_c0_g4_i1	830	519.16	13.8341	1.54407
TRINITY_DN1588_c0_g5_i1	672	363.904	48	7.64315
TRINITY_DN1588_c0_g6_i1	231	29.8036	0	0
TRINITY_DN1588_c0_g3_i2	3172	2860.09	473.551	9.59411
TRINITY_DN1588_c0_g3_i3	3335	3023.09	590.068	11.3102
TRINITY_DN1588_c1_g1_i1	6247	5935.09	814.378	7.95091
TRINITY_DN1588_c1_g1_i2	6240	5928.09	743.622	7.26867
TRINITY_DN1588_c2_g1_i1	469	178.023	21.7877	7.09174
TRINITY_DN1561_c0_g2_i2	2448	2136.09	343.517	9.31849
TRINITY_DN1561_c0_g2_i3	1946	1634.09	78.1527	2.77131
TRINITY_DN1561_c0_g2_i4	524	225.644	3	0.770399
TRINITY_DN1561_c0_g2_i1	1447	1135.09	33.431	1.70662
TRINITY_DN1561_c0_g1_i5	2946	2634.09	422.505	9.29434
TRINITY_DN1561_c0_g1_i10	3318	3006.09	94.2099	1.81598
TRINITY_DN1561_c0_g1_i7	1145	833.092	19.2091	1.33608
TRINITY_DN1561_c0_g1_i11	703	394.075	10.3831	1.52675
TRINITY_DN1561_c0_g1_i9	2970	2658.09	112.916	2.46151
TRINITY_DN1561_c0_g1_i6	233	30.3795	1	1.90738
TRINITY_DN1561_c0_g1_i2	2720	2408.09	136.766	3.29096
TRINITY_DN1561_c0_g1_i8	2744	2432.09	30.0895	0.716892
TRINITY_DN1561_c1_g1_i1	211	24.1432	2	4.80014
TRINITY_DN1587_c0_g1_i1	3105	2793.09	1908	39.5832
TRINITY_DN1530_c0_g1_i1	779	468.683	113	13.9707
TRINITY_DN1571_c0_g1_i3	8628	8316.09	537.209	3.74319
TRINITY_DN1571_c0_g1_i7	10699	10387.1	199.4	1.11237
TRINITY_DN1571_c0_g1_i10	10786	10474.1	87.6151	0.484708
TRINITY_DN1571_c0_g1_i1	9327	9015.09	127.297	0.818212
TRINITY_DN1571_c0_g1_i8	11187	10875.1	272.67	1.45286
TRINITY_DN1571_c0_g1_i12	10143	9831.09	578.41	3.4092
TRINITY_DN1571_c0_g1_i6	11119	10807.1	156.862	0.841061
TRINITY_DN1571_c0_g1_i4	11274	10962.1	124.219	0.656617
TRINITY_DN1571_c0_g1_i2	11819	11507.1	851.375	4.2872
TRINITY_DN1571_c0_g1_i15	10229	9917.09	466.779	2.72737
TRINITY_DN1571_c0_g1_i9	11078	10766.1	431.405	2.32191
TRINITY_DN1571_c0_g1_i5	5926	5614.09	890.351	9.18966
TRINITY_DN1571_c0_g1_i13	11906	11594.1	404.408	2.02116
TRINITY_DN1597_c0_g1_i30	13350	13038.1	136.691	0.607496
TRINITY_DN1597_c0_g1_i11	18944	18632.1	319.588	0.993908
TRINITY_DN1597_c0_g1_i26	18601	18289.1	95.439	0.302379
TRINITY_DN1597_c0_g1_i5	14200	13888.1	187.732	0.783274
TRINITY_DN1597_c0_g1_i9	18880	18568.1	251.663	0.785363
TRINITY_DN1597_c0_g1_i6	18536	18224.1	76.7892	0.244159
TRINITY_DN1597_c0_g1_i28	14888	14576.1	37.2057	0.147906
TRINITY_DN1597_c0_g1_i25	18781	18469.1	551.385	1.72993
TRINITY_DN1597_c0_g1_i8	1235	923.092	31.8367	1.99848
TRINITY_DN1597_c0_g1_i15	14295	13983.1	401.286	1.66291
TRINITY_DN1597_c0_g1_i16	13351	13039.1	30.6845	0.136361
TRINITY_DN1597_c0_g1_i18	13445	13133.1	307.569	1.35704
TRINITY_DN1597_c0_g1_i29	18632	18320.1	302.145	0.955665
TRINITY_DN1597_c0_g1_i22	18633	18321.1	293.425	0.928034
TRINITY_DN1597_c0_g1_i1	14200	13888.1	731.142	3.05054
TRINITY_DN1597_c0_g1_i33	18782	18470.1	534.806	1.67782
TRINITY_DN1597_c0_g1_i17	14889	14577.1	35.8421	0.142476
TRINITY_DN1597_c0_g1_i21	18537	18225.1	74.5713	0.237094
TRINITY_DN1597_c0_g1_i23	14296	13984.1	385.755	1.59843
TRINITY_DN1597_c0_g1_i20	849	538.023	10.4021	1.12031
TRINITY_DN1597_c0_g1_i24	18945	18633.1	310.086	0.964307
TRINITY_DN1597_c0_g1_i3	930	618.664	14.2241	1.33226
TRINITY_DN1597_c0_g1_i19	3378	3066.09	123.537	2.33469
TRINITY_DN1597_c0_g1_i7	13351	13039.1	131.195	0.583025
TRINITY_DN1564_c0_g1_i1	547	246.207	40.5265	9.53796
TRINITY_DN1564_c0_g2_i1	1108	796.092	26.1082	1.90034
TRINITY_DN1564_c0_g2_i2	1087	775.092	69.0894	5.16507
TRINITY_DN1564_c0_g3_i1	443	156.937	2.07738	0.767021
TRINITY_DN1564_c0_g3_i2	2331	2019.09	234.702	6.73564
TRINITY_DN1564_c0_g3_i3	2813	2501.09	394.76	9.1458
TRINITY_DN1564_c1_g1_i1	6014	5702.09	947.93	9.63297
TRINITY_DN1564_c1_g1_i2	5978	5666.09	443.07	4.53113
TRINITY_DN1564_c2_g1_i1	319	69.4919	9.62008	8.02162
TRINITY_DN1528_c0_g1_i1	1348	1036.09	604	33.7797
TRINITY_DN1503_c0_g1_i1	1196	884.092	766	50.2052
TRINITY_DN1503_c1_g1_i1	3344	3032.09	230.151	4.39833
TRINITY_DN1503_c1_g1_i6	262	40.9168	2.89422	4.09871
TRINITY_DN1503_c1_g1_i4	429	145.825	0	0
TRINITY_DN1503_c1_g1_i3	2972	2660.09	1022.96	22.2832
TRINITY_DN1503_c1_g2_i3	504	208.056	18.2891	5.09367
TRINITY_DN1503_c1_g2_i1	678	369.727	81.4198	12.7605
TRINITY_DN1503_c1_g2_i2	462	172.144	16.4196	5.52697
TRINITY_DN1503_c2_g1_i1	1239	927.092	120.329	7.52082
TRINITY_DN1503_c2_g1_i2	885	573.879	36.6711	3.70272
TRINITY_DN1537_c0_g1_i1	3101	2789.09	3155.69	65.5615
TRINITY_DN1537_c0_g2_i1	2113	1801.09	121.993	3.92481
TRINITY_DN1537_c0_g2_i2	2113	1801.09	73.1961	2.35488
TRINITY_DN1537_c1_g1_i1	8613	8301.09	2522	17.6047
TRINITY_DN1537_c2_g1_i1	425	142.655	2	0.812382
TRINITY_DN1524_c0_g1_i1	5100	4788.09	3521	42.611
TRINITY_DN1583_c0_g1_i2	1959	1647.09	194.874	6.85574
TRINITY_DN1583_c0_g1_i1	1833	1521.09	1104.13	42.0611
TRINITY_DN1551_c0_g1_i1	2142	1830.09	1062.62	33.6452
TRINITY_DN1551_c0_g1_i2	2070	1758.09	1070.38	35.2788
TRINITY_DN1555_c0_g1_i2	1403	1091.09	24.2039	1.28541
TRINITY_DN1555_c0_g1_i3	3321	3009.09	72.0772	1.38797
TRINITY_DN1555_c0_g1_i1	2914	2602.09	632.719	14.0898
TRINITY_DN1517_c0_g1_i1	4522	4210.09	1049.26	14.4414
TRINITY_DN1517_c0_g1_i3	4873	4561.09	765.924	9.73049
TRINITY_DN1517_c0_g1_i2	4805	4493.09	47.9687	0.618629
TRINITY_DN1517_c0_g1_i5	4454	4142.09	53.2614	0.745093
TRINITY_DN1517_c0_g1_i4	1017	705.092	14.5834	1.19848
TRINITY_DN1517_c0_g2_i2	1417	1105.09	59.4465	3.11706
TRINITY_DN1517_c0_g2_i1	1857	1545.09	1190.55	44.6491
TRINITY_DN1517_c0_g2_i3	907	595.785	38	3.69583
TRINITY_DN1517_c1_g1_i1	509	212.41	9	2.4552
TRINITY_DN1506_c0_g1_i2	1034	722.092	27.1604	2.17953
TRINITY_DN1506_c0_g1_i1	1046	734.092	547.84	43.2435
TRINITY_DN1506_c0_g2_i1	763	452.896	100	12.7944
TRINITY_DN1506_c0_g3_i1	572	269.063	7	1.50751
TRINITY_DN1522_c0_g1_i7	4144	3832.09	299.444	4.5279
TRINITY_DN1522_c0_g1_i6	2530	2218.09	195.501	5.10725
TRINITY_DN1522_c0_g1_i5	3883	3571.09	65.8292	1.06816
TRINITY_DN1522_c0_g1_i2	3253	2941.09	40.4798	0.797532
TRINITY_DN1522_c0_g1_i1	3662	3350.09	148.529	2.56905
TRINITY_DN1522_c0_g1_i4	3923	3611.09	6.81959	0.10943
TRINITY_DN1522_c0_g1_i3	3514	3202.09	1.39757	0.0252905
TRINITY_DN1586_c0_g1_i1	4120	3808.09	132.254	2.01242
TRINITY_DN1586_c0_g1_i3	4735	4423.09	1332.3	17.4539
TRINITY_DN1586_c0_g1_i2	4763	4451.09	582.448	7.58244
TRINITY_DN1586_c0_g2_i1	225	27.8444	0	0
TRINITY_DN1549_c0_g1_i8	5164	4852.09	344.369	4.11256
TRINITY_DN1549_c0_g1_i11	6810	6498.09	867.246	7.73347
TRINITY_DN1549_c0_g1_i4	7210	6898.09	44.9755	0.377803
TRINITY_DN1549_c0_g1_i6	597	292.393	3.44722	0.683156
TRINITY_DN1549_c0_g1_i1	6798	6486.09	906.325	8.09689
TRINITY_DN1549_c0_g1_i2	5152	4840.09	364.989	4.36963
TRINITY_DN1549_c0_g1_i14	7198	6886.09	48.6485	0.409369
TRINITY_DN1549_c1_g1_i4	6985	6673.09	954.237	8.28604
TRINITY_DN1549_c1_g1_i2	1251	939.092	9.06445	0.559308
TRINITY_DN1549_c1_g1_i1	6588	6276.09	642.532	5.93231
TRINITY_DN1549_c1_g1_i3	1624	1312.09	44.9913	1.98693
TRINITY_DN1549_c1_g2_i2	2651	2339.09	717.387	17.7715
TRINITY_DN1549_c1_g2_i1	2579	2267.09	36.6126	0.935791
TRINITY_DN1549_c2_g1_i1	341	82.9983	7	4.88705
TRINITY_DN1592_c0_g1_i1	903	591.797	3068	300.4
TRINITY_DN1512_c0_g1_i2	1806	1494.09	2703.99	104.868
TRINITY_DN1512_c0_g1_i1	1751	1439.09	2271.01	91.4427
TRINITY_DN1513_c0_g1_i1	3903	3591.09	1000.45	16.143
TRINITY_DN1513_c0_g1_i2	3889	3577.09	901.368	14.6012
TRINITY_DN1593_c0_g1_i1	7282	6970.09	1480	12.3039
TRINITY_DN1593_c0_g2_i1	834	523.119	11.0086	1.2194
TRINITY_DN1595_c0_g1_i1	3215	2903.09	4004	79.9192
TRINITY_DN1595_c0_g2_i1	4110	3798.09	296.636	4.52561
TRINITY_DN1595_c0_g2_i10	4167	3855.09	99.4565	1.49491
TRINITY_DN1595_c0_g2_i2	4109	3797.09	259.452	3.95935
TRINITY_DN1595_c0_g2_i4	4118	3806.09	296.517	4.51428
TRINITY_DN1595_c0_g2_i13	893	581.832	16.382	1.63149
TRINITY_DN1595_c0_g2_i9	4175	3863.09	99.7568	1.49632
TRINITY_DN1595_c0_g2_i3	4636	4324.09	893.585	11.9745
TRINITY_DN1595_c0_g2_i6	4627	4315.09	796.762	10.6993
TRINITY_DN1595_c0_g2_i8	4635	4323.09	794.387	10.6477
TRINITY_DN1595_c0_g2_i5	4628	4316.09	896.294	12.0331
TRINITY_DN1595_c0_g2_i7	4117	3805.09	259.354	3.94954
TRINITY_DN1595_c0_g2_i11	1121	809.092	13.504	0.967125
TRINITY_DN1595_c1_g1_i3	2373	2061.09	170.468	4.7925
TRINITY_DN1595_c1_g1_i1	391	116.938	25.262	12.5179
TRINITY_DN1595_c1_g1_i2	341	82.9983	0	0
TRINITY_DN1595_c1_g2_i2	1241	929.092	75.1315	4.68577
TRINITY_DN1595_c1_g2_i4	1711	1399.09	9.16384	0.379533
TRINITY_DN1595_c1_g2_i1	2948	2636.09	122.306	2.68846
TRINITY_DN1595_c1_g2_i3	2586	2274.09	319.399	8.13848
TRINITY_DN1595_c2_g1_i1	359	94.6062	1	0.612489
TRINITY_DN1558_c0_g1_i1	3190	2878.09	2079.62	41.8694
TRINITY_DN1558_c0_g1_i2	3391	3079.09	1171.38	22.0442
TRINITY_DN1566_c0_g1_i2	2073	1761.09	1261.63	41.5114
TRINITY_DN1566_c0_g1_i1	668	360.093	75.3718	12.1286
TRINITY_DN1566_c0_g2_i1	463	172.975	1	0.334992
TRINITY_DN1562_c0_g1_i2	1865	1553.09	115.097	4.29422
TRINITY_DN1562_c0_g1_i1	1877	1565.09	1258.9	46.6091
TRINITY_DN1540_c0_g1_i1	898	586.821	512	50.5571
TRINITY_DN1516_c0_g1_i6	2731	2419.09	380.684	9.11865
TRINITY_DN1516_c0_g1_i9	233	30.3795	0	0
TRINITY_DN1516_c0_g1_i2	3702	3390.09	171.687	2.93457
TRINITY_DN1516_c0_g1_i7	3321	3009.09	538.315	10.3662
TRINITY_DN1516_c0_g1_i1	3548	3236.09	387.297	6.93491
TRINITY_DN1516_c0_g1_i8	4292	3980.09	252.791	3.68033
TRINITY_DN1516_c0_g1_i4	4138	3826.09	509.615	7.71799
TRINITY_DN1516_c0_g1_i5	2577	2265.09	291.873	7.46664
TRINITY_DN1516_c0_g1_i3	3167	2855.09	443.197	8.99486
TRINITY_DN1516_c1_g1_i5	2382	2070.09	614.343	17.1965
TRINITY_DN1516_c1_g1_i12	239	32.2886	0	0
TRINITY_DN1516_c1_g1_i11	2570	2258.09	905.674	23.2407
TRINITY_DN1516_c1_g1_i8	611	305.604	20.6881	3.92265
TRINITY_DN1516_c1_g1_i9	1598	1286.09	10.9074	0.491437
TRINITY_DN1516_c1_g1_i4	1368	1056.09	63.6115	3.49021
TRINITY_DN1516_c1_g1_i1	1559	1247.09	29.1085	1.35251
TRINITY_DN1516_c1_g1_i10	2017	1705.09	112.769	3.8323
TRINITY_DN1516_c1_g1_i2	213	24.5224	1.13301	2.67725
TRINITY_DN1516_c1_g1_i7	2032	1720.09	574.886	19.3664
TRINITY_DN1516_c1_g1_i6	529	229.994	5.9991	1.51143
TRINITY_DN1516_c1_g1_i3	222	26.9665	1.2259	2.6342
TRINITY_DN1516_c1_g2_i1	217	25.5682	11.1768	25.3301
TRINITY_DN1516_c1_g3_i1	2845	2533.09	1197.34	27.3895
TRINITY_DN1516_c1_g4_i1	483	189.887	71.5638	21.8381
TRINITY_DN1516_c2_g1_i1	2568	2256.09	406.839	10.4492
TRINITY_DN1536_c0_g1_i6	3261	2949.09	27.0678	0.531842
TRINITY_DN1536_c0_g1_i2	4444	4132.09	75.8276	1.06335
TRINITY_DN1536_c0_g1_i3	2091	1779.09	291.025	9.47873
TRINITY_DN1536_c0_g1_i8	4374	4062.09	170.425	2.43109
TRINITY_DN1536_c0_g1_i11	4398	4086.09	364.162	5.16421
TRINITY_DN1536_c0_g1_i7	2566	2254.09	37.6381	0.967551
TRINITY_DN1575_c0_g1_i1	5069	4757.09	3329	40.5499
TRINITY_DN1563_c0_g2_i1	771	460.786	78.5046	9.8722
TRINITY_DN1563_c0_g1_i2	279	48.5247	1.80368	2.15384
TRINITY_DN1563_c0_g3_i1	1635	1323.09	266.648	11.6779
TRINITY_DN1563_c0_g3_i2	1624	1312.09	152.877	6.75141
TRINITY_DN1563_c0_g4_i2	2266	1954.09	0	0
TRINITY_DN1563_c0_g4_i1	2358	2046.09	414	11.7245
TRINITY_DN1563_c1_g1_i3	1107	795.092	800.954	58.3725
TRINITY_DN1563_c1_g1_i1	2516	2204.09	424.611	11.163
TRINITY_DN1563_c1_g1_i2	221	26.6183	0	0
TRINITY_DN1563_c1_g1_i4	2542	2230.09	0	0
TRINITY_DN1563_c2_g1_i1	305	61.3287	11	10.3931
TRINITY_DN1547_c0_g1_i1	2211	1899.09	1276	38.9334
TRINITY_DN1596_c0_g1_i3	1600	1288.09	28.3975	1.27747
TRINITY_DN1596_c0_g1_i2	1201	889.092	122.825	8.00493
TRINITY_DN1596_c0_g1_i1	1263	951.092	614.778	37.4553
TRINITY_DN1591_c0_g1_i1	1457	1145.09	100.803	5.10092
TRINITY_DN1591_c0_g1_i2	1027	715.092	2153.43	174.497
TRINITY_DN1591_c0_g2_i6	294	55.5855	0	0
TRINITY_DN1591_c0_g2_i5	358	93.9082	28.1019	17.34
TRINITY_DN1591_c0_g2_i2	218	25.7775	3.0019	6.74796
TRINITY_DN1591_c0_g2_i3	1637	1325.09	57.434	2.51155
TRINITY_DN1591_c0_g2_i4	1550	1238.09	1117.37	52.295
TRINITY_DN1591_c0_g2_i8	2321	2009.09	650.829	18.7709
TRINITY_DN1591_c0_g2_i1	306	61.92	0	0
TRINITY_DN1591_c0_g2_i7	2408	2096.09	97.9145	2.70679
TRINITY_DN1591_c1_g1_i1	527	228.28	91	23.0989
TRINITY_DN1591_c2_g1_i1	4493	4181.09	872	12.0849
TRINITY_DN1510_c0_g1_i1	1834	1522.09	695.231	26.4671
TRINITY_DN1510_c0_g1_i2	1835	1523.09	82.7691	3.14891
TRINITY_DN1557_c0_g1_i1	8702	8390.09	4284	29.587
TRINITY_DN1554_c0_g1_i5	5628	5316.09	392.527	4.27854
TRINITY_DN1554_c0_g1_i11	5246	4934.09	137.255	1.61191
TRINITY_DN1554_c0_g1_i10	5642	5330.09	893.917	9.71808
TRINITY_DN1554_c0_g1_i7	5215	4903.09	115.122	1.36053
TRINITY_DN1554_c0_g1_i9	5261	4949.09	70.0231	0.819848
TRINITY_DN1554_c0_g1_i1	5640	5328.09	20.7718	0.225902
TRINITY_DN1554_c0_g1_i2	5627	5315.09	1037.38	11.3096
TRINITY_DN1560_c0_g1_i3	2732	2420.09	42.4382	1.01612
TRINITY_DN1560_c0_g1_i2	2256	1944.09	738.875	22.0228
TRINITY_DN1560_c0_g1_i4	2422	2110.09	473.498	13.0027
TRINITY_DN1560_c0_g1_i5	1559	1247.09	253.325	11.7706
TRINITY_DN1560_c0_g1_i1	2566	2254.09	56.2827	1.44684
TRINITY_DN1560_c0_g1_i6	735	425.353	30.7377	4.18736
TRINITY_DN1560_c0_g2_i2	2400	2088.09	443.644	12.3113
TRINITY_DN1560_c0_g2_i1	6699	6387.09	776.134	7.04127
TRINITY_DN1560_c0_g2_i3	5993	5681.09	930.223	9.48796
TRINITY_DN1560_c1_g1_i1	804	493.404	35	4.1104
TRINITY_DN1502_c0_g1_i1	717	407.729	0	0
TRINITY_DN1502_c0_g1_i2	781	470.664	82.3382	10.137
TRINITY_DN1502_c0_g2_i1	659	351.38	117.509	19.3782
TRINITY_DN1502_c0_g3_i1	3281	2969.09	124	2.42
TRINITY_DN1502_c0_g4_i1	855	544.001	45.1005	4.80396
TRINITY_DN1502_c1_g1_i1	296	56.5886	6	6.14384
TRINITY_DN1502_c2_g1_i1	696	387.287	9.30212	1.39177
TRINITY_DN1502_c3_g1_i1	414	134.077	8	3.45743
TRINITY_DN1502_c4_g1_i1	281	49.4534	3	3.51515
TRINITY_DN1515_c0_g1_i2	5627	5315.09	3009	32.8042
TRINITY_DN1545_c0_g1_i1	2432	2120.09	1342	36.6788
TRINITY_DN1556_c0_g1_i1	2569	2257.09	754.596	19.3724
TRINITY_DN1556_c0_g1_i2	2580	2268.09	563.404	14.3938
TRINITY_DN1538_c0_g1_i4	8513	8201.09	161.611	1.14187
TRINITY_DN1538_c0_g1_i5	8097	7785.09	343.722	2.55836
TRINITY_DN1538_c0_g1_i3	8118	7806.09	450.452	3.34374
TRINITY_DN1538_c0_g1_i1	8016	7704.09	7150.21	53.7793
TRINITY_DN1538_c0_g2_i1	407	128.641	7	3.15308
TRINITY_DN1553_c0_g1_i2	1981	1669.09	622.431	21.6087
TRINITY_DN1553_c0_g1_i4	1540	1228.09	182.068	8.59053
TRINITY_DN1553_c0_g1_i3	2280	1968.09	197.55	5.81635
TRINITY_DN1553_c0_g1_i1	511	214.177	5.95126	1.61011
TRINITY_DN1511_c0_g1_i1	734	424.378	49.7195	6.78878
TRINITY_DN1511_c0_g2_i1	762	451.914	78	10.0013
TRINITY_DN1511_c1_g1_i1	1618	1306.09	439.658	19.5056
TRINITY_DN1511_c2_g1_i2	4448	4136.09	81.7828	1.14575
TRINITY_DN1511_c2_g1_i3	4543	4231.09	200.377	2.74419
TRINITY_DN1511_c2_g1_i1	4464	4152.09	282.088	3.93673
TRINITY_DN1511_c2_g2_i1	653	345.591	45.5974	7.64532
TRINITY_DN1511_c3_g1_i1	1676	1364.09	208	8.83563
TRINITY_DN1511_c4_g1_i1	203	22.0862	0	0
TRINITY_DN1511_c5_g1_i1	520	222.167	5	1.30409
TRINITY_DN1507_c0_g1_i4	3551	3239.09	33.9788	0.607859
TRINITY_DN1507_c0_g1_i3	2138	1826.09	24.0527	0.763237
TRINITY_DN1507_c0_g1_i1	1034	722.092	26.1764	2.10056
TRINITY_DN1507_c0_g1_i2	4541	4229.09	437.792	5.99844
TRINITY_DN1507_c1_g1_i1	755	444.986	9	1.17196
TRINITY_DN1507_c1_g2_i1	528	229.123	4	1.0116
TRINITY_DN1507_c2_g1_i1	1603	1291.09	60	2.69285
TRINITY_DN1585_c0_g1_i2	4384	4072.09	141.069	2.00738
TRINITY_DN1585_c0_g1_i3	4494	4182.09	274.791	3.80738
TRINITY_DN1585_c0_g1_i7	4387	4075.09	568.407	8.08239
TRINITY_DN1585_c0_g1_i5	4423	4111.09	593.819	8.3698
TRINITY_DN1585_c0_g1_i6	4348	4036.09	133.613	1.91825
TRINITY_DN1585_c0_g1_i8	4455	4143.09	64.6212	0.903791
TRINITY_DN1585_c0_g1_i1	4458	4146.09	261.68	3.65721
TRINITY_DN1590_c0_g1_i2	1803	1491.09	1486.32	57.7598
TRINITY_DN1590_c0_g1_i1	1626	1314.09	46.0487	2.03053
TRINITY_DN1590_c0_g2_i1	1223	911.092	59.9181	3.81078
TRINITY_DN1590_c0_g2_i2	1212	900.092	56.0819	3.61039
TRINITY_DN1590_c0_g3_i1	1443	1131.09	477	24.4365
TRINITY_DN1590_c0_g4_i1	414	134.077	4	1.72872
TRINITY_DN1572_c0_g1_i2	1689	1377.09	189.716	7.98287
TRINITY_DN1572_c0_g1_i1	1758	1446.09	132.805	5.32152
TRINITY_DN1559_c0_g1_i1	1673	1361.09	1146	48.7882
TRINITY_DN1509_c0_g1_i1	2712	2400.09	1991	48.0686
TRINITY_DN1577_c0_g1_i1	1414	1102.09	182.04	9.5712
TRINITY_DN1577_c1_g1_i1	232	30.1473	3	5.76621
TRINITY_DN1577_c1_g2_i1	501	205.439	11	3.10261
TRINITY_DN1577_c2_g1_i2	2840	2528.09	195.429	4.47933
TRINITY_DN1577_c2_g1_i1	298	57.5367	2	2.0142
TRINITY_DN1577_c2_g1_i3	2942	2630.09	58.5712	1.29042
TRINITY_DN1577_c3_g1_i1	230	29.4702	2	3.93246
TRINITY_DN1544_c0_g1_i1	507	210.668	1412.29	388.459
TRINITY_DN1544_c0_g1_i2	584	280.081	242.952	50.2638
TRINITY_DN1544_c0_g1_i3	665	357.216	80.7537	13.0993
TRINITY_DN1529_c0_g2_i1	2022	1710.09	325	11.0124
TRINITY_DN1529_c0_g3_i1	3317	3005.09	454	8.75419
TRINITY_DN1529_c1_g1_i1	2617	2305.09	874.627	21.9863
TRINITY_DN1529_c1_g2_i1	7523	7211.09	2582.43	20.7513
TRINITY_DN1529_c1_g2_i2	8010	7698.09	374.346	2.81779
TRINITY_DN1529_c1_g2_i7	4965	4653.09	157.924	1.96663
TRINITY_DN1529_c1_g2_i3	3374	3062.09	540.67	10.2313
TRINITY_DN1504_c0_g1_i2	723	413.58	13.1271	1.83918
TRINITY_DN1504_c0_g1_i3	328	74.7968	0	0
TRINITY_DN1504_c0_g1_i1	333	77.8373	14.7111	10.9515
TRINITY_DN1504_c0_g1_i4	359	94.6062	29	17.7622
TRINITY_DN1504_c0_g2_i1	499	203.677	9.7535	2.77483
TRINITY_DN1504_c0_g2_i3	419	137.86	1.91402	0.804499
TRINITY_DN1504_c0_g2_i2	533	233.57	26.0864	6.47164
TRINITY_DN1504_c0_g3_i1	2384	2072.09	334.552	9.35561
TRINITY_DN1504_c0_g4_i1	1815	1503.09	197.133	7.5996
TRINITY_DN1504_c1_g1_i1	518	220.371	20.0419	5.26992
TRINITY_DN1504_c1_g2_i5	4515	4203.09	109.411	1.50838
TRINITY_DN1504_c1_g2_i6	6940	6628.09	743.289	6.49811
TRINITY_DN1504_c1_g2_i2	2931	2619.09	195.1	4.31642
TRINITY_DN1504_c1_g3_i1	2803	2491.09	1242.99	28.9131
TRINITY_DN1504_c2_g1_i7	4787	4475.09	29.2249	0.378415
TRINITY_DN1504_c2_g1_i4	829	518.16	7.02626	0.785738
TRINITY_DN1504_c2_g1_i2	1024	712.092	6.12076	0.498066
TRINITY_DN1504_c2_g1_i1	4679	4367.09	145.464	1.93011
TRINITY_DN1504_c2_g1_i3	4966	4654.09	107.164	1.33424
TRINITY_DN1527_c0_g1_i1	385	112.616	9.71217	4.99729
TRINITY_DN1527_c1_g1_i6	1192	880.092	47.6761	3.13899
TRINITY_DN1527_c1_g1_i1	1186	874.092	53.4346	3.54228
TRINITY_DN1527_c1_g1_i2	976	664.267	15.0304	1.31113
TRINITY_DN1527_c1_g1_i7	1616	1304.09	31.8496	1.41519
TRINITY_DN1527_c1_g1_i8	1610	1298.09	0.430928	0.0192361
TRINITY_DN1527_c1_g1_i4	970	658.293	16.1887	1.42498
TRINITY_DN1527_c1_g1_i5	508	211.543	7.38972	2.02417
TRINITY_DN1527_c1_g2_i1	1073	761.092	97	7.38503
TRINITY_DN1542_c0_g1_i2	877	565.902	177.927	18.2188
TRINITY_DN1542_c0_g1_i1	1509	1197.09	158.274	7.66124
TRINITY_DN1542_c0_g2_i2	290	53.5519	5.93635	6.42336
TRINITY_DN1542_c0_g2_i1	372	103.504	8.06365	4.5143
TRINITY_DN1542_c0_g3_i2	1080	768.092	179.107	13.5119
TRINITY_DN1542_c0_g4_i1	329	75.4432	9.01981	6.9278
TRINITY_DN1542_c0_g5_i1	462	172.144	49.5142	16.6669
TRINITY_DN1542_c1_g1_i1	414	134.077	15	6.48269
TRINITY_DN1542_c2_g1_i1	336	79.7148	3	2.18072
TRINITY_DN1542_c4_g1_i1	223	27.2165	3	6.38714
TRINITY_DN1542_c5_g1_i1	328	74.7968	9.75651	7.55839
TRINITY_DN1542_c6_g1_i1	408	129.423	5	2.2386
TRINITY_DN1526_c0_g1_i3	4673	4361.09	320.58	4.2595
TRINITY_DN1526_c0_g1_i6	2766	2454.09	86.2032	2.0354
TRINITY_DN1526_c0_g1_i10	3660	3348.09	42.0232	0.727293
TRINITY_DN1526_c0_g1_i4	2009	1697.09	29.4938	1.00703
TRINITY_DN1526_c0_g1_i2	413	133.313	1.09723	0.476917
TRINITY_DN1526_c0_g1_i1	682	373.592	1.7209	0.266916
TRINITY_DN1526_c0_g1_i8	4811	4499.09	160.114	2.06216
TRINITY_DN1526_c0_g1_i7	2904	2592.09	105.839	2.36598
TRINITY_DN1526_c0_g1_i9	357	93.3047	0	0
TRINITY_DN1526_c0_g2_i1	325	73.0218	5.4084	4.29175
TRINITY_DN1598_c0_g1_i1	1298	986.092	127.993	7.5212
TRINITY_DN1598_c0_g1_i2	878	566.902	802.007	81.9763
TRINITY_DN1582_c0_g1_i5	7872	7560.09	400.805	3.07202
TRINITY_DN1582_c0_g1_i13	1224	912.092	16.6185	1.05578
TRINITY_DN1582_c0_g1_i7	7926	7614.09	102.695	0.781532
TRINITY_DN1582_c0_g1_i12	7896	7584.09	154.887	1.1834
TRINITY_DN1582_c0_g1_i2	5792	5480.09	65.7574	0.695304
TRINITY_DN1582_c0_g1_i11	6364	6052.09	95.0203	0.909764
TRINITY_DN1582_c0_g1_i15	2756	2444.09	102.977	2.4414
TRINITY_DN1582_c0_g1_i1	9404	9092.09	471.076	3.00224
TRINITY_DN1582_c0_g1_i6	5771	5459.09	210.569	2.23507
TRINITY_DN1582_c0_g1_i16	9378	9066.09	0	0
TRINITY_DN1582_c0_g1_i10	8815	8503.09	0.000126083	8.59205e-07
TRINITY_DN1582_c0_g1_i3	7842	7530.09	609.153	4.68753
TRINITY_DN1582_c0_g1_i4	7851	7539.09	886.442	6.81317
TRINITY_DN1582_c1_g1_i1	303	60.2356	4	3.84791
TRINITY_DN1582_c2_g1_i1	281	49.4534	5	5.85858
TRINITY_DN1514_c0_g1_i1	1602	1290.09	608.858	27.3472
TRINITY_DN1505_c0_g1_i2	693	384.326	80.1515	12.0845
TRINITY_DN1505_c0_g1_i1	317	68.2464	3	2.54718
TRINITY_DN1505_c1_g1_i1	965	653.333	15	1.33038
TRINITY_DN1569_c0_g1_i1	4127	3815.09	18825.4	285.928
TRINITY_DN1569_c0_g1_i2	3306	2994.09	1744.61	33.7637
TRINITY_DN1535_c0_g2_i2	1295	983.092	294.582	17.3632
TRINITY_DN1535_c0_g2_i1	2488	2176.09	389.862	10.3813
TRINITY_DN1535_c0_g1_i6	5096	4784.09	710.461	8.60515
TRINITY_DN1535_c0_g1_i9	4886	4574.09	1486.56	18.8319
TRINITY_DN1535_c0_g1_i7	4491	4179.09	91.8548	1.27361
TRINITY_DN1535_c0_g1_i2	4524	4212.09	348.059	4.78821
TRINITY_DN1535_c0_g1_i8	622	316.057	21.726	3.98321
TRINITY_DN1535_c0_g3_i3	340	82.3519	84.4836	59.4451
TRINITY_DN1535_c0_g3_i1	832	521.129	8845.18	983.511
TRINITY_DN1535_c0_g3_i2	948	636.538	503.442	45.8292
TRINITY_DN1535_c1_g1_i1	1110	798.092	357	25.9199
TRINITY_DN1535_c1_g2_i1	1365	1053.09	131.998	7.26305
TRINITY_DN1535_c1_g2_i2	1353	1041.09	171.002	9.51765
TRINITY_DN1535_c2_g1_i8	4634	4322.09	355.156	4.76149
TRINITY_DN1535_c2_g1_i7	4632	4320.09	138.113	1.85251
TRINITY_DN1535_c2_g1_i2	4715	4403.09	193.909	2.55186
TRINITY_DN1535_c2_g1_i4	4569	4257.09	39.8975	0.543063
TRINITY_DN1535_c2_g1_i5	4713	4401.09	165.46	2.17846
TRINITY_DN1535_c2_g1_i6	4723	4411.09	38.4648	0.505283
TRINITY_DN1535_c3_g1_i1	1089	777.092	515.661	38.4512
TRINITY_DN1535_c5_g1_i1	1187	875.092	93	6.1581
TRINITY_DN1535_c6_g1_i1	292	54.5554	3	3.18641
TRINITY_DN1535_c7_g1_i1	219	26.0483	2.26928	5.04809
TRINITY_DN1535_c8_g1_i1	252	37.0001	1.01363	1.58743
TRINITY_DN1539_c0_g1_i1	2092	1780.09	626	20.3774
TRINITY_DN1519_c0_g1_i1	4123	3811.09	442.323	6.72524
TRINITY_DN1519_c0_g1_i2	4120	3808.09	684.347	10.4133
TRINITY_DN1519_c0_g1_i3	4119	3807.09	254.295	3.87045
TRINITY_DN1519_c0_g2_i3	5665	5353.09	129.431	1.40104
TRINITY_DN1519_c0_g2_i2	5667	5355.09	264.241	2.85924
TRINITY_DN1519_c0_g2_i1	5677	5365.09	1088.72	11.7587
TRINITY_DN1519_c0_g2_i4	5679	5367.09	2132.61	23.0245
TRINITY_DN1519_c0_g3_i1	3641	3329.09	1221.33	21.2582
TRINITY_DN1519_c1_g1_i1	214	24.7634	1	2.33996
TRINITY_DN1519_c1_g2_i1	952	640.436	128.306	11.6088
TRINITY_DN1519_c3_g1_i1	235	31.0494	1	1.86623
TRINITY_DN1519_c4_g1_i1	525	226.502	52	13.303
TRINITY_DN1519_c5_g1_i1	764	453.896	97.1972	12.4084
TRINITY_DN1519_c6_g1_i1	220	26.2951	2	4.40731
TRINITY_DN1518_c0_g1_i1	3339	3027.09	1029.64	19.7095
TRINITY_DN1518_c0_g1_i2	3430	3118.09	258.442	4.80278
TRINITY_DN1594_c0_g1_i1	700	391.194	419	62.0641
TRINITY_DN1525_c0_g1_i1	296	56.5886	4.09874	4.197
TRINITY_DN1525_c0_g2_i7	1927	1615.09	50.8283	1.82358
TRINITY_DN1525_c0_g2_i3	2526	2214.09	46.9423	1.22853
TRINITY_DN1525_c0_g2_i1	2352	2040.09	113.623	3.22726
TRINITY_DN1525_c0_g2_i8	2011	1699.09	45.97	1.56774
TRINITY_DN1525_c0_g2_i6	2106	1794.09	718.311	23.1999
TRINITY_DN1525_c0_g2_i5	2509	2197.09	51.37	1.35481
TRINITY_DN1525_c0_g2_i9	2027	1715.09	279.651	9.44813
TRINITY_DN1525_c0_g2_i2	1941	1629.09	39.8479	1.41735
TRINITY_DN1525_c0_g2_i4	2335	2023.09	126.017	3.60938
TRINITY_DN1525_c0_g3_i1	1267	955.092	313.401	19.014
TRINITY_DN1525_c1_g1_i1	237	31.6188	5	9.16311
TRINITY_DN1525_c3_g1_i1	446	159.249	7.11726	2.58973
TRINITY_DN1501_c0_g1_i1	6652	6340.09	4359	39.8391
TRINITY_DN1570_c0_g1_i3	1511	1199.09	55.7156	2.69242
TRINITY_DN1570_c0_g1_i2	1275	963.092	52.0595	3.1322
TRINITY_DN1570_c0_g1_i6	1456	1144.09	36.4031	1.84372
TRINITY_DN1570_c0_g1_i4	1324	1012.09	134.727	7.71354
TRINITY_DN1570_c0_g1_i5	1363	1051.09	15.1455	0.834951
TRINITY_DN1570_c0_g1_i1	1683	1371.09	145.949	6.1681
TRINITY_DN1570_c0_g2_i1	280	48.9659	1	1.18338
TRINITY_DN1570_c0_g3_i1	497	201.926	4	1.14785
TRINITY_DN1584_c0_g1_i14	3254	2942.09	168.832	3.32519
TRINITY_DN1584_c0_g1_i7	3246	2934.09	40.3295	0.796465
TRINITY_DN1584_c0_g1_i5	3650	3338.09	118.237	2.05245
TRINITY_DN1584_c0_g1_i11	4635	4323.09	0	0
TRINITY_DN1584_c0_g1_i1	2460	2148.09	96.4976	2.60304
TRINITY_DN1584_c0_g1_i6	2261	1949.09	78.163	2.32373
TRINITY_DN1584_c0_g1_i12	2941	2629.09	63.6647	1.40317
TRINITY_DN1584_c0_g1_i13	1516	1204.09	38.8338	1.86882
TRINITY_DN1584_c0_g2_i1	546	245.36	8	1.88932
TRINITY_DN1584_c0_g3_i1	253	37.3619	1	1.55092
TRINITY_DN1533_c0_g1_i4	5673	5361.09	451.875	4.88408
TRINITY_DN1533_c0_g1_i1	7674	7362.09	2055.55	16.1788
TRINITY_DN1533_c0_g1_i3	7778	7466.09	336.644	2.61274
TRINITY_DN1533_c0_g1_i2	7411	7099.09	373.927	3.05212
TRINITY_DN1533_c0_g2_i1	1162	850.092	150.435	10.2542
TRINITY_DN1533_c0_g3_i1	1161	849.092	212.87	14.527
TRINITY_DN1533_c1_g1_i1	698	389.233	25	3.72176
TRINITY_DN1533_c2_g1_i1	2358	2046.09	161	4.55951
TRINITY_DN1523_c0_g1_i1	2614	2302.09	551.112	13.8719
TRINITY_DN1523_c0_g1_i2	2573	2261.09	50.8883	1.30412
TRINITY_DN1523_c1_g1_i1	2035	1723.09	2526.67	84.9683
TRINITY_DN1523_c2_g1_i3	1673	1361.09	51.3964	2.18808
TRINITY_DN1523_c2_g1_i4	1523	1211.09	38.777	1.8553
TRINITY_DN1523_c2_g1_i1	719	409.696	11.7258	1.65844
TRINITY_DN1523_c2_g1_i2	1503	1191.09	42.1007	2.04815
TRINITY_DN1523_c3_g1_i1	287	52.1354	3.51005	3.9012
TRINITY_DN1523_c3_g1_i2	1013	701.092	10.548	0.871788
TRINITY_DN1576_c0_g1_i1	3472	3160.09	609.856	11.1827
TRINITY_DN1576_c0_g1_i2	1835	1523.09	619.144	23.555
TRINITY_DN1576_c0_g2_i1	6615	6303.09	292.811	2.69185
TRINITY_DN1576_c0_g2_i9	3935	3623.09	199.106	3.18437
TRINITY_DN1576_c0_g2_i6	6594	6282.09	9.40305	0.0867326
TRINITY_DN1576_c0_g2_i4	6601	6289.09	219.335	2.02087
TRINITY_DN1576_c0_g2_i12	3520	3208.09	164.986	2.98001
TRINITY_DN1576_c0_g2_i7	6610	6298.09	54.3596	0.500133
TRINITY_DN1576_c1_g1_i1	245	34.4224	2	3.36672
TRINITY_DN1576_c2_g1_i1	224	27.5146	0	0
TRINITY_DN1543_c0_g1_i4	3590	3278.09	103.268	1.82542
TRINITY_DN1543_c0_g1_i7	1575	1263.09	231.849	10.6362
TRINITY_DN1543_c0_g1_i5	3522	3210.09	321.406	5.80168
TRINITY_DN1543_c0_g1_i3	3398	3086.09	356.377	6.69142
TRINITY_DN1543_c0_g1_i1	3578	3266.09	62.8742	1.11548
TRINITY_DN1543_c0_g1_i6	2260	1948.09	1.79159	0.0532901
TRINITY_DN1543_c0_g1_i8	2136	1824.09	230.434	7.32012
TRINITY_DN1541_c0_g1_i3	5525	5213.09	189.079	2.10167
TRINITY_DN1541_c0_g1_i1	5513	5201.09	552.313	6.15331
TRINITY_DN1541_c0_g1_i2	5515	5203.09	167.345	1.86367
TRINITY_DN1541_c0_g1_i4	5527	5215.09	661.263	7.34734
TRINITY_DN1541_c0_g2_i1	3037	2725.09	20.3061	0.431781
TRINITY_DN1541_c0_g2_i2	3674	3362.09	970.626	16.7286
TRINITY_DN1541_c0_g3_i2	541	240.757	29.2462	7.03897
TRINITY_DN1541_c0_g3_i1	656	348.507	18.7538	3.11814
TRINITY_DN1520_c0_g1_i1	843	532.055	110.956	12.084
TRINITY_DN1520_c0_g1_i2	844	533.044	16.8405	1.83066
TRINITY_DN1520_c0_g2_i1	2011	1699.09	312.911	10.6714
TRINITY_DN1520_c0_g2_i4	3046	2734.09	394.221	8.35496
TRINITY_DN1520_c0_g2_i3	1421	1109.09	505.182	26.3936
TRINITY_DN1520_c0_g2_i2	2419	2107.09	1653.9	45.4823
TRINITY_DN1520_c0_g3_i1	1373	1061.09	137.44	7.50547
TRINITY_DN1520_c1_g1_i3	249	35.911	2.0695	3.3393
TRINITY_DN1520_c1_g1_i2	813	502.304	278.154	32.0875
TRINITY_DN1520_c1_g1_i1	721	411.638	325.416	45.8079
TRINITY_DN1520_c1_g1_i4	248	35.4721	0	0
TRINITY_DN1520_c1_g3_i1	548	247.126	85.7196	20.0992
TRINITY_DN1520_c3_g1_i1	254	37.7051	0	0
TRINITY_DN1578_c0_g1_i1	9217	8905.09	5541	36.0552
TRINITY_DN1531_c0_g1_i9	1422	1110.09	19.922	1.0399
TRINITY_DN1531_c0_g1_i10	8105	7793.09	438.607	3.26125
TRINITY_DN1531_c0_g1_i7	7886	7574.09	142.252	1.08829
TRINITY_DN1531_c0_g1_i6	8024	7712.09	581.219	4.36702
TRINITY_DN1531_c1_g1_i1	3137	2825.09	40.6306	0.833371
TRINITY_DN1531_c1_g1_i2	3275	2963.09	263.465	5.15224
TRINITY_DN1531_c1_g2_i1	5271	4959.09	92.857	1.085
TRINITY_DN1531_c1_g2_i2	5225	4913.09	715.047	8.4333
TRINITY_DN1531_c1_g3_i1	305	61.3287	2.00283	1.89234
TRINITY_DN1579_c0_g1_i5	3172	2860.09	179.018	3.6269
TRINITY_DN1579_c0_g1_i10	3901	3589.09	69.0027	1.11404
TRINITY_DN1579_c0_g1_i7	3527	3215.09	526.017	9.48034
TRINITY_DN1579_c0_g1_i4	3567	3255.09	146.042	2.59975
TRINITY_DN1579_c0_g1_i1	3539	3227.09	576.238	10.3469
TRINITY_DN1579_c0_g1_i9	854	543.001	12.8566	1.37197
TRINITY_DN1579_c0_g1_i2	802	491.463	20.8511	2.45843
TRINITY_DN1579_c0_g1_i8	3889	3577.09	89.7788	1.45433
TRINITY_DN1579_c0_g1_i6	3184	2872.09	200.156	4.0382
TRINITY_DN1579_c0_g1_i3	3555	3243.09	132.04	2.35919
TRINITY_DN1579_c0_g2_i2	569	266.272	9	1.95855
TRINITY_DN1565_c0_g1_i1	1758	1446.09	2631.18	105.432
TRINITY_DN1565_c0_g2_i1	270	44.345	2	2.61339
TRINITY_DN1580_c0_g1_i6	7293	6981.09	291.624	2.42057
TRINITY_DN1580_c0_g1_i5	6199	5887.09	420.761	4.14145
TRINITY_DN1580_c0_g1_i1	7332	7020.09	361.362	2.98275
TRINITY_DN1580_c0_g1_i4	7279	6967.09	175.692	1.46123
TRINITY_DN1580_c0_g1_i3	7258	6946.09	642.533	5.3601
TRINITY_DN1580_c0_g1_i2	7272	6960.09	1057.03	8.80013
TRINITY_DN1580_c0_g2_i1	1394	1082.09	330.238	17.684
TRINITY_DN1580_c1_g1_i1	308	63.1007	20.507	18.8316
TRINITY_DN1580_c2_g1_i1	489	195.041	5	1.48546
TRINITY_DN1580_c3_g1_i1	332	77.1854	2	1.50146
TRINITY_DN1534_c0_g1_i2	1362	1050.09	216.643	11.9546
TRINITY_DN1534_c0_g1_i1	1277	965.092	213.357	12.8102
TRINITY_DN1521_c0_g1_i1	1921	1609.09	1020	36.7314
TRINITY_DN1550_c0_g1_i13	1947	1635.09	645.104	22.8615
TRINITY_DN1550_c0_g1_i5	1726	1414.09	2.39759e-07	9.82461e-09
TRINITY_DN1550_c0_g1_i16	1223	911.092	1728.93	109.96
TRINITY_DN1550_c0_g1_i2	1299	987.092	26.5296	1.55737
TRINITY_DN1550_c0_g1_i9	1316	1004.09	207.849	11.9948
TRINITY_DN1550_c0_g1_i11	1581	1269.09	41.0113	1.87253
TRINITY_DN1550_c0_g1_i17	379	108.412	2871.74	1534.92
TRINITY_DN1550_c0_g1_i7	420	138.657	567.149	237.014
TRINITY_DN1550_c0_g1_i6	1582	1270.09	299.767	13.6763
TRINITY_DN1550_c0_g1_i15	1376	1064.09	3770.91	205.345
TRINITY_DN1550_c0_g1_i4	974	662.28	15211.7	1330.92
TRINITY_DN1550_c0_g2_i1	2414	2102.09	169.113	4.66168
TRINITY_DN1550_c0_g2_i2	1781	1469.09	132.545	5.22797
TRINITY_DN1550_c0_g3_i1	440	154.549	36	13.4976
TRINITY_DN1550_c1_g1_i1	4283	3971.09	3050	44.5049
TRINITY_DN1550_c1_g2_i1	2095	1783.09	550.046	17.8749
TRINITY_DN1550_c1_g3_i1	1350	1038.09	163	9.09849
TRINITY_DN1550_c3_g1_i1	2579	2267.09	1053.93	26.9376
TRINITY_DN1550_c4_g1_i1	212	24.3883	4	9.50378
TRINITY_DN1552_c0_g1_i9	7038	6726.09	549.569	4.73454
TRINITY_DN1552_c0_g1_i1	741	431.241	16.6184	2.233
TRINITY_DN1552_c0_g1_i3	874	562.913	29.2466	3.01059
TRINITY_DN1552_c0_g1_i2	243	33.694	0	0
TRINITY_DN1552_c0_g1_i4	1263	951.092	437.363	26.6463
TRINITY_DN1552_c0_g1_i7	1382	1070.09	58.3586	3.1601
TRINITY_DN1552_c0_g1_i8	7120	6808.09	687.524	5.85168
TRINITY_DN1552_c0_g1_i5	402	125.025	16.336	7.57128
TRINITY_DN1552_c0_g2_i1	454	165.637	26.0143	9.10065
TRINITY_DN1552_c0_g3_i1	383	111.175	11.0244	5.74599
TRINITY_DN1552_c1_g1_i1	1468	1156.09	42	2.10511
TRINITY_DN1552_c1_g2_i1	248	35.4721	1.00416	1.64033
TRINITY_DN1552_c2_g1_i1	265	42.2391	0	0
TRINITY_DN1599_c0_g1_i2	1522	1210.09	176.187	8.43669
TRINITY_DN1599_c0_g1_i1	1522	1210.09	356.122	17.0529
TRINITY_DN1599_c0_g2_i1	236	31.3621	3.56887	6.59392
TRINITY_DN1599_c0_g3_i1	3591	3279.09	1646	29.0867
TRINITY_DN1599_c0_g4_i3	398	121.99	0	0
TRINITY_DN1599_c0_g4_i2	486	192.507	9.54623	2.87344
TRINITY_DN1599_c0_g4_i1	718	408.713	131.067	18.5821
TRINITY_DN1574_c0_g1_i1	2369	2057.09	743.08	20.9315
TRINITY_DN1574_c0_g2_i1	284	50.7589	3.0501	3.48192
TRINITY_DN1574_c0_g2_i4	4870	4558.09	224.217	2.85038
TRINITY_DN1574_c0_g2_i2	4865	4553.09	274.783	3.49705
TRINITY_DN1574_c0_g3_i1	222	26.9665	9	19.3391
TRINITY_DN1508_c0_g1_i4	586	281.977	11.6972	2.40373
TRINITY_DN1508_c0_g1_i2	666	358.173	10.4133	1.68466
TRINITY_DN1508_c0_g1_i5	4127	3815.09	286	4.34389
TRINITY_DN1508_c0_g1_i3	813	502.304	54.7465	6.31549
TRINITY_DN1508_c0_g1_i1	675	366.786	210.143	33.1986
TRINITY_DN1508_c1_g1_i1	222	26.9665	4	8.59514
TRINITY_DN1573_c0_g1_i1	5733	5421.09	1333.16	14.25
TRINITY_DN1573_c0_g1_i2	5793	5481.09	6095.94	64.4454
TRINITY_DN1573_c0_g1_i3	5697	5385.09	519.895	5.59424
TRINITY_DN1567_c0_g1_i2	615	309.348	70.4227	13.1912
TRINITY_DN1567_c0_g1_i1	616	310.323	6.57732	1.22815
TRINITY_DN1567_c0_g2_i1	329	75.4432	5.35036	4.10942
TRINITY_DN1581_c0_g1_i1	2496	2184.09	4869	129.177
TRINITY_DN17372_c0_g1_i1	272	45.3008	0	0
TRINITY_DN17373_c0_g1_i1	207	23.0268	2	5.03286
TRINITY_DN17338_c0_g1_i1	265	42.2391	2	2.74368
TRINITY_DN17381_c1_g1_i1	551	249.86	8.10124	1.87877
TRINITY_DN17386_c0_g1_i1	302	59.6332	3	2.91508
TRINITY_DN17339_c1_g1_i1	339	81.6853	2	1.41874
TRINITY_DN17357_c0_g1_i1	374	104.895	3	1.65723
TRINITY_DN17396_c0_g2_i1	241	33.0615	2	3.5053
TRINITY_DN17380_c0_g1_i1	290	53.5519	2.10105	2.27341
TRINITY_DN17314_c0_g1_i1	503	207.147	5	1.39865
TRINITY_DN17321_c0_g1_i1	291	54.0856	3	3.21409
TRINITY_DN17328_c0_g1_i1	832	521.129	8	0.889534
TRINITY_DN17345_c0_g1_i1	297	57.0773	4	4.06082
TRINITY_DN17307_c0_g1_i1	213	24.5224	3	7.08886
TRINITY_DN17310_c0_g1_i1	215	25.0566	2	4.62514
TRINITY_DN17354_c0_g1_i1	1275	963.092	29	1.74481
TRINITY_DN17361_c0_g1_i1	224	27.5146	3	6.31796
TRINITY_DN17356_c0_g1_i1	273	45.8136	0	0
TRINITY_DN17356_c0_g2_i1	485	191.626	4.00166	1.21005
TRINITY_DN17325_c0_g1_i1	540	239.821	4	0.966474
TRINITY_DN17358_c0_g1_i1	269	43.9599	4	5.27255
TRINITY_DN17351_c0_g1_i1	578	274.625	9	1.89898
TRINITY_DN17382_c0_g1_i1	338	81.0268	3	2.14541
TRINITY_DN17337_c0_g1_i1	216	25.3216	3	6.86511
TRINITY_DN17304_c0_g1_i1	425	142.655	5	2.03096
TRINITY_DN17395_c0_g1_i1	239	32.2886	3	5.38381
TRINITY_DN17389_c0_g1_i1	354	91.3424	5	3.17187
TRINITY_DN17336_c0_g1_i1	1240	928.092	15	0.936522
TRINITY_DN17315_c0_g1_i1	287	52.1354	5	5.55719
TRINITY_DN17311_c0_g1_i1	392	117.678	4	1.96962
TRINITY_DN17390_c0_g1_i1	691	382.349	9	1.36396
TRINITY_DN17390_c0_g2_i1	2552	2240.09	136	3.51796
TRINITY_DN17303_c0_g1_i1	328	74.7968	2	1.5494
TRINITY_DN17322_c0_g1_i1	1090	778.092	14	1.04259
TRINITY_DN17322_c0_g2_i1	203	22.0862	2	5.2472
TRINITY_DN17308_c0_g2_i1	414	134.077	5	2.1609
TRINITY_DN17379_c0_g1_i1	235	31.0494	1	1.86623
TRINITY_DN17379_c0_g2_i1	238	32.0161	0	0
TRINITY_DN17368_c0_g1_i1	403	125.739	1	0.460838
TRINITY_DN17306_c0_g1_i1	452	164.086	10	3.53139
TRINITY_DN17366_c0_g1_i1	436	151.367	26.7073	10.2239
TRINITY_DN17366_c1_g1_i1	339	81.6853	3.54049	2.51152
TRINITY_DN17323_c0_g1_i1	531	231.754	6	1.50018
TRINITY_DN17309_c0_g1_i1	203	22.0862	2	5.2472
TRINITY_DN17319_c0_g1_i1	649	341.792	8	1.35627
TRINITY_DN17391_c0_g1_i1	289	53.0649	4	4.36788
TRINITY_DN17363_c0_g1_i1	643	336.032	9	1.55196
TRINITY_DN17363_c0_g2_i1	363	97.3759	2	1.19014
TRINITY_DN17341_c0_g1_i1	362	96.6623	4	2.39784
TRINITY_DN17355_c0_g1_i1	238	32.0161	3	5.42964
TRINITY_DN17344_c0_g1_i1	358	93.9082	1	0.617041
TRINITY_DN17344_c0_g2_i1	335	79.1412	1	0.732176
TRINITY_DN17378_c0_g1_i1	212	24.3883	2	4.75189
TRINITY_DN17330_c0_g1_i1	253	37.3619	3	4.65276
TRINITY_DN17398_c0_g1_i1	201	21.6338	3	8.03536
TRINITY_DN17313_c0_g1_i1	303	60.2356	5	4.80988
TRINITY_DN17302_c0_g1_i1	728	418.514	11.0094	1.52431
TRINITY_DN4055_c0_g1_i2	5199	4887.09	643.468	7.62947
TRINITY_DN4055_c0_g1_i1	2058	1746.09	69.5323	2.30748
TRINITY_DN4082_c0_g1_i1	416	135.583	25	10.6845
TRINITY_DN4082_c0_g2_i1	831	520.129	302	33.6445
TRINITY_DN4087_c0_g1_i1	2871	2559.09	162.491	3.67928
TRINITY_DN4087_c0_g1_i2	2883	2571.09	45.5085	1.02564
TRINITY_DN4087_c0_g2_i1	1491	1179.09	312.35	15.3501
TRINITY_DN4087_c1_g1_i1	547	246.207	5	1.17676
TRINITY_DN4068_c0_g1_i2	6172	5860.09	67.4894	0.667342
TRINITY_DN4068_c0_g1_i1	6365	6053.09	905.156	8.66491
TRINITY_DN4068_c0_g1_i3	6364	6052.09	85.3548	0.817222
TRINITY_DN4028_c0_g1_i2	2039	1727.09	87.1772	2.92486
TRINITY_DN4028_c1_g1_i1	262	40.9168	3.0302	4.29129
TRINITY_DN4040_c0_g1_i2	1992	1680.09	423.516	14.6068
TRINITY_DN4040_c0_g1_i3	1796	1484.09	61.484	2.4006
TRINITY_DN4010_c0_g1_i4	6932	6620.09	1776.14	15.5465
TRINITY_DN4010_c0_g1_i2	7265	6953.09	199.865	1.66562
TRINITY_DN4010_c0_g1_i3	3524	3212.09	517.931	9.34332
TRINITY_DN4010_c0_g1_i1	6547	6235.09	658.286	6.11772
TRINITY_DN4010_c0_g1_i5	6963	6651.09	244.02	2.12593
TRINITY_DN4010_c0_g2_i1	4259	3947.09	123.661	1.81541
TRINITY_DN4010_c0_g2_i2	4249	3937.09	242.386	3.56738
TRINITY_DN4010_c1_g1_i1	222	26.9665	1.01567	2.18245
TRINITY_DN4010_c2_g1_i1	319	69.4919	2	1.66768
TRINITY_DN4052_c0_g1_i3	1879	1567.09	88.9041	3.28734
TRINITY_DN4052_c0_g1_i2	1559	1247.09	81.2653	3.77594
TRINITY_DN4052_c0_g1_i5	1518	1206.09	50.1231	2.4081
TRINITY_DN4052_c0_g1_i1	1675	1363.09	33.2329	1.41273
TRINITY_DN4052_c0_g1_i6	1920	1608.09	124.942	4.50211
TRINITY_DN4052_c0_g1_i4	1716	1404.09	51.8662	2.14046
TRINITY_DN4052_c0_g2_i1	363	97.3759	5	2.97534
TRINITY_DN4052_c1_g1_i1	1201	889.092	89	5.80044
TRINITY_DN4052_c1_g2_i1	952	640.436	51	4.61437
TRINITY_DN4052_c2_g1_i1	551	249.86	5	1.15956
TRINITY_DN4052_c2_g2_i1	2109	1797.09	133	4.28844
TRINITY_DN4037_c0_g1_i2	2402	2090.09	96.0121	2.66182
TRINITY_DN4037_c0_g1_i3	2336	2024.09	50.4312	1.44373
TRINITY_DN4037_c0_g1_i1	2095	1783.09	76.2102	2.47661
TRINITY_DN4037_c0_g1_i4	1414	1102.09	12.3465	0.64915
TRINITY_DN4062_c0_g1_i2	611	305.604	16	3.03374
TRINITY_DN4062_c0_g1_i1	228	28.7867	7	14.0904
TRINITY_DN4062_c0_g1_i3	328	74.7968	2	1.5494
TRINITY_DN4096_c0_g1_i2	1538	1226.09	67.233	3.17744
TRINITY_DN4096_c0_g1_i1	3791	3479.09	734.767	12.2378
TRINITY_DN4020_c0_g1_i1	2091	1779.09	745	24.2647
TRINITY_DN4005_c0_g1_i1	1857	1545.09	518.191	19.4336
TRINITY_DN4005_c1_g1_i1	3598	3286.09	54.5274	0.961507
TRINITY_DN4005_c1_g1_i4	3597	3285.09	270.288	4.76757
TRINITY_DN4005_c1_g1_i2	1949	1637.09	252.331	8.9313
TRINITY_DN4005_c1_g1_i3	1842	1530.09	126.69	4.79782
TRINITY_DN4005_c1_g2_i1	453	164.84	19.2302	6.75988
TRINITY_DN4005_c2_g1_i1	1524	1212.09	121.42	5.80459
TRINITY_DN4005_c2_g1_i2	761	450.923	11.45	1.47136
TRINITY_DN4005_c2_g1_i4	1144	832.092	434.761	30.2759
TRINITY_DN4005_c2_g1_i3	920	608.713	15.4892	1.47446
TRINITY_DN4005_c2_g2_i1	3900	3588.09	625.795	10.1062
TRINITY_DN4047_c0_g1_i2	2006	1694.09	111.46	3.81243
TRINITY_DN4012_c0_g1_i1	865	553.957	462	48.3263
TRINITY_DN4051_c0_g1_i1	237	31.6188	4.72875	8.66601
TRINITY_DN4086_c0_g1_i1	1309	997.092	26.8473	1.56021
TRINITY_DN4086_c0_g1_i2	1145	833.092	273.153	18.999
TRINITY_DN4058_c0_g1_i3	206	22.7426	0	0
TRINITY_DN4058_c0_g1_i2	462	172.144	0	0
TRINITY_DN4058_c0_g1_i1	476	183.937	1.00463	0.316485
TRINITY_DN4058_c1_g1_i1	504	208.056	7	1.94956
TRINITY_DN4058_c2_g1_i1	2902	2590.09	220	4.92182
TRINITY_DN4065_c0_g1_i1	747	437.162	50.1225	6.64366
TRINITY_DN4065_c0_g1_i2	703	394.075	15.6748	2.30484
TRINITY_DN4011_c0_g1_i1	3405	3093.09	390.123	7.30847
TRINITY_DN4011_c0_g1_i2	3404	3092.09	0.0542611	0.00101684
TRINITY_DN4011_c0_g2_i1	3342	3030.09	131.876	2.5219
TRINITY_DN4011_c0_g2_i2	3339	3027.09	705.376	13.5025
TRINITY_DN4011_c1_g1_i2	3078	2766.09	178.59	3.74117
TRINITY_DN4011_c1_g1_i1	2668	2356.09	31.4104	0.7725
TRINITY_DN4011_c2_g1_i1	489	195.041	5	1.48546
TRINITY_DN4011_c3_g1_i1	332	77.1854	2.02838	1.52276
TRINITY_DN4034_c0_g1_i1	3341	3029.09	751.097	14.3682
TRINITY_DN4024_c0_g1_i8	2512	2200.09	48.9414	1.289
TRINITY_DN4024_c0_g1_i4	1766	1454.09	380.054	15.1451
TRINITY_DN4024_c0_g1_i5	791	480.55	37.342	4.50274
TRINITY_DN4024_c0_g1_i2	1854	1542.09	30.3903	1.14194
TRINITY_DN4024_c0_g1_i1	1239	927.092	20.5655	1.28539
TRINITY_DN4024_c0_g1_i6	1786	1474.09	111.707	4.39108
TRINITY_DN4024_c0_g1_i7	229	29.1263	0	0
TRINITY_DN4054_c0_g1_i1	875	563.913	99.039	10.1768
TRINITY_DN4021_c0_g1_i3	1988	1676.09	584.559	20.2092
TRINITY_DN4021_c0_g1_i2	1034	722.092	63.0878	5.06257
TRINITY_DN4021_c0_g1_i1	1763	1451.09	24.4101	0.974749
TRINITY_DN4021_c0_g2_i1	690	381.357	172	26.1345
TRINITY_DN4021_c0_g3_i1	829	518.16	43.1975	4.83072
TRINITY_DN4071_c0_g1_i1	1187	875.092	298	19.7324
TRINITY_DN4088_c0_g1_i1	3771	3459.09	679.066	11.3754
TRINITY_DN4088_c1_g1_i1	268	43.5266	3	3.99379
TRINITY_DN4044_c0_g1_i2	230	29.4702	0	0
TRINITY_DN4044_c0_g1_i1	2484	2172.09	548.231	14.6252
TRINITY_DN4044_c0_g2_i1	314	66.5841	4	3.48103
TRINITY_DN4044_c1_g1_i1	527	228.28	6	1.52301
TRINITY_DN4044_c1_g2_i1	392	117.678	1	0.492404
TRINITY_DN4044_c1_g3_i1	262	40.9168	0	0
TRINITY_DN4044_c1_g3_i2	235	31.0494	3	5.59869
TRINITY_DN4044_c1_g4_i1	485	191.626	2	0.604773
TRINITY_DN4002_c0_g1_i1	235	31.0494	3	5.59869
TRINITY_DN4002_c0_g2_i1	1910	1598.09	1519.15	55.0828
TRINITY_DN4002_c0_g2_i5	3095	2783.09	6.74414e-05	1.40416e-06
TRINITY_DN4002_c0_g2_i3	3096	2784.09	127.329	2.65009
TRINITY_DN4002_c0_g2_i2	3055	2743.09	5.56811e-05	1.17621e-06
TRINITY_DN4002_c0_g2_i4	3056	2744.09	99.6567	2.10439
TRINITY_DN4002_c0_g2_i7	4548	4236.09	411.316	5.62637
TRINITY_DN4002_c0_g2_i8	3706	3394.09	636.435	10.8655
TRINITY_DN4002_c0_g2_i9	3746	3434.09	615.115	10.3792
TRINITY_DN4002_c0_g3_i1	244	34.034	3.13799	5.34264
TRINITY_DN4002_c1_g1_i1	3192	2880.09	53.0435	1.0672
TRINITY_DN4002_c1_g1_i2	3158	2846.09	195.084	3.97184
TRINITY_DN4025_c0_g1_i1	1001	689.092	214.258	18.0168
TRINITY_DN4025_c0_g1_i2	4501	4189.09	867.742	12.003
TRINITY_DN4025_c0_g2_i1	973	661.293	27	2.36585
TRINITY_DN4025_c0_g4_i1	447	160.065	12.1907	4.41315
TRINITY_DN4025_c0_g5_i1	502	206.278	1	0.280908
TRINITY_DN4025_c1_g1_i2	4514	4202.09	1104.61	15.2322
TRINITY_DN4025_c1_g1_i3	4515	4203.09	135.661	1.87026
TRINITY_DN4025_c1_g1_i1	2418	2106.09	31.7273	0.872918
TRINITY_DN4097_c0_g1_i2	1132	820.092	8.41439	0.594536
TRINITY_DN4097_c0_g1_i1	1747	1435.09	64.7777	2.61555
TRINITY_DN4097_c0_g1_i3	1658	1346.09	194.808	8.3859
TRINITY_DN4031_c0_g1_i1	2511	2199.09	50.1739	1.32206
TRINITY_DN4031_c0_g1_i4	2453	2141.09	43.6341	1.18089
TRINITY_DN4031_c0_g1_i7	655	347.542	5.68773	0.948307
TRINITY_DN4031_c0_g1_i3	2846	2534.09	168.512	3.85323
TRINITY_DN4031_c0_g1_i6	334	78.5294	2	1.47576
TRINITY_DN4031_c0_g2_i1	666	358.173	13	2.10314
TRINITY_DN4031_c0_g3_i1	299	58.0981	3	2.99211
TRINITY_DN4031_c0_g3_i2	294	55.5855	0	0
TRINITY_DN4031_c1_g1_i1	426	143.453	2.0126	0.812953
TRINITY_DN4041_c0_g1_i9	1828	1516.09	67.9298	2.59629
TRINITY_DN4041_c0_g1_i10	4522	4210.09	61.6202	0.848104
TRINITY_DN4041_c0_g1_i3	3140	2828.09	39.5486	0.810317
TRINITY_DN4041_c0_g1_i7	4623	4311.09	96.6942	1.29966
TRINITY_DN4041_c0_g1_i4	4635	4323.09	48.785	0.653898
TRINITY_DN4041_c0_g1_i5	4510	4198.09	9.52303	0.131444
TRINITY_DN4041_c0_g1_i2	3265	2953.09	232.976	4.57144
TRINITY_DN4041_c0_g1_i8	3152	2840.09	601.159	12.2652
TRINITY_DN4041_c0_g1_i1	3253	2941.09	656.764	12.9395
TRINITY_DN4041_c1_g1_i9	965	653.333	14.2208	1.26127
TRINITY_DN4041_c1_g1_i8	1472	1160.09	25.562	1.27679
TRINITY_DN4041_c1_g1_i7	377	106.953	3.23815	1.75437
TRINITY_DN4041_c1_g1_i6	1369	1057.09	27.743	1.52075
TRINITY_DN4041_c1_g1_i2	440	154.549	1.14174	0.428075
TRINITY_DN4041_c1_g1_i1	1248	936.092	25.0944	1.55337
TRINITY_DN4041_c1_g2_i1	477	184.794	5	1.56783
TRINITY_DN4041_c1_g3_i1	1801	1489.09	1830	71.211
TRINITY_DN4041_c2_g1_i1	217	25.5682	1	2.2663
TRINITY_DN4033_c0_g1_i2	1858	1546.09	4182.76	156.764
TRINITY_DN4033_c0_g1_i1	2151	1839.09	121.941	3.84205
TRINITY_DN4033_c0_g1_i3	521	223.009	6.29873	1.63662
TRINITY_DN4033_c0_g2_i1	296	56.5886	1	1.02397
TRINITY_DN4007_c0_g1_i2	239	32.2886	1	1.7946
TRINITY_DN4007_c0_g1_i1	1590	1278.09	97	4.39772
TRINITY_DN4007_c0_g2_i1	1360	1048.09	82.6897	4.57162
TRINITY_DN4007_c0_g2_i2	1350	1038.09	33.3103	1.85935
TRINITY_DN4007_c1_g1_i1	2829	2517.09	51	1.17406
TRINITY_DN4007_c1_g2_i1	832	521.129	11.07	1.2309
TRINITY_DN4007_c1_g3_i1	8225	7913.09	2231.78	16.3426
TRINITY_DN4007_c1_g4_i1	2150	1838.09	91	2.86875
TRINITY_DN4007_c3_g1_i1	4584	4272.09	2074	28.1311
TRINITY_DN4023_c0_g1_i3	2349	2037.09	161.547	4.59523
TRINITY_DN4023_c0_g1_i2	2235	1923.09	212.535	6.40396
TRINITY_DN4023_c0_g1_i1	2171	1859.09	37.1268	1.15719
TRINITY_DN4023_c0_g2_i2	641	334.086	2.11197	0.366309
TRINITY_DN4023_c0_g2_i4	2831	2519.09	428.778	9.86294
TRINITY_DN4023_c0_g2_i1	2728	2416.09	70.0942	1.68107
TRINITY_DN4023_c0_g2_i3	793	482.521	11.0157	1.32286
TRINITY_DN4023_c1_g1_i2	796	485.502	5.28341	0.630582
TRINITY_DN4023_c1_g1_i1	795	484.502	100.726	12.0466
TRINITY_DN4023_c1_g2_i3	1248	936.092	27.5553	1.70571
TRINITY_DN4023_c1_g2_i2	10286	9974.09	1211.44	7.03798
TRINITY_DN4023_c2_g1_i1	284	50.7589	1	1.14158
TRINITY_DN4059_c0_g1_i3	1146	834.092	156.465	10.8698
TRINITY_DN4059_c0_g1_i2	1698	1386.09	65.485	2.73758
TRINITY_DN4059_c0_g1_i1	1174	862.092	392.609	26.3891
TRINITY_DN4046_c0_g1_i1	758	447.95	18	2.32842
TRINITY_DN4089_c0_g1_i2	1788	1476.09	45.2672	1.777
TRINITY_DN4089_c0_g1_i1	1378	1066.09	88.0456	4.78554
TRINITY_DN4089_c1_g1_i1	815	504.284	27.4169	3.15036
TRINITY_DN4074_c0_g1_i2	2135	1823.09	412.801	13.1205
TRINITY_DN4074_c0_g1_i1	2302	1990.09	51.199	1.49075
TRINITY_DN4098_c0_g1_i5	1651	1339.09	52.4801	2.27092
TRINITY_DN4098_c0_g1_i3	668	360.093	10.8509	1.7461
TRINITY_DN4098_c0_g1_i4	2206	1894.09	88.6599	2.71234
TRINITY_DN4098_c0_g1_i6	4169	3857.09	54.4062	0.817347
TRINITY_DN4098_c0_g1_i1	4430	4118.09	77.998	1.0975
TRINITY_DN4098_c0_g1_i2	3540	3228.09	39.3375	0.70612
TRINITY_DN4098_c0_g1_i7	2313	2001.09	290.038	8.39857
TRINITY_DN4098_c1_g1_i1	696	387.287	12	1.79542
TRINITY_DN4098_c1_g3_i1	569	266.272	6	1.3057
TRINITY_DN4098_c1_g4_i1	525	226.502	4	1.02331
TRINITY_DN4098_c2_g1_i1	269	43.9599	1	1.31814
TRINITY_DN4098_c3_g1_i1	633	326.387	12	2.13043
TRINITY_DN4006_c0_g1_i1	642	335.039	36	6.22623
TRINITY_DN4079_c0_g1_i1	7453	7141.09	1584	12.8531
TRINITY_DN4053_c0_g1_i1	1061	749.092	22.0241	1.70365
TRINITY_DN4053_c0_g2_i1	1509	1197.09	35	1.69418
TRINITY_DN4085_c0_g1_i5	6920	6608.09	65.4581	0.573991
TRINITY_DN4085_c0_g1_i12	4562	4250.09	92.5412	1.2617
TRINITY_DN4085_c0_g1_i10	6744	6432.09	49.7406	0.448102
TRINITY_DN4085_c0_g1_i4	3948	3636.09	101.937	1.62449
TRINITY_DN4085_c0_g1_i9	5841	5529.09	89.7028	0.940091
TRINITY_DN4085_c0_g1_i1	258	39.2878	2	2.94979
TRINITY_DN4085_c0_g1_i3	4124	3812.09	157.208	2.38962
TRINITY_DN4085_c0_g1_i8	4846	4534.09	32.4119	0.414221
TRINITY_DN4085_c0_g2_i3	762	451.914	39.7548	5.09743
TRINITY_DN4085_c0_g2_i5	571	268.135	0	0
TRINITY_DN4085_c0_g2_i4	2216	1904.09	120.551	3.66861
TRINITY_DN4085_c0_g2_i2	2025	1713.09	96.5734	3.26659
TRINITY_DN4085_c0_g2_i1	1504	1192.09	316.121	15.366
TRINITY_DN4085_c0_g3_i1	444	157.682	3	1.10245
TRINITY_DN4085_c1_g1_i2	863	551.969	13.902	1.45942
TRINITY_DN4085_c1_g1_i1	945	633.551	14.098	1.28942
TRINITY_DN4056_c0_g1_i4	3297	2985.09	168.633	3.27342
TRINITY_DN4056_c0_g1_i5	2598	2286.09	27.7876	0.704329
TRINITY_DN4056_c0_g1_i1	3513	3201.09	105.026	1.90115
TRINITY_DN4056_c0_g1_i3	2196	1884.09	158.331	4.86947
TRINITY_DN4056_c0_g1_i2	4701	4389.09	1044.45	13.789
TRINITY_DN4078_c0_g1_i2	1334	1022.09	63.4493	3.59712
TRINITY_DN4078_c0_g1_i1	621	315.076	87.6646	16.1223
TRINITY_DN4078_c0_g2_i4	1467	1155.09	0	0
TRINITY_DN4078_c0_g2_i3	278	48.1288	6	7.22377
TRINITY_DN4078_c0_g2_i5	603	298.051	7.67683	1.49248
TRINITY_DN4078_c0_g2_i2	1089	777.092	64.6204	4.81854
TRINITY_DN4078_c0_g3_i1	664	356.231	48.6586	7.91491
TRINITY_DN4078_c1_g1_i1	277	47.665	1	1.21568
TRINITY_DN4078_c2_g1_i1	251	36.6238	1	1.58217
TRINITY_DN4049_c0_g1_i1	6550	6238.09	96.0452	0.892158
TRINITY_DN4049_c0_g1_i3	5700	5388.09	189.442	2.03732
TRINITY_DN4049_c0_g1_i5	6778	6466.09	162.849	1.45935
TRINITY_DN4049_c0_g1_i4	7118	6806.09	204.664	1.74245
TRINITY_DN4029_c0_g1_i1	1173	861.092	372	25.0329
TRINITY_DN4075_c0_g1_i1	741	431.241	8	1.07495
TRINITY_DN4075_c0_g2_i1	1160	848.092	20	1.36648
TRINITY_DN4075_c0_g3_i1	414	134.077	3	1.29654
TRINITY_DN4075_c1_g1_i1	379	108.412	5	2.67246
TRINITY_DN4075_c2_g1_i1	805	494.394	13	1.52366
TRINITY_DN4075_c3_g1_i1	364	98.0446	8	4.72807
TRINITY_DN4075_c4_g1_i1	391	116.938	4	1.98209
TRINITY_DN4072_c0_g1_i2	2013	1701.09	45.243	1.54114
TRINITY_DN4072_c0_g1_i1	2110	1798.09	387.757	12.4958
TRINITY_DN4035_c0_g1_i2	7156	6844.09	8233	69.7044
TRINITY_DN4035_c0_g1_i1	6789	6477.09	0	0
TRINITY_DN4035_c1_g1_i1	1736	1424.09	154.451	6.2845
TRINITY_DN4035_c1_g1_i2	1751	1439.09	319.162	12.8511
TRINITY_DN4035_c2_g1_i1	983	671.16	76	6.56153
TRINITY_DN4035_c3_g1_i1	356	92.6751	5.40676	3.38059
TRINITY_DN4035_c4_g1_i1	445	158.45	7	2.55991
TRINITY_DN4095_c0_g1_i1	638	331.214	26	4.54865
TRINITY_DN4095_c0_g2_i2	273	45.8136	0	0
TRINITY_DN4095_c0_g2_i1	370	102.13	13.3483	7.57344
TRINITY_DN4095_c0_g3_i1	1192	880.092	52.012	3.42447
TRINITY_DN4095_c0_g4_i1	211	24.1432	3.46733	8.32185
TRINITY_DN4095_c0_g5_i2	3955	3643.09	66.9491	1.06486
TRINITY_DN4095_c0_g5_i6	1949	1637.09	22.4661	0.795191
TRINITY_DN4095_c0_g5_i3	4654	4342.09	28.0392	0.374184
TRINITY_DN4095_c0_g5_i1	4434	4122.09	85.0325	1.19532
TRINITY_DN4095_c0_g5_i5	4653	4341.09	379.668	5.06784
TRINITY_DN4095_c0_g6_i1	1113	801.092	0	0
TRINITY_DN4095_c0_g6_i2	1827	1515.09	225	8.60521
TRINITY_DN4016_c0_g1_i6	10127	9815.09	127.684	0.753805
TRINITY_DN4016_c0_g1_i3	8975	8663.09	191.431	1.28044
TRINITY_DN4016_c0_g1_i8	9978	9666.09	1223.88	7.33681
TRINITY_DN4038_c0_g1_i1	456	167.258	8.64039	2.99341
TRINITY_DN4038_c0_g1_i2	468	177.15	0	0
TRINITY_DN4038_c0_g2_i1	453	164.84	23.5334	8.27254
TRINITY_DN4038_c0_g4_i1	930	618.664	90.367	8.46394
TRINITY_DN4038_c0_g3_i2	573	269.981	22	4.7218
TRINITY_DN4038_c0_g6_i1	764	453.896	30	3.82986
TRINITY_DN4038_c0_g5_i2	921	609.713	71.8964	6.83281
TRINITY_DN4038_c1_g1_i1	588	283.862	17.4853	3.56931
TRINITY_DN4038_c2_g1_i1	202	21.8726	0	0
TRINITY_DN4009_c0_g1_i7	5401	5089.09	97.8155	1.11374
TRINITY_DN4009_c0_g1_i5	5944	5632.09	99.3323	1.02197
TRINITY_DN4009_c0_g1_i6	5120	4808.09	116.852	1.40826
TRINITY_DN4030_c0_g1_i2	1265	953.092	15.5621	0.946131
TRINITY_DN4030_c0_g1_i4	1395	1083.09	14.363	0.768418
TRINITY_DN4030_c0_g1_i1	2285	1973.09	159.485	4.6837
TRINITY_DN4030_c0_g1_i3	2087	1775.09	23.7648	0.775767
TRINITY_DN4030_c0_g2_i1	4371	4059.09	576	8.22264
TRINITY_DN4030_c1_g1_i5	3459	3147.09	158.842	2.92465
TRINITY_DN4030_c1_g1_i1	3958	3646.09	41.8179	0.664589
TRINITY_DN4030_c1_g1_i3	3776	3464.09	30.3401	0.507511
TRINITY_DN4030_c2_g1_i1	1014	702.092	164.455	13.5729
TRINITY_DN4030_c3_g1_i1	269	43.9599	3	3.95441
TRINITY_DN4017_c0_g1_i5	6122	5810.09	29.373	0.292943
TRINITY_DN4017_c0_g1_i1	5301	4989.09	149.667	1.73829
TRINITY_DN4017_c0_g1_i4	6532	6220.09	123.828	1.15356
TRINITY_DN4017_c0_g1_i2	8880	8568.09	456.84	3.08957
TRINITY_DN4017_c0_g1_i7	980	668.214	9.29213	0.805783
TRINITY_DN4069_c0_g1_i3	2012	1700.09	39.9591	1.36195
TRINITY_DN4069_c0_g1_i5	3777	3465.09	363.9	6.08535
TRINITY_DN4069_c0_g1_i4	2629	2317.09	67.2428	1.68159
TRINITY_DN4069_c0_g1_i1	4009	3697.09	50.1908	0.78665
TRINITY_DN4069_c0_g1_i2	1454	1142.09	15.707	0.796913
TRINITY_DN4073_c0_g1_i1	633	326.387	37	6.56882
TRINITY_DN4050_c0_g1_i3	311	64.8306	0	0
TRINITY_DN4050_c0_g1_i1	304	60.7664	0	0
TRINITY_DN4050_c0_g1_i4	487	193.314	1	0.299747
TRINITY_DN4050_c0_g1_i5	313	65.9839	2	1.75635
TRINITY_DN4050_c0_g1_i2	336	79.7148	0	0
TRINITY_DN4050_c1_g1_i1	369	101.458	18	10.2803
TRINITY_DN4019_c0_g1_i2	16816	16504.1	175.874	0.617488
TRINITY_DN4019_c0_g1_i1	16817	16505.1	1936.58	6.79885
TRINITY_DN4019_c0_g1_i3	16817	16505.1	1276.54	4.48163
TRINITY_DN4019_c0_g2_i1	204	22.2361	2	5.21181
TRINITY_DN4043_c0_g1_i1	350	88.7499	6.19716	4.04616
TRINITY_DN4043_c0_g1_i2	2000	1688.09	79.0488	2.71342
TRINITY_DN4081_c0_g1_i1	5802	5490.09	3852.93	40.6658
TRINITY_DN4081_c1_g1_i1	201	21.6338	2	5.35691
TRINITY_DN4067_c0_g1_i1	384	111.879	25.2047	13.0542
TRINITY_DN4039_c0_g1_i1	2779	2467.09	266.792	6.26622
TRINITY_DN4039_c0_g1_i2	2699	2387.09	250.208	6.07365
TRINITY_DN4099_c0_g1_i2	3217	2905.09	125.149	2.49623
TRINITY_DN4099_c0_g1_i1	1312	1000.09	32.8513	1.9034
TRINITY_DN4099_c0_g2_i1	218	25.7775	1	2.2479
TRINITY_DN4099_c1_g1_i1	347	86.8666	3	2.00118
TRINITY_DN4099_c3_g1_i1	203	22.0862	1	2.6236
TRINITY_DN4013_c0_g1_i1	269	43.9599	5.00131	6.59242
TRINITY_DN4013_c0_g2_i2	382	110.45	0	0
TRINITY_DN4013_c0_g2_i1	521	223.009	21.9563	5.70498
TRINITY_DN4013_c0_g2_i3	603	298.051	20.5778	4.00061
TRINITY_DN4013_c0_g2_i6	289	53.0649	0	0
TRINITY_DN4013_c0_g3_i1	1514	1202.09	171.178	8.25141
TRINITY_DN4013_c0_g4_i1	214	24.7634	3	7.01987
TRINITY_DN4013_c1_g1_i1	230	29.4702	2	3.93246
TRINITY_DN4042_c0_g1_i3	434	149.804	21.8705	8.45964
TRINITY_DN4042_c0_g1_i1	406	127.889	5.18615	2.3498
TRINITY_DN4042_c0_g2_i2	279	48.5247	7.77594	9.28556
TRINITY_DN4042_c0_g2_i1	1032	720.092	33.3201	2.68124
TRINITY_DN4042_c0_g3_i1	1681	1369.09	50.0111	2.11666
TRINITY_DN4064_c0_g1_i1	3049	2737.09	1671.1	35.3778
TRINITY_DN4057_c0_g1_i1	777	466.702	84	10.4294
TRINITY_DN4057_c0_g1_i2	800	489.473	0	0
TRINITY_DN4057_c0_g2_i1	762	451.914	44	5.64176
TRINITY_DN4057_c1_g1_i1	4630	4318.09	1636.66	21.9626
TRINITY_DN4057_c1_g2_i9	3227	2915.09	115.994	2.30568
TRINITY_DN4057_c1_g2_i8	3223	2911.09	125.06	2.48931
TRINITY_DN4057_c1_g2_i4	3259	2947.09	71.8208	1.41213
TRINITY_DN4057_c1_g2_i5	3255	2943.09	77.4694	1.52526
TRINITY_DN4057_c2_g1_i1	391	116.938	7	3.46866
TRINITY_DN4057_c4_g1_i1	618	312.215	18.0025	3.34116
TRINITY_DN4036_c0_g1_i1	393	118.369	2	0.97906
TRINITY_DN4036_c0_g2_i1	2667	2355.09	56.0431	1.3789
TRINITY_DN4036_c0_g2_i3	4877	4565.09	740.712	9.40195
TRINITY_DN4036_c0_g2_i2	4901	4589.09	162.244	2.04862
TRINITY_DN4092_c0_g1_i2	5703	5391.09	2809.33	30.1956
TRINITY_DN4092_c0_g1_i1	5282	4970.09	415.672	4.84624
TRINITY_DN4090_c0_g1_i1	483	189.887	85	25.9383
TRINITY_DN4001_c0_g1_i1	2349	2037.09	65.1136	1.85216
TRINITY_DN4001_c0_g1_i5	224	27.5146	0	0
TRINITY_DN4001_c0_g1_i6	1489	1177.09	62.2917	3.06646
TRINITY_DN4001_c0_g1_i2	2368	2056.09	60.6246	1.70854
TRINITY_DN4091_c0_g1_i4	5049	4737.09	143.228	1.752
TRINITY_DN4091_c0_g1_i1	5037	4725.09	88.9464	1.09078
TRINITY_DN4091_c0_g2_i1	5773	5461.09	185.865	1.97213
TRINITY_DN4091_c0_g2_i4	5596	5284.09	120.135	1.3174
TRINITY_DN4091_c0_g3_i1	1828	1516.09	50.0255	1.91198
TRINITY_DN4091_c0_g4_i3	1119	807.092	278.207	19.9739
TRINITY_DN4091_c0_g4_i5	1089	777.092	348.884	26.0151
TRINITY_DN4091_c0_g4_i2	777	466.702	45	5.58716
TRINITY_DN4091_c0_g5_i1	794	483.511	8	0.95874
TRINITY_DN4066_c0_g1_i1	409	130.168	3.46751	1.54359
TRINITY_DN4066_c0_g1_i3	775	464.73	11.1008	1.38411
TRINITY_DN4066_c0_g1_i2	478	185.639	1.21508	0.379275
TRINITY_DN4083_c0_g1_i1	512	215.073	5.31582	1.43219
TRINITY_DN4083_c0_g1_i4	936	624.627	25.5221	2.36763
TRINITY_DN4083_c0_g1_i2	258	39.2878	2	2.94979
TRINITY_DN4083_c0_g1_i3	460	170.45	2.16208	0.735009
TRINITY_DN4083_c0_g2_i2	3460	3148.09	483.699	8.90319
TRINITY_DN4083_c0_g2_i10	3392	3080.09	107.164	2.01606
TRINITY_DN4083_c0_g2_i6	3384	3072.09	67.9121	1.28095
TRINITY_DN4083_c0_g2_i8	3447	3135.09	113.041	2.08932
TRINITY_DN4083_c0_g2_i1	3197	2885.09	55.1834	1.10832
TRINITY_DN4083_c0_g2_i5	728	418.514	11	1.523
TRINITY_DN4083_c0_g4_i1	464	173.843	4	1.33328
TRINITY_DN4093_c0_g1_i1	1906	1594.09	5765	209.558
TRINITY_DN4000_c0_g1_i1	1689	1377.09	32.0205	1.34736
TRINITY_DN4000_c0_g1_i5	1688	1376.09	52.1472	2.19584
TRINITY_DN4000_c0_g1_i3	716	406.745	12.1597	1.73228
TRINITY_DN4000_c0_g1_i6	3811	3499.09	903.387	14.9602
TRINITY_DN4000_c0_g1_i4	1839	1527.09	64.2473	2.43785
TRINITY_DN4000_c0_g1_i2	2121	1809.09	1411.2	45.2009
TRINITY_DN4000_c0_g2_i1	1174	862.092	250.034	16.806
TRINITY_DN4000_c0_g3_i1	2236	1924.09	157.918	4.7558
TRINITY_DN4000_c1_g1_i1	232	30.1473	1	1.92207
TRINITY_DN4000_c2_g1_i1	442	156.129	8.28644	3.0754
TRINITY_DN4084_c0_g1_i4	1246	934.092	6.31455	0.391715
TRINITY_DN4084_c0_g1_i3	759	448.923	34.1715	4.41073
TRINITY_DN4084_c0_g1_i5	1183	871.092	20.5139	1.36459
TRINITY_DN4084_c1_g1_i1	296	56.5886	2.0013	2.04928
TRINITY_DN4027_c0_g1_i1	3353	3041.09	1531	29.1718
TRINITY_DN4003_c0_g1_i1	945	633.551	39.5195	3.6145
TRINITY_DN4003_c0_g2_i1	364	98.0446	2	1.18202
TRINITY_DN4018_c0_g1_i1	2557	2245.09	996	25.7065
TRINITY_DN4018_c0_g2_i14	2896	2584.09	20.0688	0.450019
TRINITY_DN4018_c0_g2_i4	8035	7723.09	321.703	2.41369
TRINITY_DN4018_c0_g2_i12	8050	7738.09	174.575	1.30727
TRINITY_DN4018_c0_g2_i3	8943	8631.09	939.595	6.30802
TRINITY_DN4018_c0_g2_i9	4800	4488.09	178.267	2.30158
TRINITY_DN4018_c0_g2_i13	3467	3155.09	237.091	4.35433
TRINITY_DN4018_c0_g2_i10	4815	4503.09	208.502	2.68298
TRINITY_DN4018_c0_g2_i1	8091	7779.09	168.454	1.25479
TRINITY_DN4018_c0_g2_i6	4833	4521.09	163.331	2.09336
TRINITY_DN4018_c0_g2_i11	8999	8687.09	527.807	3.52061
TRINITY_DN4018_c0_g2_i7	8106	7794.09	91.4895	0.68018
TRINITY_DN4018_c1_g1_i1	277	47.665	0	0
TRINITY_DN4018_c2_g1_i1	1321	1009.09	97	5.57005
TRINITY_DN4061_c0_g1_i1	501	205.439	9	2.5385
TRINITY_DN4077_c0_g1_i1	1329	1017.09	64.7587	3.6894
TRINITY_DN4077_c0_g1_i2	1307	995.092	63.6139	3.7043
TRINITY_DN4077_c1_g1_i1	1007	695.092	25	2.08409
TRINITY_DN4076_c0_g1_i1	1269	957.092	96.3794	5.8351
TRINITY_DN4076_c0_g1_i2	1247	935.092	10.7192	0.664242
TRINITY_DN4076_c1_g1_i1	319	69.4919	1.57475	1.31309
TRINITY_DN4076_c1_g1_i3	210	23.7828	2.15415	5.24844
TRINITY_DN4076_c1_g1_i2	262	40.9168	0	0
TRINITY_DN4076_c3_g1_i1	2878	2566.09	136	3.07103
TRINITY_DN4076_c4_g1_i1	2020	1708.09	90	3.05316
TRINITY_DN4076_c5_g1_i1	719	409.696	9	1.27291
TRINITY_DN4070_c0_g1_i1	1610	1298.09	2078	92.7594
TRINITY_DN4022_c0_g2_i2	3141	2829.09	44.4343	0.9101
TRINITY_DN4022_c0_g2_i4	4931	4619.09	478.103	5.99767
TRINITY_DN4022_c0_g2_i1	4976	4664.09	97.0925	1.20625
TRINITY_DN4022_c0_g2_i3	3216	2904.09	71.37	1.42404
TRINITY_DN4022_c0_g3_i1	429	145.825	2	0.794725
TRINITY_DN4026_c0_g1_i15	1903	1591.09	268.468	9.77722
TRINITY_DN4026_c0_g1_i12	2232	1920.09	206.802	6.24094
TRINITY_DN4026_c0_g1_i3	3989	3677.09	585.723	9.23008
TRINITY_DN4026_c0_g1_i14	2236	1924.09	78.0213	2.34966
TRINITY_DN4026_c0_g1_i10	2105	1793.09	621.968	20.0994
TRINITY_DN4026_c0_g1_i4	1729	1417.09	68.6967	2.80903
TRINITY_DN4026_c0_g1_i9	473	181.492	6.02252	1.92282
TRINITY_DN4026_c0_g1_i5	823	512.253	0	0
TRINITY_DN4026_c0_g1_i6	3872	3560.09	727.003	11.8329
TRINITY_DN4026_c0_g1_i2	521	223.009	0	0
TRINITY_DN4026_c0_g1_i1	2020	1708.09	174.205	5.90972
TRINITY_DN4026_c0_g1_i7	2109	1797.09	221.81	7.15201
TRINITY_DN4026_c0_g1_i13	797	486.492	13.8827	1.65354
TRINITY_DN4026_c0_g1_i11	544	243.526	2.02234	0.481199
TRINITY_DN4026_c1_g2_i1	470	178.881	0	0
TRINITY_DN4026_c1_g2_i3	428	145.013	5.74598	2.29602
TRINITY_DN4026_c1_g1_i3	1960	1648.09	43.3213	1.52313
TRINITY_DN4026_c1_g1_i2	1780	1468.09	144.679	5.71043
TRINITY_DN4026_c2_g1_i1	491	196.754	3	0.88352
TRINITY_DN4045_c0_g1_i1	434	149.804	782	302.483
TRINITY_DN4008_c0_g1_i3	1432	1120.09	0	0
TRINITY_DN4008_c0_g1_i2	1630	1318.09	55.2017	2.42675
TRINITY_DN4063_c0_g1_i1	815	504.284	74.0376	8.50736
TRINITY_DN4048_c0_g1_i3	284	50.7589	1.00462	1.14685
TRINITY_DN4048_c0_g1_i1	266	42.5963	2.19744	2.98925
TRINITY_DN4048_c0_g1_i4	226	28.213	0	0
TRINITY_DN4048_c0_g1_i2	812	501.314	79.3682	9.17392
TRINITY_DN4048_c0_g2_i1	863	551.969	11.3838	1.19507
TRINITY_DN4048_c1_g1_i1	458	168.809	9	3.08933
TRINITY_DN4048_c1_g2_i1	213	24.5224	0	0
TRINITY_DN4048_c1_g3_i1	229	29.1263	0	0
TRINITY_DN4048_c2_g1_i1	232	30.1473	3	5.76621
TRINITY_DN4032_c0_g1_i1	2944	2632.09	144.691	3.18535
TRINITY_DN4032_c0_g1_i2	2977	2665.09	22.6595	0.49267
TRINITY_DN4032_c0_g2_i1	240	32.7085	0	0
TRINITY_DN4032_c0_g3_i1	2999	2687.09	78.8541	1.70043
TRINITY_DN4032_c1_g1_i1	6228	5916.09	431.586	4.22717
TRINITY_DN4032_c1_g1_i5	891	579.856	8.3784	0.837258
TRINITY_DN4032_c1_g1_i6	917	605.738	10.3763	0.992609
TRINITY_DN4032_c1_g1_i4	1839	1527.09	21.051	0.798775
TRINITY_DN4094_c0_g1_i4	6222	5910.09	262.223	2.57096
TRINITY_DN4094_c0_g1_i3	6227	5915.09	72.8929	0.714071
TRINITY_DN4094_c0_g1_i7	6205	5893.09	66.2368	0.65129
TRINITY_DN4094_c0_g1_i1	3314	3002.09	49.9446	0.964011
TRINITY_DN4094_c0_g1_i5	6210	5898.09	858.41	8.43337
TRINITY_DN4094_c0_g1_i2	6543	6231.09	48.6355	0.45228
TRINITY_DN4094_c0_g1_i6	6193	5881.09	226.71	2.23373
TRINITY_DN4094_c0_g2_i1	265	42.2391	0	0
TRINITY_DN4094_c0_g3_i1	370	102.13	3	1.70211
TRINITY_DN4094_c1_g1_i1	221	26.6183	10.7828	23.4732
TRINITY_DN4094_c2_g1_i1	339	81.6853	0	0
TRINITY_DN4060_c0_g1_i2	3205	2893.09	203.237	4.07061
TRINITY_DN4060_c0_g1_i3	662	354.281	12.7626	2.08741
TRINITY_DN4060_c1_g1_i1	568	265.326	8	1.74714
TRINITY_DN4015_c0_g1_i5	3004	2692.09	35.0422	0.754257
TRINITY_DN4015_c0_g1_i15	3012	2700.09	29.8195	0.639941
TRINITY_DN4015_c0_g1_i7	2211	1899.09	37.9662	1.15843
TRINITY_DN4015_c0_g1_i1	3150	2838.09	46.1659	0.942567
TRINITY_DN4015_c0_g1_i9	3142	2830.09	53.6948	1.09938
TRINITY_DN4015_c0_g1_i6	3091	2779.09	24.3115	0.506905
TRINITY_DN4015_c0_g2_i2	3215	2903.09	92.0483	1.83727
TRINITY_DN4015_c0_g2_i3	1181	869.092	443.957	29.6001
TRINITY_DN4015_c0_g2_i4	2335	2023.09	152.494	4.36772
TRINITY_DN4015_c0_g2_i5	1082	770.092	38.3607	2.88644
TRINITY_DN4015_c0_g2_i6	2317	2005.09	22.7894	0.658593
TRINITY_DN4015_c0_g2_i1	3233	2921.09	326.611	6.47892
TRINITY_DN4015_c0_g3_i1	856	544.99	12.1093	1.2875
TRINITY_DN4015_c1_g1_i1	312	65.4088	1	0.885893
TRINITY_DN4014_c0_g2_i1	232	30.1473	1.1926	2.29227
TRINITY_DN4014_c0_g1_i5	1733	1421.09	85.7331	3.49578
TRINITY_DN4014_c0_g1_i2	1734	1422.09	119.104	4.85305
TRINITY_DN4014_c0_g1_i3	709	399.932	10.164	1.47264
TRINITY_DN4014_c0_g1_i4	1589	1277.09	60.9994	2.76771
TRINITY_DN4014_c0_g3_i1	2053	1741.09	197.086	6.5592
TRINITY_DN4014_c1_g1_i1	237	31.6188	3.88399	7.11788
TRINITY_DN4004_c0_g1_i4	5072	4760.09	208.848	2.54233
TRINITY_DN4004_c0_g1_i2	371	102.795	0	0
TRINITY_DN4004_c0_g1_i5	5072	4760.09	295.867	3.60163
TRINITY_DN4004_c0_g1_i1	1568	1256.09	325.285	15.0058
TRINITY_DN4080_c0_g1_i1	2542	2230.09	52.8836	1.37409
TRINITY_DN4080_c0_g1_i2	2468	2156.09	575.116	15.4563
TRINITY_DN12183_c0_g1_i1	967	655.333	11	0.972632
TRINITY_DN12197_c0_g1_i1	340	82.3519	2	1.40726
TRINITY_DN12113_c0_g1_i1	235	31.0494	1.03161	1.92523
TRINITY_DN12135_c0_g1_i1	454	165.637	6	2.099
TRINITY_DN12127_c0_g1_i1	304	60.7664	5	4.76787
TRINITY_DN12174_c0_g1_i1	207	23.0268	3	7.54929
TRINITY_DN12151_c0_g1_i1	257	38.8362	2	2.98409
TRINITY_DN12131_c0_g1_i1	204	22.2361	3	7.81771
TRINITY_DN12165_c0_g1_i1	660	352.352	6	0.986717
TRINITY_DN12165_c0_g2_i1	223	27.2165	0	0
TRINITY_DN12165_c0_g3_i1	218	25.7775	0	0
TRINITY_DN12133_c0_g1_i1	351	89.3796	2	1.29661
TRINITY_DN12133_c0_g2_i1	272	45.3008	1	1.27912
TRINITY_DN12138_c0_g1_i1	618	312.215	6.40114	1.18801
TRINITY_DN12156_c0_g1_i1	398	121.99	6	2.85
TRINITY_DN12115_c0_g1_i1	728	418.514	10	1.38455
TRINITY_DN12136_c0_g1_i1	340	82.3519	5	3.51815
TRINITY_DN12164_c0_g1_i1	507	210.668	6	1.65033
TRINITY_DN12164_c0_g2_i1	716	406.745	16	2.27937
TRINITY_DN12164_c1_g1_i1	435	150.571	0	0
TRINITY_DN12164_c1_g1_i2	437	152.149	5.05031	1.92339
TRINITY_DN12164_c2_g1_i3	274	46.2849	1	1.25193
TRINITY_DN12164_c2_g1_i4	365	98.6532	2.07203	1.21704
TRINITY_DN12164_c2_g1_i1	479	186.456	0	0
TRINITY_DN12164_c4_g1_i1	578	274.625	20.1669	4.25518
TRINITY_DN12164_c5_g1_i1	283	50.2934	3	3.45643
TRINITY_DN12164_c6_g1_i1	222	26.9665	1	2.14878
TRINITY_DN12119_c0_g1_i1	267	43.041	3	4.03884
TRINITY_DN12119_c0_g2_i2	1504	1192.09	80.0291	3.89006
TRINITY_DN12119_c0_g2_i1	1505	1193.09	26.5502	1.28947
TRINITY_DN12193_c0_g1_i1	416	135.583	6.12069	2.61585
TRINITY_DN12158_c0_g1_i1	499	203.677	5	1.42248
TRINITY_DN12185_c0_g1_i1	540	239.821	4	0.966474
TRINITY_DN12185_c0_g2_i1	293	55.011	4	4.21336
TRINITY_DN12147_c0_g1_i1	246	34.7629	4.2148	7.02553
TRINITY_DN12172_c0_g1_i1	1717	1405.09	24	0.989747
TRINITY_DN12181_c0_g1_i1	234	30.7052	4	7.5486
TRINITY_DN12198_c0_g1_i2	378	107.697	2	1.07608
TRINITY_DN12161_c0_g1_i1	359	94.6062	0	0
TRINITY_DN12161_c0_g2_i1	208	23.1928	1	2.49841
TRINITY_DN12112_c0_g1_i1	242	33.3947	1.00467	1.74326
TRINITY_DN12112_c0_g2_i1	249	35.911	2	3.22716
TRINITY_DN12101_c0_g1_i1	208	23.1928	3	7.49524
TRINITY_DN12134_c0_g1_i1	491	196.754	8	2.35605
TRINITY_DN12118_c0_g1_i1	236	31.3621	3	5.54286
TRINITY_DN12171_c0_g1_i1	339	81.6853	1	0.709372
TRINITY_DN12146_c0_g1_i1	408	129.423	6	2.68632
TRINITY_DN12200_c0_g1_i1	275	46.7633	1	1.23912
TRINITY_DN12200_c0_g2_i1	411	131.739	2	0.879696
TRINITY_DN12110_c0_g1_i1	363	97.3759	4	2.38027
TRINITY_DN12167_c0_g1_i1	238	32.0161	2	3.61976
TRINITY_DN12167_c0_g2_i1	206	22.7426	1	2.54787
TRINITY_DN12117_c0_g1_i1	508	211.543	8	2.19133
TRINITY_DN12124_c0_g1_i1	749	439.127	6	0.791733
TRINITY_DN12124_c1_g1_i1	224	27.5146	0	0
TRINITY_DN12124_c2_g1_i1	224	27.5146	2	4.21197
TRINITY_DN12189_c0_g1_i1	267	43.041	2	2.69256
TRINITY_DN12123_c0_g1_i1	271	44.77	4	5.17715
TRINITY_DN12166_c0_g1_i1	509	212.41	4.08427	1.11419
TRINITY_DN12111_c0_g1_i1	355	92.0094	5	3.14888
TRINITY_DN12191_c0_g1_i1	488	194.194	5.01294	1.4958
TRINITY_DN12191_c1_g1_i1	559	257.099	5	1.12691
TRINITY_DN12190_c0_g1_i1	232	30.1473	2	3.84414
TRINITY_DN12150_c0_g1_i1	246	34.7629	4	6.66748
TRINITY_DN12184_c0_g1_i1	208	23.1928	3	7.49524
TRINITY_DN12140_c0_g1_i1	946	634.538	9.63135	0.879523
TRINITY_DN12140_c0_g1_i2	1078	766.092	52.3687	3.96103
TRINITY_DN12139_c0_g1_i1	315	67.1088	6	5.18072
TRINITY_DN12180_c0_g1_i1	456	167.258	6	2.07866
TRINITY_DN12145_c0_g1_i1	346	86.2009	5	3.36106
TRINITY_DN12141_c0_g1_i1	407	128.641	3	1.35132
TRINITY_DN12141_c0_g2_i1	942	630.564	11	1.01084
TRINITY_DN12120_c0_g1_i1	460	170.45	5	1.69977
TRINITY_DN12128_c0_g1_i1	484	190.777	6	1.82239
TRINITY_DN12162_c0_g1_i1	221	26.6183	3	6.5307
TRINITY_DN12182_c0_g1_i1	362	96.6623	2	1.19892
TRINITY_DN12192_c0_g1_i1	1528	1216.09	220	10.4827
TRINITY_DN12188_c0_g1_i1	304	60.7664	3	2.86072
TRINITY_DN12168_c0_g1_i1	653	345.591	8	1.34136
TRINITY_DN12194_c0_g1_i1	634	327.347	9	1.59313
TRINITY_DN12178_c0_g1_i1	2696	2384.09	132	3.20825
TRINITY_DN12199_c0_g1_i1	530	230.864	9	2.25893
TRINITY_DN12129_c0_g1_i1	252	37.0001	4	6.26433
TRINITY_DN7500_c0_g1_i1	231	29.8036	0	0
TRINITY_DN7500_c0_g1_i2	264	41.802	2.08305	2.88749
TRINITY_DN7542_c0_g1_i4	6303	5991.09	59.9678	0.580003
TRINITY_DN7542_c0_g1_i2	6408	6096.09	166.889	1.58633
TRINITY_DN7542_c0_g1_i6	296	56.5886	2	2.04795
TRINITY_DN7542_c0_g1_i1	6285	5973.09	43.1189	0.418299
TRINITY_DN7542_c0_g1_i5	6390	6078.09	122.028	1.16335
TRINITY_DN7532_c0_g1_i2	1612	1300.09	65	2.89706
TRINITY_DN7549_c0_g1_i3	2034	1722.09	48	1.61511
TRINITY_DN7528_c0_g1_i1	580	276.467	12	2.5151
TRINITY_DN7586_c0_g1_i1	428	145.013	3	1.19876
TRINITY_DN7586_c0_g2_i1	521	223.009	6	1.559
TRINITY_DN7552_c0_g1_i1	2106	1794.09	1163	37.5624
TRINITY_DN7552_c2_g1_i3	2743	2431.09	89.9142	2.14311
TRINITY_DN7552_c2_g1_i4	888	576.867	24.2339	2.43425
TRINITY_DN7552_c2_g1_i2	2755	2443.09	104.951	2.48923
TRINITY_DN7552_c2_g1_i1	4383	4071.09	222.019	3.16007
TRINITY_DN7552_c2_g2_i1	998	686.106	15	1.26683
TRINITY_DN7552_c2_g2_i3	690	381.357	8	1.21556
TRINITY_DN7552_c3_g1_i1	216	25.3216	2.11135	4.83155
TRINITY_DN7552_c4_g1_i1	231	29.8036	0	0
TRINITY_DN7519_c0_g1_i2	591	286.659	9.89881	2.00095
TRINITY_DN7519_c0_g1_i1	544	243.526	26.1012	6.21058
TRINITY_DN7553_c0_g1_i1	2632	2320.09	828.807	20.6998
TRINITY_DN7591_c0_g1_i1	810	499.344	34.0043	3.94595
TRINITY_DN7572_c0_g1_i1	253	37.3619	1	1.55092
TRINITY_DN7572_c0_g2_i1	668	360.093	27	4.34477
TRINITY_DN7558_c0_g1_i2	3003	2691.09	150	3.22984
TRINITY_DN7541_c0_g1_i1	1800	1488.09	30.8043	1.1995
TRINITY_DN7541_c0_g1_i2	1936	1624.09	59.1957	2.11202
TRINITY_DN7599_c0_g1_i1	1727	1415.09	33	1.35129
TRINITY_DN7599_c0_g2_i1	713	403.811	10	1.43496
TRINITY_DN7535_c0_g1_i1	499	203.677	7	1.99147
TRINITY_DN7535_c0_g2_i1	2157	1845.09	46	1.44463
TRINITY_DN7503_c0_g1_i1	356	92.6751	5	3.12626
TRINITY_DN7522_c0_g1_i1	4672	4360.09	1762	23.4168
TRINITY_DN7527_c0_g1_i1	2021	1709.09	50	1.69521
TRINITY_DN7527_c0_g2_i1	2403	2091.09	54	1.49637
TRINITY_DN7527_c0_g3_i1	1186	874.092	21	1.39213
TRINITY_DN7570_c0_g1_i1	731	421.463	17.0012	2.33742
TRINITY_DN7570_c1_g1_i1	210	23.7828	3	7.3093
TRINITY_DN7518_c0_g1_i1	883	571.89	42	4.25554
TRINITY_DN7581_c0_g1_i3	2225	1913.09	24.8543	0.752808
TRINITY_DN7581_c0_g1_i4	6064	5752.09	145.547	1.4662
TRINITY_DN7581_c0_g1_i6	732	422.429	12.5106	1.71609
TRINITY_DN7581_c0_g1_i7	5925	5613.09	35.3071	0.364484
TRINITY_DN7581_c0_g1_i1	1224	912.092	57.7813	3.67085
TRINITY_DN7581_c0_g2_i1	3279	2967.09	102.006	1.9921
TRINITY_DN7581_c1_g1_i1	1464	1152.09	41.0474	2.06451
TRINITY_DN7581_c1_g1_i3	1394	1082.09	34.2241	1.83268
TRINITY_DN7581_c2_g1_i1	1449	1137.09	30	1.52877
TRINITY_DN7581_c3_g1_i1	266	42.5963	2	2.72067
TRINITY_DN7511_c0_g1_i1	830	519.16	10	1.11613
TRINITY_DN7592_c0_g1_i1	3244	2932.09	87	1.71933
TRINITY_DN7580_c0_g1_i1	1213	901.092	26	1.67195
TRINITY_DN7580_c0_g2_i1	992	680.12	19	1.61877
TRINITY_DN7580_c0_g3_i1	372	103.504	4	2.23934
TRINITY_DN7590_c0_g1_i1	661	353.331	26.0425	4.2709
TRINITY_DN7504_c0_g1_i1	4729	4417.09	2714	35.6034
TRINITY_DN7510_c0_g1_i1	274	46.2849	1	1.25193
TRINITY_DN7510_c0_g2_i1	221	26.6183	1	2.1769
TRINITY_DN7510_c0_g3_i1	874	562.913	16	1.64701
TRINITY_DN7598_c0_g1_i1	1080	768.092	14	1.05617
TRINITY_DN7598_c0_g2_i1	352	90.0402	8	5.14839
TRINITY_DN7598_c1_g1_i1	207	23.0268	2	5.03286
TRINITY_DN7598_c2_g1_i1	289	53.0649	4	4.36788
TRINITY_DN7571_c0_g1_i1	1146	834.092	28	1.94519
TRINITY_DN7524_c0_g1_i1	5496	5184.09	92.4236	1.03307
TRINITY_DN7524_c0_g1_i2	5534	5222.09	229.576	2.54742
TRINITY_DN7559_c0_g1_i1	446	159.249	4	1.45546
TRINITY_DN7559_c0_g2_i1	295	56.07	0	0
TRINITY_DN7506_c0_g1_i1	790	479.569	6	0.724966
TRINITY_DN7506_c0_g2_i1	466	175.517	6	1.98084
TRINITY_DN7555_c0_g1_i1	247	35.1656	4.3374	7.1471
TRINITY_DN7509_c0_g1_i1	276	47.2639	1	1.22599
TRINITY_DN7509_c0_g2_i1	4005	3693.09	127	1.99265
TRINITY_DN7509_c0_g3_i1	314	66.5841	6	5.22154
TRINITY_DN7509_c0_g4_i1	2365	2053.09	39	1.10071
TRINITY_DN7509_c0_g5_i1	220	26.2951	2	4.40731
TRINITY_DN7509_c0_g6_i1	350	88.7499	2	1.30581
TRINITY_DN7509_c1_g1_i1	702	393.099	15	2.21109
TRINITY_DN7548_c0_g1_i1	715	405.77	6	0.856819
TRINITY_DN7548_c0_g2_i1	567	264.397	6	1.31496
TRINITY_DN7512_c0_g1_i1	377	106.953	4.15224	2.2496
TRINITY_DN7512_c1_g1_i1	506	209.778	5.01963	1.38653
TRINITY_DN7593_c0_g1_i1	526	227.394	6	1.52894
TRINITY_DN7579_c0_g1_i1	391	116.938	3	1.48657
TRINITY_DN7579_c0_g2_i1	407	128.641	2	0.900881
TRINITY_DN7505_c0_g1_i2	975	663.267	26	2.27145
TRINITY_DN7505_c1_g1_i1	1051	739.092	18	1.41121
TRINITY_DN7568_c0_g1_i1	339	81.6853	1	0.709372
TRINITY_DN7568_c0_g2_i1	3151	2839.09	372	7.59244
TRINITY_DN7583_c0_g1_i1	793	482.521	15.0009	1.80144
TRINITY_DN7508_c0_g1_i1	468	177.15	5	1.63548
TRINITY_DN7508_c0_g2_i1	932	620.664	9	0.840241
TRINITY_DN7521_c0_g1_i1	262	40.9168	2	2.83235
TRINITY_DN7521_c0_g2_i5	3055	2743.09	23.762	0.501951
TRINITY_DN7521_c0_g2_i3	3562	3250.09	391.445	6.979
TRINITY_DN7521_c0_g2_i1	3576	3264.09	49.7925	0.883934
TRINITY_DN7531_c0_g1_i1	558	256.172	5	1.13098
TRINITY_DN7531_c0_g2_i1	418	137.123	4	1.69031
TRINITY_DN7531_c1_g1_i2	290	53.5519	4.69043	5.07523
TRINITY_DN7531_c1_g1_i1	453	164.84	2.00082	0.703336
TRINITY_DN7529_c0_g1_i1	260	40.1638	1	1.44272
TRINITY_DN7529_c0_g2_i1	5656	5344.09	374	4.05523
TRINITY_DN7564_c0_g1_i1	1414	1102.09	25.6707	1.3497
TRINITY_DN7564_c0_g1_i2	499	203.677	2.3293	0.662677
TRINITY_DN7507_c0_g2_i2	3501	3189.09	275.283	5.00184
TRINITY_DN7507_c0_g2_i1	4299	3987.09	335.252	4.87229
TRINITY_DN7507_c0_g2_i3	3456	3144.09	489.465	9.02078
TRINITY_DN7507_c0_g3_i1	402	125.025	4	1.85388
TRINITY_DN7507_c0_g4_i1	3893	3581.09	76	1.22975
TRINITY_DN7507_c0_g5_i1	658	350.409	13	2.14974
TRINITY_DN7543_c0_g1_i1	1141	829.092	22	1.53758
TRINITY_DN7543_c0_g2_i1	631	324.512	8	1.42849
TRINITY_DN7543_c0_g3_i1	3259	2947.09	82	1.61227
TRINITY_DN7550_c0_g1_i1	369	101.458	2	1.14226
TRINITY_DN7550_c0_g2_i1	3352	3040.09	1520	28.9717
TRINITY_DN7563_c0_g1_i2	962	650.359	18.0172	1.60528
TRINITY_DN7563_c0_g1_i1	836	525.119	57.9828	6.39823
TRINITY_DN7563_c1_g1_i1	530	230.864	7	1.75695
TRINITY_DN7502_c0_g1_i1	718	408.713	2.88378	0.408848
TRINITY_DN7502_c0_g1_i2	596	291.447	7.79118	1.54904
TRINITY_DN7502_c0_g1_i4	1047	735.092	10.325	0.813894
TRINITY_DN7597_c0_g1_i1	1041	729.092	20.5592	1.63396
TRINITY_DN7597_c0_g2_i1	1232	920.092	20.4521	1.28803
TRINITY_DN7547_c0_g1_i1	1484	1172.09	0	0
TRINITY_DN7547_c0_g1_i3	2478	2166.09	422.668	11.3068
TRINITY_DN7547_c0_g1_i2	2492	2180.09	31.3318	0.832776
TRINITY_DN7578_c0_g1_i1	1015	703.092	52.0474	4.28948
TRINITY_DN7577_c0_g1_i1	1396	1084.09	19	1.01556
TRINITY_DN7587_c0_g1_i1	510	213.28	196	53.2505
TRINITY_DN7587_c0_g2_i1	2197	1885.09	53	1.62915
TRINITY_DN7569_c0_g1_i1	6558	6246.09	1957	18.1552
TRINITY_DN7546_c0_g1_i1	902	590.797	28	2.74623
TRINITY_DN7565_c0_g1_i2	564	261.699	0	0
TRINITY_DN7565_c0_g1_i1	667	359.13	7	1.12944
TRINITY_DN7562_c0_g1_i1	2203	1891.09	47	1.44013
TRINITY_DN7562_c0_g2_i1	446	159.249	3.01341	1.09648
TRINITY_DN7557_c0_g1_i1	1517	1205.09	748	35.9666
TRINITY_DN7523_c0_g1_i1	4857	4545.09	2110	26.9003
TRINITY_DN7574_c0_g2_i1	437	152.149	1	0.380845
TRINITY_DN7574_c0_g1_i3	2734	2422.09	887.735	21.2378
TRINITY_DN7574_c0_g1_i2	493	198.443	3	0.875999
TRINITY_DN7556_c0_g1_i2	3698	3386.09	73.6319	1.26004
TRINITY_DN7556_c0_g1_i1	1838	1526.09	17.3681	0.659461
TRINITY_DN7554_c0_g1_i1	3850	3538.09	716.015	11.7266
TRINITY_DN7554_c0_g1_i2	1792	1480.09	27.9851	1.09561
TRINITY_DN7596_c0_g1_i1	951	639.487	10	0.90612
TRINITY_DN7596_c0_g2_i1	265	42.2391	1	1.37184
TRINITY_DN7573_c0_g1_i2	1102	790.092	72.2176	5.29643
TRINITY_DN7573_c0_g1_i4	1103	791.092	17.291	1.26651
TRINITY_DN7538_c0_g1_i1	355	92.0094	3	1.88933
TRINITY_DN7538_c0_g2_i1	1285	973.092	15	0.893213
TRINITY_DN7566_c0_g1_i1	943	631.564	16	1.46798
TRINITY_DN7530_c0_g1_i1	11417	11105.1	5607	29.2568
TRINITY_DN7576_c0_g1_i2	2262	1950.09	26.7621	0.795211
TRINITY_DN7576_c0_g1_i1	3152	2840.09	91.2379	1.86149
TRINITY_DN7594_c0_g1_i1	261	40.5123	5	7.15157
TRINITY_DN7526_c0_g1_i1	429	145.825	3	1.19209
TRINITY_DN7526_c0_g2_i1	1978	1666.09	27.8528	0.968697
TRINITY_DN7526_c0_g2_i4	1211	899.092	11.9263	0.768632
TRINITY_DN7526_c0_g2_i5	911	599.738	15.7592	1.52262
TRINITY_DN7526_c0_g2_i3	2070	1758.09	27.4617	0.905116
TRINITY_DN7537_c0_g1_i1	345	85.5242	2	1.35506
TRINITY_DN7539_c0_g1_i3	5932	5620.09	642.418	6.62357
TRINITY_DN7539_c0_g1_i1	6064	5752.09	87.1529	0.877958
TRINITY_DN7539_c0_g1_i2	6026	5714.09	94.429	0.957582
TRINITY_DN7561_c0_g1_i1	235	31.0494	2	3.73246
TRINITY_DN7514_c0_g1_i2	233	30.3795	3	5.72213
TRINITY_DN7582_c0_g1_i5	2685	2373.09	53	1.29413
TRINITY_DN7582_c1_g1_i1	390	116.216	2	0.9972
TRINITY_DN7588_c0_g1_i1	2770	2458.09	56	1.3201
TRINITY_DN7588_c0_g2_i1	421	139.452	4	1.66208
TRINITY_DN7588_c0_g3_i1	1015	703.092	15	1.23622
TRINITY_DN7585_c0_g1_i1	238	32.0161	3	5.42964
TRINITY_DN7585_c0_g2_i1	502	206.278	10.5933	2.97575
TRINITY_DN7585_c0_g3_i2	3201	2889.09	0	0
TRINITY_DN7585_c0_g3_i1	3101	2789.09	494.036	10.2639
TRINITY_DN7585_c0_g4_i3	529	229.994	6.40668	1.61412
TRINITY_DN7585_c0_g5_i1	3351	3039.09	117.984	2.24957
TRINITY_DN7517_c0_g1_i1	256	38.4871	3	4.51673
TRINITY_DN7517_c0_g2_i1	1892	1580.09	28	1.02682
TRINITY_DN7513_c0_g1_i1	554	252.554	8	1.83549
TRINITY_DN7595_c0_g1_i1	368	100.735	2	1.15045
TRINITY_DN7595_c0_g2_i1	639	332.174	10	1.74443
TRINITY_DN7595_c0_g3_i1	967	655.333	16	1.41474
TRINITY_DN7536_c0_g1_i1	1078	766.092	20	1.51275
TRINITY_DN7575_c0_g1_i2	1749	1437.09	174.498	7.03596
TRINITY_DN7575_c0_g1_i1	578	274.625	9.06908	1.91356
TRINITY_DN7575_c0_g2_i1	519	221.292	4	1.0474
TRINITY_DN7575_c0_g3_i1	555	253.471	11.0347	2.5226
TRINITY_DN7575_c1_g1_i1	651	343.689	5	0.84299
TRINITY_DN7575_c2_g1_i1	310	64.2426	1	0.901976
TRINITY_DN7501_c0_g1_i2	1201	889.092	68.5297	4.46632
TRINITY_DN7501_c0_g1_i1	489	195.041	7	2.07965
TRINITY_DN7501_c0_g2_i2	5545	5233.09	12943.6	143.323
TRINITY_DN7501_c0_g2_i1	5614	5302.09	387.403	4.23383
TRINITY_DN7501_c0_g3_i1	4755	4443.09	264.759	3.4529
TRINITY_DN7501_c0_g4_i3	927	615.701	7.23595	0.680995
TRINITY_DN7501_c0_g4_i1	528	229.123	27.881	7.05111
TRINITY_DN7501_c0_g4_i2	587	282.949	8.18751	1.67673
TRINITY_DN7520_c0_g1_i1	739	429.301	78.8419	10.6418
TRINITY_DN7520_c0_g1_i2	1038	726.092	25.1581	2.00772
TRINITY_DN7516_c0_g1_i1	2268	1956.09	63	1.86625
TRINITY_DN7516_c0_g2_i1	599	294.262	4	0.787669
TRINITY_DN7516_c0_g3_i1	298	57.5367	1	1.0071
TRINITY_DN7551_c0_g1_i1	1057	745.092	22	1.71092
TRINITY_DN7551_c0_g2_i1	639	332.174	9	1.56998
TRINITY_DN7551_c0_g3_i1	866	554.935	37	3.86347
TRINITY_DN7515_c0_g1_i1	408	129.423	6	2.68632
TRINITY_DN7515_c0_g2_i1	387	114.013	3	1.5247
TRINITY_DN7540_c0_g1_i1	3604	3292.09	1247	21.9489
TRINITY_DN7544_c0_g1_i1	240	32.7085	0.280856	0.497554
TRINITY_DN7544_c0_g2_i1	1084	772.092	12.479	0.936546
TRINITY_DN7544_c0_g2_i3	2012	1700.09	76.9796	2.62374
TRINITY_DN7544_c0_g2_i2	1964	1652.09	205.541	7.20913
TRINITY_DN7544_c0_g3_i2	731	421.463	6	0.824916
TRINITY_DN7544_c0_g3_i1	382	110.45	2	1.04925
TRINITY_DN7584_c0_g1_i4	2846	2534.09	129.297	2.95653
TRINITY_DN7584_c0_g1_i1	2858	2546.09	282.388	6.42673
TRINITY_DN7584_c0_g1_i2	2935	2623.09	29.3152	0.647585
TRINITY_DN7534_c0_g1_i2	563	260.758	7.92061	1.76011
TRINITY_DN7534_c0_g1_i1	1592	1280.09	61.1675	2.76884
TRINITY_DN7534_c0_g2_i2	2759	2447.09	33.4854	0.792909
TRINITY_DN7534_c0_g2_i4	2307	1995.09	55.8164	1.62113
TRINITY_DN7534_c0_g2_i3	4105	3793.09	73.803	1.12745
TRINITY_DN7534_c0_g2_i1	4509	4197.09	346.895	4.78925
TRINITY_DN7534_c0_g3_i2	2102	1790.09	340.22	11.0129
TRINITY_DN7534_c0_g3_i1	2064	1752.09	106.78	3.53145
TRINITY_DN7533_c0_g1_i1	3607	3295.09	113.096	1.98882
TRINITY_DN7533_c0_g1_i2	3607	3295.09	791.528	13.9193
TRINITY_DN7533_c0_g1_i4	243	33.694	1.21293	2.08594
TRINITY_DN7533_c0_g1_i3	3212	2900.09	370.762	7.408
TRINITY_DN7533_c1_g1_i1	230	29.4702	0	0
TRINITY_DN7533_c2_g1_i1	3305	2993.09	516.941	10.0078
TRINITY_DN7533_c3_g1_i1	347	86.8666	1	0.66706
TRINITY_DN7589_c0_g1_i1	2747	2435.09	169	4.02151
TRINITY_DN8350_c0_g1_i2	567	264.397	5.94836	1.30364
TRINITY_DN8350_c0_g1_i3	492	197.603	53.4058	15.6608
TRINITY_DN8350_c0_g1_i1	602	297.076	5.64585	1.10124
TRINITY_DN8377_c0_g1_i1	402	125.025	5	2.31736
TRINITY_DN8377_c1_g1_i1	673	364.867	11.547	1.8338
TRINITY_DN8311_c0_g1_i1	610	304.647	6	1.14123
TRINITY_DN8311_c0_g2_i1	543	242.602	5	1.19425
TRINITY_DN8311_c0_g3_i1	256	38.4871	1	1.50558
TRINITY_DN8311_c0_g4_i1	390	116.216	2	0.9972
TRINITY_DN8311_c0_g5_i1	476	183.937	3	0.945083
TRINITY_DN8373_c0_g1_i1	326	73.6144	3	2.36144
TRINITY_DN8373_c0_g1_i2	306	61.92	2.81015	2.62976
TRINITY_DN8373_c0_g1_i3	384	111.879	1.18985	0.616253
TRINITY_DN8373_c1_g1_i1	843	532.055	22	2.39598
TRINITY_DN8373_c2_g1_i1	319	69.4919	4.60831	3.8426
TRINITY_DN8318_c0_g1_i1	2311	1999.09	543	15.7393
TRINITY_DN8368_c0_g1_i3	1618	1306.09	19.3086	0.856634
TRINITY_DN8368_c0_g1_i1	587	282.949	12.7527	2.61165
TRINITY_DN8368_c0_g1_i4	1225	913.092	13.5014	0.856808
TRINITY_DN8368_c0_g1_i2	1732	1420.09	13.4425	0.548505
TRINITY_DN8368_c0_g2_i1	267	43.041	0	0
TRINITY_DN8368_c0_g3_i1	271	44.77	3	3.88287
TRINITY_DN8341_c0_g1_i2	1222	910.092	22.624	1.44046
TRINITY_DN8341_c0_g1_i1	1168	856.092	22.376	1.51454
TRINITY_DN8303_c0_g1_i1	1193	881.092	15	0.986479
TRINITY_DN8392_c0_g1_i1	251	36.6238	2	3.16435
TRINITY_DN8392_c0_g2_i1	885	573.879	13	1.31263
TRINITY_DN8375_c0_g1_i1	1853	1541.09	30	1.128
TRINITY_DN8326_c0_g1_i1	1139	827.092	284	19.8968
TRINITY_DN8386_c0_g1_i1	1617	1305.09	64.3689	2.85794
TRINITY_DN8386_c0_g2_i1	954	642.423	17.5975	1.58726
TRINITY_DN8386_c0_g3_i1	330	75.9971	1.40253	1.06938
TRINITY_DN8386_c1_g1_i1	258	39.2878	1.00875	1.48779
TRINITY_DN8386_c2_g1_i1	1135	823.092	23.0016	1.6193
TRINITY_DN8386_c2_g2_i1	1828	1516.09	34	1.29948
TRINITY_DN8386_c3_g1_i1	493	198.443	4	1.168
TRINITY_DN8386_c4_g1_i1	208	23.1928	0	0
TRINITY_DN8348_c0_g1_i1	1018	706.092	24	1.96955
TRINITY_DN8348_c0_g2_i1	567	264.397	16	3.50656
TRINITY_DN8348_c1_g1_i1	258	39.2878	1	1.47489
TRINITY_DN8325_c0_g1_i1	680	371.659	5	0.779548
TRINITY_DN8325_c0_g2_i1	434	149.804	2	0.773613
TRINITY_DN8345_c0_g1_i1	233	30.3795	0	0
TRINITY_DN8385_c0_g1_i1	2108	1796.09	1047	33.7782
TRINITY_DN8329_c0_g1_i1	1066	754.092	68	5.22519
TRINITY_DN8376_c0_g1_i1	1013	701.092	66	5.4549
TRINITY_DN8324_c0_g1_i1	295	56.07	2	2.06689
TRINITY_DN8324_c0_g2_i1	324	72.4235	2	1.60018
TRINITY_DN8380_c0_g1_i1	332	77.1854	2	1.50146
TRINITY_DN8380_c0_g2_i1	2262	1950.09	50.2226	1.49232
TRINITY_DN8331_c0_g1_i1	334	78.5294	1.33271	0.98338
TRINITY_DN8331_c0_g2_i1	418	137.123	4.66729	1.97229
TRINITY_DN8331_c0_g3_i1	253	37.3619	1	1.55092
TRINITY_DN8359_c0_g1_i1	1667	1355.09	133	5.68723
TRINITY_DN8313_c0_g1_i1	941	629.564	19.0067	1.74938
TRINITY_DN8342_c0_g1_i1	3825	3513.09	70	1.15459
TRINITY_DN8342_c0_g2_i1	400	123.489	3	1.40771
TRINITY_DN8342_c0_g3_i1	2119	1807.09	41	1.31468
TRINITY_DN8342_c0_g4_i1	1319	1007.09	22	1.26582
TRINITY_DN8394_c0_g1_i1	1508	1196.09	23.5788	1.14229
TRINITY_DN8394_c0_g1_i2	1494	1182.09	81.4212	3.99121
TRINITY_DN8353_c0_g1_i1	936	624.627	26	2.41196
TRINITY_DN8307_c0_g1_i1	1610	1298.09	374	16.6949
TRINITY_DN8381_c0_g1_i1	560	258.014	6	1.34749
TRINITY_DN8381_c0_g1_i2	235	31.0494	0	0
TRINITY_DN8370_c0_g1_i1	1497	1185.09	81.1591	3.96829
TRINITY_DN8370_c1_g1_i1	238	32.0161	3	5.42964
TRINITY_DN8330_c0_g1_i1	5203	4891.09	656.205	7.77412
TRINITY_DN8330_c0_g2_i1	461	171.301	15	5.07398
TRINITY_DN8374_c0_g1_i1	279	48.5247	3	3.58242
TRINITY_DN8374_c0_g2_i1	710	400.899	13	1.879
TRINITY_DN8374_c1_g1_i1	821	510.274	8	0.908458
TRINITY_DN8383_c0_g1_i1	361	95.9603	3	1.81154
TRINITY_DN8333_c0_g1_i1	332	77.1854	3	2.25219
TRINITY_DN8308_c0_g1_i1	275	46.7633	0	0
TRINITY_DN8308_c0_g2_i1	328	74.7968	2	1.5494
TRINITY_DN8351_c0_g1_i1	288	52.6168	3	3.3038
TRINITY_DN8361_c0_g1_i1	478	185.639	11	3.43353
TRINITY_DN8387_c0_g1_i1	728	418.514	12	1.66146
TRINITY_DN8327_c0_g1_i1	1942	1630.09	55	1.9551
TRINITY_DN8327_c0_g1_i2	243	33.694	2	3.4395
TRINITY_DN8306_c0_g1_i1	5304	4992.09	127.497	1.47991
TRINITY_DN8306_c0_g1_i2	5262	4950.09	328.503	3.84542
TRINITY_DN8358_c0_g1_i1	254	37.7051	2	3.07361
TRINITY_DN8310_c0_g1_i1	1348	1036.09	84	4.69785
TRINITY_DN8310_c0_g2_i1	1397	1085.09	51	2.72346
TRINITY_DN8317_c0_g1_i3	499	203.677	5.28943	1.50482
TRINITY_DN8317_c0_g1_i1	971	659.293	23.3955	2.05623
TRINITY_DN8317_c0_g1_i2	673	364.867	10.3151	1.63816
TRINITY_DN8317_c0_g3_i6	2659	2347.09	36.3447	0.897282
TRINITY_DN8317_c0_g3_i8	1935	1623.09	18.7243	0.668468
TRINITY_DN8317_c0_g3_i7	1255	943.092	21.7739	1.33783
TRINITY_DN8317_c0_g3_i5	4455	4143.09	0	0
TRINITY_DN8317_c0_g3_i4	3061	2749.09	40.4693	0.85301
TRINITY_DN8317_c0_g3_i2	3731	3419.09	76.6878	1.29967
TRINITY_DN8317_c0_g2_i2	710	400.899	17	2.45715
TRINITY_DN8317_c0_g4_i1	215	25.0566	2	4.62514
TRINITY_DN8317_c1_g1_i2	2480	2168.09	27.8137	0.743358
TRINITY_DN8317_c1_g1_i1	2408	2096.09	61.1863	1.69146
TRINITY_DN8317_c1_g2_i1	1613	1301.09	42	1.87051
TRINITY_DN8317_c2_g1_i1	1067	755.092	33	2.5324
TRINITY_DN8388_c0_g1_i1	283	50.2934	1	1.15214
TRINITY_DN8388_c0_g2_i1	206	22.7426	0	0
TRINITY_DN8339_c1_g1_i1	300	58.5824	0	0
TRINITY_DN8366_c0_g1_i1	203	22.0862	1	2.6236
TRINITY_DN8366_c0_g2_i1	628	321.669	10	1.80139
TRINITY_DN8344_c0_g1_i1	509	212.41	19.1575	5.22615
TRINITY_DN8343_c0_g1_i2	807	496.374	61.9805	7.23542
TRINITY_DN8343_c0_g1_i1	783	472.627	57.5757	7.05893
TRINITY_DN8343_c1_g1_i1	245	34.4224	1	1.68336
TRINITY_DN8312_c0_g1_i1	347	86.8666	1	0.66706
TRINITY_DN8312_c0_g1_i2	286	51.65	3	3.36565
TRINITY_DN8312_c0_g2_i1	230	29.4702	0	0
TRINITY_DN8323_c0_g1_i1	4158	3846.09	143	2.15444
TRINITY_DN8323_c0_g2_i2	941	629.564	10.2005	0.938853
TRINITY_DN8323_c0_g2_i1	1672	1360.09	39.8474	1.69765
TRINITY_DN8323_c0_g2_i3	3094	2782.09	133.583	2.78226
TRINITY_DN8323_c1_g1_i1	266	42.5963	3	4.081
TRINITY_DN8301_c0_g1_i1	659	351.38	11	1.81398
TRINITY_DN8389_c0_g1_i1	564	261.699	8	1.77136
TRINITY_DN8389_c1_g1_i1	212	24.3883	2	4.75189
TRINITY_DN8321_c0_g1_i1	1998	1686.09	23	0.790432
TRINITY_DN8378_c0_g1_i1	225	27.8444	2	4.16208
TRINITY_DN8340_c0_g1_i1	485	191.626	7	2.11671
TRINITY_DN8391_c0_g1_i1	856	544.99	159	16.9054
TRINITY_DN8391_c0_g2_i4	1984	1672.09	696.634	24.1414
TRINITY_DN8391_c0_g2_i3	2111	1799.09	349.893	11.2694
TRINITY_DN8391_c0_g2_i1	3125	2813.09	121.767	2.50822
TRINITY_DN8391_c0_g2_i2	3031	2719.09	63.7137	1.35777
TRINITY_DN8391_c1_g1_i2	766	455.85	26.7516	3.40052
TRINITY_DN8391_c1_g1_i1	694	385.311	22.5381	3.38941
TRINITY_DN8391_c2_g1_i1	344	84.9113	4.20672	2.87076
TRINITY_DN8365_c0_g1_i1	352	90.0402	3	1.93065
TRINITY_DN8365_c0_g2_i1	378	107.697	4	2.15216
TRINITY_DN8305_c0_g1_i3	2504	2192.09	57.8313	1.5287
TRINITY_DN8305_c0_g1_i1	4005	3693.09	420.768	6.60192
TRINITY_DN8305_c0_g1_i6	2499	2187.09	257.672	6.8268
TRINITY_DN8305_c0_g1_i4	402	125.025	7.44698	3.45146
TRINITY_DN8305_c0_g2_i2	3760	3448.09	122.886	2.0651
TRINITY_DN8305_c0_g2_i1	3747	3435.09	159.332	2.68771
TRINITY_DN8305_c1_g1_i2	588	283.862	8.21697	1.67735
TRINITY_DN8305_c1_g1_i1	858	546.99	5.96555	0.631959
TRINITY_DN8305_c2_g1_i1	450	162.406	2	0.713585
TRINITY_DN8305_c3_g1_i1	325	73.0218	0	0
TRINITY_DN8396_c0_g1_i1	9533	9221.09	2194.22	13.7885
TRINITY_DN8396_c0_g1_i2	2243	1931.09	22.3642	0.671072
TRINITY_DN8396_c0_g1_i3	9300	8988.09	133.096	0.858053
TRINITY_DN8379_c0_g1_i1	639	332.174	12	2.09331
TRINITY_DN8355_c0_g1_i3	2166	1854.09	49.3999	1.54388
TRINITY_DN8355_c0_g1_i1	1996	1684.09	65.6766	2.25976
TRINITY_DN8355_c0_g1_i2	2116	1804.09	36.9236	1.18594
TRINITY_DN8355_c0_g2_i1	419	137.86	3	1.26095
TRINITY_DN8304_c0_g1_i1	1100	788.092	15.116	1.11142
TRINITY_DN8304_c0_g2_i4	1720	1408.09	21.414	0.881221
TRINITY_DN8304_c0_g2_i1	472	180.632	5	1.60396
TRINITY_DN8304_c0_g2_i2	1300	988.092	11.8766	0.696485
TRINITY_DN8304_c0_g2_i3	1423	1111.09	22.6228	1.17982
TRINITY_DN8304_c0_g3_i1	1030	718.092	13	1.04901
TRINITY_DN8304_c0_g4_i1	1313	1001.09	32	1.85223
TRINITY_DN8304_c0_g5_i1	1334	1022.09	33	1.87086
TRINITY_DN8304_c0_g6_i1	1165	853.092	16	1.08678
TRINITY_DN8304_c0_g7_i1	514	216.828	6	1.60344
TRINITY_DN8304_c0_g8_i1	1976	1664.09	38	1.3232
TRINITY_DN8356_c0_g1_i2	1281	969.092	61	3.64739
TRINITY_DN8356_c0_g1_i1	566	263.516	9.00414	1.97995
TRINITY_DN8356_c0_g2_i2	1034	722.092	21.3356	1.7121
TRINITY_DN8356_c0_g2_i1	1034	722.092	42.6712	3.42421
TRINITY_DN8356_c1_g1_i1	206	22.7426	0	0
TRINITY_DN8356_c3_g1_i1	259	39.7203	0	0
TRINITY_DN8356_c4_g1_i1	209	23.4562	0	0
TRINITY_DN8335_c0_g1_i2	1205	893.092	16.2158	1.0521
TRINITY_DN8335_c0_g1_i3	1250	938.092	8.78424	0.542596
TRINITY_DN8328_c0_g1_i1	588	283.862	12	2.44958
TRINITY_DN8337_c0_g1_i1	289	53.0649	5	5.45985
TRINITY_DN8337_c0_g2_i2	699	390.209	7.02104	1.04261
TRINITY_DN8337_c0_g2_i1	732	422.429	4.97896	0.682972
TRINITY_DN8337_c0_g3_i1	1646	1334.09	22	0.955553
TRINITY_DN8352_c0_g1_i2	348	87.5286	2.44699	1.61994
TRINITY_DN8352_c0_g1_i1	204	22.2361	7.11856	18.5503
TRINITY_DN8352_c1_g1_i1	226	28.213	0	0
TRINITY_DN8352_c1_g1_i2	242	33.3947	2	3.47033
TRINITY_DN8352_c2_g1_i1	559	257.099	8	1.80305
TRINITY_DN8349_c0_g1_i2	2716	2404.09	40.0644	0.965662
TRINITY_DN8349_c0_g1_i1	2734	2422.09	46.9356	1.12287
TRINITY_DN8319_c0_g1_i1	658	350.409	3	0.496094
TRINITY_DN8319_c0_g2_i1	329	75.4432	4	3.07226
TRINITY_DN8372_c0_g1_i1	406	127.889	5	2.26546
TRINITY_DN8372_c0_g2_i1	673	364.867	10	1.58812
TRINITY_DN8357_c0_g1_i1	324	72.4235	6	4.80054
TRINITY_DN8309_c0_g1_i2	707	397.972	11	1.60162
TRINITY_DN8363_c0_g1_i1	661	353.331	24	3.93593
TRINITY_DN8363_c0_g2_i1	1715	1403.09	52	2.14751
TRINITY_DN8400_c0_g1_i1	466	175.517	4	1.32056
TRINITY_DN8400_c0_g1_i3	1677	1365.09	102	4.32968
TRINITY_DN8400_c0_g1_i2	565	262.624	0	0
TRINITY_DN8334_c0_g1_i1	1090	778.092	17	1.26601
TRINITY_DN8371_c0_g1_i1	218	25.7775	5	11.2395
TRINITY_DN8369_c0_g2_i1	358	93.9082	2	1.23408
TRINITY_DN8369_c0_g1_i2	680	371.659	9	1.40319
TRINITY_DN8384_c0_g1_i1	690	381.357	5	0.759725
TRINITY_DN8336_c0_g1_i1	637	330.287	14	2.45615
TRINITY_DN8382_c0_g1_i2	2673	2361.09	69.3216	1.70127
TRINITY_DN8382_c0_g1_i1	2520	2208.09	24.6784	0.647615
TRINITY_DN8332_c0_g1_i7	248	35.4721	3.40288	5.55876
TRINITY_DN8332_c0_g1_i8	603	298.051	9.03022	1.7556
TRINITY_DN8332_c0_g1_i12	1457	1145.09	136.473	6.90597
TRINITY_DN8332_c0_g1_i13	1942	1630.09	19.4091	0.68994
TRINITY_DN8332_c0_g1_i6	1832	1520.09	0	0
TRINITY_DN8332_c0_g1_i3	2460	2148.09	49.7515	1.34206
TRINITY_DN8332_c0_g1_i4	2318	2006.09	39.7161	1.14719
TRINITY_DN8332_c0_g1_i14	2438	2126.09	64.6646	1.76239
TRINITY_DN8332_c0_g1_i10	278	48.1288	0	0
TRINITY_DN8332_c0_g1_i15	2296	1984.09	52.7815	1.54148
TRINITY_DN8332_c0_g2_i1	416	135.583	3	1.28213
TRINITY_DN8332_c1_g1_i1	1108	796.092	19	1.38296
TRINITY_DN8397_c0_g1_i1	828	517.171	68.3037	7.65294
TRINITY_DN8320_c0_g1_i1	1082	770.092	28	2.10685
TRINITY_DN8393_c0_g1_i2	970	658.293	8.52314	0.750236
TRINITY_DN8393_c0_g1_i1	950	638.513	11.0407	1.00195
TRINITY_DN8393_c0_g1_i3	621	315.076	13.4362	2.47103
TRINITY_DN8354_c0_g1_i5	381	109.727	3.07928	1.62612
TRINITY_DN8354_c0_g1_i3	302	59.6332	0	0
TRINITY_DN8354_c0_g1_i2	369	101.458	22.7828	13.0119
TRINITY_DN8354_c0_g1_i1	312	65.4088	1.27704	1.13132
TRINITY_DN8354_c0_g2_i1	475	183.127	3.22365	1.02003
TRINITY_DN8354_c0_g3_i1	333	77.8373	5.03109	3.74535
TRINITY_DN8398_c0_g1_i1	1150	838.092	121.144	8.37582
TRINITY_DN8398_c1_g1_i1	446	159.249	2.00604	0.72993
TRINITY_DN8398_c2_g1_i1	429	145.825	4	1.58945
TRINITY_DN8338_c0_g1_i1	2859	2547.09	113	2.5707
TRINITY_DN8399_c0_g1_i2	911	599.738	0	0
TRINITY_DN8399_c0_g1_i1	925	613.701	52.0069	4.91046
TRINITY_DN8399_c0_g1_i3	912	600.738	80.0373	7.72015
TRINITY_DN8399_c1_g1_i3	478	185.639	8.25565	2.57691
TRINITY_DN8399_c1_g1_i1	761	450.923	10.7444	1.38069
TRINITY_DN8399_c1_g2_i2	380	109.039	1.64373	0.87351
TRINITY_DN8399_c1_g2_i1	2716	2404.09	76.3563	1.8404
TRINITY_DN8399_c1_g3_i1	547	246.207	10	2.35351
TRINITY_DN8395_c0_g1_i1	224	27.5146	1	2.10599
TRINITY_DN8395_c0_g2_i1	426	143.453	6	2.42359
TRINITY_DN8395_c0_g3_i1	204	22.2361	0	0
TRINITY_DN8395_c1_g1_i1	240	32.7085	0	0
TRINITY_DN8395_c1_g2_i1	847	536.023	10	1.08102
TRINITY_DN8395_c2_g1_i1	1230	918.092	17	1.07295
TRINITY_DN8315_c0_g1_i2	1622	1310.09	112.542	4.97771
TRINITY_DN8315_c0_g1_i1	1522	1210.09	110.474	5.29002
TRINITY_DN8362_c0_g1_i1	790	479.569	10	1.20828
TRINITY_DN8362_c0_g2_i1	645	337.95	7	1.20023
TRINITY_DN8390_c0_g1_i1	1397	1085.09	156	8.33059
TRINITY_DN8367_c0_g1_i1	3678	3366.09	39.83	0.685649
TRINITY_DN8367_c0_g1_i3	3602	3290.09	222.386	3.91667
TRINITY_DN8367_c0_g2_i1	674	365.83	53.4578	8.46738
TRINITY_DN8367_c0_g3_i2	2475	2163.09	776.006	20.7878
TRINITY_DN8367_c0_g3_i1	2454	2142.09	639.737	17.3054
TRINITY_DN8367_c0_g4_i1	515	217.696	19.0665	5.07502
TRINITY_DN8367_c0_g5_i1	672	363.904	17	2.70695
TRINITY_DN8347_c0_g1_i1	416	135.583	6	2.56427
TRINITY_DN8347_c0_g2_i1	226	28.213	0	0
TRINITY_DN8346_c0_g1_i1	229	29.1263	0	0
TRINITY_DN8346_c0_g2_i1	293	55.011	3	3.16002
TRINITY_DN34161_c0_g1_i1	232	30.1473	0	0
TRINITY_DN34187_c0_g1_i1	524	225.644	5	1.284
TRINITY_DN34114_c0_g1_i1	257	38.8362	3	4.47613
TRINITY_DN34103_c0_g1_i1	482	189.049	5	1.53254
TRINITY_DN34200_c0_g1_i1	288	52.6168	4	4.40507
TRINITY_DN34178_c0_g1_i1	432	148.258	4	1.56336
TRINITY_DN34120_c0_g1_i1	392	117.678	4	1.96962
TRINITY_DN34181_c0_g1_i1	436	151.367	3.39214	1.29855
TRINITY_DN34199_c0_g1_i1	444	157.682	5	1.83741
TRINITY_DN34138_c0_g1_i1	408	129.423	5	2.2386
TRINITY_DN34182_c0_g1_i1	300	58.5824	3	2.96737
TRINITY_DN34155_c0_g1_i1	238	32.0161	2	3.61976
TRINITY_DN34133_c0_g1_i1	530	230.864	4	1.00397
TRINITY_DN34183_c0_g1_i1	273	45.8136	2	2.52961
TRINITY_DN34125_c0_g1_i1	402	125.025	3	1.39041
TRINITY_DN34102_c0_g1_i1	291	54.0856	2	2.14272
TRINITY_DN34177_c0_g1_i1	275	46.7633	3	3.71735
TRINITY_DN34185_c0_g1_i1	298	57.5367	3	3.0213
TRINITY_DN34162_c0_g1_i1	349	88.1019	3	1.97312
TRINITY_DN34194_c0_g1_i1	275	46.7633	1	1.23912
TRINITY_DN34156_c0_g1_i1	531	231.754	8	2.00023
TRINITY_DN34130_c0_g1_i1	261	40.5123	0	0
TRINITY_DN34159_c0_g1_i1	470	178.881	6	1.94359
TRINITY_DN34135_c0_g1_i1	336	79.7148	1	0.726907
TRINITY_DN34129_c0_g1_i1	233	30.3795	2	3.81476
TRINITY_DN34137_c0_g1_i1	215	25.0566	3	6.93772
TRINITY_DN34147_c0_g1_i1	253	37.3619	1	1.55092
TRINITY_DN34105_c0_g1_i1	368	100.735	3	1.72568
TRINITY_DN34131_c0_g1_i1	341	82.9983	1	0.69815
TRINITY_DN34163_c0_g1_i1	472	180.632	4	1.28316
TRINITY_DN34197_c0_g1_i1	271	44.77	2	2.58858
TRINITY_DN34188_c0_g1_i1	598	293.298	11	2.17321
TRINITY_DN34150_c0_g1_i1	650	342.751	19.0735	3.22455
TRINITY_DN34196_c0_g1_i1	253	37.3619	2	3.10184
TRINITY_DN34107_c0_g1_i1	342	83.6268	1	0.692903
TRINITY_DN34106_c0_g1_i1	610	304.647	4	0.760817
TRINITY_DN34117_c0_g1_i1	237	31.6188	3	5.49787
TRINITY_DN34119_c0_g1_i1	285	51.2081	2	2.26313
TRINITY_DN34128_c0_g1_i1	301	59.1304	2	1.95991
TRINITY_DN34118_c0_g1_i1	418	137.123	4.02055	1.699
TRINITY_DN34160_c0_g1_i1	2094	1782.09	36	1.17055
TRINITY_DN34113_c0_g1_i1	332	77.1854	1	0.750728
TRINITY_DN34143_c0_g1_i1	739	429.301	12	1.61971
TRINITY_DN34122_c0_g1_i1	270	44.345	2	2.61339
TRINITY_DN34172_c0_g1_i1	296	56.5886	2	2.04795
TRINITY_DN34121_c0_g1_i1	324	72.4235	2	1.60018
TRINITY_DN34127_c0_g1_i1	213	24.5224	3	7.08886
TRINITY_DN34104_c0_g1_i1	338	81.0268	2	1.43027
TRINITY_DN34192_c0_g1_i1	550	248.937	4	0.931084
TRINITY_DN34175_c0_g1_i1	444	157.682	3	1.10245
TRINITY_DN34166_c0_g1_i1	483	189.887	7	2.13609
TRINITY_DN34108_c0_g1_i1	299	58.0981	6	5.98421
TRINITY_DN34112_c0_g1_i1	360	95.3079	4.00189	2.43307
TRINITY_DN34158_c0_g1_i1	345	85.5242	3	2.03259
TRINITY_DN34134_c0_g1_i1	604	299.009	7	1.35654
TRINITY_DN34171_c0_g1_i1	365	98.6532	3	1.76209
TRINITY_DN34190_c0_g1_i1	468	177.15	6	1.96258
TRINITY_DN34149_c0_g1_i1	241	33.0615	2	3.5053
TRINITY_DN34140_c0_g1_i1	272	45.3008	2	2.55825
TRINITY_DN34142_c0_g1_i1	333	77.8373	4	2.97776
TRINITY_DN34126_c0_g1_i1	272	45.3008	2	2.55825
TRINITY_DN34193_c0_g1_i1	498	202.797	9	2.57157
TRINITY_DN34152_c0_g1_i1	261	40.5123	3	4.29094
TRINITY_DN34115_c0_g1_i1	222	26.9665	2	4.29757
TRINITY_DN34111_c0_g1_i1	288	52.6168	1	1.10127
TRINITY_DN34136_c0_g1_i1	343	84.2613	3	2.06306
TRINITY_DN34110_c0_g1_i1	408	129.423	3	1.34316
TRINITY_DN34170_c0_g1_i1	548	247.126	4	0.937906
TRINITY_DN34195_c0_g1_i1	386	113.315	6	3.06818
TRINITY_DN34164_c0_g1_i1	207	23.0268	2	5.03286
TRINITY_DN34157_c0_g1_i1	506	209.778	10	2.76221
TRINITY_DN34153_c0_g1_i1	240	32.7085	3	5.31469
TRINITY_DN34145_c0_g1_i1	357	93.3047	3	1.8631
TRINITY_DN34123_c0_g1_i1	443	156.937	4	1.4769
TRINITY_DN34198_c0_g1_i1	261	40.5123	3	4.29094
TRINITY_DN34180_c0_g1_i1	312	65.4088	2	1.77179
TRINITY_DN34169_c0_g1_i1	535	235.318	7	1.7237
TRINITY_DN34151_c0_g1_i1	264	41.802	3	4.15855
TRINITY_DN29328_c0_g1_i1	1510	1198.09	33	1.59603
TRINITY_DN29373_c0_g1_i1	407	128.641	5	2.2522
TRINITY_DN29371_c0_g1_i1	202	21.8726	2	5.29843
TRINITY_DN29312_c0_g1_i1	1581	1269.09	31	1.41542
TRINITY_DN29376_c0_g1_i1	259	39.7203	2	2.91766
TRINITY_DN29370_c0_g1_i1	3874	3562.09	954.094	15.5204
TRINITY_DN29313_c0_g1_i1	899	587.809	15.0094	1.4796
[truncated: 64,026 more rows]
