# Supplementary material for: Diversity, duplication, and genomic organization of homeobox genes in Lepidoptera
Source: Genome Res. 2023 Jan;33(1):32–44. doi: 10.1101/gr.277118.122 (PMC9977156; doi:10.1101/gr.277118.122)
Supplement: Supplemental Material [file supp_gr.277118.122_Supplemental_Data_.zip › Supplemental_Data/CERS_cluster_filtered_lepi.txt]

>GCA_905146925_ilAutGamm1
LR989870.1	4547908	4548043	Cers	74.074
>GCA_905147015_ilLasFlex1
LR989969.1	6590365	6590455	Cers	66.667
>GCA_905147045_ilAglIoxx1
LR989913.1	8422685	8422790	Cers	68.750
>GCA_905147105_ilPieBrab1
LR989939.1	13625658	13625760	Cers	54.286
>GCA_905147135_ilBlaLact1
LR990056.1	4947509	4947599	Cers	77.778
>GCA_905147175_ilAglUrti1
LR990000.1	3766249	3766354	Cers	70.968
>GCA_905147225_ilEupSimi1
LR990110.1	17067320	17067500	Cers	77.778
>GCA_905147235_ilEryTage1
LR990092.1	1622420	1622564	Cers	77.778
>GCA_905147285_ilHypProb1
LR990146.1	10083918	10084008	Cers	62.500
LR990146.1	10143572	10143629	Cers	35.135
>GCA_905147325_ilNotDrom1
LR990179.1	5807522	5807612	Cers	67.742
>GCA_905147345_ilMytImpu1
LR990354.1	13510418	13510565	Cers	80.645
>GCA_905147355_ilApoTurb1
LR990299.1	15435302	15435392	Cers	74.194
LR990299.1	16844637	16844787	Cers	71.875
>GCA_905147365_ilAriAges1
LR990262.1	18393704	18393794	Cers	58.065
>GCA_905147375_ilHylFasc1
LR990213.1	7977714	7977816	Cers	61.290
>GCA_905147385_ilLimCami1
LR990244.1	11379082	11379172	Cers	61.290
>GCA_905147715_ilXesXant1
LR990651.1	15528588	15528678	Cers	61.290
>GCA_905147745_ilPhlMeti2
LR990537.1	8711358	8711448	Cers	67.742
>GCA_905147765_ilVanAtal1
LR990569.1	3060501	3060615	Cers	70.968
>GCA_905147785_ilThyBati1
LR990506.1	2097987	2098113	Cers	71.429
>GCA_905147795_ilPieRapa1
LR990585.1	4433716	4433818	Cers	54.286
>GCA_905147815_ilPhaBuce1
LR990629.1	14004033	14004126	Cers	67.742
>GCA_905163395_ilEndFlam1
LR990873.1	11151441	11151540	Cers	64.516
>GCA_905163415_ilNocFimb1
LR990934.1	8462837	8462951	Cers	74.074
>GCA_905163435_ilMamBras1
LR991008.1	9406721	9406823	Cers	70.370
>GCA_905163445_ilParAegt1
LR990903.1	2694545	2694635	Cers	83.871
>GCA_905163465_ilCraLigu1
LR990975.1	5658157	5658253	Cers	64.516
>GCA_905163495_ilCosTrap1
LR991039.1	12044381	12044504	Cers	80.645
>GCA_905163515_ilLymMona1
LR991101.1	12324942	12325032	Cers	63.333
>GCA_905163555_ilNotUddm1
LR991071.1	4124239	4124371	Cers	71.875
>GCA_905187575_ilCelArgi3
LR994582.1	21599477	21599645	Cers	83.871
>GCA_905187585_ilCyaSemi1
LR994552.1	18968099	18968189	Cers	58.065
>GCA_905220365_ilVanCard2
LR999934.1	11398355	11398463	Cers	68.750
>GCA_905220415_ilColCroc2
HG991977.1	7940116	7940236	Cers	80.645
>GCA_905220435_ilAmpTrag2
HG992012.1	13519119	13519209	Cers	65.625
>GCA_905220455_ilDeiPorc1
LR999991.1	5943074	5943176	Cers	55.000
LR999991.1	6047497	6047587	Cers	61.538
>GCA_905220475_ilEnnFusc2
HG992044.1	11307122	11307212	Cers	67.742
>GCA_905220505_ilLaoPopu1
HG992167.1	9608537	9608639	Cers	66.667
>GCA_905220515_ilLysCori1
HG992080.1	2914492	2914660	Cers	83.871
>GCA_905220545_ilMelAtha1
HG992196.1	3256506	3256617	Cers	75.000
>GCA_905220565_ilMelCinx1
HG992229.1	12184459	12184582	Cers	80.645
>GCA_905220585_ilNymPoly1
HG992260.1	3625019	3625133	Cers	67.742
>GCA_905220595_ilSpiLubr1
HG992293.1	8068602	8068704	Cers	74.286
>GCA_905220615_ilTinTrin1
HG992325.1	8782680	8782779	Cers	61.290
>GCA_905231865_ilBolSele5
HG993151.1	2483831	2483921	Cers	80.645
>GCA_905231885_ilPieNapi4
HG993163.1	5923455	5923557	Cers	60.000
>GCA_905332915_ilHecDyso1
HG995308.1	9806096	9806183	Cers	70.370
>GCA_905332985_ilMimTili1
HG995258.1	7082474	7082600	Cers	50.000
>GCA_905333005_ilLycPhla1
HG995169.1	1904208	1904331	Cers	64.516
>GCA_905333045_ilLysBell1
HG995337.1	8517632	8517800	Cers	83.871
>GCA_905333055_ilManJurt1
HG995220.1	1939026	1939113	Cers	83.333
>GCA_905333125_ilPheTrem1
HG995417.1	3836938	3837028	Cers	70.000
>GCA_905340225_ilAbrTrip1
HG996507.1	6030286	6030397	Cers	76.316
>GCA_020383195_ilNeoCorn1
JAHKQU010000026.1	9309535	9309625	Cers	83.333
>GCA_905220335_ilNocPron1
LR999912.1	10216859	10216970	Cers	74.074
>GCA_905333075_ilAteCent1
HG995387.1	15925571	15925661	Cers	67.742
>GCA_905404095_ilGlaAlex1
FR990046.1	27224591	27224690	Cers	64.516
>GCA_905404115_ilPheGnom1
FR989914.1	3426970	3427141	Cers	54.839
>GCA_905404135_ilHesComm1
FR990015.1	11362131	11362296	Cers	64.516
>GCA_905404145_ilBisBetu1
FR989883.1	2284670	2284787	Cers	70.370
>GCA_905404155_ilPleArgu1
FR989933.1	2069725	2069815	Cers	64.516
>GCA_905404175_ilAntCard3
FR989970.1	8394273	8394417	Cers	61.290
>GCA_905404265_ilFabAdip1
FR990001.1	2713401	2713503	Cers	80.000
>GCA_905404275_ilHedSali1
FR990114.1	17338974	17339076	Cers	87.097
FR990114.1	17398958	17399060	Cers	74.194
FR990114.1	17474109	17474199	Cers	67.742
>GCA_905404285_ilEraDefo1
FR990088.1	2930062	2930191	Cers	44.444
>GCA_905404295_ilOchSylv3
FR990129.1	7535665	7535797	Cers	61.290
>GCA_905404315_ilLepSina1
FR990184.1	544363	544471	Cers	77.419
>GCA_905475315_ilAutPulc1
FR997778.1	5393440	5393542	Cers	74.074
>GCA_905475355_ilCloCurt1
FR997814.1	9820074	9820173	Cers	52.941
>GCA_905475405_ilSchCost1
FR997844.1	9314005	9314119	Cers	63.333
FR997844.1	9353895	9353985	Cers	81.481
>GCA_905475445_ilOchPlec1
FR997744.1	10006631	10006769	Cers	83.871
>GCA_907164795_ilHemFuc1
OU015451.1	7339112	7339202	Cers	62.963
OU015451.1	7363959	7364046	Cers	73.077
OU015451.1	7404217	7404316	Cers	67.742
>GCA_907165235_ilZeuPyri1
OU015635.1	10870262	10870388	Cers	67.742
>GCA_907165245_ilHabPyri1
OU015606.1	2312993	2313137	Cers	83.871
>GCA_907165275_ilZygFili1
OU015668.1	2052233	2052323	Cers	77.419
>GCA_907269065_ilCroElin1
OU026071.1	17967668	17967830	Cers	83.333
>GCA_907269075_ilIdaAver1
OU026104.1	10806962	10807091	Cers	83.333
OU026104.1	10860867	10860969	Cers	64.516
>GCA_907269095_ilBlaAdus2
OU026133.1	4643581	4643737	Cers	83.333
>GCA_910589285_ilMytFerr1
OU342690.1	13367298	13367388	Cers	67.742
>GCA_910589295_ilNocJant1
OU342573.1	8781261	8781423	Cers	77.419
>GCA_910589355_ilParStra1
OU342479.1	11283066	11283204	Cers	88.889
>GCA_910589475_ilBemIchn1
OU342540.1	2340342	2340432	Cers	61.290
>GCA_910589525_ilEnnQuei1
OU342509.1	2679137	2679218	Cers	72.414
>GCA_910589575_ilCarQuer1
OU342445.1	2011910	2012024	Cers	55.263
>GCA_910589605_ilChrCulm1
OU342659.1	17610399	17610519	Cers	80.645
>GCA_910589645_ilTinSemi1
OU342594.1	12022629	12022719	Cers	83.871
>GCA_910591435_ilAcrAcer1
OU342778.1	7636790	7636886	Cers	70.370
>GCA_910591565_ilCydSple1
OU342890.1	3224546	3224690	Cers	58.929
OU342877.1	24322229	24322406	Cers	67.742
>GCA_910592155_ilYpsScab1
OU342980.1	21021522	21021621	Cers	61.290
>GCA_910594945_ilAmpBerb1
OU343141.1	8376458	8376554	Cers	61.290
>GCA_911387765_ilPyrMalv3
OU426968.1	2823874	2823991	Cers	83.333
>GCA_911387775_ilThySylv1
OU426887.1	9587985	9588114	Cers	74.194
>GCA_911387795_ilApaMono1
OU426934.1	10029026	10029116	Cers	67.742
>GCA_911728495_ilFurFurc1
OU452258.1	10950601	10950718	Cers	71.429
>GCA_911728515_ilPerRhom1
OU452187.1	2950247	2950340	Cers	54.839
>GCA_911728535_ilPamFasc1
OU452292.1	3250826	3250958	Cers	78.125
>GCA_912999735_ilApoCrat1
OU538745.1	7672271	7672409	Cers	83.871
OU538745.1	7688296	7688422	Cers	83.871
>GCA_912999745_ilPapMach1
OU538778.1	6628452	6628551	Cers	64.516
>GCA_912999785_ilHydFurc1
OU538820.1	23327704	23327815	Cers	83.333
>GCA_912999815_ilCamMarg1
OU538809.1	1893725	1893833	Cers	71.429
>GCA_914767545_ilSesApif2
OU611968.1	2797732	2797885	Cers	83.871
>GCA_914767645_ilHydMica1
OU611797.1	7217885	7217987	Cers	74.074
>GCA_914767695_ilPtiCapc1
OU611826.1	4444955	4445045	Cers	64.516
>GCA_914767755_ilAgrCirc1
OU611860.1	9605542	9605632	Cers	67.742
>GCA_914767815_ilEupTran1
OU611892.1	6495811	6495961	Cers	80.645
>GCA_914767915_ilAgrAura1
OU612002.1	2847410	2847500	Cers	58.065
OU612002.1	2890649	2890742	Cers	58.065
OU612002.1	2903804	2903894	Cers	74.074
>GCA_914767945_ilEilDepe1
OU612032.1	10593245	10593335	Cers	67.742
>GCA_914829495_ilEilSoro1
OU618536.1	9862221	9862311	Cers	70.370
>GCA_916048165_ilSpiLutu1
OU696489.1	7887584	7887674	Cers	70.370
>GCA_916610205_ilGriApri1
OU744300.1	10771087	10771201	Cers	70.370
>GCA_916610215_ilOmpLuno1
OU744263.1	9543274	9543364	Cers	67.742
>GCA_916614155_ilMesFuru1
OU744810.1	15712424	15712514	Cers	67.742
>GCA_916618015_ilXesCnig1
OU745263.1	11775534	11775696	Cers	80.645
>GCA_916618145_ilEmmMono1
OU745321.1	5823831	5823924	Cers	83.333
>GCA_916701695_ilAgrMaci1
OU753573.1	11039175	11039280	Cers	80.645
>GCA_916999025_ilOrgAnti1
OU779869.1	23893154	23893250	Cers	64.516
>GCA_917051295_ilEreLige1
OU785228.1	17254672	17254834	Cers	77.419
>GCA_917490735_ilDryErem1
OU823259.1	12358923	12359025	Cers	66.667
>GCA_917880725_ilSelDent1
OU862896.1	24631946	24632036	Cers	61.290
OU862896.1	24838307	24838415	Cers	83.333
>GCA_918317495_ilSynVesp1
OU906965.1	6873636	6873765	Cers	87.097
>GCA_918843915_ilNotZicz1
OU974057.1	4677969	4678059	Cers	67.742
>GCA_918843925_ilEulPrun1
OU974027.1	6026376	6026490	Cers	61.290
>GCA_918857605_ilPhiVetu1
OU975420.1	16424543	16424651	Cers	83.333
>GCA_920104075_ilMelGala2
OV049857.1	13456719	13456818	Cers	78.125
