# Supplementary material for: Diversity, duplication, and genomic organization of homeobox genes in Lepidoptera
Source: Genome Res. 2023 Jan;33(1):32–44. doi: 10.1101/gr.277118.122 (PMC9977156; doi:10.1101/gr.277118.122)
Supplement: Supplemental Material [file supp_gr.277118.122_Supplemental_Data_.zip › Supplemental_Data/CUT_cluster_filtered_lepi.txt]

>GCA_905146925_ilAutGamm1
LR989850.1	4460467	4460677	Cmp	95.000
LR989874.1	7459750	7459816	Onecut	95.652
LR989870.1	9785785	9785962	Cux	91.667
>GCA_905147015_ilLasFlex1
LR989950.1	5723785	5723995	Cmp	95.000
LR989974.1	9349959	9350082	Onecut	100.000
LR989969.1	842949	843126	Cux	93.220
>GCA_905147045_ilAglIoxx1
LR989896.1	4881360	4881570	Cmp	93.333
LR989919.1	1957259	1957406	Onecut	97.619
LR989913.1	2033559	2033736	Cux	89.831
>GCA_905147105_ilPieBrab1
LR989941.1	12241101	12241221	Onecut	97.561
LR989936.1	12512102	12512279	Cux	90.698
LR989942.1	3951493	3951703	Cmp	88.889
>GCA_905147135_ilBlaLact1
LR990049.1	6594342	6594552	Cmp	91.525
LR990062.1	11587186	11587324	Onecut	97.561
LR990056.1	15621518	15621695	Cux	93.103
>GCA_905147175_ilAglUrti1
LR990005.1	1438981	1439104	Onecut	97.619
LR990000.1	10244689	10244866	Cux	92.982
LR989984.1	4824405	4824615	Cmp	92.453
>GCA_905147225_ilEupSimi1
LR990106.1	8646424	8646547	Onecut	97.561
LR990110.1	23918588	23918765	Cux	96.552
LR990111.1	9526952	9527162	Cmp	91.525
>GCA_905147235_ilEryTage1
LR990093.1	2077918	2077978	Onecut	100.000
LR990092.1	8414141	8414318	Cux	91.525
LR990073.1	4284293	4284503	Cmp	59.574
>GCA_905147285_ilHypProb1
LR990151.1	13288203	13288263	Onecut	100.000
LR990146.1	1363314	1363491	Cux	93.220
LR990127.1	6953114	6953324	Cmp	85.185
>GCA_905147325_ilNotDrom1
LR990185.1	7377443	7377503	Onecut	100.000
LR990179.1	645429	645606	Cux	93.220
LR990162.1	9694144	9694354	Cmp	93.023
>GCA_905147345_ilMytImpu1
LR990340.1	25920474	25920684	Cmp	95.000
LR990366.1	13494122	13494248	Onecut	100.000
LR990354.1	28137678	28137855	Cux	91.667
>GCA_905147355_ilApoTurb1
LR990304.1	13677582	13677714	Onecut	91.111
LR990299.1	2006327	2006504	Cux	94.828
LR990283.1	8321851	8322061	Cmp	91.525
>GCA_905147365_ilAriAges1
LR990275.1	13134926	13135052	Onecut	100.000
LR990262.1	10065822	10065999	Cux	91.525
LR990265.1	5443841	5444051	Cmp	90.000
>GCA_905147375_ilHylFasc1
LR990193.1	4014360	4014570	Cmp	93.333
LR990215.1	1047109	1047265	Onecut	100.000
LR990213.1	539631	539808	Cux	91.379
>GCA_905147385_ilLimCami1
LR990231.1	14853160	14853277	Onecut	100.000
LR990244.1	503752	503929	Cux	93.103
LR990226.1	11513278	11513488	Cmp	95.000
>GCA_905147715_ilXesXant1
LR990669.1	2933357	2933507	Onecut	97.561
LR990651.1	29394898	29395075	Cux	91.667
LR990642.1	11643220	11643430	Cmp	88.000
>GCA_905147745_ilPhlMeti2
LR990542.1	1638902	1639022	Onecut	97.561
LR990537.1	1111115	1111292	Cux	93.103
LR990518.1	6599927	6600137	Cmp	88.889
>GCA_905147765_ilVanAtal1
LR990550.1	10262120	10262330	Cmp	91.667
LR990569.1	8674883	8675060	Cux	92.982
LR990574.1	1197782	1197935	Onecut	100.000
>GCA_905147785_ilThyBati1
LR990487.1	8854532	8854742	Cmp	93.023
LR990510.1	6483768	6483828	Onecut	100.000
LR990506.1	8537874	8538051	Cux	91.525
>GCA_905147795_ilPieRapa1
LR990582.1	3717097	3717307	Cmp	92.105
LR990595.1	3911139	3911259	Onecut	97.561
LR990596.1	708010	708187	Cux	93.103
>GCA_905147815_ilPhaBuce1
LR990611.1	10193192	10193402	Cmp	87.037
LR990633.1	2579304	2579364	Onecut	100.000
LR990629.1	2369172	2369349	Cux	93.220
>GCA_905163395_ilEndFlam1
LR990853.1	12985032	12985242	Cmp	93.023
LR990878.1	1362246	1362366	Onecut	97.561
LR990873.1	890597	890774	Cux	93.220
>GCA_905163415_ilNocFimb1
LR990946.1	1726247	1726400	Onecut	95.122
LR990934.1	17740446	17740623	Cux	91.667
LR990923.1	14764349	14764559	Cmp	90.323
>GCA_905163435_ilMamBras1
LR990988.1	6897932	6898142	Cmp	64.516
LR991013.1	11649901	11650021	Onecut	97.561
LR991008.1	1348077	1348254	Cux	93.220
>GCA_905163445_ilParAegt1
LR990892.1	6886825	6887035	Cmp	91.525
LR990915.1	1967155	1967275	Onecut	95.122
LR990903.1	11708409	11708586	Cux	93.103
>GCA_905163465_ilCraLigu1
LR990955.1	12546838	12547048	Cmp	88.462
LR990980.1	8871937	8872060	Onecut	97.561
LR990975.1	12016471	12016648	Cux	91.667
>GCA_905163495_ilCosTrap1
LR991044.1	3097338	3097458	Onecut	97.561
LR991039.1	24198302	24198479	Cux	91.667
LR991021.1	23492199	23492409	Cmp	95.000
>GCA_905163515_ilLymMona1
LR991083.1	11619466	11619676	Cmp	91.525
LR991107.1	18285800	18285920	Onecut	97.561
LR991101.1	27307805	27307982	Cux	91.667
>GCA_905163555_ilNotUddm1
LR991075.1	2637815	2637935	Onecut	100.000
LR991057.1	24188205	24188415	Cmp	90.000
LR991071.1	11147351	11147528	Cux	93.103
>GCA_905187575_ilCelArgi3
LR994585.1	15087859	15088069	Cmp	91.667
LR994597.1	14894179	14894239	Onecut	100.000
LR994582.1	12099161	12099338	Cux	91.525
>GCA_905187585_ilCyaSemi1
LR994567.1	1295873	1295996	Onecut	95.238
LR994552.1	10391838	10392015	Cux	91.525
LR994555.1	5479013	5479223	Cmp	68.000
>GCA_905220365_ilVanCard2
LR999925.1	11287624	11287834	Cmp	91.667
LR999950.1	8550117	8550174	Onecut	100.000
LR999934.1	2125024	2125201	Cux	89.831
>GCA_905220415_ilColCroc2
HG991959.1	10051905	10052115	Cmp	95.000
HG991984.1	6538921	6539071	Onecut	97.561
HG991977.1	1553152	1553329	Cux	91.525
>GCA_905220435_ilAmpTrag2
HG991992.1	22163803	22164013	Cmp	93.023
HG992017.1	16312643	16312799	Onecut	97.561
HG992012.1	2097520	2097697	Cux	93.220
>GCA_905220455_ilDeiPorc1
LR999972.1	5242173	5242383	Cmp	93.333
LR999994.1	1210626	1210755	Onecut	93.182
LR999991.1	1007831	1008008	Cux	93.103
>GCA_905220475_ilEnnFusc2
HG992024.1	5604984	5605194	Cmp	92.500
HG992048.1	1424591	1424723	Onecut	100.000
HG992044.1	1267713	1267890	Cux	93.103
>GCA_905220505_ilLaoPopu1
HG992148.1	17166998	17167208	Cmp	91.667
HG992172.1	1693154	1693274	Onecut	95.122
HG992167.1	16934706	16934883	Cux	91.525
>GCA_905220515_ilLysCori1
HG992122.1	1379428	1379638	Cmp	90.000
HG992123.1	1639196	1639319	Onecut	95.238
HG992067.1	1076161	1076338	Cux	93.103
>GCA_905220545_ilMelAtha1
HG992178.1	17557005	17557215	Cmp	93.023
HG992203.1	11247752	11247911	Onecut	97.561
HG992196.1	7931686	7931863	Cux	92.982
>GCA_905220565_ilMelCinx1
HG992210.1	6225585	6225795	Cmp	93.333
HG992235.1	9992085	9992223	Onecut	97.561
HG992229.1	8596272	8596449	Cux	89.831
>GCA_905220585_ilNymPoly1
HG992266.1	7943776	7943836	Onecut	100.000
HG992260.1	9721981	9722158	Cux	92.982
HG992243.1	5184147	5184357	Cmp	93.333
>GCA_905220595_ilSpiLubr1
HG992276.1	7482606	7482816	Cmp	95.000
HG992299.1	12150971	12151109	Onecut	100.000
HG992293.1	16626012	16626189	Cux	91.667
>GCA_905220615_ilTinTrin1
HG992330.1	1004985	1005105	Onecut	95.455
HG992325.1	3460979	3461156	Cux	93.220
HG992306.1	4606225	4606435	Cmp	92.683
>GCA_905231865_ilBolSele5
HG993132.1	11004901	11005111	Cmp	94.000
HG993132.1	11005935	11006145	Cmp	95.000
HG993132.1	11014638	11014848	Cmp	94.000
HG993132.1	11015672	11015882	Cmp	95.000
HG993156.1	1237649	1237976	Onecut	100.000
HG993151.1	10873690	10873867	Cux	91.525
>GCA_905231885_ilPieNapi4
HG993162.1	4032325	4032535	Cmp	93.103
HG993179.1	4849018	4849138	Onecut	97.561
HG993174.1	998664	998841	Cux	93.103
>GCA_905332915_ilHecDyso1
HG995287.1	7762156	7762366	Cmp	93.548
HG995313.1	12687777	12687903	Onecut	97.561
HG995308.1	1395478	1395655	Cux	93.220
>GCA_905332985_ilMimTili1
HG995240.1	15004005	15004215	Cmp	91.667
HG995263.1	1478902	1479040	Onecut	95.122
HG995258.1	1285789	1285966	Cux	93.103
>GCA_905333005_ilLycPhla1
HG995183.1	12674700	12674820	Onecut	97.561
HG995169.1	8833996	8834173	Cux	91.525
HG995171.1	5579206	5579416	Cmp	90.244
>GCA_905333045_ilLysBell1
HG995320.1	1605892	1606015	Onecut	95.238
HG995327.1	978938	979115	Cux	93.103
HG995348.1	3550117	3550327	Cmp	86.667
>GCA_905333055_ilManJurt1
HG995209.1	11910931	11911141	Cmp	91.667
HG995230.1	1226642	1226702	Onecut	100.000
HG995220.1	9251349	9251526	Cux	93.103
>GCA_905333125_ilPheTrem1
HG995420.1	779384	779444	Onecut	100.000
HG995417.1	8476508	8476685	Cux	91.667
HG995398.1	4046215	4046425	Cmp	95.000
>GCA_905340225_ilAbrTrip1
HG996511.1	7765905	7766025	Onecut	97.561
HG996507.1	733446	733623	Cux	93.220
HG996487.1	11048306	11048516	Cmp	95.000
>GCA_020383195_ilNeoCorn1
JAHKQU010000014.1	2741304	2741514	Cmp	90.000
JAHKQU010000033.1	6907912	6908032	Onecut	100.000
JAHKQU010000026.1	1932043	1932220	Cux	94.915
>GCA_905220335_ilNocPron1
LR999917.1	1565354	1565477	Onecut	95.238
LR999912.1	978668	978845	Cux	93.220
LR999893.1	6643075	6643285	Cmp	80.000
>GCA_905333075_ilAteCent1
HG995391.1	18695917	18696043	Onecut	97.561
HG995387.1	2869877	2870054	Cux	93.220
HG995367.1	26438029	26438239	Cmp	90.476
>GCA_905404095_ilGlaAlex1
FR990051.1	7661385	7661595	Cmp	91.304
FR990061.1	19989919	19990045	Onecut	100.000
FR990046.1	15164674	15164851	Cux	91.525
>GCA_905404115_ilPheGnom1
FR989895.1	3772970	3773180	Cmp	95.000
FR989917.1	5986114	5986246	Onecut	100.000
FR989914.1	7726640	7726817	Cux	91.667
>GCA_905404135_ilHesComm1
FR990014.1	6068380	6068590	Cmp	95.000
FR990036.1	5172883	5173003	Onecut	100.000
FR990015.1	1584375	1584552	Cux	93.103
>GCA_905404145_ilBisBetu1
FR989886.1	8735649	8735772	Onecut	100.000
FR989883.1	11526170	11526344	Cux	91.525
FR989864.1	11992715	11992925	Cmp	93.023
>GCA_905404155_ilPleArgu1
FR989926.1	1159000	1159126	Onecut	100.000
FR989933.1	9407411	9407588	Cux	93.103
FR989935.1	11766369	11766579	Cmp	91.667
>GCA_905404175_ilAntCard3
FR989952.1	9727123	9727333	Cmp	91.667
FR989975.1	1078188	1078308	Onecut	97.561
FR989970.1	1308435	1308612	Cux	93.103
>GCA_905404265_ilFabAdip1
FR989985.1	13370717	13370927	Cmp	94.340
FR990009.1	9474552	9474672	Onecut	100.000
FR990001.1	13237000	13237177	Cux	91.525
>GCA_905404275_ilHedSali1
FR990117.1	2363716	2363836	Onecut	97.561
FR990114.1	2066116	2066293	Cux	93.103
FR990099.1	32299568	32299778	Cmp	90.698
>GCA_905404285_ilEraDefo1
FR990091.1	1689584	1689704	Onecut	97.561
FR990088.1	15811496	15811673	Cux	91.525
FR990070.1	15480052	15480262	Cmp	88.462
>GCA_905404295_ilOchSylv3
FR990124.1	4722207	4722417	Cmp	95.000
FR990146.1	5183329	5183452	Onecut	100.000
FR990129.1	1224128	1224305	Cux	93.103
>GCA_905404315_ilLepSina1
FR990173.1	9325515	9325635	Onecut	100.000
FR990154.1	9473577	9473754	Cux	93.220
FR990171.1	11691753	11691963	Cmp	91.525
>GCA_905475315_ilAutPulc1
FR997763.1	4803625	4803835	Cmp	95.000
FR997787.1	7975356	7975476	Onecut	95.833
FR997778.1	11856401	11856578	Cux	91.667
>GCA_905475355_ilCloCurt1
FR997820.1	8651847	8651967	Onecut	100.000
FR997814.1	1044764	1044941	Cux	93.103
FR997795.1	15810350	15810560	Cmp	95.000
>GCA_905475405_ilSchCost1
FR997827.1	6483482	6483692	Cmp	95.000
FR997850.1	11458789	11458915	Onecut	97.561
FR997844.1	17175280	17175457	Cux	91.667
>GCA_905475445_ilOchPlec1
FR997723.1	16719517	16719727	Cmp	91.667
FR997747.1	12991177	12991300	Onecut	97.561
FR997744.1	1433359	1433536	Cux	93.220
>GCA_907164795_ilHemFuc1
OU015456.1	1347808	1347937	Onecut	100.000
OU015451.1	12545579	12545756	Cux	91.525
OU015433.1	6052964	6053174	Cmp	93.617
>GCA_907165235_ilZeuPyri1
OU015642.1	2236825	2236948	Onecut	95.238
OU015635.1	1628839	1629016	Cux	91.379
OU015619.1	20408067	20408277	Cmp	95.000
>GCA_907165245_ilHabPyri1
OU015611.1	7982190	7982310	Onecut	100.000
OU015606.1	10998567	10998744	Cux	91.525
OU015587.1	11104253	11104463	Cmp	93.023
>GCA_907165275_ilZygFili1
OU015650.1	4545864	4546074	Cmp	92.593
OU015674.1	1054873	1054993	Onecut	95.122
OU015668.1	10017503	10017680	Cux	91.525
>GCA_907269065_ilCroElin1
OU026071.1	7356252	7356375	Onecut	100.000
OU026071.1	27615090	27615267	Cux	91.525
OU026075.1	5589011	5589221	Cmp	94.286
>GCA_907269075_ilIdaAver1
OU026108.1	1301124	1301244	Onecut	100.000
OU026104.1	1172461	1172638	Cux	91.525
OU026085.1	4859108	4859318	Cmp	90.323
>GCA_907269095_ilBlaAdus2
OU026123.1	13793269	13793479	Cmp	91.667
OU026135.1	3451726	3451846	Onecut	97.561
OU026133.1	14404460	14404637	Cux	93.103
>GCA_910589285_ilMytFerr1
OU342674.1	31265378	31265588	Cmp	86.957
OU342698.1	18472668	18472800	Onecut	97.561
OU342690.1	24546368	24546545	Cux	91.667
>GCA_910589295_ilNocJant1
OU342553.1	14284617	14284827	Cmp	91.667
OU342577.1	11105903	11106050	Onecut	100.000
OU342573.1	1183994	1184171	Cux	93.220
>GCA_910589355_ilParStra1
OU342458.1	5858830	5859040	Cmp	95.000
OU342484.1	9701918	9702038	Onecut	97.561
OU342479.1	1080619	1080796	Cux	93.103
>GCA_910589475_ilBemIchn1
OU342544.1	7037075	7037207	Onecut	100.000
OU342540.1	14078676	14078853	Cux	89.831
OU342520.1	15666461	15666671	Cmp	95.000
>GCA_910589525_ilEnnQuei1
OU342488.1	6168159	6168369	Cmp	95.000
OU342513.1	1435459	1435615	Onecut	80.769
OU342509.1	13604524	13604701	Cux	91.525
>GCA_910589575_ilCarQuer1
OU342427.1	5651248	5651458	Cmp	95.000
OU342445.1	11497070	11497247	Cux	91.525
OU342450.1	5293391	5293532	Onecut	100.000
>GCA_910589605_ilChrCulm1
OU342668.1	11170005	11170125	Onecut	100.000
OU342659.1	3388860	3389037	Cux	91.525
OU342644.1	19033126	19033336	Cmp	93.023
>GCA_910589645_ilTinSemi1
OU342593.1	7145247	7145457	Cmp	95.000
OU342607.1	1169160	1169280	Onecut	97.561
OU342594.1	4382664	4382841	Cux	93.103
>GCA_910591435_ilAcrAcer1
OU342758.1	13121353	13121563	Cmp	91.667
OU342782.1	1334954	1335080	Onecut	93.023
OU342778.1	785582	785759	Cux	93.220
>GCA_910591565_ilCydSple1
OU342893.1	2063155	2063284	Onecut	100.000
OU342890.1	15924657	15924834	Cux	91.525
OU342875.1	17921417	17921627	Cmp	90.698
>GCA_910592155_ilYpsScab1
OU342963.1	23425196	23425406	Cmp	90.625
OU342987.1	4673774	4673930	Onecut	100.000
OU342980.1	6383239	6383416	Cux	91.667
>GCA_910594945_ilAmpBerb1
OU343146.1	12519163	12519325	Onecut	97.561
OU343141.1	16600211	16600388	Cux	91.525
OU343122.1	7554309	7554519	Cmp	91.525
>GCA_911387765_ilPyrMalv3
OU426946.1	9131196	9131406	Cmp	95.000
OU426971.1	4057305	4057428	Onecut	100.000
OU426968.1	17414866	17415043	Cux	91.525
>GCA_911387775_ilThySylv1
OU426910.1	4327721	4327844	Onecut	100.000
OU426887.1	1496904	1497081	Cux	93.103
OU426886.1	14758898	14759108	Cmp	95.000
>GCA_911387795_ilApaMono1
OU426939.1	1961048	1961174	Onecut	93.023
OU426934.1	1467953	1468130	Cux	93.220
OU426915.1	15467904	15468114	Cmp	95.000
>GCA_911728495_ilFurFurc1
OU452267.1	13774877	13774997	Onecut	100.000
OU452258.1	23064201	23064378	Cux	91.667
OU452244.1	9833078	9833288	Cmp	95.000
>GCA_911728515_ilPerRhom1
OU452191.1	10837642	10837765	Onecut	100.000
OU452187.1	14553512	14553689	Cux	91.525
OU452168.1	13596049	13596259	Cmp	95.000
>GCA_911728535_ilPamFasc1
OU452276.1	7317075	7317285	Cmp	93.333
OU452295.1	11004703	11004823	Onecut	76.364
OU452292.1	15220962	15221139	Cux	91.525
>GCA_912999735_ilApoCrat1
OU538739.1	7144220	7144430	Cmp	93.333
OU538746.1	578557	578860	Onecut	95.652
OU538730.1	8081373	8081550	Cux	91.525
>GCA_912999745_ilPapMach1
OU538758.1	7423763	7423973	Cmp	91.667
OU538780.1	754217	754337	Onecut	100.000
OU538778.1	895323	895500	Cux	91.525
>GCA_912999785_ilHydFurc1
OU538843.1	1267958	1268078	Onecut	100.000
OU538820.1	13863228	13863405	Cux	94.828
OU538824.1	5031261	5031471	Cmp	89.583
>GCA_912999815_ilCamMarg1
OU538813.1	1133206	1133326	Onecut	97.561
OU538809.1	9264477	9264654	Cux	89.831
OU538789.1	9782345	9782555	Cmp	93.023
>GCA_914767545_ilSesApif2
OU611972.1	11744959	11745079	Onecut	97.561
OU611968.1	14466026	14466203	Cux	91.525
OU611948.1	6967124	6967334	Cmp	94.737
>GCA_914767645_ilHydMica1
OU611776.1	6426940	6427150	Cmp	86.364
OU611800.1	11286336	11286480	Onecut	100.000
OU611797.1	14823350	14823527	Cux	91.667
>GCA_914767695_ilPtiCapc1
OU611808.1	9906193	9906403	Cmp	94.000
OU611831.1	7921998	7922115	Onecut	100.000
OU611826.1	10144147	10144324	Cux	91.525
>GCA_914767755_ilAgrCirc1
OU611865.1	1977784	1977940	Onecut	79.630
OU611860.1	1518514	1518691	Cux	93.220
OU611841.1	15155004	15155214	Cmp	90.909
>GCA_914767815_ilEupTran1
OU611897.1	9561436	9561583	Onecut	97.561
OU611892.1	13015997	13016174	Cux	91.667
OU611874.1	5599052	5599268	Cmp	100.000
>GCA_914767915_ilAgrAura1
OU611981.1	13022655	13022793	Onecut	97.561
OU612002.1	14146566	14146743	Cux	91.525
OU611983.1	5937140	5937350	Cmp	94.595
>GCA_914767945_ilEilDepe1
OU612037.1	12559930	12560071	Onecut	100.000
OU612032.1	1778727	1778904	Cux	93.220
OU612013.1	18617848	18618058	Cmp	91.667
>GCA_914829495_ilEilSoro1
OU618533.1	20958402	20958612	Cmp	91.667
OU618558.1	2097043	2097184	Onecut	100.000
OU618536.1	19828316	19828493	Cux	91.667
>GCA_916048165_ilSpiLutu1
OU696472.1	16452168	16452378	Cmp	93.023
OU696496.1	12081438	12081576	Onecut	100.000
OU696489.1	16375994	16376171	Cux	91.667
>GCA_916610205_ilGriApri1
OU744284.1	20329509	20329719	Cmp	91.667
OU744309.1	2468298	2468424	Onecut	93.023
OU744300.1	21387576	21387753	Cux	91.667
>GCA_916610215_ilOmpLuno1
OU744269.1	13895361	13895487	Onecut	97.561
OU744263.1	19148422	19148599	Cux	91.667
OU744244.1	8066660	8066870	Cmp	100.000
>GCA_916614155_ilMesFuru1
OU744816.1	17475518	17475662	Onecut	100.000
OU744810.1	2178691	2178868	Cux	93.220
OU744794.1	10177802	10178012	Cmp	92.857
>GCA_916618015_ilXesCnig1
OU745270.1	2387866	2388004	Onecut	97.561
OU745263.1	1822628	1822805	Cux	93.220
OU745245.1	19767441	19767651	Cmp	91.667
>GCA_916618145_ilEmmMono1
OU745303.1	9110960	9111170	Cmp	92.857
OU745325.1	6035053	6035338	Onecut	100.000
OU745321.1	634364	634538	Cux	94.915
>GCA_916701695_ilAgrMaci1
OU753577.1	14841893	14842019	Onecut	97.561
OU753573.1	1780464	1780641	Cux	93.220
OU753553.1	8096677	8096887	Cmp	94.737
>GCA_916999025_ilOrgAnti1
OU779873.1	25516964	25517084	Onecut	97.561
OU779869.1	31144204	31144381	Cux	91.667
OU779862.1	26919993	26920203	Cmp	91.525
>GCA_917051295_ilEreLige1
OU785226.1	13643669	13643879	Cmp	95.238
OU785244.1	1499582	1499702	Onecut	100.000
OU785228.1	7228167	7228344	Cux	91.525
>GCA_917490735_ilDryErem1
OU823266.1	15613045	15613171	Onecut	95.238
OU823259.1	1733152	1733329	Cux	93.220
OU823243.1	8562972	8563182	Cmp	87.500
>GCA_917880725_ilSelDent1
OU862881.1	29112944	29113154	Cmp	91.667
OU862878.1	27982503	27982641	Cmp	79.592
OU862896.1	5304497	5304674	Cux	91.111
OU862901.1	3285147	3285273	Onecut	93.023
>GCA_918317495_ilSynVesp1
OU906945.1	9089092	9089302	Cmp	91.667
OU906969.1	6862545	6862683	Onecut	100.000
OU906965.1	373648	373825	Cux	91.379
>GCA_918843915_ilNotZicz1
OU974040.1	4452134	4452344	Cmp	95.000
OU974062.1	975886	976012	Onecut	100.000
OU974057.1	10074046	10074223	Cux	93.220
>GCA_918843925_ilEulPrun1
OU974029.1	836391	836517	Onecut	95.652
OU974027.1	516565	516742	Cux	94.828
OU974008.1	7942434	7942644	Cmp	93.023
>GCA_918857605_ilPhiVetu1
OU975448.1	2627676	2627886	Cmp	95.000
OU975461.1	2206219	2206339	Onecut	97.561
OU975420.1	1391469	1391646	Cux	94.828
>GCA_920104075_ilMelGala2
OV049859.1	19084432	19084642	Cmp	95.455
OV049858.1	19104341	19104461	Onecut	97.561
OV049857.1	25997805	25997982	Cux	93.103
