# Supplementary material for: Diversity, duplication, and genomic organization of homeobox genes in Lepidoptera
Source: Genome Res. 2023 Jan;33(1):32–44. doi: 10.1101/gr.277118.122 (PMC9977156; doi:10.1101/gr.277118.122)
Supplement: Supplemental Material [file supp_gr.277118.122_Supplemental_Data_.zip › Supplemental_Data/HOX_cluster_filtered_lepi.txt]

>GCA_905146925_ilAutGamm1
LR989859.1	675967	676144	lab	98.333
LR989859.1	7577900	7578077	Abd-B	100.000
LR989859.1	7830134	7830317	abd-A	100.000
LR989859.1	8048922	8049105	Ubx	100.000
LR989859.1	8299201	8299378	Antp	100.000
LR989859.1	8374500	8374677	ftz	86.441
LR989859.1	8428894	8429080	Scr	100.000
LR989859.1	8488188	8488365	Dfd	100.000
LR989859.1	8552950	8553133	zen	79.310
LR989859.1	8556017	8556206	ShxD	72.414
LR989859.1	8557675	8557849	ShxC	71.186
LR989859.1	8559941	8560127	ShxB	84.211
LR989859.1	8564374	8564551	ShxA	93.220
LR989859.1	8640317	8640584	Pb	50.000
LR989858.1	931754	931931	ind	86.667
LR989877.1	500323	500455	unpg	100.000
LR989877.1	690557	690692	exex	95.652
LR989877.1	2050648	2050795	eve	87.500
LR989863.1	10443345	10443531	btn	78.723
LR989855.1	5955809	5955920	cad	85.714
>GCA_905147015_ilLasFlex1
LR989960.1	15830672	15830849	lab	98.276
LR989960.1	6774724	6774901	Abd-B	100.000
LR989960.1	6435399	6435582	abd-A	100.000
LR989960.1	6151504	6151687	Ubx	100.000
LR989960.1	5809560	5809737	Antp	100.000
LR989960.1	5711192	5711369	ftz	86.441
LR989960.1	5641467	5641653	Scr	100.000
LR989960.1	5576458	5576635	Dfd	100.000
LR989960.1	5496926	5497109	zen	79.310
LR989960.1	5493124	5493301	ShxD	73.214
LR989960.1	5490222	5490387	ShxC	70.690
LR989960.1	5487553	5487742	ShxB	83.051
LR989960.1	5483594	5483771	ShxA	96.667
LR989960.1	5383176	5383332	Pb	71.429
LR989963.1	13501531	13501600	btn	100.000
LR989959.1	1116954	1117131	ind	86.667
LR989977.1	4550475	4550517	eve	93.333
LR989977.1	7921280	7921340	exex	94.444
LR989977.1	8136826	8136907	unpg	70.370
LR989955.1	10529673	10529850	cad	93.333
>GCA_905147045_ilAglIoxx1
LR989908.1	842101	842278	lab	98.333
LR989908.1	8371584	8371761	Abd-B	100.000
LR989908.1	8605216	8605399	abd-A	100.000
LR989908.1	8819712	8819895	Ubx	100.000
LR989908.1	9078528	9078705	Antp	100.000
LR989908.1	9151751	9151928	ftz	85.000
LR989908.1	9211323	9211509	Scr	100.000
LR989908.1	9275215	9275392	Dfd	100.000
LR989908.1	9355161	9355344	zen	77.586
LR989908.1	9356900	9357086	ShxD	86.792
LR989908.1	9359495	9359669	ShxC	88.333
LR989908.1	9361511	9361688	ShxB	87.931
LR989908.1	9367838	9368015	ShxA	74.576
LR989908.1	9457341	9457386	Pb	100.000
LR989923.1	5820145	5820280	eve	89.362
LR989923.1	6263663	6263801	unpg	97.872
LR989923.1	6516477	6516633	exex	79.167
LR989899.1	6610441	6610540	cad	100.000
LR989902.1	10948001	10948115	btn	100.000
LR989907.1	6886214	6886391	ind	86.667
>GCA_905147105_ilPieBrab1
LR989938.1	7642685	7642865	lab	98.276
LR989935.1	3275421	3275598	Abd-B	100.000
LR989935.1	3455277	3455460	abd-A	100.000
LR989935.1	3619633	3619816	Ubx	100.000
LR989935.1	3837618	3837795	Antp	100.000
LR989935.1	3899846	3900023	ftz	86.441
LR989935.1	3944853	3945039	Scr	100.000
LR989935.1	3995127	3995304	Dfd	100.000
LR989935.1	4061754	4061937	zen	79.310
LR989935.1	4063400	4063577	ShxD	61.017
LR989935.1	4066514	4066685	ShxC	71.667
LR989935.1	4068285	4068450	ShxB	75.000
LR989935.1	4072361	4072538	ShxA	84.746
LR989935.1	4157127	4157286	Pb	51.220
LR989944.1	1099694	1099832	eve	91.304
LR989944.1	1828360	1828447	unpg	94.444
LR989944.1	1967517	1967652	exex	97.778
LR989932.1	22728517	22728694	btn	81.818
LR989941.1	3799413	3799554	cad	87.500
LR989939.1	20782927	20783104	ind	86.667
>GCA_905147135_ilBlaLact1
LR990040.1	23522155	23522332	lab	98.276
LR990040.1	11979820	11979997	Abd-B	100.000
LR990040.1	11710840	11711017	abd-A	100.000
LR990040.1	11464446	11464629	Ubx	100.000
LR990040.1	11185706	11185883	Antp	100.000
LR990040.1	11088285	11088444	ftz	85.000
LR990040.1	11023995	11024181	Scr	100.000
LR990040.1	10950929	10951106	Dfd	100.000
LR990040.1	10862598	10862781	zen	80.702
LR990040.1	10453038	10453125	ShxA	56.000
LR990040.1	10351992	10352178	ShxA	65.714
LR990040.1	10348186	10348369	ShxA	61.017
LR990040.1	10339520	10339703	ShxA	65.517
LR990040.1	10335089	10335272	ShxA	61.017
LR990040.1	10325025	10325202	ShxA	62.712
LR990040.1	10317791	10317977	ShxA	55.000
LR990040.1	10306706	10306895	ShxB	60.714
LR990040.1	10299741	10299915	ShxC	56.140
LR990040.1	10284227	10284407	ShxA	50.847
LR990040.1	10281089	10281230	ShxA	52.083
LR990040.1	10275937	10276114	ShxC	56.140
LR990040.1	10233401	10233575	ShxA	61.290
LR990040.1	10228126	10228288	ShxC	51.724
LR990040.1	10213219	10213396	ShxC	56.140
LR990040.1	10199123	10199300	ShxC	56.140
LR990040.1	10157126	10157309	ShxA	64.407
LR990040.1	10147216	10147396	ShxC	51.724
LR990040.1	10138968	10139124	ShxA	50.943
LR990040.1	10117356	10117515	ShxA	51.220
LR990040.1	10112009	10112192	ShxC	56.140
LR990040.1	10090772	10090868	ShxC	100.000
LR990040.1	10086184	10086361	ShxC	51.724
LR990040.1	10076169	10076343	ShxA	53.448
LR990040.1	10061798	10061975	ShxC	56.140
LR990040.1	10046697	10046814	ShxB	37.037
LR990040.1	10032615	10032792	ShxA	64.407
LR990040.1	10028077	10028239	ShxC	51.724
LR990040.1	10024791	10024965	ShxA	46.154
LR990040.1	10013518	10013695	ShxA	50.847
LR990040.1	10008310	10008487	ShxA	65.000
LR990040.1	9996167	9996350	ShxA	65.000
LR990040.1	9989732	9989906	ShxC	56.140
LR990040.1	9973654	9973831	ShxA	66.102
LR990040.1	9968905	9969067	ShxC	51.724
LR990040.1	9965859	9966018	ShxA	62.857
LR990040.1	9957071	9957263	ShxA	53.333
LR990040.1	9951494	9951671	ShxC	56.140
LR990040.1	9932961	9933096	ShxA	60.976
LR990040.1	9928501	9928678	ShxC	53.448
LR990040.1	9925479	9925611	ShxA	53.488
LR990040.1	9908404	9908587	ShxC	46.552
LR990040.1	9906847	9907024	ShxC	55.556
LR990040.1	9902129	9902312	ShxA	66.102
LR990040.1	9897585	9897762	ShxA	53.448
LR990040.1	9896022	9896205	ShxA	48.333
LR990040.1	9893242	9893419	ShxC	51.724
LR990040.1	9888472	9888613	ShxA	61.538
LR990040.1	9873968	9874118	ShxA	51.220
LR990040.1	9871080	9871263	ShxA	67.797
LR990040.1	9862988	9863165	ShxA	48.276
LR990040.1	9859347	9859515	ShxA	44.000
LR990040.1	9854773	9854965	ShxC	48.077
LR990040.1	9847844	9847961	ShxA	47.500
LR990040.1	9843769	9843844	ShxC	61.538
LR990040.1	9839946	9840039	ShxC	53.846
LR990040.1	9827602	9827677	ShxC	61.538
LR990040.1	9817389	9817464	ShxC	61.538
LR990040.1	9689265	9689397	Pb	100.000
LR990067.1	2335233	2335380	exex	92.000
LR990067.1	2680084	2680261	unpg	53.846
LR990067.1	4497806	4497959	eve	91.667
LR990044.1	805794	805959	btn	79.545
LR990050.1	11593228	11593369	cad	85.417
LR990058.1	14195813	14195894	ind	50.000
>GCA_905147175_ilAglUrti1
LR989995.1	763536	763713	lab	98.333
LR989995.1	8392037	8392214	Abd-B	100.000
LR989995.1	8609514	8609697	abd-A	100.000
LR989995.1	8817560	8817743	Ubx	100.000
LR989995.1	9067534	9067711	Antp	100.000
LR989995.1	9137941	9138118	ftz	86.441
LR989995.1	9191748	9191934	Scr	100.000
LR989995.1	9260051	9260228	Dfd	100.000
LR989995.1	9330437	9330620	zen	77.586
LR989995.1	9332146	9332326	ShxD	75.926
LR989995.1	9334385	9334559	ShxC	90.000
LR989995.1	9336447	9336624	ShxB	91.379
LR989995.1	9339587	9339764	ShxA	86.207
LR989995.1	9422917	9422962	Pb	100.000
LR990010.1	1458653	1458818	exex	97.778
LR990010.1	2527890	2528022	eve	93.333
LR990010.1	2977687	2977753	unpg	90.000
LR989986.1	8212886	8213024	cad	93.617
LR989999.1	10714684	10714732	btn	100.000
LR989994.1	6885703	6885880	ind	86.667
>GCA_905147225_ilEupSimi1
LR990108.1	15544029	15544206	Abd-B	100.000
LR990108.1	15187601	15187784	abd-A	100.000
LR990108.1	14910393	14910576	Ubx	100.000
LR990108.1	14569778	14569955	Antp	100.000
LR990108.1	14452147	14452324	ftz	84.211
LR990108.1	14369906	14370092	Scr	100.000
LR990108.1	14302916	14303093	Dfd	100.000
LR990108.1	14220002	14220185	zen	78.947
LR990108.1	14209146	14209326	ShxD	53.333
LR990108.1	14203387	14203579	ShxD	53.448
LR990108.1	14198701	14198881	ShxD	53.333
LR990108.1	14197198	14197375	ShxD	58.929
LR990108.1	14188830	14188992	ShxC	61.404
LR990108.1	14183467	14183638	ShxB	65.517
LR990108.1	14170169	14170346	ShxA	69.492
LR990108.1	14165760	14165937	ShxA	69.492
LR990108.1	14160148	14160325	ShxA	74.138
LR990108.1	14153705	14153882	ShxA	68.966
LR990108.1	14148454	14148631	ShxA	74.576
LR990108.1	14028483	14028606	Pb	100.000
LR990108.1	8745329	8745443	ShxA	45.714
LR990108.1	8744442	8744544	ShxA	45.714
LR990108.1	8742474	8742642	ShxA	47.368
LR990108.1	8740866	8741043	ShxA	65.000
LR990108.1	8737685	8737862	ShxA	70.000
LR990108.1	1340536	1340713	lab	98.333
LR990108.1	23500225	23500387	eve	91.304
LR990108.1	24373734	24373893	unpg	100.000
LR990108.1	24554732	24554867	exex	97.826
LR990120.1	16947294	16947393	btn	80.435
LR990105.1	10394668	10394845	ind	86.667
LR990113.1	13542047	13542215	cad	91.304
>GCA_905147235_ilEryTage1
LR990079.1	748170	748347	lab	98.333
LR990079.1	7674960	7675137	Abd-B	100.000
LR990079.1	7915853	7916036	abd-A	100.000
LR990079.1	8156294	8156477	Ubx	100.000
LR990079.1	8450244	8450421	Antp	100.000
LR990079.1	8524176	8524353	ftz	86.441
LR990079.1	8583787	8583973	Scr	100.000
LR990079.1	8642376	8642553	Dfd	100.000
LR990079.1	8710954	8711137	zen	79.310
LR990079.1	8712698	8712884	ShxD	61.364
LR990079.1	8715272	8715443	ShxC	72.881
LR990079.1	8717677	8717854	ShxB	79.661
LR990079.1	8720837	8721020	ShxA	86.441
LR990079.1	8809376	8809472	Pb	100.000
LR990083.1	11126816	11126993	ind	86.667
LR990099.1	1009436	1009586	exex	95.652
LR990099.1	1184695	1184839	unpg	100.000
LR990099.1	2050290	2050431	eve	89.362
LR990086.1	1301584	1301722	btn	76.596
LR990077.1	6145454	6145598	cad	91.489
>GCA_905147285_ilHypProb1
LR990134.1	21604454	21604631	lab	98.276
LR990134.1	8883528	8883705	Abd-B	100.000
LR990134.1	8534081	8534264	abd-A	100.000
LR990134.1	8198727	8198910	Ubx	100.000
LR990134.1	7803221	7803398	Antp	100.000
LR990134.1	7683263	7683440	ftz	86.441
LR990134.1	7599928	7600114	Scr	100.000
LR990134.1	7508502	7508679	Dfd	100.000
LR990134.1	7400831	7401014	zen	79.310
LR990134.1	7397662	7397842	ShxD	68.966
LR990134.1	7395309	7395474	ShxC	71.186
LR990134.1	7392451	7392631	ShxB	72.414
LR990134.1	7386999	7387176	ShxA	91.667
LR990134.1	7275624	7275786	Pb	100.000
LR990153.1	8110451	8110493	eve	93.333
LR990153.1	9471005	9471134	unpg	100.000
LR990153.1	9825194	9825344	exex	86.275
LR990137.1	1619034	1619211	ind	86.667
LR990135.1	16049271	16049337	cad	100.000
LR990138.1	2811745	2811889	btn	100.000
>GCA_905147345_ilMytImpu1
LR990351.1	1541671	1541848	lab	98.333
LR990351.1	18108482	18108659	Abd-B	100.000
LR990351.1	18497207	18497390	abd-A	100.000
LR990351.1	18855434	18855617	Ubx	100.000
LR990351.1	19249140	19249317	Antp	100.000
LR990351.1	19380243	19380420	ftz	86.441
LR990351.1	19479206	19479392	Scr	100.000
LR990351.1	19589604	19589781	Dfd	100.000
LR990351.1	19695667	19695850	zen	79.310
LR990351.1	19701527	19701710	zen	75.862
LR990351.1	19796928	19797111	ShxB	83.051
LR990351.1	19818395	19818572	ShxA	90.000
LR990351.1	19831098	19831263	ShxD	72.727
LR990351.1	19838073	19838253	ShxD	61.404
LR990351.1	19864014	19864191	ShxA	91.667
LR990351.1	19877242	19877422	ShxD	64.912
LR990351.1	19878886	19879015	ShxD	58.824
LR990351.1	19899846	19900023	ShxA	86.667
LR990351.1	19912274	19912454	ShxD	64.912
LR990351.1	19913923	19914016	ShxD	67.857
LR990351.1	19920427	19920607	ShxD	64.912
LR990351.1	19931930	19932107	ShxA	91.667
LR990351.1	19948995	19949175	ShxD	63.158
LR990351.1	19966422	19966599	ShxA	91.667
LR990351.1	19987038	19987218	ShxD	66.667
LR990351.1	19990363	19990543	ShxD	63.158
LR990351.1	19997399	19997585	ShxB	79.310
LR990351.1	20014703	20014880	ShxA	91.667
LR990351.1	20031971	20032151	ShxD	64.912
LR990351.1	20033615	20033744	ShxD	58.824
LR990351.1	20054476	20054653	ShxA	88.333
LR990351.1	20069033	20069213	ShxD	64.912
LR990351.1	20070631	20070778	ShxD	67.857
LR990351.1	20077285	20077465	ShxD	64.912
LR990351.1	20088869	20089046	ShxA	91.667
LR990351.1	20103505	20103685	ShxD	64.912
LR990351.1	20105153	20105291	ShxD	55.882
LR990351.1	20110175	20110313	ShxD	55.882
LR990351.1	20129592	20129769	ShxA	90.000
LR990351.1	20142658	20142838	ShxD	64.912
LR990351.1	20144307	20144400	ShxD	67.857
LR990351.1	20150826	20151006	ShxD	64.912
LR990351.1	20162423	20162600	ShxA	91.667
LR990351.1	20181941	20182121	ShxD	66.667
LR990351.1	20185141	20185321	ShxD	63.158
LR990351.1	20191187	20191373	ShxB	79.310
LR990351.1	20220389	20220569	ShxD	64.912
LR990351.1	20222037	20222175	ShxD	58.824
LR990351.1	20241519	20241696	ShxA	90.000
LR990351.1	20260598	20260778	ShxD	64.912
LR990351.1	20282300	20282477	ShxA	91.667
LR990351.1	20294713	20294893	ShxD	64.912
LR990351.1	20317124	20317301	ShxA	91.667
LR990351.1	20330094	20330274	ShxD	66.667
LR990351.1	20334097	20334277	ShxD	64.912
LR990351.1	20340763	20340949	ShxD	53.488
LR990351.1	20344926	20345106	ShxC	62.069
LR990351.1	20348319	20348496	ShxB	77.966
LR990351.1	20372892	20373069	ShxA	90.000
LR990351.1	20387243	20387354	ShxA	66.667
LR990351.1	20388364	20388541	ShxA	79.592
LR990351.1	20509246	20509303	Pb	100.000
LR990369.1	15862294	15862438	unpg	95.745
LR990369.1	16401413	16401557	exex	91.837
LR990355.1	27570484	27570661	ind	86.667
CAJHVM010000015.1	421052	421214	eve	91.304
LR990347.1	18361885	18361972	cad	93.333
LR990349.1	26154182	26154356	btn	75.510
>GCA_905147355_ilApoTurb1
LR990282.1	18465706	18465883	lab	98.333
LR990282.1	29331164	29331341	Abd-B	100.000
LR990282.1	29698823	29699006	abd-A	100.000
LR990282.1	30027821	30028004	Ubx	100.000
LR990282.1	30369799	30369976	Antp	100.000
LR990282.1	30481132	30481309	ftz	86.441
LR990282.1	30564296	30564482	Scr	100.000
LR990282.1	30652578	30652755	Dfd	100.000
LR990282.1	30772347	30772530	zen	79.310
LR990282.1	30782155	30782326	ShxD	71.186
LR990282.1	30784157	30784325	ShxC	67.797
LR990282.1	30786949	30787126	ShxB	79.661
LR990282.1	30795486	30795663	ShxA	93.220
LR990282.1	30941180	30941300	Pb	52.778
LR990292.1	20724334	20724511	ind	86.667
LR990306.1	3434648	3434696	eve	87.500
LR990306.1	7998604	7998736	exex	97.778
LR990306.1	8497286	8497412	unpg	70.370
LR990306.1	8498063	8498192	unpg	70.370
LR990295.1	21099677	21099788	btn	81.818
LR990286.1	16324033	16324150	cad	100.000
>GCA_905147365_ilAriAges1
LR990259.1	838291	838468	lab	98.305
LR990259.1	9971439	9971616	Abd-B	100.000
LR990259.1	10283125	10283308	abd-A	100.000
LR990259.1	10533755	10533938	Ubx	100.000
LR990259.1	10815532	10815709	Antp	100.000
LR990259.1	10885389	10885566	ftz	82.609
LR990259.1	10949335	10949521	Scr	100.000
LR990259.1	11016444	11016621	Dfd	100.000
LR990259.1	11094311	11094488	zen	79.310
LR990259.1	11100112	11100292	ShxC	60.000
LR990259.1	11101987	11102164	ShxB	57.407
LR990259.1	11109337	11109514	ShxA	66.102
LR990259.1	11210363	11210414	Pb	100.000
LR990270.1	823287	823464	ind	88.136
LR990258.1	2283269	2283410	eve	94.595
LR990258.1	16737623	16737764	exex	97.778
LR990258.1	16950749	16950878	unpg	100.000
LR990263.1	8671084	8671216	cad	79.167
LR990272.1	1835310	1835442	btn	80.000
>GCA_905147375_ilHylFasc1
LR990200.1	813473	813650	lab	98.333
LR990200.1	7335861	7336038	Abd-B	100.000
LR990200.1	7599833	7600016	abd-A	100.000
LR990200.1	7842806	7842989	Ubx	100.000
LR990200.1	8101964	8102141	Antp	100.000
LR990200.1	8184502	8184679	ftz	86.441
LR990200.1	8252889	8253075	Scr	100.000
LR990200.1	8304499	8304676	Dfd	100.000
LR990200.1	8368079	8368262	zen	79.310
LR990200.1	8372123	8372303	ShxD	62.264
LR990200.1	8374047	8374227	ShxC	58.333
LR990200.1	8376175	8376355	ShxB	71.186
LR990200.1	8379411	8379588	ShxA	91.525
LR990200.1	8454584	8454698	Pb	100.000
LR990202.1	11072911	11073088	ind	86.667
LR990219.1	4194428	4194566	eve	91.304
LR990219.1	5780118	5780256	exex	95.652
LR990219.1	5996457	5996574	unpg	62.857
LR990198.1	7112014	7112158	cad	87.500
LR990206.1	1284773	1284902	btn	80.000
>GCA_905147385_ilLimCami1
LR990235.1	14936616	14936793	lab	98.276
LR990235.1	5609690	5609867	Abd-B	100.000
LR990235.1	5369919	5370102	abd-A	100.000
LR990235.1	5142995	5143178	Ubx	100.000
LR990235.1	4850417	4850594	Antp	100.000
LR990235.1	4770740	4770917	ftz	86.441
LR990235.1	4712212	4712398	Scr	100.000
LR990235.1	4646931	4647108	Dfd	100.000
LR990235.1	4568722	4568905	zen	79.310
LR990235.1	4566763	4566943	ShxD	80.000
LR990235.1	4563446	4563632	ShxC	74.576
LR990235.1	4561546	4561705	ShxB	86.441
LR990235.1	4558051	4558228	ShxA	90.000
LR990235.1	4459093	4459255	Pb	100.000
LR990251.1	6176409	6176490	eve	93.333
LR990251.1	7539135	7539183	exex	94.118
LR990251.1	7763849	7763990	unpg	100.000
LR990238.1	2078008	2078053	btn	79.167
LR990225.1	9434737	9434803	cad	91.489
LR990228.1	15186964	15187141	ind	86.667
>GCA_905147715_ilXesXant1
LR990646.1	31266956	31267133	lab	98.276
LR990646.1	14908524	14908701	Abd-B	100.000
LR990646.1	14561918	14562101	abd-A	100.000
LR990646.1	14228975	14229158	Ubx	100.000
LR990646.1	13876447	13876624	Antp	100.000
LR990646.1	13735854	13736031	ftz	86.441
LR990646.1	13658996	13659182	Scr	100.000
LR990646.1	13570951	13571128	Dfd	100.000
LR990646.1	13479006	13479189	zen	79.310
LR990646.1	13475788	13475977	ShxD	75.000
LR990646.1	13472299	13472476	ShxC	64.407
LR990646.1	13469436	13469613	ShxB	80.000
LR990646.1	13464430	13464607	ShxA	96.667
LR990646.1	13353096	13353258	Pb	100.000
LR990670.1	13517299	13517437	eve	91.304
LR990670.1	16353019	16353121	unpg	100.000
LR990670.1	16928982	16929147	exex	95.652
LR990659.1	2663570	2663747	ind	86.667
LR990658.1	13264719	13264791	cad	100.000
LR990657.1	4404945	4405122	btn	81.818
>GCA_905147745_ilPhlMeti2
LR990528.1	1024086	1024263	lab	98.333
LR990528.1	10961202	10961379	Abd-B	100.000
LR990528.1	11256846	11257029	abd-A	100.000
LR990528.1	11527948	11528131	Ubx	100.000
LR990528.1	11833884	11834061	Antp	100.000
LR990528.1	11930139	11930316	ftz	86.441
LR990528.1	11998560	11998746	Scr	100.000
LR990528.1	12073367	12073544	Dfd	100.000
LR990528.1	12162899	12163082	zen	79.310
LR990528.1	12167143	12167329	ShxD	82.143
LR990528.1	12169496	12169658	ShxC	72.881
LR990528.1	12172479	12172656	ShxB	81.356
LR990528.1	12177241	12177418	ShxA	93.220
LR990528.1	12279126	12279264	Pb	100.000
LR990529.1	16928582	16928759	ind	87.931
LR990544.1	6476690	6476843	eve	84.314
LR990544.1	7846499	7846634	unpg	95.652
LR990544.1	8176822	8176993	exex	88.462
LR990530.1	15544036	15544216	btn	100.000
LR990521.1	8324902	8325037	cad	100.000
LR990538.1	523813	523885	unpg	68.000
>GCA_905147785_ilThyBati1
LR990495.1	741416	741593	lab	98.333
LR990495.1	6640901	6641078	Abd-B	100.000
LR990495.1	6874103	6874286	abd-A	100.000
LR990495.1	7063079	7063262	Ubx	100.000
LR990495.1	7286698	7286875	Antp	100.000
LR990495.1	7354947	7355124	ftz	86.441
LR990495.1	7405051	7405237	Scr	100.000
LR990495.1	7459506	7459683	Dfd	100.000
LR990495.1	7511412	7511589	zen	79.310
LR990495.1	7515129	7515309	ShxD	71.429
LR990495.1	7516675	7516855	ShxC	75.000
LR990495.1	7518727	7518916	ShxB	81.034
LR990495.1	7524880	7525063	ShxA	94.915
LR990495.1	7602921	7603044	Pb	60.526
LR990512.1	700138	700306	unpg	97.778
LR990512.1	866732	866903	exex	95.652
LR990512.1	1885286	1885391	eve	93.333
LR990494.1	10702832	10703009	ind	86.441
LR990499.1	724528	724669	btn	100.000
LR990490.1	5251333	5251645	cad	52.273
>GCA_905147795_ilPieRapa1
LR990599.1	6833896	6834073	lab	98.276
LR990590.1	8005552	8005729	Abd-B	100.000
LR990590.1	7826432	7826615	abd-A	100.000
LR990590.1	7656864	7657047	Ubx	100.000
LR990590.1	7433087	7433264	Antp	100.000
LR990590.1	7369925	7370102	ftz	86.441
LR990590.1	7322412	7322598	Scr	100.000
LR990590.1	7257136	7257313	Dfd	100.000
LR990590.1	7181959	7182142	zen	79.310
LR990590.1	7180343	7180523	ShxD	61.017
LR990590.1	7176474	7176645	ShxC	71.186
LR990590.1	7174720	7174888	ShxB	75.000
LR990590.1	7170324	7170501	ShxA	83.333
LR990590.1	7085463	7085607	Pb	100.000
LR990597.1	8710586	8710646	exex	94.444
LR990597.1	8839389	8839530	unpg	66.667
LR990597.1	9498067	9498184	eve	87.500
LR990585.1	11296700	11296877	ind	86.667
LR990588.1	10233213	10233417	btn	78.261
LR990604.1	4206053	4206116	cad	100.000
LR990584.1	6328261	6328378	unpg	83.333
>GCA_905147815_ilPhaBuce1
LR990614.1	1463942	1464119	lab	98.333
LR990614.1	25472323	25472500	Abd-B	100.000
LR990614.1	25898729	25898912	abd-A	100.000
LR990614.1	26261908	26262091	Ubx	100.000
LR990614.1	26719287	26719464	Antp	100.000
LR990614.1	26866472	26866649	ftz	86.441
LR990614.1	26968698	26968884	Scr	100.000
LR990614.1	27080295	27080472	Dfd	100.000
LR990614.1	27211158	27211341	zen	79.310
LR990614.1	27213345	27213513	ShxD	64.286
LR990614.1	27216012	27216198	ShxC	72.414
LR990614.1	27218542	27218719	ShxD	67.241
LR990614.1	27221173	27221359	ShxC	72.414
LR990614.1	27227462	27227639	ShxD	67.241
LR990614.1	27230093	27230279	ShxC	72.414
LR990614.1	27236369	27236546	ShxD	65.517
LR990614.1	27238999	27239185	ShxC	72.414
LR990614.1	27241533	27241710	ShxD	65.517
LR990614.1	27244573	27244759	ShxC	72.414
LR990614.1	27250855	27251032	ShxD	65.517
LR990614.1	27253507	27253672	ShxC	72.093
LR990614.1	27256017	27256194	ShxD	67.241
LR990614.1	27258647	27258833	ShxC	70.690
LR990614.1	27261180	27261357	ShxD	67.241
LR990614.1	27264205	27264391	ShxC	72.414
LR990614.1	27266736	27266913	ShxD	67.241
LR990614.1	27272206	27272380	ShxD	67.241
LR990614.1	27274521	27274698	ShxC	74.576
LR990614.1	27277922	27278105	ShxD	63.793
LR990614.1	27283397	27283574	ShxD	67.797
LR990614.1	27286122	27286305	ShxC	74.576
LR990614.1	27289071	27289245	ShxB	80.000
LR990614.1	27294827	27295004	ShxA	91.525
LR990614.1	27480592	27480688	Pb	100.000
LR990618.1	139287	139464	ind	86.667
LR990636.1	2222771	2222939	exex	95.652
LR990636.1	2678154	2678328	unpg	90.196
LR990636.1	5348129	5348177	eve	93.333
LR990620.1	2765480	2765630	btn	76.471
LR990615.1	13307978	13308029	cad	100.000
>GCA_905163395_ilEndFlam1
LR990860.1	16444039	16444216	lab	98.214
LR990860.1	6355922	6356099	Abd-B	100.000
LR990860.1	6069565	6069748	abd-A	100.000
LR990860.1	5793386	5793569	Ubx	100.000
LR990860.1	5474681	5474858	Antp	100.000
LR990860.1	5367785	5367962	ftz	89.130
LR990860.1	5295085	5295271	Scr	100.000
LR990860.1	5229185	5229362	Dfd	100.000
LR990860.1	5149652	5149835	zen	79.310
LR990860.1	5143252	5143426	ShxD	71.186
LR990860.1	5140348	5140513	ShxC	70.175
LR990860.1	5137751	5137928	ShxB	76.667
LR990860.1	5134010	5134187	ShxA	85.000
LR990860.1	5030055	5030136	Pb	100.000
LR990883.1	5492525	5492666	eve	91.304
LR990883.1	6659288	6659396	unpg	94.444
LR990883.1	6879775	6879913	exex	97.778
LR990863.1	1004991	1005168	ind	86.667
LR990858.1	9537096	9537165	cad	85.714
LR990866.1	10343263	10343353	btn	100.000
>GCA_905163415_ilNocFimb1
LR990924.1	20105128	20105305	lab	98.276
LR990924.1	10022449	10022626	Abd-B	100.000
LR990924.1	9725198	9725381	abd-A	100.000
LR990924.1	9466244	9466427	Ubx	100.000
LR990924.1	9176840	9177017	Antp	100.000
LR990924.1	9085178	9085355	ftz	86.441
LR990924.1	9020364	9020550	Scr	100.000
LR990924.1	8948405	8948582	Dfd	100.000
LR990924.1	8870956	8871139	zen	80.702
LR990924.1	8849878	8850061	zen	80.702
LR990924.1	8839462	8839645	zen	80.702
LR990924.1	8829046	8829229	zen	80.702
LR990924.1	8818573	8818756	zen	80.702
LR990924.1	8808157	8808340	zen	80.702
LR990924.1	8797695	8797878	zen	80.702
LR990924.1	8783643	8783826	zen	80.702
LR990924.1	8773227	8773410	zen	80.702
LR990924.1	8762758	8762941	zen	80.702
LR990924.1	8752343	8752526	zen	78.947
LR990924.1	8741928	8742111	zen	80.702
LR990924.1	8731459	8731642	zen	78.947
LR990924.1	8721043	8721226	zen	80.702
LR990924.1	8710627	8710810	zen	80.702
LR990924.1	8700211	8700394	zen	80.702
LR990924.1	8689842	8690025	zen	80.702
LR990924.1	8679373	8679556	zen	80.702
LR990924.1	8668899	8669082	zen	80.702
LR990924.1	8658431	8658614	zen	80.702
LR990924.1	8648019	8648202	zen	80.702
LR990924.1	8637606	8637789	zen	80.702
LR990924.1	8627199	8627382	zen	80.702
LR990924.1	8616821	8617004	zen	80.702
LR990924.1	8606404	8606587	zen	80.702
LR990924.1	8595991	8596174	zen	80.702
LR990924.1	8585575	8585758	zen	80.702
LR990924.1	8575164	8575347	zen	80.702
LR990924.1	8567036	8567147	ShxD	69.697
LR990924.1	8566306	8566507	ShxD	69.697
LR990924.1	8561353	8561554	ShxD	65.909
LR990924.1	8556400	8556601	ShxD	65.909
LR990924.1	8551477	8551636	ShxD	69.767
LR990924.1	8533092	8533281	ShxD	64.706
LR990924.1	8529882	8530065	ShxD	66.071
LR990924.1	8526671	8526848	ShxC	67.797
LR990924.1	8523815	8523992	ShxB	71.186
LR990924.1	8522589	8522772	ShxC	59.649
LR990924.1	8521128	8521305	ShxB	73.684
LR990924.1	8519898	8520075	ShxC	64.912
LR990924.1	8518441	8518618	ShxB	73.684
LR990924.1	8517213	8517396	ShxC	59.649
LR990924.1	8513969	8514146	ShxB	74.576
LR990924.1	8509776	8509953	ShxA	84.746
LR990924.1	8499159	8499336	ShxA	86.441
LR990924.1	8488109	8488286	ShxA	86.441
LR990924.1	8475051	8475228	ShxA	86.207
LR990924.1	8464099	8464276	ShxA	86.207
LR990924.1	8450530	8450707	ShxA	86.441
LR990924.1	8430079	8430256	ShxA	86.441
LR990924.1	8413840	8414017	ShxA	86.441
LR990924.1	8396436	8396613	ShxA	87.931
LR990924.1	8363340	8363520	ShxA	88.136
LR990924.1	8348408	8348585	ShxA	86.441
LR990924.1	8334596	8334773	ShxA	84.746
LR990924.1	8322675	8322852	ShxA	88.136
LR990924.1	8311570	8311747	ShxA	86.441
LR990924.1	8299096	8299273	ShxA	88.136
LR990924.1	8285130	8285307	ShxA	86.441
LR990924.1	8268071	8268248	ShxA	88.136
LR990924.1	8249936	8250113	ShxA	86.441
LR990924.1	8224389	8224566	ShxA	86.441
LR990924.1	8126907	8127057	Pb	100.000
LR990948.1	9488545	9488683	eve	91.304
LR990948.1	11011846	11012044	unpg	95.652
LR990948.1	11355454	11355589	exex	95.652
LR990937.1	1675752	1675929	ind	86.667
LR990933.1	2641200	2641350	btn	77.778
LR990931.1	11048840	11048912	cad	93.333
>GCA_905163435_ilMamBras1
LR990998.1	1150486	1150663	lab	98.333
LR990998.1	11760094	11760271	Abd-B	100.000
LR990998.1	12055650	12055833	abd-A	100.000
LR990998.1	12327345	12327528	Ubx	100.000
LR990998.1	12617716	12617893	Antp	100.000
LR990998.1	12703477	12703654	ftz	86.441
LR990998.1	12767048	12767234	Scr	100.000
LR990998.1	12836680	12836857	Dfd	100.000
LR990998.1	12917158	12917341	zen	79.310
LR990998.1	12925695	12925875	ShxD	73.684
LR990998.1	12929735	12929912	ShxD	73.684
LR990998.1	12932665	12932842	ShxC	64.407
LR990998.1	12935550	12935736	ShxB	81.356
LR990998.1	12942313	12942490	ShxA	95.000
LR990998.1	13047628	13047805	Pb	92.000
LR991000.1	17904442	17904619	ind	86.667
LR990999.1	16574320	16574497	btn	100.000
LR991015.1	1901271	1901451	exex	95.652
LR991015.1	2252443	2252611	unpg	97.778
LR991015.1	3816818	3816860	eve	93.333
LR990996.1	8588617	8588752	cad	100.000
>GCA_905163445_ilParAegt1
LR990901.1	1135899	1136076	lab	98.333
LR990901.1	11993434	11993611	Abd-B	100.000
LR990901.1	12309865	12310048	abd-A	100.000
LR990901.1	12631673	12631856	Ubx	100.000
LR990901.1	13040584	13040761	Antp	100.000
LR990901.1	13141833	13142010	ftz	86.441
LR990901.1	13215161	13215347	Scr	100.000
LR990901.1	13297855	13298032	Dfd	100.000
LR990901.1	13396206	13396389	zen	79.310
LR990901.1	13397734	13397914	ShxD	98.148
LR990901.1	13403175	13403352	ShxC	100.000
LR990901.1	13405304	13405481	ShxB	100.000
LR990901.1	13411396	13411576	ShxA	100.000
LR990901.1	13554833	13554974	Pb	100.000
LR990906.1	17139154	17139331	ind	88.136
LR990899.1	5353113	5353251	eve	91.304
LR990899.1	5980068	5980137	unpg	100.000
LR990899.1	6211665	6211806	exex	91.667
LR990909.1	15413085	15413259	btn	100.000
LR990896.1	9349567	9349702	cad	91.304
>GCA_905163465_ilCraLigu1
LR990965.1	14415328	14415505	lab	98.333
LR990965.1	6236558	6236735	Abd-B	100.000
LR990965.1	5949175	5949358	abd-A	100.000
LR990965.1	5700580	5700763	Ubx	100.000
LR990965.1	5425609	5425786	Antp	100.000
LR990965.1	5333498	5333675	ftz	87.719
LR990965.1	5275231	5275417	Scr	100.000
LR990965.1	5211071	5211248	Dfd	100.000
LR990965.1	5137662	5137845	zen	78.947
LR990965.1	5133293	5133473	ShxD	75.000
LR990965.1	5131412	5131589	ShxC	63.793
LR990965.1	5129000	5129177	ShxB	77.966
LR990965.1	5126205	5126382	ShxA	96.667
LR990965.1	5031864	5032032	Pb	100.000
LR990982.1	1232415	1232589	exex	88.235
LR990982.1	1458808	1458955	unpg	100.000
LR990982.1	2101514	2101667	eve	91.304
LR990963.1	14441808	14441985	ind	86.207
LR990960.1	9428877	9429012	cad	95.556
LR990968.1	2203370	2203538	btn	100.000
>GCA_905163495_ilCosTrap1
LR991029.1	1639244	1639421	lab	98.333
LR991029.1	17202874	17203051	Abd-B	100.000
LR991029.1	17609689	17609872	abd-A	100.000
LR991029.1	17940215	17940398	Ubx	100.000
LR991029.1	18340230	18340407	Antp	100.000
LR991029.1	18474882	18475059	ftz	86.441
LR991029.1	18562272	18562458	Scr	100.000
LR991029.1	18654250	18654427	Dfd	100.000
LR991029.1	18778262	18778445	zen	79.310
LR991029.1	18781381	18781555	ShxD	71.429
LR991029.1	18784975	18785125	ShxC	72.881
LR991029.1	18787989	18788175	ShxB	81.356
LR991029.1	18791925	18792105	ShxA	94.915
LR991029.1	18935546	18935720	Pb	90.196
LR991033.1	25605941	25606118	ind	86.667
LR991031.1	24230004	24230181	btn	100.000
LR991048.1	936967	937078	unpg	100.000
LR991048.1	1462093	1462228	exex	95.652
LR991048.1	5357508	5357646	eve	91.304
LR991024.1	12647377	12647512	cad	93.333
>GCA_905163515_ilLymMona1
LR991091.1	32581300	32581477	lab	98.276
LR991091.1	13370756	13370933	Abd-B	100.000
LR991091.1	12760791	12760974	abd-A	100.000
LR991091.1	12227727	12227910	Ubx	100.000
LR991091.1	11592585	11592762	Antp	100.000
LR991091.1	11408111	11408288	ftz	86.207
LR991091.1	11259613	11259799	Scr	100.000
LR991091.1	11114981	11115158	Dfd	100.000
LR991091.1	10949828	10950011	zen	79.310
LR991091.1	10947250	10947427	ShxD	65.455
LR991091.1	10937016	10937193	ShxC	63.793
LR991091.1	10933010	10933187	ShxB	77.966
LR991091.1	10910904	10911081	ShxA	88.136
LR991091.1	10653972	10654113	Pb	100.000
LR991095.1	20021248	20021386	exex	95.652
LR991095.1	20409894	20410044	unpg	97.778
LR991095.1	22500359	22500404	eve	93.333
LR991094.1	28813614	28813749	btn	100.000
LR991090.1	31979419	31979596	ind	87.931
LR991085.1	21605910	21606009	cad	93.333
>GCA_905163555_ilNotUddm1
LR991054.1	17646303	17646480	lab	98.333
LR991054.1	10702928	10703105	Abd-B	100.000
LR991054.1	10347922	10348105	abd-A	100.000
LR991054.1	10004678	10004861	Ubx	100.000
LR991054.1	9603399	9603576	Antp	100.000
LR991054.1	9475152	9475329	ftz	86.441
LR991054.1	9389603	9389789	Scr	100.000
LR991054.1	9275188	9275365	Dfd	100.000
LR991054.1	9099867	9100050	zen	79.310
LR991054.1	9076604	9076781	ShxD	69.492
LR991054.1	9070222	9070399	ShxD	69.492
LR991054.1	9059244	9059424	ShxC	69.492
LR991054.1	9056492	9056672	ShxB	76.667
LR991054.1	9046009	9046189	ShxA	88.333
LR991054.1	8853159	8853297	Pb	100.000
LR991065.1	26593443	26593620	ind	86.667
LR991077.1	5273733	5273811	exex	97.778
LR991077.1	5760350	5760512	unpg	83.333
LR991077.1	5760958	5761045	unpg	83.333
LR991077.1	11058242	11058341	eve	76.190
LR991055.1	16289131	16289269	cad	93.333
LR991068.1	3649705	3649861	btn	84.091
>GCA_905187575_ilCelArgi3
LR994578.1	23889589	23889766	lab	98.276
LR994578.1	13412332	13412509	Abd-B	100.000
LR994578.1	13096704	13096887	abd-A	100.000
LR994578.1	12828734	12828917	Ubx	100.000
LR994578.1	12532843	12533020	Antp	100.000
LR994578.1	12452994	12453171	ftz	82.609
LR994578.1	12389989	12390175	Scr	100.000
LR994578.1	12335390	12335567	Dfd	100.000
LR994578.1	12244481	12244664	zen	79.310
LR994578.1	12234866	12235046	ShxC	66.667
LR994578.1	12232682	12232859	ShxB	54.386
LR994578.1	12226094	12226271	ShxA	66.667
LR994578.1	12127750	12127885	Pb	100.000
LR994589.1	18012802	18012979	ind	86.667
LR994599.1	10138479	10138617	cad	93.478
LR994579.1	2750707	2750863	eve	95.652
LR994579.1	23274898	23275063	unpg	100.000
LR994579.1	23473359	23473422	exex	94.444
LR994592.1	2635055	2635190	btn	78.261
>GCA_905187585_ilCyaSemi1
LR994549.1	22797044	22797221	lab	98.214
LR994549.1	13818284	13818461	Abd-B	100.000
LR994549.1	13515623	13515806	abd-A	100.000
LR994549.1	13265734	13265917	Ubx	100.000
LR994549.1	12958966	12959143	Antp	100.000
LR994549.1	12892680	12892857	ftz	82.609
LR994549.1	12829632	12829818	Scr	100.000
LR994549.1	12761683	12761860	Dfd	100.000
LR994549.1	12678647	12678830	zen	79.310
LR994549.1	12669381	12669561	ShxC	66.667
LR994549.1	12667099	12667276	ShxB	56.140
LR994549.1	12661862	12662039	ShxA	65.517
LR994549.1	12567772	12567949	Pb	100.000
LR994561.1	925975	926152	ind	89.831
LR994548.1	1113552	1113693	exex	97.778
LR994548.1	1299130	1299223	unpg	63.333
LR994548.1	21578507	21578648	eve	93.617
LR994563.1	1965128	1965299	btn	80.000
LR994553.1	9428808	9428973	cad	56.757
>GCA_905220415_ilColCroc2
HG991968.1	10735002	10735179	lab	98.276
HG991968.1	4689702	4689879	Abd-B	100.000
HG991968.1	4494828	4495011	abd-A	100.000
HG991968.1	4307911	4308094	Ubx	100.000
HG991968.1	4072351	4072528	Antp	100.000
HG991968.1	4003925	4004102	ftz	87.719
HG991968.1	3952275	3952461	Scr	100.000
HG991968.1	3907138	3907315	Dfd	100.000
HG991968.1	3828035	3828218	zen	80.702
HG991968.1	3819732	3819912	ShxD	69.492
HG991968.1	3816959	3817118	ShxC	86.441
HG991968.1	3814964	3815147	ShxB	76.667
HG991968.1	3811976	3812153	ShxA	76.667
HG991968.1	3808802	3808985	ShxA	70.000
HG991968.1	3735762	3735909	Pb	100.000
HG991986.1	888539	888722	eve	82.353
HG991986.1	2168298	2168499	unpg	100.000
HG991986.1	2400384	2400564	exex	89.796
HG991971.1	823140	823317	ind	86.667
HG991972.1	9362102	9362276	btn	51.282
HG991963.1	5614550	5614655	cad	100.000
>GCA_905220435_ilAmpTrag2
HG992001.1	27198903	27199080	lab	98.276
HG992001.1	11781914	11782091	Abd-B	100.000
HG992001.1	11394681	11394864	abd-A	100.000
HG992001.1	11029178	11029361	Ubx	100.000
HG992001.1	10652002	10652179	Antp	100.000
HG992001.1	10538296	10538473	ftz	87.719
HG992001.1	10453359	10453545	Scr	100.000
HG992001.1	10362068	10362245	Dfd	100.000
HG992001.1	10235242	10235425	zen	80.702
HG992001.1	10229737	10229911	ShxD	76.786
HG992001.1	10227239	10227401	ShxC	74.138
HG992001.1	10224817	10225003	ShxB	80.000
HG992001.1	10219179	10219356	ShxA	95.000
HG992001.1	10064979	10065123	Pb	100.000
HG992005.1	25773096	25773273	ind	86.207
HG991996.1	17263081	17263216	cad	93.333
HG992018.1	2728075	2728258	exex	95.745
HG992018.1	3169091	3169244	unpg	87.037
HG992018.1	5101390	5101432	eve	93.333
HG992002.1	4149997	4150144	btn	82.222
>GCA_905220455_ilDeiPorc1
LR999982.1	960820	960997	lab	98.333
LR999982.1	962875	962989	lab	96.774
LR999982.1	9141342	9141519	Abd-B	100.000
LR999982.1	9430952	9431135	abd-A	100.000
LR999982.1	9675521	9675704	Ubx	100.000
LR999982.1	9961741	9961918	Antp	100.000
LR999982.1	10053897	10054074	ftz	86.441
LR999982.1	10117310	10117496	Scr	100.000
LR999982.1	10185507	10185684	Dfd	100.000
LR999982.1	10272958	10273141	zen	79.310
LR999982.1	10275239	10275416	ShxD	59.649
LR999982.1	10277429	10277609	ShxC	65.000
LR999982.1	10279275	10279434	ShxB	77.586
LR999982.1	10282538	10282715	ShxA	87.931
LR999982.1	10382609	10382870	Pb	53.333
LR999978.1	10376079	10376130	exex	94.444
LR999978.1	10565560	10565734	unpg	100.000
LR999978.1	11366721	11366868	eve	91.489
LR999977.1	7391036	7391087	cad	100.000
LR999984.1	12384650	12384782	btn	100.000
LR999981.1	13992288	13992465	ind	86.667
>GCA_905220475_ilEnnFusc2
HG992032.1	15194096	15194273	lab	98.276
HG992032.1	6631349	6631526	Abd-B	100.000
HG992032.1	6285389	6285572	abd-A	100.000
HG992032.1	5983478	5983661	Ubx	100.000
HG992032.1	5613746	5613923	Antp	100.000
HG992032.1	5514787	5514964	ftz	86.207
HG992032.1	5428939	5429125	Scr	100.000
HG992032.1	5365403	5365580	Dfd	100.000
HG992032.1	5275926	5276109	zen	80.702
HG992032.1	5271130	5271310	ShxD	62.500
HG992032.1	5268198	5268378	ShxC	63.793
HG992032.1	5266077	5266263	ShxB	67.797
HG992032.1	5263218	5263395	ShxA	90.000
HG992032.1	5147136	5147283	Pb	100.000
HG992050.1	5974453	5974615	eve	88.636
HG992050.1	7010517	7010685	unpg	100.000
HG992050.1	7252621	7252756	exex	97.826
HG992029.1	7595265	7595421	cad	93.333
HG992036.1	13811486	13811624	btn	100.000
>GCA_905220505_ilLaoPopu1
HG992159.1	1469386	1469563	lab	98.333
HG992159.1	12648486	12648663	Abd-B	100.000
HG992159.1	13011528	13011711	abd-A	100.000
HG992159.1	13309111	13309294	Ubx	100.000
HG992159.1	13690746	13690923	Antp	100.000
HG992159.1	13810812	13810989	ftz	86.441
HG992159.1	13888228	13888414	Scr	100.000
HG992159.1	13966597	13966774	Dfd	100.000
HG992159.1	14062078	14062261	zen	79.310
HG992159.1	14065394	14065574	ShxD	65.517
HG992159.1	14069190	14069355	ShxC	74.576
HG992159.1	14071105	14071288	ShxB	77.193
HG992159.1	14075779	14075956	ShxA	86.207
HG992159.1	14204101	14204278	Pb	100.000
HG992157.1	5884839	5885016	eve	91.304
HG992157.1	7057874	7058042	unpg	73.913
HG992157.1	7340778	7340943	exex	91.837
HG992158.1	1422884	1423061	ind	86.667
HG992153.1	9743903	9744041	cad	91.489
HG992161.1	16936711	16936843	btn	82.222
>GCA_905220515_ilLysCori1
HG992060.1	874992	875169	lab	98.305
HG992059.1	4661697	4661874	Abd-B	100.000
HG992059.1	4327480	4327663	abd-A	100.000
HG992059.1	4036528	4036711	Ubx	100.000
HG992059.1	3712373	3712550	Antp	100.000
HG992059.1	3640386	3640563	ftz	82.609
HG992059.1	3573740	3573926	Scr	100.000
HG992059.1	3505351	3505528	Dfd	100.000
HG992059.1	3417549	3417732	zen	79.310
HG992059.1	3404121	3404301	ShxC	66.667
HG992059.1	3401754	3401937	ShxB	56.140
HG992059.1	3395549	3395726	ShxA	65.517
HG992059.1	3270930	3271104	Pb	100.000
HG992055.1	1062691	1062868	ind	88.333
HG992078.1	4759125	4759290	cad	82.353
HG992064.1	4673585	4673726	eve	93.617
HG992093.1	4383543	4383627	unpg	100.000
HG992093.1	4579082	4579178	exex	67.857
HG992138.1	1708386	1708518	btn	77.778
>GCA_905220545_ilMelAtha1
HG992185.1	1196078	1196255	lab	98.333
HG992185.1	13119289	13119466	Abd-B	100.000
HG992185.1	13438892	13439075	abd-A	100.000
HG992185.1	13706659	13706842	Ubx	100.000
HG992185.1	14080637	14080814	Antp	100.000
HG992185.1	14172854	14173031	ftz	84.746
HG992185.1	14248515	14248701	Scr	100.000
HG992185.1	14320300	14320477	Dfd	100.000
HG992185.1	14444446	14444629	zen	79.310
HG992185.1	14451226	14451403	ShxC	67.797
HG992185.1	14453721	14453907	ShxB	84.211
HG992185.1	14468615	14468792	ShxA	73.684
HG992185.1	14606835	14606997	Pb	100.000
HG992205.1	7097630	7097798	eve	80.357
HG992205.1	7812484	7812616	unpg	97.778
HG992205.1	8173161	8173338	exex	81.034
HG992188.1	18885539	18885716	ind	86.207
HG992181.1	12808293	12808485	cad	81.081
HG992191.1	17192864	17193014	btn	84.444
>GCA_905220565_ilMelCinx1
HG992220.1	16620465	16620642	lab	98.276
HG992220.1	6723269	6723446	Abd-B	100.000
HG992220.1	6467496	6467679	abd-A	100.000
HG992220.1	6218719	6218902	Ubx	100.000
HG992220.1	5925813	5925990	Antp	100.000
HG992220.1	5839229	5839406	ftz	82.759
HG992220.1	5770202	5770388	Scr	100.000
HG992220.1	5687553	5687730	Dfd	100.000
HG992220.1	5599031	5599214	zen	79.310
HG992220.1	5578009	5578186	ShxC	67.241
HG992220.1	5573852	5574038	ShxB	83.051
HG992220.1	5563629	5563806	ShxA	78.947
HG992220.1	5556261	5556441	ShxA	71.930
HG992220.1	5441540	5441672	Pb	100.000
HG992221.1	1122556	1122733	ind	86.667
HG992225.1	14719580	14719625	btn	81.818
HG992238.1	1973738	1973822	exex	100.000
HG992238.1	2271672	2271834	unpg	97.778
HG992238.1	2854048	2854090	eve	93.333
HG992213.1	8850311	8850446	cad	81.818
>GCA_905220585_ilNymPoly1
HG992252.1	857505	857682	lab	98.333
HG992252.1	8885684	8885861	Abd-B	100.000
HG992252.1	9111195	9111378	abd-A	100.000
HG992252.1	9325197	9325380	Ubx	100.000
HG992252.1	9579804	9579981	Antp	100.000
HG992252.1	9650924	9651101	ftz	87.931
HG992252.1	9704367	9704553	Scr	100.000
HG992252.1	9766725	9766902	Dfd	100.000
HG992252.1	9840045	9840228	zen	77.586
HG992252.1	9841732	9841921	ShxD	97.674
HG992252.1	9844073	9844250	ShxC	96.667
HG992252.1	9846168	9846345	ShxB	96.552
HG992252.1	9852280	9852457	ShxA	98.305
HG992252.1	9941568	9941745	Pb	100.000
HG992269.1	1563382	1563460	exex	90.476
HG992269.1	1802445	1802601	unpg	97.778
HG992269.1	2291863	2291932	eve	93.333
HG992256.1	1937923	1938055	btn	100.000
HG992245.1	7158096	7158255	cad	91.489
HG992253.1	6669276	6669453	ind	86.441
>GCA_905220595_ilSpiLubr1
HG992285.1	1218531	1218711	lab	98.333
HG992285.1	12474301	12474478	Abd-B	100.000
HG992285.1	12823953	12824136	abd-A	100.000
HG992285.1	13126171	13126354	Ubx	100.000
HG992285.1	13478295	13478472	Antp	100.000
HG992285.1	13589047	13589224	ftz	83.333
HG992285.1	13673188	13673374	Scr	100.000
HG992285.1	13758791	13758968	Dfd	100.000
HG992285.1	13856716	13856899	zen	79.310
HG992285.1	13863259	13863415	ShxA	57.692
HG992285.1	13874358	13874541	ShxD	56.897
HG992285.1	13885975	13886152	ShxB	84.746
HG992285.1	13902693	13902870	ShxA	81.356
HG992285.1	13916888	13917065	ShxB	85.000
HG992285.1	13921247	13921424	ShxA	68.966
HG992285.1	13940231	13940408	ShxA	71.186
HG992285.1	13948513	13948690	ShxA	70.690
HG992285.1	13965424	13965601	ShxA	68.333
HG992285.1	13982901	13983078	ShxA	72.881
HG992285.1	13991669	13991846	ShxA	82.456
HG992285.1	13999751	13999928	ShxA	67.241
HG992285.1	14146884	14147076	Pb	100.000
HG992274.1	31746131	31746278	eve	93.333
HG992274.1	34294928	34295045	unpg	90.000
HG992274.1	34564943	34565078	exex	97.778
HG992289.1	3042721	3042769	btn	100.000
HG992284.1	1280134	1280311	ind	87.931
HG992280.1	13659696	13659798	cad	93.478
>GCA_905220615_ilTinTrin1
HG992315.1	4895591	4895723	Pb	100.000
HG992315.1	5025040	5025226	ShxA	81.667
HG992315.1	5028471	5028651	ShxB	69.492
HG992315.1	5032663	5032840	ShxC	60.345
HG992315.1	5042436	5042613	ShxD	74.138
HG992315.1	5045474	5045651	zen	79.310
HG992315.1	5143652	5143829	Dfd	100.000
HG992315.1	5207190	5207376	Scr	100.000
HG992315.1	5259307	5259484	ftz	86.441
HG992315.1	5331933	5332110	Antp	100.000
HG992315.1	5549268	5549451	Ubx	100.000
HG992315.1	5731088	5731271	abd-A	100.000
HG992315.1	5927719	5927896	Abd-B	100.000
HG992315.1	13708286	13708463	lab	98.276
HG992314.1	785702	785879	ind	90.000
HG992310.1	9562806	9562899	cad	83.019
HG992333.1	1001141	1001339	exex	92.857
HG992333.1	1890663	1890708	eve	93.333
HG992333.1	2519125	2519230	unpg	100.000
HG992319.1	1397730	1397781	btn	100.000
>GCA_905231865_ilBolSele5
HG993142.1	881903	882080	lab	98.333
HG993142.1	8438060	8438237	Abd-B	100.000
HG993142.1	8655319	8655502	abd-A	100.000
HG993142.1	8847410	8847593	Ubx	100.000
HG993142.1	9080784	9080961	Antp	100.000
HG993142.1	9151553	9151730	ftz	86.441
HG993142.1	9196166	9196352	Scr	100.000
HG993142.1	9250874	9251051	Dfd	100.000
HG993142.1	9319586	9319769	zen	79.310
HG993142.1	9321289	9321469	ShxD	70.370
HG993142.1	9323948	9324119	ShxC	81.667
HG993142.1	9325946	9326123	ShxB	83.051
HG993142.1	9329940	9330117	ShxA	94.828
HG993142.1	9411208	9411385	Pb	100.000
HG993143.1	958166	958343	ind	86.667
HG993146.1	815003	815147	btn	75.000
HG993137.1	6744213	6744348	cad	76.000
HG993158.1	4769230	4769314	eve	93.333
HG993158.1	5988980	5989031	exex	94.118
HG993158.1	6558865	6559009	unpg	100.000
>GCA_905231885_ilPieNapi4
HG993181.1	8440252	8440432	lab	98.276
HG993170.1	3518776	3518953	Abd-B	100.000
HG993170.1	3715939	3716122	abd-A	100.000
HG993170.1	3893324	3893507	Ubx	100.000
HG993170.1	4121741	4121918	Antp	100.000
HG993170.1	4193566	4193743	ftz	86.441
HG993170.1	4244681	4244867	Scr	100.000
HG993170.1	4301278	4301455	Dfd	100.000
HG993170.1	4369393	4369576	zen	79.310
HG993170.1	4371676	4371856	ShxD	62.500
HG993170.1	4374855	4375026	ShxC	71.667
HG993170.1	4376642	4376807	ShxB	74.576
HG993170.1	4381189	4381366	ShxA	83.333
HG993170.1	4467205	4467364	Pb	100.000
HG993163.1	13841715	13841892	ind	86.667
HG993177.1	10672015	10672078	exex	94.444
HG993177.1	10840847	10841024	unpg	90.909
HG993177.1	11700026	11700092	eve	87.500
HG993172.1	12242333	12242468	btn	81.818
HG993185.1	4276294	4276432	cad	93.333
>GCA_905147765_ilVanAtal1
LR990560.1	12183478	12183655	lab	98.276
LR990560.1	4707844	4708021	Abd-B	100.000
LR990560.1	4486795	4486978	abd-A	100.000
LR990560.1	4276758	4276941	Ubx	100.000
LR990560.1	4032299	4032476	Antp	100.000
LR990560.1	3962640	3962817	ftz	86.441
LR990560.1	3911520	3911706	Scr	100.000
LR990560.1	3847638	3847815	Dfd	100.000
LR990560.1	3773699	3773882	zen	77.586
LR990560.1	3771928	3772105	ShxD	93.333
LR990560.1	3769609	3769786	ShxC	96.610
LR990560.1	3767575	3767752	ShxB	93.333
LR990560.1	3763427	3763604	ShxA	98.333
LR990560.1	3677922	3678069	Pb	100.000
LR990559.1	6772481	6772658	ind	86.667
LR990553.1	6408077	6408227	cad	100.000
LR990577.1	4819274	4819445	eve	86.000
LR990577.1	5263813	5263951	unpg	97.778
LR990577.1	5495717	5495849	exex	85.714
LR990563.1	1787600	1787804	btn	80.435
>GCA_905147325_ilNotDrom1
LR990171.1	11384678	11384855	lab	98.276
LR990171.1	4979792	4979969	Abd-B	100.000
LR990171.1	4699155	4699338	abd-A	100.000
LR990171.1	4461103	4461286	Ubx	100.000
LR990171.1	4158938	4159115	Antp	100.000
LR990171.1	4074321	4074498	ftz	86.441
LR990171.1	4017512	4017698	Scr	100.000
LR990171.1	3957930	3958107	Dfd	100.000
LR990171.1	3879321	3879504	zen	79.310
LR990171.1	3876440	3876617	ShxD	62.069
LR990171.1	3874315	3874480	ShxC	66.667
LR990171.1	3872161	3872350	ShxB	76.667
LR990171.1	3868611	3868788	ShxA	96.667
LR990171.1	3778863	3779040	Pb	100.000
LR990169.1	11408202	11408379	ind	86.667
LR990186.1	896242	896389	exex	95.652
LR990186.1	1081488	1081641	unpg	100.000
LR990186.1	2046102	2046144	eve	93.333
LR990174.1	10329574	10329661	btn	80.435
LR990165.1	5315473	5315608	cad	93.333
>GCA_905220365_ilVanCard2
LR999938.1	952426	952603	lab	98.333
LR999938.1	9471207	9471384	Abd-B	100.000
LR999938.1	9696102	9696285	abd-A	100.000
LR999938.1	9914541	9914724	Ubx	100.000
LR999938.1	10164145	10164322	Antp	100.000
LR999938.1	10236408	10236585	ftz	86.441
LR999938.1	10290187	10290373	Scr	100.000
LR999938.1	10349459	10349636	Dfd	100.000
LR999938.1	10426415	10426598	zen	77.586
LR999938.1	10428185	10428374	ShxD	95.455
LR999938.1	10430373	10430550	ShxC	96.667
LR999938.1	10432354	10432531	ShxB	96.610
LR999938.1	10436640	10436817	ShxA	98.276
LR999938.1	10520389	10520710	Pb	100.000
LR999952.1	5760664	5760832	eve	91.304
LR999952.1	6259895	6260033	unpg	97.778
LR999952.1	6530626	6530782	btn	72.000
LR999928.1	8872965	8873130	cad	93.333
LR999927.1	8868931	8869108	ind	86.667
>GCA_905332915_ilHecDyso1
HG995298.1	1487175	1487352	lab	98.333
HG995298.1	12933032	12933209	Abd-B	100.000
HG995298.1	13244767	13244950	abd-A	100.000
HG995298.1	13539227	13539410	Ubx	100.000
HG995298.1	13854778	13854955	Antp	100.000
HG995298.1	13961385	13961562	ftz	86.441
HG995298.1	14031209	14031395	Scr	100.000
HG995298.1	14110282	14110459	Dfd	100.000
HG995298.1	14214428	14214611	zen	79.310
HG995298.1	14218496	14218673	ShxD	77.193
HG995298.1	14220490	14220667	ShxC	67.797
HG995298.1	14223438	14223621	ShxB	83.051
HG995298.1	14232725	14232902	ShxA	95.000
HG995298.1	14365010	14365175	Pb	100.000
HG995297.1	1946512	1946689	ind	86.667
HG995301.1	3158443	3158527	btn	100.000
HG995293.1	9729574	9729709	cad	44.643
HG995314.1	2135414	2135549	exex	95.652
HG995314.1	2510694	2510838	unpg	97.826
HG995314.1	4067482	4067545	eve	93.333
>GCA_905332985_ilMimTili1
HG995250.1	1265403	1265580	lab	98.333
HG995250.1	10689909	10690086	Abd-B	100.000
HG995250.1	11038036	11038219	abd-A	100.000
HG995250.1	11323854	11324037	Ubx	100.000
HG995250.1	11689366	11689543	Antp	100.000
HG995250.1	11801416	11801593	ftz	86.441
HG995250.1	11880548	11880734	Scr	100.000
HG995250.1	11952790	11952967	Dfd	100.000
HG995250.1	12054119	12054302	zen	79.310
HG995250.1	12057304	12057484	ShxD	65.000
HG995250.1	12061191	12061356	ShxC	71.186
HG995250.1	12063202	12063388	ShxB	75.862
HG995250.1	12066821	12067007	ShxA	81.481
HG995250.1	12185416	12185548	Pb	100.000
HG995251.1	1401682	1401859	ind	86.667
HG995246.1	5273096	5273240	eve	89.362
HG995246.1	6179315	6179378	unpg	100.000
HG995246.1	6383452	6383653	exex	89.796
HG995244.1	8540627	8540774	cad	88.000
HG995253.1	2458898	2459072	btn	82.222
HG995260.1	732566	732686	unpg	48.780
>GCA_905333005_ilLycPhla1
HG995164.1	878118	878298	lab	98.333
HG995164.1	9850976	9851153	Abd-B	100.000
HG995164.1	10186081	10186264	abd-A	100.000
HG995164.1	10457817	10458000	Ubx	100.000
HG995164.1	10780972	10781149	Antp	100.000
HG995164.1	10868681	10868858	ftz	82.609
HG995164.1	10948531	10948717	Scr	100.000
HG995164.1	11030791	11030968	Dfd	100.000
HG995164.1	11129043	11129226	zen	79.310
HG995164.1	11136336	11136510	ShxC	69.492
HG995164.1	11139757	11139934	ShxB	52.632
HG995164.1	11145281	11145458	ShxA	64.912
HG995164.1	11258459	11258684	Pb	100.000
HG995176.1	14932579	14932786	ind	88.136
HG995166.1	914167	914329	exex	97.778
HG995166.1	1084279	1084432	unpg	89.796
HG995166.1	1744456	1744594	eve	95.652
HG995174.1	7994131	7994236	cad	94.118
HG995179.1	1937532	1937676	btn	78.261
>GCA_905333045_ilLysBell1
HG995322.1	3350346	3350520	Pb	100.000
HG995322.1	3470962	3471139	ShxA	65.517
HG995322.1	3477135	3477318	ShxB	56.140
HG995322.1	3479396	3479576	ShxC	67.857
HG995322.1	3490962	3491145	zen	79.310
HG995322.1	3578863	3579040	Dfd	100.000
HG995322.1	3650014	3650200	Scr	100.000
HG995322.1	3716913	3717090	ftz	82.609
HG995322.1	3788296	3788473	Antp	100.000
HG995322.1	4104303	4104486	Ubx	100.000
HG995322.1	4384773	4384956	abd-A	100.000
HG995322.1	4717785	4717962	Abd-B	100.000
HG995322.1	15141298	15141475	lab	98.246
HG995350.1	987279	987456	ind	88.136
HG995326.1	2442212	2442353	eve	95.652
HG995332.1	10651167	10651224	cad	100.000
HG995355.1	2535418	2535550	btn	77.778
HG995325.1	11871435	11871567	unpg	97.778
HG995325.1	12060127	12060220	exex	100.000
>GCA_905333055_ilManJurt1
HG995217.1	775810	775987	lab	98.333
HG995217.1	9241311	9241488	Abd-B	100.000
HG995217.1	9537311	9537494	abd-A	100.000
HG995217.1	9840154	9840337	Ubx	100.000
HG995217.1	10225346	10225523	Antp	100.000
HG995217.1	10316403	10316580	ftz	86.441
HG995217.1	10387034	10387220	Scr	100.000
HG995217.1	10454972	10455149	Dfd	100.000
HG995217.1	10537266	10537449	zen	79.310
HG995217.1	10538819	10538999	ShxD	90.741
HG995217.1	10544070	10544235	ShxC	88.333
HG995217.1	10546394	10546571	ShxB	81.356
HG995217.1	10553362	10553539	ShxA	95.000
HG995217.1	10684916	10685096	Pb	93.750
HG995219.1	1150999	1151176	ind	86.667
HG995235.1	4910237	4910396	eve	82.692
HG995235.1	5668774	5668960	unpg	100.000
HG995235.1	5670273	5670375	unpg	82.759
HG995235.1	5670627	5670768	unpg	82.759
HG995235.1	5671013	5671157	unpg	82.759
HG995235.1	5671403	5671544	unpg	85.106
HG995235.1	5861879	5862014	exex	95.652
HG995213.1	7439118	7439289	cad	88.000
HG995223.1	1650739	1650907	btn	100.000
>GCA_905333125_ilPheTrem1
HG995407.1	584629	584806	lab	98.333
HG995407.1	6134558	6134735	Abd-B	100.000
HG995407.1	6411123	6411306	abd-A	100.000
HG995407.1	6643029	6643212	Ubx	100.000
HG995407.1	6935139	6935316	Antp	100.000
HG995407.1	7019590	7019767	ftz	86.441
HG995407.1	7073410	7073596	Scr	100.000
HG995407.1	7129971	7130148	Dfd	100.000
HG995407.1	7190636	7190819	zen	79.310
HG995407.1	7193078	7193255	ShxD	69.643
HG995407.1	7194732	7194903	ShxC	71.667
HG995407.1	7197122	7197311	ShxB	82.759
HG995407.1	7200936	7201113	ShxA	96.610
HG995407.1	7286260	7286437	Pb	100.000
HG995424.1	860663	860729	exex	100.000
HG995424.1	1022769	1022949	unpg	100.000
HG995424.1	1778362	1778410	eve	93.333
HG995408.1	662888	663065	ind	85.000
HG995412.1	789295	789430	btn	100.000
HG995403.1	6526468	6526603	cad	93.333
>GCA_905340225_ilAbrTrip1
HG996498.1	859558	859735	lab	98.333
HG996498.1	8323729	8323906	Abd-B	100.000
HG996498.1	8600084	8600267	abd-A	100.000
HG996498.1	8830281	8830464	Ubx	100.000
HG996498.1	9096307	9096484	Antp	100.000
HG996498.1	9179697	9179874	ftz	86.441
HG996498.1	9233881	9234067	Scr	100.000
HG996498.1	9294496	9294673	Dfd	100.000
HG996498.1	9358553	9358736	zen	79.310
HG996498.1	9361817	9361997	ShxD	77.586
HG996498.1	9363465	9363627	ShxC	69.492
HG996498.1	9365819	9365996	ShxB	81.034
HG996498.1	9368921	9369098	ShxA	94.915
HG996498.1	9460036	9460168	Pb	100.000
HG996514.1	4879765	4879807	eve	93.333
HG996514.1	6330751	6330907	exex	95.652
HG996514.1	6532821	6532917	unpg	100.000
HG996493.1	8372244	8372382	cad	93.333
HG996500.1	11040708	11040852	btn	100.000
HG996496.1	12884713	12884890	ind	86.667
HG996508.1	5817000	5817126	unpg	83.333
>GCA_905220335_ilNocPron1
LR999895.1	7495860	7496022	Ro	89.655
LR999895.1	7651515	7651563	Pb	100.000
LR999895.1	7751637	7751814	ShxA	90.000
LR999895.1	7758753	7758930	ShxB	74.576
LR999895.1	7762357	7762534	ShxC	66.667
LR999895.1	7765182	7765362	ShxD	76.364
LR999895.1	7773486	7773663	ShxD	75.000
LR999895.1	7774637	7774814	ShxD	74.074
LR999895.1	7780074	7780263	ShxD	78.571
LR999895.1	7784764	7784941	ShxD	81.356
LR999895.1	7794404	7794593	ShxD	70.000
LR999895.1	7798847	7799030	zen	79.310
LR999895.1	7876350	7876527	Dfd	100.000
LR999895.1	7948396	7948582	Scr	100.000
LR999895.1	8010414	8010591	ftz	86.441
LR999895.1	8102064	8102241	Antp	100.000
LR999895.1	8392178	8392361	Ubx	100.000
LR999895.1	8654865	8655048	abd-A	100.000
LR999895.1	8944651	8944828	Abd-B	100.000
LR999895.1	18902910	18903087	lab	98.276
LR999919.1	6940022	6940091	eve	93.333
LR999919.1	8193504	8193651	unpg	95.652
LR999919.1	8507020	8507155	exex	95.652
LR999902.1	16660375	16660552	ind	86.667
LR999898.1	10747535	10747670	cad	93.333
LR999904.1	2575371	2575554	btn	77.778
>GCA_905333075_ilAteCent1
HG995383.1	10536035	10536131	Ro	70.370
HG995383.1	10778682	10778838	Pb	92.000
HG995383.1	10903949	10904126	ShxA	95.000
HG995383.1	10909125	10909314	ShxB	83.051
HG995383.1	10912105	10912282	ShxC	72.881
HG995383.1	10914041	10914230	ShxD	75.000
HG995383.1	10917271	10917454	zen	79.310
HG995383.1	11034880	11035057	Dfd	100.000
HG995383.1	11127782	11127968	Scr	100.000
HG995383.1	11203356	11203533	ftz	86.441
HG995383.1	11324262	11324439	Antp	100.000
HG995383.1	11710672	11710855	Ubx	100.000
HG995383.1	12052244	12052427	abd-A	100.000
HG995383.1	12407248	12407425	Abd-B	100.000
HG995383.1	28625397	28625574	lab	98.276
HG995382.1	3270363	3270540	ind	86.667
HG995395.1	2588252	2588387	exex	95.652
HG995395.1	3036982	3037117	unpg	95.652
HG995395.1	5572239	5572284	eve	87.500
HG995381.1	4574523	4574679	btn	100.000
HG995371.1	20599357	20599522	cad	93.333
>GCA_905404095_ilGlaAlex1
FR990044.1	993428	993605	lab	98.305
FR990044.1	13651501	13651678	Abd-B	100.000
FR990044.1	14005191	14005374	abd-A	100.000
FR990044.1	14308236	14308419	Ubx	100.000
FR990044.1	14637248	14637425	Antp	100.000
FR990044.1	14738588	14738765	ftz	82.609
FR990044.1	14803522	14803708	Scr	100.000
FR990044.1	14878051	14878228	Dfd	100.000
FR990044.1	14991882	14992065	zen	79.310
FR990044.1	15006735	15006915	ShxC	66.102
FR990044.1	15008991	15009168	ShxB	56.140
FR990044.1	15018347	15018524	ShxA	66.102
FR990044.1	15122303	15122438	Pb	76.000
FR990044.1	15384449	15384632	Ro	62.500
FR990059.1	1075859	1076036	ind	88.333
FR990060.1	2842770	2842941	btn	78.261
FR990047.1	3089031	3089169	eve	93.617
FR990047.1	29659498	29659666	unpg	94.444
FR990047.1	29890248	29890392	exex	95.652
FR990049.1	15159232	15159379	cad	87.500
>GCA_905404115_ilPheGnom1
FR989904.1	3135153	3135234	Ro	90.000
FR989904.1	3269557	3269722	Pb	100.000
FR989904.1	3351816	3351993	ShxA	96.667
FR989904.1	3355022	3355211	ShxB	83.051
FR989904.1	3357412	3357583	ShxC	72.881
FR989904.1	3359342	3359522	ShxD	68.966
FR989904.1	3361792	3361975	zen	79.310
FR989904.1	3421162	3421339	Dfd	100.000
FR989904.1	3478743	3478929	Scr	100.000
FR989904.1	3538880	3539057	ftz	86.441
FR989904.1	3614929	3615106	Antp	100.000
FR989904.1	3874787	3874970	Ubx	100.000
FR989904.1	4094411	4094594	abd-A	100.000
FR989904.1	4360407	4360584	Abd-B	100.000
FR989904.1	9553351	9553528	lab	98.276
FR989921.1	752316	752478	exex	97.222
FR989921.1	920200	920362	unpg	100.000
FR989921.1	1614603	1614777	eve	89.583
FR989903.1	9539343	9539520	ind	85.000
FR989909.1	778313	778436	btn	100.000
FR989900.1	4505598	4505730	cad	93.333
>GCA_905404135_ilHesComm1
FR990024.1	5254858	5254987	Ro	70.370
FR990024.1	5473223	5473373	Pb	100.000
FR990024.1	5604161	5604344	ShxA	93.333
FR990024.1	5608535	5608712	ShxB	81.034
FR990024.1	5611353	5611524	ShxC	76.364
FR990024.1	5613881	5614064	ShxD	62.712
FR990024.1	5615668	5615851	zen	78.947
FR990024.1	5736601	5736778	Dfd	100.000
FR990024.1	5821059	5821245	Scr	100.000
FR990024.1	5907123	5907300	ftz	87.719
FR990024.1	6006037	6006214	Antp	100.000
FR990024.1	6376516	6376699	Ubx	100.000
FR990024.1	6696882	6697065	abd-A	100.000
FR990024.1	7034122	7034299	Abd-B	100.000
FR990024.1	17603129	17603309	lab	98.276
FR990025.1	17328940	17329117	ind	86.207
FR990040.1	5255026	5255164	eve	91.489
FR990040.1	6192689	6192857	unpg	95.652
FR990040.1	6433119	6433185	exex	94.444
FR990029.1	12274279	12274390	btn	100.000
FR990020.1	11256263	11256401	cad	91.304
>GCA_905404145_ilBisBetu1
FR989872.1	911841	912018	lab	98.333
FR989872.1	9174860	9175037	Abd-B	100.000
FR989872.1	9572233	9572416	abd-A	100.000
FR989872.1	9916948	9917131	Ubx	100.000
FR989872.1	10310413	10310590	Antp	100.000
FR989872.1	10417005	10417182	ftz	86.441
FR989872.1	10487532	10487718	Scr	100.000
FR989872.1	10563487	10563664	Dfd	100.000
FR989872.1	10655744	10655921	zen	79.310
FR989872.1	10659114	10659294	ShxD	60.345
FR989872.1	10663836	10664001	ShxC	58.333
FR989872.1	10668405	10668594	ShxB	64.407
FR989872.1	10677919	10678096	ShxA	83.051
FR989872.1	10680983	10681082	ShxA	66.667
FR989872.1	10805794	10805866	Pb	100.000
FR989872.1	10938561	10938708	Ro	90.000
FR989871.1	14184791	14184968	ind	86.667
FR989889.1	3525313	3525364	eve	83.333
FR989889.1	6248315	6248465	unpg	95.349
FR989889.1	6487471	6487588	exex	77.273
FR989874.1	1772873	1773050	btn	78.261
FR989867.1	6966067	6966163	cad	100.000
>GCA_905404155_ilPleArgu1
FR989928.1	10630109	10630268	Ro	90.000
FR989928.1	10834767	10834938	Pb	100.000
FR989928.1	10926235	10926412	ShxA	65.517
FR989928.1	10940111	10940288	ShxB	57.895
FR989928.1	10942058	10942238	ShxC	66.071
FR989928.1	10949222	10949405	zen	79.310
FR989928.1	11018915	11019092	Dfd	100.000
FR989928.1	11077620	11077806	Scr	100.000
FR989928.1	11154045	11154222	ftz	82.609
FR989928.1	11222405	11222582	Antp	100.000
FR989928.1	11546877	11547060	Ubx	100.000
FR989928.1	11804290	11804473	abd-A	100.000
FR989928.1	12103410	12103587	Abd-B	100.000
FR989928.1	19668571	19668748	lab	98.276
FR989929.1	915850	915997	exex	100.000
FR989929.1	1069391	1069487	unpg	63.636
FR989929.1	18192343	18192484	eve	93.617
FR989941.1	13561441	13561618	ind	88.333
FR989936.1	9305095	9305233	cad	93.333
FR989943.1	11945686	11945818	btn	80.000
>GCA_905404175_ilAntCard3
FR989959.1	770731	770911	lab	98.276
FR989959.1	7532599	7532776	Abd-B	100.000
FR989959.1	7762891	7763074	abd-A	100.000
FR989959.1	7979205	7979388	Ubx	100.000
FR989959.1	8241189	8241366	Antp	100.000
FR989959.1	8322936	8323113	ftz	86.441
FR989959.1	8376653	8376839	Scr	100.000
FR989959.1	8438940	8439117	Dfd	100.000
FR989959.1	8510395	8510578	zen	79.310
FR989959.1	8512536	8512701	ShxD	63.830
FR989959.1	8516248	8516392	ShxC	81.667
FR989959.1	8518136	8518313	ShxB	77.586
FR989959.1	8538268	8538445	ShxA	82.143
FR989959.1	8646866	8647127	Pb	53.333
FR989959.1	8787843	8787987	Ro	77.419
FR989979.1	4687838	4687913	eve	83.333
FR989979.1	6049960	6050119	exex	97.778
FR989979.1	6261228	6261363	unpg	95.652
FR989964.1	339608	339659	btn	100.000
FR989957.1	6055478	6055535	cad	100.000
FR989961.1	11906431	11906608	ind	87.931
>GCA_905404265_ilFabAdip1
FR989992.1	1126721	1126898	lab	98.333
FR989992.1	10765172	10765349	Abd-B	100.000
FR989992.1	11017574	11017757	abd-A	100.000
FR989992.1	11255671	11255854	Ubx	100.000
FR989992.1	11509623	11509800	Antp	100.000
FR989992.1	11588337	11588514	ftz	86.441
FR989992.1	11646566	11646752	Scr	100.000
FR989992.1	11726378	11726555	Dfd	100.000
FR989992.1	11808515	11808698	zen	79.310
FR989992.1	11810248	11810428	ShxD	72.222
FR989992.1	11813527	11813698	ShxC	81.667
FR989992.1	11815527	11815704	ShxB	83.051
FR989992.1	11819213	11819390	ShxA	90.000
FR989992.1	11914956	11915103	Pb	71.429
FR989992.1	12098099	12098387	Ro	90.000
FR989993.1	1346776	1346953	ind	86.667
FR989982.1	815246	815378	unpg	100.000
FR989982.1	1217060	1217144	exex	94.118
FR989982.1	2768196	2768241	eve	93.333
FR989996.1	15069467	15069605	btn	81.818
FR989990.1	10025016	10025151	cad	93.333
>GCA_905404275_ilHedSali1
FR990097.1	18897119	18897296	lab	98.333
FR990097.1	30362044	30362221	Abd-B	100.000
FR990097.1	30691584	30691767	abd-A	100.000
FR990097.1	31021129	31021312	Ubx	100.000
FR990097.1	31399758	31399935	Antp	100.000
FR990097.1	31511214	31511391	ftz	86.441
FR990097.1	31602942	31603128	Scr	100.000
FR990097.1	31700858	31701035	Dfd	100.000
FR990097.1	31827626	31827809	zen	79.310
FR990097.1	31848010	31848184	ShxD	72.881
FR990097.1	31851520	31851688	ShxC	67.797
FR990097.1	31854395	31854575	ShxB	76.667
FR990097.1	31858237	31858414	ShxA	93.333
FR990097.1	32034178	32034322	Pb	100.000
FR990097.1	32342942	32343098	Ro	90.000
FR990097.1	34526253	34526433	ShxC	51.724
FR990097.1	34530191	34530386	ShxC	59.322
FR990105.1	5306753	5306930	ind	86.667
FR990109.1	20922044	20922107	btn	100.000
FR990119.1	4168089	4168218	unpg	94.444
FR990119.1	4633200	4633341	exex	93.617
FR990119.1	4641546	4641699	btn	65.517
FR990119.1	9536210	9536261	eve	83.333
FR990101.1	12193294	12193426	cad	93.333
>GCA_905404285_ilEraDefo1
FR990077.1	1154745	1154922	lab	98.333
FR990077.1	11603994	11604171	Abd-B	100.000
FR990077.1	11977847	11978030	abd-A	100.000
FR990077.1	12333408	12333591	Ubx	100.000
FR990077.1	12752301	12752478	Antp	100.000
FR990077.1	12862390	12862567	ftz	86.441
FR990077.1	12941751	12941937	Scr	100.000
FR990077.1	13021211	13021388	Dfd	100.000
FR990077.1	13127039	13127216	zen	79.310
FR990077.1	13132301	13132490	ShxD	64.286
FR990077.1	13137048	13137213	ShxC	62.712
FR990077.1	13139046	13139229	ShxB	68.421
FR990077.1	13144919	13145096	ShxA	91.379
FR990077.1	13263025	13263184	Pb	48.571
FR990077.1	13442570	13442681	Ro	90.000
FR990086.1	8975239	8975422	exex	93.478
FR990086.1	9211295	9211361	unpg	100.000
FR990086.1	10300713	10300851	eve	91.304
FR990092.1	1650257	1650434	zen	74.138
FR990092.1	1672134	1672299	ShxC	62.712
FR990092.1	1674132	1674315	ShxB	68.421
FR990092.1	1679226	1679403	ShxA	89.655
FR990092.1	1712284	1712461	ShxA	91.379
FR990081.1	16358870	16358972	btn	100.000
FR990072.1	8883010	8883148	cad	93.333
FR990078.1	17833022	17833199	ind	85.714
>GCA_905404295_ilOchSylv3
FR990133.1	3921875	3921962	Ro	73.077
FR990133.1	4077798	4077936	Pb	100.000
FR990133.1	4176859	4177042	ShxA	91.667
FR990133.1	4181229	4181406	ShxB	76.271
FR990133.1	4183748	4183925	ShxC	77.586
FR990133.1	4186742	4186928	ShxD	64.407
FR990133.1	4188515	4188698	zen	79.310
FR990133.1	4272919	4273096	Dfd	100.000
FR990133.1	4338832	4339018	Scr	100.000
FR990133.1	4405057	4405234	ftz	86.441
FR990133.1	4493302	4493479	Antp	100.000
FR990133.1	4831035	4831218	Ubx	100.000
FR990133.1	5097098	5097281	abd-A	100.000
FR990133.1	5383958	5384135	Abd-B	100.000
FR990133.1	13017393	13017570	lab	98.276
FR990151.1	1011337	1011490	exex	97.222
FR990151.1	1188143	1188266	unpg	94.444
FR990151.1	1872128	1872266	eve	91.489
FR990138.1	9182003	9182135	btn	100.000
FR990130.1	7984690	7984828	cad	89.362
FR990135.1	12553287	12553464	ind	86.667
>GCA_905404315_ilLepSina1
FR990164.1	7480180	7480297	Ro	90.000
FR990164.1	7739057	7739231	Pb	100.000
FR990164.1	7939732	7939909	ShxA	85.000
FR990164.1	7946046	7946223	ShxB	72.414
FR990164.1	7947842	7948013	ShxC	72.881
FR990164.1	7957581	7957758	ShxD	67.797
FR990164.1	7960987	7961170	zen	79.310
FR990164.1	8095354	8095531	Dfd	100.000
FR990164.1	8196023	8196209	Scr	100.000
FR990164.1	8289952	8290129	ftz	86.441
FR990164.1	8412962	8413139	Antp	100.000
FR990164.1	8793859	8794042	Ubx	100.000
FR990164.1	9100012	9100195	abd-A	100.000
FR990164.1	9456947	9457124	Abd-B	100.000
FR990185.1	6335954	6336131	ind	86.667
FR990154.1	7693668	7693845	lab	98.276
FR990174.1	11043134	11043275	cad	93.333
FR990168.1	12977288	12977450	unpg	97.674
FR990168.1	14409404	14409521	eve	80.000
FR990176.1	727775	727835	exex	94.444
FR990158.1	9050935	9051115	btn	68.333
>GCA_905475315_ilAutPulc1
FR997773.1	815025	815202	lab	98.333
FR997773.1	8072425	8072602	Abd-B	100.000
FR997773.1	8338806	8338989	abd-A	100.000
FR997773.1	8580389	8580572	Ubx	100.000
FR997773.1	8848789	8848966	Antp	100.000
FR997773.1	8928516	8928693	ftz	86.441
FR997773.1	8981696	8981882	Scr	100.000
FR997773.1	9037423	9037600	Dfd	100.000
FR997773.1	9102942	9103125	zen	79.310
FR997773.1	9106036	9106225	ShxD	72.414
FR997773.1	9107723	9107897	ShxC	67.797
FR997773.1	9110159	9110345	ShxB	84.211
FR997773.1	9113609	9113786	ShxA	93.220
FR997773.1	9193237	9193390	Pb	100.000
FR997773.1	9332717	9332849	Ro	57.143
FR997772.1	897412	897589	ind	86.667
FR997789.1	690940	691081	unpg	100.000
FR997789.1	913985	914132	exex	100.000
FR997789.1	2357956	2358151	eve	91.304
FR997777.1	11044136	11044187	btn	100.000
FR997771.1	7756017	7756149	cad	93.333
>GCA_905475355_ilCloCurt1
FR997803.1	1061182	1061359	lab	98.333
FR997803.1	12219224	12219401	Abd-B	100.000
FR997803.1	12638173	12638356	abd-A	100.000
FR997803.1	12951252	12951435	Ubx	100.000
FR997803.1	13390127	13390304	Antp	100.000
FR997803.1	13512089	13512266	ftz	86.441
FR997803.1	13591530	13591716	Scr	100.000
FR997803.1	13676348	13676525	Dfd	100.000
FR997803.1	13796820	13797003	zen	79.310
FR997803.1	13799376	13799553	ShxD	57.895
FR997803.1	13803309	13803489	ShxC	77.966
FR997803.1	13806522	13806699	ShxB	81.034
FR997803.1	13811408	13811585	ShxA	94.915
FR997803.1	13820936	13821125	ShxB	77.966
FR997803.1	13824726	13824903	ShxA	94.915
FR997803.1	13958403	13958574	Pb	100.000
FR997803.1	14164043	14164163	Ro	68.421
FR997804.1	17996064	17996241	ind	86.667
FR997808.1	1420550	1420664	btn	100.000
FR997794.1	21581755	21581887	exex	94.444
FR997794.1	21796745	21796793	unpg	100.000
FR997794.1	22742317	22742458	eve	91.304
FR997811.1	7540585	7540738	eve	92.857
FR997802.1	7438846	7438975	cad	100.000
>GCA_905475405_ilSchCost1
FR997841.1	5173290	5173629	Ro	73.077
FR997841.1	5367359	5367461	Pb	100.000
FR997841.1	5493234	5493411	ShxA	83.051
FR997841.1	5497023	5497206	ShxA	76.667
FR997841.1	5504523	5504709	ShxA	88.136
FR997841.1	5507434	5507605	ShxA	76.271
FR997841.1	5519722	5519908	ShxB	70.000
FR997841.1	5522999	5523170	ShxC	68.966
FR997841.1	5527158	5527335	ShxD	69.643
FR997841.1	5531180	5531363	zen	79.310
FR997841.1	5622020	5622197	Dfd	100.000
FR997841.1	5712315	5712501	Scr	100.000
FR997841.1	5786968	5787145	ftz	86.441
FR997841.1	5887776	5887953	Antp	100.000
FR997841.1	6237951	6238134	Ubx	100.000
FR997841.1	6550276	6550459	abd-A	100.000
FR997841.1	6917031	6917208	Abd-B	100.000
FR997841.1	18290722	18290902	lab	98.276
FR997835.1	1555937	1556114	ind	86.667
FR997840.1	2485613	2485745	btn	100.000
FR997853.1	1674487	1674637	exex	88.235
FR997853.1	1983608	1983677	unpg	100.000
FR997853.1	4935935	4936004	eve	93.750
FR997834.1	8015416	8015455	cad	100.000
>GCA_905475445_ilOchPlec1
FR997733.1	7253434	7253521	Ro	70.370
FR997733.1	7460428	7460584	Pb	100.000
FR997733.1	7572127	7572304	ShxA	96.667
FR997733.1	7577079	7577265	ShxB	81.667
FR997733.1	7579901	7580078	ShxC	71.186
FR997733.1	7582441	7582621	ShxD	77.358
FR997733.1	7592644	7592827	zen	80.702
FR997733.1	7679923	7680100	Dfd	100.000
FR997733.1	7752382	7752568	Scr	100.000
FR997733.1	7824843	7825020	ftz	86.207
FR997733.1	7922771	7922948	Antp	100.000
FR997733.1	8246354	8246537	Ubx	100.000
FR997733.1	8536627	8536810	abd-A	100.000
FR997733.1	8852913	8853090	Abd-B	100.000
FR997733.1	20800271	20800448	lab	98.276
FR997750.1	1957963	1958098	exex	97.778
FR997750.1	2337359	2337518	unpg	88.679
FR997750.1	3950104	3950242	eve	91.304
FR997729.1	20707851	20708028	ind	88.136
FR997736.1	17977511	17977577	btn	100.000
FR997730.1	9679141	9679279	cad	91.304
>GCA_907165235_ilZeuPyri1
OU015628.1	1665936	1666113	lab	98.333
OU015628.1	15077853	15078030	Abd-B	100.000
OU015628.1	15390279	15390462	abd-A	100.000
OU015628.1	15693189	15693372	Ubx	100.000
OU015628.1	16082904	16083081	Antp	100.000
OU015628.1	16214619	16214796	ftz	87.931
OU015628.1	16292134	16292320	Scr	100.000
OU015628.1	16376426	16376603	Dfd	100.000
OU015628.1	16521123	16521306	zen	81.034
OU015628.1	16550028	16550202	ShxA	54.237
OU015628.1	16557446	16557620	ShxA	54.237
OU015628.1	16564850	16565024	ShxA	54.237
OU015628.1	16572256	16572430	ShxA	54.237
OU015628.1	16579670	16579835	ShxA	50.847
OU015628.1	16587084	16587258	ShxA	54.237
OU015628.1	16594496	16594670	ShxA	54.237
OU015628.1	16601939	16602113	ShxA	54.237
OU015628.1	16609904	16610078	ShxA	53.448
OU015628.1	16617321	16617495	ShxA	53.448
OU015628.1	16624714	16624888	ShxA	53.448
OU015628.1	16632127	16632301	ShxA	53.448
OU015628.1	16639551	16639725	ShxA	53.448
OU015628.1	16646858	16647041	ShxA	53.448
OU015628.1	16670777	16670951	ShxA	54.237
OU015628.1	16678187	16678361	ShxA	54.237
OU015628.1	16685587	16685761	ShxA	54.237
OU015628.1	16693552	16693726	ShxA	53.448
OU015628.1	16700973	16701147	ShxA	53.448
OU015628.1	16724866	16725049	ShxA	54.237
OU015628.1	16732197	16732371	ShxA	54.237
OU015628.1	16739504	16739678	ShxA	54.237
OU015628.1	16747987	16748161	ShxA	54.237
OU015628.1	16756471	16756645	ShxA	54.237
OU015628.1	16761306	16761480	ShxA	53.448
OU015628.1	16772815	16772974	ShxB	39.655
OU015628.1	16782124	16782304	ShxC	57.895
OU015628.1	16792172	16792349	ShxC	48.148
OU015628.1	16958125	16958263	Pb	100.000
OU015628.1	17278694	17278820	Ro	90.000
OU015645.1	8038443	8038596	eve	93.478
OU015645.1	9602616	9602694	unpg	100.000
OU015645.1	9995328	9995400	exex	85.714
OU015630.1	6371783	6371960	ind	86.667
OU015633.1	19776408	19776537	btn	100.000
OU015622.1	11589750	11589798	cad	100.000
>GCA_907165245_ilHabPyri1
OU015595.1	836420	836597	lab	98.333
OU015595.1	8433531	8433708	Abd-B	100.000
OU015595.1	8706206	8706389	abd-A	100.000
OU015595.1	8935813	8935996	Ubx	100.000
OU015595.1	9200204	9200381	Antp	100.000
OU015595.1	9276746	9276923	ftz	86.441
OU015595.1	9330229	9330415	Scr	100.000
OU015595.1	9402080	9402257	Dfd	100.000
OU015595.1	9476451	9476628	zen	79.310
OU015595.1	9482855	9483032	ShxD	69.643
OU015595.1	9484748	9484928	ShxC	73.333
OU015595.1	9486803	9486992	ShxB	81.034
OU015595.1	9491065	9491248	ShxA	94.828
OU015595.1	9579244	9579379	Pb	100.000
OU015595.1	9719199	9719340	Ro	61.702
OU015592.1	13652640	13652817	ind	86.207
OU015590.1	6582475	6582619	cad	100.000
OU015612.1	822698	822866	unpg	100.000
OU015612.1	1084655	1084787	exex	97.778
OU015612.1	2470434	2470572	eve	91.304
OU015599.1	777506	777647	btn	100.000
OU015593.1	2639769	2639868	ind	47.059
>GCA_907165275_ilZygFili1
OU015660.1	4020054	4020204	Ro	90.000
OU015660.1	4218519	4218753	Pb	100.000
OU015660.1	4319077	4319254	ShxB	60.345
OU015660.1	4320852	4321029	ShxC	50.847
OU015660.1	4326858	4327035	zen	79.310
OU015660.1	4398623	4398800	Dfd	100.000
OU015660.1	4460267	4460453	Scr	100.000
OU015660.1	4523042	4523225	ftz	79.661
OU015660.1	4606265	4606442	Antp	100.000
OU015660.1	4864882	4865065	Ubx	100.000
OU015660.1	5093213	5093396	abd-A	100.000
OU015660.1	5336639	5336816	Abd-B	98.305
OU015660.1	11964143	11964323	lab	98.276
OU015662.1	818191	818368	ind	86.667
OU015676.1	64480	64597	unpg	39.024
OU015676.1	6174998	6175133	cad	86.957
OU015676.1	6181304	6181439	cad	86.957
OU015676.1	6183177	6183249	cad	80.769
OU015676.1	6184045	6184105	cad	80.769
OU015676.1	6191740	6191815	cad	86.957
OU015676.1	6192750	6192882	cad	84.783
OU015676.1	6196044	6196194	cad	82.609
OU015676.1	6202490	6202565	cad	91.304
OU015676.1	6203498	6203573	cad	91.304
OU015676.1	6204506	6204581	cad	91.304
OU015676.1	6205514	6205589	cad	91.667
OU015676.1	6206519	6206594	cad	86.957
OU015676.1	6207527	6207602	cad	84.615
OU015665.1	10554603	10554777	ShxA	52.083
OU015665.1	10556574	10556754	ShxA	61.017
OU015665.1	10590975	10591182	ShxD	48.000
OU015665.1	10661468	10661651	ShxC	57.895
OU015665.1	10669364	10669541	ShxC	53.448
OU015665.1	10674126	10674303	ShxC	52.632
OU015665.1	10675668	10675848	ShxA	57.895
OU015665.1	10680909	10681086	ShxA	59.649
OU015665.1	10686158	10686335	ShxA	56.140
OU015665.1	10690239	10690416	ShxA	54.386
OU015665.1	10694543	10694720	zen	60.000
OU015665.1	10695398	10695575	zen	60.000
OU015665.1	10696256	10696433	zen	61.017
OU015665.1	10697111	10697288	zen	61.017
OU015665.1	10697964	10698141	zen	61.017
OU015665.1	10698822	10698999	zen	61.017
OU015665.1	10699680	10699857	zen	61.017
OU015665.1	10700535	10700712	zen	61.017
OU015665.1	10705859	10706036	ShxC	52.632
OU015665.1	10710028	10710205	ShxA	57.895
OU015665.1	10714184	10714361	ShxA	54.386
OU015665.1	10717397	10717574	zen	60.000
OU015665.1	10719725	10719902	ShxC	52.632
OU015665.1	10721245	10721422	ShxA	57.895
OU015665.1	10725415	10725592	ShxA	59.649
OU015665.1	10733190	10733367	zen	50.000
OU015665.1	10738936	10739113	ShxA	56.140
OU015665.1	10743017	10743194	ShxA	54.386
OU015665.1	10747402	10747579	zen	60.000
OU015665.1	10748257	10748434	zen	60.000
OU015665.1	10749115	10749292	zen	61.017
OU015665.1	10749970	10750147	zen	61.017
OU015665.1	10750828	10751005	zen	61.017
OU015665.1	10751686	10751863	zen	61.017
OU015665.1	10752541	10752718	zen	61.017
OU015665.1	10757317	10757494	ShxC	52.632
OU015665.1	10761493	10761670	ShxA	57.895
OU015665.1	10765637	10765814	ShxA	54.386
OU015665.1	10768314	10768434	zen	65.517
OU015665.1	10769115	10769292	zen	65.517
OU015665.1	10769970	10770147	zen	62.712
OU015665.1	10774197	10774377	ShxC	50.877
OU015665.1	10779988	10780165	ShxA	56.140
OU015665.1	10784069	10784246	ShxA	54.386
OU015665.1	10788454	10788631	zen	60.000
OU015665.1	10789309	10789486	zen	60.000
OU015665.1	10790167	10790344	zen	61.017
OU015665.1	10791022	10791199	zen	61.017
OU015665.1	10791880	10792057	zen	61.017
OU015665.1	10792738	10792915	zen	61.017
OU015665.1	10793593	10793770	zen	61.017
OU015665.1	10798369	10798546	ShxC	52.632
OU015665.1	10802535	10802712	ShxA	56.140
OU015665.1	10806665	10806842	ShxA	61.404
OU015665.1	10810909	10811089	ShxA	56.140
OU015665.1	10813513	10813690	ShxA	57.895
OU015665.1	10817659	10817836	ShxA	61.404
OU015665.1	10821691	10821871	ShxA	57.895
OU015665.1	10827646	10827823	ShxA	61.404
OU015677.1	1058157	1058313	exex	95.652
OU015677.1	1303344	1303443	unpg	100.000
OU015677.1	1972785	1972845	eve	93.333
OU015664.1	1655064	1655220	btn	84.091
OU015653.1	6454863	6455028	cad	91.304
>GCA_907269065_ilCroElin1
OU026068.1	22832665	22832782	Ro	89.655
OU026068.1	22995349	22995529	Pb	100.000
OU026068.1	23094086	23094263	ShxA	90.000
OU026068.1	23097941	23098124	ShxB	70.000
OU026068.1	23099884	23100055	ShxC	66.102
OU026068.1	23103292	23103469	ShxD	62.264
OU026068.1	23109245	23109428	zen	79.310
OU026068.1	23205344	23205521	Dfd	100.000
OU026068.1	23285356	23285542	Scr	100.000
OU026068.1	23358250	23358427	ftz	86.441
OU026068.1	23447741	23447918	Antp	100.000
OU026068.1	23802542	23802725	Ubx	100.000
OU026068.1	24149641	24149824	abd-A	100.000
OU026068.1	24493733	24493910	Abd-B	100.000
OU026068.1	33028830	33029007	lab	98.276
OU026065.1	24429346	24429523	ind	86.667
OU026067.1	4766827	4766986	exex	97.778
OU026067.1	5005330	5005471	unpg	94.444
OU026067.1	5856568	5856613	eve	93.333
OU026066.1	13192459	13192597	btn	78.261
OU026080.1	5144578	5144761	cad	91.489
>GCA_907269075_ilIdaAver1
OU026094.1	888622	888799	lab	98.333
OU026094.1	8990796	8990973	Abd-B	100.000
OU026094.1	9350193	9350376	abd-A	100.000
OU026094.1	9644791	9644974	Ubx	100.000
OU026094.1	9965909	9966086	Antp	100.000
OU026094.1	10060583	10060760	ftz	86.441
OU026094.1	10123626	10123812	Scr	100.000
OU026094.1	10189661	10189838	Dfd	100.000
OU026094.1	10273162	10273339	zen	79.310
OU026094.1	10277254	10277356	ShxD	34.286
OU026094.1	10277776	10277887	ShxD	34.286
OU026094.1	10278078	10278273	ShxD	34.286
OU026094.1	10278807	10278957	ShxD	46.512
OU026094.1	10279009	10279123	ShxD	46.512
OU026094.1	10283791	10283968	ShxD	58.621
OU026094.1	10288467	10288650	ShxC	69.492
OU026094.1	10290489	10290669	ShxB	67.241
OU026094.1	10292656	10292833	ShxA	72.881
OU026094.1	10398012	10398180	Pb	90.196
OU026094.1	15115109	15115196	Ro	73.077
OU026092.1	14361301	14361478	ind	86.667
OU026110.1	6508269	6508314	eve	93.333
OU026110.1	7487084	7487246	unpg	97.143
OU026110.1	7802202	7802253	exex	100.000
OU026096.1	13116549	13116630	btn	100.000
OU026089.1	9200146	9200233	cad	85.714
>GCA_907269095_ilBlaAdus2
OU026117.1	1253136	1253313	lab	98.333
OU026117.1	12471422	12471599	Abd-B	100.000
OU026117.1	12742762	12742945	abd-A	100.000
OU026117.1	12983410	12983593	Ubx	100.000
OU026117.1	13251774	13251951	Antp	100.000
OU026117.1	13349266	13349443	ftz	85.000
OU026117.1	13412431	13412617	Scr	100.000
OU026117.1	13484425	13484602	Dfd	100.000
OU026117.1	13574903	13575086	zen	79.310
OU026117.1	14026496	14026634	ShxC	45.161
OU026117.1	14037640	14037820	ShxA	53.448
OU026117.1	14038887	14039073	ShxA	55.932
OU026117.1	14039831	14040008	ShxA	55.932
OU026117.1	14062283	14062397	ShxA	43.243
OU026117.1	14191072	14191123	ShxA	72.222
OU026117.1	14694457	14694568	ShxA	42.105
OU026117.1	14900097	14900235	ShxB	48.837
OU026117.1	14905483	14905654	ShxC	55.932
OU026117.1	14913220	14913406	ShxA	48.333
OU026117.1	14967713	14967824	ShxB	63.636
OU026117.1	14968612	14968798	ShxB	63.636
OU026117.1	14969269	14969449	ShxA	65.789
OU026117.1	14976781	14976958	ShxC	55.932
OU026117.1	14990321	14990498	ShxA	63.333
OU026117.1	14996031	14996208	ShxA	58.333
OU026117.1	15000642	15000825	ShxB	58.621
OU026117.1	15009576	15009756	ShxB	58.621
OU026117.1	15016509	15016686	ShxC	59.322
OU026117.1	15031637	15031808	ShxB	50.000
OU026117.1	15038634	15038808	ShxA	71.429
OU026117.1	15046117	15046294	ShxA	61.667
OU026117.1	15048645	15048807	ShxC	53.448
OU026117.1	15057150	15057291	ShxA	52.083
OU026117.1	15072214	15072391	ShxA	66.667
OU026117.1	15086787	15086964	ShxA	66.667
OU026117.1	15098877	15099057	ShxA	51.667
OU026117.1	15103340	15103517	ShxA	70.000
OU026117.1	15113602	15113779	ShxA	61.667
OU026117.1	15116532	15116694	ShxC	53.448
OU026117.1	15125686	15125770	ShxA	55.172
OU026117.1	15136367	15136544	ShxA	66.667
OU026117.1	15146378	15146555	ShxA	66.667
OU026117.1	15155775	15155952	ShxA	53.333
OU026117.1	15165470	15165647	ShxA	55.000
OU026117.1	15174908	15175091	ShxA	70.000
OU026117.1	15189817	15189994	ShxA	50.847
OU026117.1	15194296	15194479	ShxA	71.667
OU026117.1	15206218	15206395	ShxB	55.172
OU026117.1	15223037	15223220	ShxA	66.667
OU026117.1	15230847	15231048	ShxA	62.121
OU026117.1	15251914	15252097	ShxA	66.667
OU026117.1	15274005	15274119	ShxA	58.065
OU026117.1	15274338	15274434	ShxA	58.065
OU026117.1	15278682	15278865	ShxA	65.000
OU026117.1	15286731	15286908	ShxA	70.000
OU026117.1	15295794	15295908	ShxA	58.065
OU026117.1	15296127	15296223	ShxA	58.065
OU026117.1	15300471	15300654	ShxA	65.000
OU026117.1	15307925	15308102	ShxA	66.667
OU026117.1	15319458	15319635	ShxA	66.667
OU026117.1	15330992	15331169	ShxA	66.667
OU026117.1	15342519	15342702	ShxA	66.667
OU026117.1	15348523	15348700	ShxA	68.966
OU026117.1	15355886	15356063	ShxA	65.517
OU026117.1	15362884	15363061	ShxA	68.333
OU026117.1	15372659	15372842	ShxA	66.667
OU026117.1	15388882	15389065	ShxA	55.556
OU026117.1	15393351	15393534	ShxA	70.000
OU026117.1	15401492	15401672	ShxA	63.793
OU026117.1	15408222	15408399	ShxB	45.763
OU026117.1	15418169	15418349	ShxA	68.333
OU026117.1	15422565	15422742	ShxA	50.000
OU026117.1	15426460	15426634	ShxB	52.000
OU026117.1	15429984	15430164	ShxB	60.000
OU026117.1	15438284	15438458	ShxB	62.500
OU026117.1	15546850	15546982	Pb	100.000
OU026117.1	15762167	15762275	Ro	90.000
OU026130.1	321668	321845	ind	86.667
OU026142.1	1598975	1599119	exex	91.837
OU026142.1	1955745	1955823	unpg	94.444
OU026142.1	4259955	4260099	eve	89.583
OU026121.1	714427	714568	btn	76.087
OU026122.1	8784147	8784306	cad	79.167
>GCA_910589285_ilMytFerr1
OU342687.1	9394439	9394616	Ro	90.000
OU342687.1	9659444	9659582	Pb	100.000
OU342687.1	9776129	9776306	ShxC	56.897
OU342687.1	9780320	9780506	ShxB	71.930
OU342687.1	9781324	9781501	ShxB	71.930
OU342687.1	9788338	9788515	ShxA	88.136
OU342687.1	9789333	9789510	ShxA	88.136
OU342687.1	9806235	9806412	ShxA	93.333
OU342687.1	9810766	9810916	ShxA	94.872
OU342687.1	9811737	9811914	ShxA	95.000
OU342687.1	9812573	9812750	ShxA	95.000
OU342687.1	9828720	9828897	ShxA	88.000
OU342687.1	9829697	9829880	ShxA	88.000
OU342687.1	9837709	9837850	ShxA	87.719
OU342687.1	9838680	9838857	ShxA	88.136
OU342687.1	9868409	9868586	ShxA	93.333
[truncated: 1,345 more rows]
