# Supplementary material for: Diversity, duplication, and genomic organization of homeobox genes in Lepidoptera
Source: Genome Res. 2023 Jan;33(1):32–44. doi: 10.1101/gr.277118.122 (PMC9977156; doi:10.1101/gr.277118.122)
Supplement: Supplemental Material [file supp_gr.277118.122_Supplemental_Data_.zip › Supplemental_Data/HOX_cluster_only_filtered_short.tsv]

Molecule	gene	start	end	strand	direction
Vespula germanica	Abd-B	1	5	forward	1
Vespula germanica	abd-A	6	10	forward	1
Vespula germanica	Ubx	11	15	forward	1
Vespula germanica	Antp	16	20	forward	1
Vespula germanica	zen	21	25	forward	1
Vespula germanica	ftz	26	30	forward	1
Vespula germanica	Scr	31	35	forward	1
Vespula germanica	Dfd	36	40	forward	1
Vespula germanica	zen	41	45	forward	1
Vespula germanica	Pb	46	50	forward	1
Vespula germanica	lab	51	55	forward	1
Bombus hortorum	Abd-B	1	5	forward	1
Bombus hortorum	abd-A	6	10	forward	1
Bombus hortorum	Ubx	11	15	forward	1
Bombus hortorum	Antp	16	20	forward	1
Bombus hortorum	ftz	21	25	forward	1
Bombus hortorum	Scr	26	30	forward	1
Bombus hortorum	Dfd	31	35	forward	1
Bombus hortorum	zen	36	40	forward	1
Bombus hortorum	Pb	41	45	forward	1
Bombus hortorum	lab	46	50	forward	1
Bombus campestris	Abd-B	1	5	forward	1
Bombus campestris	abd-A	6	10	forward	1
Bombus campestris	Ubx	11	15	forward	1
Bombus campestris	Antp	16	20	forward	1
Bombus campestris	ftz	21	25	forward	1
Bombus campestris	Scr	26	30	forward	1
Bombus campestris	Dfd	31	35	forward	1
Bombus campestris	zen	36	40	forward	1
Bombus campestris	Pb	41	45	forward	1
Bombus campestris	lab	46	50	forward	1
Bombus pascuorum	lab	1	5	forward	1
Bombus pascuorum	Pb	6	10	forward	1
Bombus pascuorum	zen	11	15	forward	1
Bombus pascuorum	Dfd	16	20	forward	1
Bombus pascuorum	Scr	21	25	forward	1
Bombus pascuorum	ftz	26	30	forward	1
Bombus pascuorum	Antp	31	35	forward	1
Bombus pascuorum	Ubx	36	40	forward	1
Bombus pascuorum	abd-A	41	45	forward	1
Bombus pascuorum	Abd-B	46	50	forward	1
Pyrochroa serraticornis	Pb	1	5	forward	1
Pyrochroa serraticornis	zen	6	10	forward	1
Pyrochroa serraticornis	zen	11	15	forward	1
Pyrochroa serraticornis	zen	16	20	forward	1
Pyrochroa serraticornis	lab	21	25	forward	1
Pyrochroa serraticornis	Pb	26	30	forward	1
Pyrochroa serraticornis	abd-A	31	35	forward	1
Pyrochroa serraticornis	zen	36	40	forward	1
Pyrochroa serraticornis	zen	41	45	forward	1
Pyrochroa serraticornis	zen	46	50	forward	1
Pyrochroa serraticornis	Dfd	51	55	forward	1
Pyrochroa serraticornis	Scr	56	60	forward	1
Pyrochroa serraticornis	ftz	61	65	forward	1
Pyrochroa serraticornis	Antp	66	70	forward	1
Pyrochroa serraticornis	Ubx	71	75	forward	1
Pyrochroa serraticornis	abd-A	76	80	forward	1
Pyrochroa serraticornis	Abd-B	81	85	forward	1
Pyrochroa serraticornis	zen	86	90	forward	1
Pyrochroa serraticornis	ftz	91	95	forward	1
Pyrochroa serraticornis	ftz	96	100	forward	1
Pyrochroa serraticornis	ftz	101	105	forward	1
Pyrochroa serraticornis	ftz	106	110	forward	1
Pyrochroa serraticornis	ftz	111	115	forward	1
Pyrochroa serraticornis	ftz	116	120	forward	1
Pyrochroa serraticornis	ftz	121	125	forward	1
Pyrochroa serraticornis	ftz	126	130	forward	1
Pyrochroa serraticornis	ftz	131	135	forward	1
Pyrochroa serraticornis	ftz	136	140	forward	1
Pyrochroa serraticornis	zen	141	145	forward	1
Rhagonycha fulva	lab	1	5	forward	1
Rhagonycha fulva	Pb	6	10	forward	1
Rhagonycha fulva	Dfd	11	15	forward	1
Rhagonycha fulva	Scr	16	20	forward	1
Rhagonycha fulva	ftz	21	25	forward	1
Rhagonycha fulva	Antp	26	30	forward	1
Rhagonycha fulva	Ubx	31	35	forward	1
Rhagonycha fulva	abd-A	36	40	forward	1
Rhagonycha fulva	Abd-B	41	45	forward	1
Tachina fera	Abd-B	1	5	forward	1
Tachina fera	abd-A	6	10	forward	1
Tachina fera	Ubx	11	15	forward	1
Tachina fera	Antp	16	20	forward	1
Tachina fera	ftz	21	25	forward	1
Tachina fera	Scr	26	30	forward	1
Tachina fera	Dfd	31	35	forward	1
Tachina fera	zen	36	40	forward	1
Tachina fera	zen	41	45	forward	1
Tachina fera	zen	46	50	forward	1
Tachina fera	zen	51	55	forward	1
Tachina fera	zen	56	60	forward	1
Tachina fera	zen	61	65	forward	1
Tachina fera	zen	66	70	forward	1
Tachina fera	zen	71	75	forward	1
Tachina fera	zen	76	80	forward	1
Tachina fera	zen	81	85	forward	1
Tachina fera	zen	86	90	forward	1
Tachina fera	zen	91	95	forward	1
Tachina fera	zen	96	100	forward	1
Tachina fera	zen	101	105	forward	1
Tachina fera	zen	106	110	forward	1
Tachina fera	zen	111	115	forward	1
Tachina fera	zen	116	120	forward	1
Tachina fera	zen	121	125	forward	1
Tachina fera	zen	126	130	forward	1
Tachina fera	zen	131	135	forward	1
Tachina fera	zen	136	140	forward	1
Tachina fera	zen	141	145	forward	1
Tachina fera	zen	146	150	forward	1
Tachina fera	zen	151	155	forward	1
Tachina fera	zen	156	160	forward	1
Tachina fera	zen	161	165	forward	1
Tachina fera	zen	166	170	forward	1
Tachina fera	zen	171	175	forward	1
Tachina fera	zen	176	180	forward	1
Tachina fera	zen	181	185	forward	1
Tachina fera	zen	186	190	forward	1
Tachina fera	zen	191	195	forward	1
Tachina fera	zen	196	200	forward	1
Tachina fera	zen	201	205	forward	1
Tachina fera	zen	206	210	forward	1
Tachina fera	zen	211	215	forward	1
Tachina fera	zen	216	220	forward	1
Tachina fera	zen	221	225	forward	1
Tachina fera	zen	226	230	forward	1
Tachina fera	zen	231	235	forward	1
Tachina fera	zen	236	240	forward	1
Tachina fera	zen	241	245	forward	1
Tachina fera	zen	246	250	forward	1
Tachina fera	zen	251	255	forward	1
Tachina fera	zen	256	260	forward	1
Tachina fera	zen	261	265	forward	1
Tachina fera	zen	266	270	forward	1
Tachina fera	zen	271	275	forward	1
Tachina fera	zen	276	280	forward	1
Tachina fera	zen	281	285	forward	1
Tachina fera	zen	286	290	forward	1
Tachina fera	zen	291	295	forward	1
Tachina fera	zen	296	300	forward	1
Tachina fera	zen	301	305	forward	1
Tachina fera	zen	306	310	forward	1
Tachina fera	zen	311	315	forward	1
Tachina fera	zen	316	320	forward	1
Tachina fera	zen	321	325	forward	1
Tachina fera	zen	326	330	forward	1
Tachina fera	zen	331	335	forward	1
Tachina fera	zen	336	340	forward	1
Tachina fera	ind	341	345	forward	1
Tachina fera	zen	346	350	forward	1
Tachina fera	zen	351	355	forward	1
Tachina fera	zen	356	360	forward	1
Tachina fera	zen	361	365	forward	1
Tachina fera	zen	366	370	forward	1
Tachina fera	zen	371	375	forward	1
Tachina fera	zen	376	380	forward	1
Tachina fera	zen	381	385	forward	1
Tachina fera	zen	386	390	forward	1
Tachina fera	zen	391	395	forward	1
Tachina fera	zen	396	400	forward	1
Tachina fera	zen	401	405	forward	1
Tachina fera	zen	406	410	forward	1
Tachina fera	zen	411	415	forward	1
Tachina fera	zen	416	420	forward	1
Tachina fera	zen	421	425	forward	1
Tachina fera	zen	426	430	forward	1
Tachina fera	zen	431	435	forward	1
Tachina fera	zen	436	440	forward	1
Tachina fera	zen	441	445	forward	1
Tachina fera	ind	446	450	forward	1
Tachina fera	zen	451	455	forward	1
Tachina fera	zen	456	460	forward	1
Tachina fera	zen	461	465	forward	1
Tachina fera	zen	466	470	forward	1
Tachina fera	zen	471	475	forward	1
Tachina fera	zen	476	480	forward	1
Tachina fera	zen	481	485	forward	1
Tachina fera	zen	486	490	forward	1
Tachina fera	zen	491	495	forward	1
Tachina fera	zen	496	500	forward	1
Tachina fera	zen	501	505	forward	1
Tachina fera	zen	506	510	forward	1
Tachina fera	zen	511	515	forward	1
Tachina fera	zen	516	520	forward	1
Tachina fera	zen	521	525	forward	1
Tachina fera	zen	526	530	forward	1
Tachina fera	zen	531	535	forward	1
Tachina fera	zen	536	540	forward	1
Tachina fera	zen	541	545	forward	1
Tachina fera	zen	546	550	forward	1
Tachina fera	zen	551	555	forward	1
Tachina fera	zen	556	560	forward	1
Tachina fera	zen	561	565	forward	1
Tachina fera	zen	566	570	forward	1
Tachina fera	zen	571	575	forward	1
Tachina fera	zen	576	580	forward	1
Tachina fera	zen	581	585	forward	1
Tachina fera	zen	586	590	forward	1
Tachina fera	zen	591	595	forward	1
Tachina fera	zen	596	600	forward	1
Tachina fera	zen	601	605	forward	1
Tachina fera	zen	606	610	forward	1
Tachina fera	zen	611	615	forward	1
Tachina fera	zen	616	620	forward	1
Tachina fera	zen	621	625	forward	1
Tachina fera	Pb	626	630	forward	1
Tachina fera	lab	631	635	forward	1
Eristalis tenax	Pb	1	5	forward	1
Eristalis tenax	lab	6	10	forward	1
Eristalis tenax	Abd-B	11	15	forward	1
Eristalis tenax	abd-A	16	20	forward	1
Eristalis tenax	Ubx	21	25	forward	1
Eristalis tenax	Antp	26	30	forward	1
Eristalis tenax	ftz	31	35	forward	1
Eristalis tenax	Scr	36	40	forward	1
Eristalis tenax	Dfd	41	45	forward	1
Eristalis tenax	zen	46	50	forward	1
Eristalis tenax	zen	51	55	forward	1
Eristalis tenax	zen	56	60	forward	1
Eristalis tenax	zen	61	65	forward	1
Eristalis tenax	zen	66	70	forward	1
Scaeva pyrastri	Abd-B	1	5	forward	1
Scaeva pyrastri	abd-A	6	10	forward	1
Scaeva pyrastri	Ubx	11	15	forward	1
Scaeva pyrastri	Antp	16	20	forward	1
Scaeva pyrastri	ftz	21	25	forward	1
Scaeva pyrastri	Scr	26	30	forward	1
Scaeva pyrastri	Dfd	31	35	forward	1
Scaeva pyrastri	zen	36	40	forward	1
Scaeva pyrastri	zen	41	45	forward	1
Scaeva pyrastri	zen	46	50	forward	1
Scaeva pyrastri	zen	51	55	forward	1
Scaeva pyrastri	Pb	56	60	forward	1
Scaeva pyrastri	lab	61	65	forward	1
Syritta pipiens	Abd-B	1	5	forward	1
Syritta pipiens	abd-A	6	10	forward	1
Syritta pipiens	Ubx	11	15	forward	1
Syritta pipiens	Antp	16	20	forward	1
Syritta pipiens	ftz	21	25	forward	1
Syritta pipiens	Scr	26	30	forward	1
Syritta pipiens	Dfd	31	35	forward	1
Syritta pipiens	lab	36	40	forward	1
Syritta pipiens	Pb	41	45	forward	1
Syritta pipiens	zen	46	50	forward	1
Xylota sylvarum	Abd-B	1	5	forward	1
Xylota sylvarum	abd-A	6	10	forward	1
Xylota sylvarum	Ubx	11	15	forward	1
Xylota sylvarum	Antp	16	20	forward	1
Xylota sylvarum	ftz	21	25	forward	1
Xylota sylvarum	Scr	26	30	forward	1
Xylota sylvarum	Dfd	31	35	forward	1
Xylota sylvarum	lab	36	40	forward	1
Xylota sylvarum	Pb	41	45	forward	1
Xylota sylvarum	Dfd	46	50	forward	1
Xylota sylvarum	zen	51	55	forward	1
Xylota sylvarum	zen	56	60	forward	1
Xylota sylvarum	zen	61	65	forward	1
Xylota sylvarum	zen	66	70	forward	1
Xylota sylvarum	zen	71	75	forward	1
Xylota sylvarum	zen	76	80	forward	1
Xylota sylvarum	zen	81	85	forward	1
Xylota sylvarum	zen	86	90	forward	1
Xylota sylvarum	zen	91	95	forward	1
Xylota sylvarum	zen	96	100	forward	1
Xylota sylvarum	zen	101	105	forward	1
Xylota sylvarum	zen	106	110	forward	1
Xylota sylvarum	zen	111	115	forward	1
Xylota sylvarum	zen	116	120	forward	1
Xylota sylvarum	zen	121	125	forward	1
Xylota sylvarum	zen	126	130	forward	1
Xylota sylvarum	zen	131	135	forward	1
Xylota sylvarum	zen	136	140	forward	1
Xylota sylvarum	zen	141	145	forward	1
Xylota sylvarum	zen	146	150	forward	1
Xylota sylvarum	zen	151	155	forward	1
Xylota sylvarum	zen	156	160	forward	1
Xylota sylvarum	zen	161	165	forward	1
Xylota sylvarum	zen	166	170	forward	1
Xylota sylvarum	zen	171	175	forward	1
Xylota sylvarum	zen	176	180	forward	1
Xylota sylvarum	zen	181	185	forward	1
Xylota sylvarum	zen	186	190	forward	1
Xylota sylvarum	zen	191	195	forward	1
Xylota sylvarum	zen	196	200	forward	1
Xylota sylvarum	zen	201	205	forward	1
Xylota sylvarum	zen	206	210	forward	1
Xylota sylvarum	zen	211	215	forward	1
Xylota sylvarum	zen	216	220	forward	1
Xylota sylvarum	zen	221	225	forward	1
Xylota sylvarum	zen	226	230	forward	1
Xylota sylvarum	zen	231	235	forward	1
Xylota sylvarum	zen	236	240	forward	1
Xylota sylvarum	zen	241	245	forward	1
Xylota sylvarum	zen	246	250	forward	1
Xylota sylvarum	zen	251	255	forward	1
Xylota sylvarum	zen	256	260	forward	1
Xylota sylvarum	zen	261	265	forward	1
Xylota sylvarum	zen	266	270	forward	1
Xylota sylvarum	zen	271	275	forward	1
Xylota sylvarum	zen	276	280	forward	1
Xylota sylvarum	zen	281	285	forward	1
Xylota sylvarum	zen	286	290	forward	1
Xylota sylvarum	zen	291	295	forward	1
Xylota sylvarum	zen	296	300	forward	1
Xylota sylvarum	zen	301	305	forward	1
Xylota sylvarum	zen	306	310	forward	1
Xylota sylvarum	zen	311	315	forward	1
Xylota sylvarum	zen	316	320	forward	1
Xylota sylvarum	zen	321	325	forward	1
Xylota sylvarum	zen	326	330	forward	1
Xylota sylvarum	zen	331	335	forward	1
Xylota sylvarum	zen	336	340	forward	1
Xylota sylvarum	zen	341	345	forward	1
Xylota sylvarum	zen	346	350	forward	1
Xylota sylvarum	zen	351	355	forward	1
Xylota sylvarum	zen	356	360	forward	1
Xylota sylvarum	zen	361	365	forward	1
Xylota sylvarum	zen	366	370	forward	1
Xylota sylvarum	zen	371	375	forward	1
Xylota sylvarum	zen	376	380	forward	1
Xylota sylvarum	zen	381	385	forward	1
Xylota sylvarum	zen	386	390	forward	1
Xylota sylvarum	zen	391	395	forward	1
Xylota sylvarum	zen	396	400	forward	1
Tinea trinotella	lab	1	5	forward	1
Tinea trinotella	Abd-B	6	10	forward	1
Tinea trinotella	abd-A	11	15	forward	1
Tinea trinotella	Ubx	16	20	forward	1
Tinea trinotella	Antp	21	25	forward	1
Tinea trinotella	ftz	26	30	forward	1
Tinea trinotella	Scr	31	35	forward	1
Tinea trinotella	Dfd	36	40	forward	1
Tinea trinotella	zen	41	45	forward	1
Tinea trinotella	ShxD	46	50	forward	1
Tinea trinotella	ShxC	51	55	forward	1
Tinea trinotella	ShxB	56	60	forward	1
Tinea trinotella	ShxA	61	65	forward	1
Tinea trinotella	Pb	66	70	forward	1
Tinea trinotella	Ro	71	75	forward	1
Apotomis turbidana	lab	1	5	forward	1
Apotomis turbidana	Abd-B	6	10	forward	1
Apotomis turbidana	abd-A	11	15	forward	1
Apotomis turbidana	Ubx	16	20	forward	1
Apotomis turbidana	Antp	21	25	forward	1
Apotomis turbidana	ftz	26	30	forward	1
Apotomis turbidana	Scr	31	35	forward	1
Apotomis turbidana	Dfd	36	40	forward	1
Apotomis turbidana	zen	41	45	forward	1
Apotomis turbidana	ShxD	46	50	forward	1
Apotomis turbidana	ShxC	51	55	forward	1
Apotomis turbidana	ShxB	56	60	forward	1
Apotomis turbidana	ShxA	61	65	forward	1
Apotomis turbidana	Pb	66	70	forward	1
Apotomis turbidana	Ro	71	75	forward	1
Notocelia uddmanniana	lab	1	5	forward	1
Notocelia uddmanniana	Abd-B	6	10	forward	1
Notocelia uddmanniana	abd-A	11	15	forward	1
Notocelia uddmanniana	Ubx	16	20	forward	1
Notocelia uddmanniana	Antp	21	25	forward	1
Notocelia uddmanniana	ftz	26	30	forward	1
Notocelia uddmanniana	Scr	31	35	forward	1
Notocelia uddmanniana	Dfd	36	40	forward	1
Notocelia uddmanniana	zen	41	45	forward	1
Notocelia uddmanniana	ShxD	46	50	forward	1
Notocelia uddmanniana	ShxD	51	55	forward	1
Notocelia uddmanniana	ShxC	56	60	forward	1
Notocelia uddmanniana	ShxB	61	65	forward	1
Notocelia uddmanniana	ShxA	66	70	forward	1
Notocelia uddmanniana	Pb	71	75	forward	1
Notocelia uddmanniana	Ro	76	80	forward	1
Blastobasis lacticolella	lab	1	5	forward	1
Blastobasis lacticolella	Abd-B	6	10	forward	1
Blastobasis lacticolella	abd-A	11	15	forward	1
Blastobasis lacticolella	Ubx	16	20	forward	1
Blastobasis lacticolella	Antp	21	25	forward	1
Blastobasis lacticolella	ftz	26	30	forward	1
Blastobasis lacticolella	Scr	31	35	forward	1
Blastobasis lacticolella	Dfd	36	40	forward	1
Blastobasis lacticolella	zen	41	45	forward	1
Blastobasis lacticolella	ShxA	46	50	forward	1
Blastobasis lacticolella	ShxA	51	55	forward	1
Blastobasis lacticolella	ShxA	56	60	forward	1
Blastobasis lacticolella	ShxA	61	65	forward	1
Blastobasis lacticolella	ShxA	66	70	forward	1
Blastobasis lacticolella	ShxA	71	75	forward	1
Blastobasis lacticolella	ShxA	76	80	forward	1
Blastobasis lacticolella	ShxB	81	85	forward	1
Blastobasis lacticolella	ShxC	86	90	forward	1
Blastobasis lacticolella	ShxA	91	95	forward	1
Blastobasis lacticolella	ShxA	96	100	forward	1
Blastobasis lacticolella	ShxC	101	105	forward	1
Blastobasis lacticolella	ShxA	106	110	forward	1
Blastobasis lacticolella	ShxC	111	115	forward	1
Blastobasis lacticolella	ShxC	116	120	forward	1
Blastobasis lacticolella	ShxC	121	125	forward	1
Blastobasis lacticolella	ShxA	126	130	forward	1
Blastobasis lacticolella	ShxC	131	135	forward	1
Blastobasis lacticolella	ShxA	136	140	forward	1
Blastobasis lacticolella	ShxA	141	145	forward	1
Blastobasis lacticolella	ShxC	146	150	forward	1
Blastobasis lacticolella	ShxC	151	155	forward	1
Blastobasis lacticolella	ShxC	156	160	forward	1
Blastobasis lacticolella	ShxA	161	165	forward	1
Blastobasis lacticolella	ShxC	166	170	forward	1
Blastobasis lacticolella	ShxB	171	175	forward	1
Blastobasis lacticolella	ShxA	176	180	forward	1
Blastobasis lacticolella	ShxC	181	185	forward	1
Blastobasis lacticolella	ShxA	186	190	forward	1
Blastobasis lacticolella	ShxA	191	195	forward	1
Blastobasis lacticolella	ShxA	196	200	forward	1
Blastobasis lacticolella	ShxA	201	205	forward	1
Blastobasis lacticolella	ShxC	206	210	forward	1
Blastobasis lacticolella	ShxA	211	215	forward	1
Blastobasis lacticolella	ShxC	216	220	forward	1
Blastobasis lacticolella	ShxA	221	225	forward	1
Blastobasis lacticolella	ShxA	226	230	forward	1
Blastobasis lacticolella	ShxC	231	235	forward	1
Blastobasis lacticolella	ShxA	236	240	forward	1
Blastobasis lacticolella	ShxC	241	245	forward	1
Blastobasis lacticolella	ShxA	246	250	forward	1
Blastobasis lacticolella	ShxC	251	255	forward	1
Blastobasis lacticolella	ShxC	256	260	forward	1
Blastobasis lacticolella	ShxA	261	265	forward	1
Blastobasis lacticolella	ShxA	266	270	forward	1
Blastobasis lacticolella	ShxA	271	275	forward	1
Blastobasis lacticolella	ShxC	276	280	forward	1
Blastobasis lacticolella	ShxA	281	285	forward	1
Blastobasis lacticolella	ShxA	286	290	forward	1
Blastobasis lacticolella	ShxA	291	295	forward	1
Blastobasis lacticolella	ShxA	296	300	forward	1
Blastobasis lacticolella	ShxA	301	305	forward	1
Blastobasis lacticolella	ShxC	306	310	forward	1
Blastobasis lacticolella	ShxA	311	315	forward	1
Blastobasis lacticolella	ShxC	316	320	forward	1
Blastobasis lacticolella	ShxC	321	325	forward	1
Blastobasis lacticolella	ShxC	326	330	forward	1
Blastobasis lacticolella	ShxC	331	335	forward	1
Blastobasis lacticolella	Pb	336	340	forward	1
Blastobasis lacticolella	Ro	341	345	forward	1
Endotricha flammealis	lab	1	5	forward	1
Endotricha flammealis	Abd-B	6	10	forward	1
Endotricha flammealis	abd-A	11	15	forward	1
Endotricha flammealis	Ubx	16	20	forward	1
Endotricha flammealis	Antp	21	25	forward	1
Endotricha flammealis	ftz	26	30	forward	1
Endotricha flammealis	Scr	31	35	forward	1
Endotricha flammealis	Dfd	36	40	forward	1
Endotricha flammealis	zen	41	45	forward	1
Endotricha flammealis	ShxD	46	50	forward	1
Endotricha flammealis	ShxC	51	55	forward	1
Endotricha flammealis	ShxB	56	60	forward	1
Endotricha flammealis	ShxA	61	65	forward	1
Endotricha flammealis	Pb	66	70	forward	1
Endotricha flammealis	Ro	71	75	forward	1
Thyatira batis	lab	1	5	forward	1
Thyatira batis	Abd-B	6	10	forward	1
Thyatira batis	abd-A	11	15	forward	1
Thyatira batis	Ubx	16	20	forward	1
Thyatira batis	Antp	21	25	forward	1
Thyatira batis	ftz	26	30	forward	1
Thyatira batis	Scr	31	35	forward	1
Thyatira batis	Dfd	36	40	forward	1
Thyatira batis	zen	41	45	forward	1
Thyatira batis	ShxD	46	50	forward	1
Thyatira batis	ShxC	51	55	forward	1
Thyatira batis	ShxB	56	60	forward	1
Thyatira batis	ShxA	61	65	forward	1
Thyatira batis	Pb	66	70	forward	1
Thyatira batis	Ro	71	75	forward	1
Ennomos fuscantarius	lab	1	5	forward	1
Ennomos fuscantarius	Abd-B	6	10	forward	1
Ennomos fuscantarius	abd-A	11	15	forward	1
Ennomos fuscantarius	Ubx	16	20	forward	1
Ennomos fuscantarius	Antp	21	25	forward	1
Ennomos fuscantarius	ftz	26	30	forward	1
Ennomos fuscantarius	Scr	31	35	forward	1
Ennomos fuscantarius	Dfd	36	40	forward	1
Ennomos fuscantarius	zen	41	45	forward	1
Ennomos fuscantarius	ShxD	46	50	forward	1
Ennomos fuscantarius	ShxC	51	55	forward	1
Ennomos fuscantarius	ShxB	56	60	forward	1
Ennomos fuscantarius	ShxA	61	65	forward	1
Ennomos fuscantarius	Pb	66	70	forward	1
Ennomos fuscantarius	Ro	71	75	forward	1
Hylaea fasciaria	lab	1	5	forward	1
Hylaea fasciaria	Abd-B	6	10	forward	1
Hylaea fasciaria	abd-A	11	15	forward	1
Hylaea fasciaria	Ubx	16	20	forward	1
Hylaea fasciaria	Antp	21	25	forward	1
Hylaea fasciaria	ftz	26	30	forward	1
Hylaea fasciaria	Scr	31	35	forward	1
Hylaea fasciaria	Dfd	36	40	forward	1
Hylaea fasciaria	zen	41	45	forward	1
Hylaea fasciaria	ShxD	46	50	forward	1
Hylaea fasciaria	ShxC	51	55	forward	1
Hylaea fasciaria	ShxB	56	60	forward	1
Hylaea fasciaria	ShxA	61	65	forward	1
Hylaea fasciaria	Pb	66	70	forward	1
Hylaea fasciaria	Ro	71	75	forward	1
Deilephila porcellus	lab	1	5	forward	1
Deilephila porcellus	lab	6	10	forward	1
Deilephila porcellus	Abd-B	11	15	forward	1
Deilephila porcellus	abd-A	16	20	forward	1
Deilephila porcellus	Ubx	21	25	forward	1
Deilephila porcellus	Antp	26	30	forward	1
Deilephila porcellus	ftz	31	35	forward	1
Deilephila porcellus	Scr	36	40	forward	1
Deilephila porcellus	Dfd	41	45	forward	1
Deilephila porcellus	zen	46	50	forward	1
Deilephila porcellus	ShxD	51	55	forward	1
Deilephila porcellus	ShxC	56	60	forward	1
Deilephila porcellus	ShxB	61	65	forward	1
Deilephila porcellus	ShxA	66	70	forward	1
Deilephila porcellus	Pb	71	75	forward	1
Deilephila porcellus	Ro	76	80	forward	1
Laothoe populi	lab	1	5	forward	1
Laothoe populi	Abd-B	6	10	forward	1
Laothoe populi	abd-A	11	15	forward	1
Laothoe populi	Ubx	16	20	forward	1
Laothoe populi	Antp	21	25	forward	1
Laothoe populi	ftz	26	30	forward	1
Laothoe populi	Scr	31	35	forward	1
Laothoe populi	Dfd	36	40	forward	1
Laothoe populi	zen	41	45	forward	1
Laothoe populi	ShxD	46	50	forward	1
Laothoe populi	ShxC	51	55	forward	1
Laothoe populi	ShxB	56	60	forward	1
Laothoe populi	ShxA	61	65	forward	1
Laothoe populi	Pb	66	70	forward	1
Laothoe populi	Ro	71	75	forward	1
Mimas tiliae	lab	1	5	forward	1
Mimas tiliae	Abd-B	6	10	forward	1
Mimas tiliae	abd-A	11	15	forward	1
Mimas tiliae	Ubx	16	20	forward	1
Mimas tiliae	Antp	21	25	forward	1
Mimas tiliae	ftz	26	30	forward	1
Mimas tiliae	Scr	31	35	forward	1
Mimas tiliae	Dfd	36	40	forward	1
Mimas tiliae	zen	41	45	forward	1
Mimas tiliae	ShxD	46	50	forward	1
Mimas tiliae	ShxC	51	55	forward	1
Mimas tiliae	ShxB	56	60	forward	1
Mimas tiliae	ShxA	61	65	forward	1
Mimas tiliae	Pb	66	70	forward	1
Mimas tiliae	Ro	71	75	forward	1
Phalera bucephala	lab	1	5	forward	1
Phalera bucephala	Abd-B	6	10	forward	1
Phalera bucephala	abd-A	11	15	forward	1
Phalera bucephala	Ubx	16	20	forward	1
Phalera bucephala	Antp	21	25	forward	1
Phalera bucephala	ftz	26	30	forward	1
Phalera bucephala	Scr	31	35	forward	1
Phalera bucephala	Dfd	36	40	forward	1
Phalera bucephala	zen	41	45	forward	1
Phalera bucephala	ShxD	46	50	forward	1
Phalera bucephala	ShxC	51	55	forward	1
Phalera bucephala	ShxD	56	60	forward	1
Phalera bucephala	ShxC	61	65	forward	1
Phalera bucephala	ShxD	66	70	forward	1
Phalera bucephala	ShxC	71	75	forward	1
Phalera bucephala	ShxD	76	80	forward	1
Phalera bucephala	ShxC	81	85	forward	1
Phalera bucephala	ShxD	86	90	forward	1
Phalera bucephala	ShxC	91	95	forward	1
Phalera bucephala	ShxD	96	100	forward	1
Phalera bucephala	ShxC	101	105	forward	1
Phalera bucephala	ShxD	106	110	forward	1
Phalera bucephala	ShxC	111	115	forward	1
Phalera bucephala	ShxD	116	120	forward	1
Phalera bucephala	ShxC	121	125	forward	1
Phalera bucephala	ShxD	126	130	forward	1
Phalera bucephala	ShxD	131	135	forward	1
Phalera bucephala	ShxC	136	140	forward	1
Phalera bucephala	ShxD	141	145	forward	1
Phalera bucephala	ShxD	146	150	forward	1
Phalera bucephala	ShxC	151	155	forward	1
Phalera bucephala	ShxB	156	160	forward	1
Phalera bucephala	ShxA	161	165	forward	1
Phalera bucephala	Pb	166	170	forward	1
Phalera bucephala	Ro	171	175	forward	1
Notodonta dromedarius	lab	1	5	forward	1
Notodonta dromedarius	Abd-B	6	10	forward	1
Notodonta dromedarius	abd-A	11	15	forward	1
Notodonta dromedarius	Ubx	16	20	forward	1
Notodonta dromedarius	Antp	21	25	forward	1
Notodonta dromedarius	ftz	26	30	forward	1
Notodonta dromedarius	Scr	31	35	forward	1
Notodonta dromedarius	Dfd	36	40	forward	1
Notodonta dromedarius	zen	41	45	forward	1
Notodonta dromedarius	ShxD	46	50	forward	1
Notodonta dromedarius	ShxC	51	55	forward	1
Notodonta dromedarius	ShxB	56	60	forward	1
Notodonta dromedarius	ShxA	61	65	forward	1
Notodonta dromedarius	Pb	66	70	forward	1
Notodonta dromedarius	Ro	71	75	forward	1
Pheosia tremula	lab	1	5	forward	1
Pheosia tremula	Abd-B	6	10	forward	1
Pheosia tremula	abd-A	11	15	forward	1
Pheosia tremula	Ubx	16	20	forward	1
Pheosia tremula	Antp	21	25	forward	1
Pheosia tremula	ftz	26	30	forward	1
Pheosia tremula	Scr	31	35	forward	1
Pheosia tremula	Dfd	36	40	forward	1
Pheosia tremula	zen	41	45	forward	1
Pheosia tremula	ShxD	46	50	forward	1
Pheosia tremula	ShxC	51	55	forward	1
Pheosia tremula	ShxB	56	60	forward	1
Pheosia tremula	ShxA	61	65	forward	1
Pheosia tremula	Pb	66	70	forward	1
Pheosia tremula	Ro	71	75	forward	1
Euproctis similis	Abd-B	1	5	forward	1
Euproctis similis	abd-A	6	10	forward	1
Euproctis similis	Ubx	11	15	forward	1
Euproctis similis	Antp	16	20	forward	1
Euproctis similis	ftz	21	25	forward	1
Euproctis similis	Scr	26	30	forward	1
Euproctis similis	Dfd	31	35	forward	1
Euproctis similis	zen	36	40	forward	1
Euproctis similis	ShxD	41	45	forward	1
Euproctis similis	ShxD	46	50	forward	1
Euproctis similis	ShxD	51	55	forward	1
Euproctis similis	ShxD	56	60	forward	1
Euproctis similis	ShxC	61	65	forward	1
Euproctis similis	ShxB	66	70	forward	1
Euproctis similis	ShxA	71	75	forward	1
Euproctis similis	ShxA	76	80	forward	1
Euproctis similis	ShxA	81	85	forward	1
Euproctis similis	ShxA	86	90	forward	1
Euproctis similis	ShxA	91	95	forward	1
Euproctis similis	Pb	96	100	forward	1
Euproctis similis	Ro	101	105	forward	1
Euproctis similis	ShxA	106	110	forward	1
Euproctis similis	ShxA	111	115	forward	1
Euproctis similis	ShxA	116	120	forward	1
Euproctis similis	ShxA	121	125	forward	1
Euproctis similis	ShxA	126	130	forward	1
Euproctis similis	lab	131	135	forward	1
Lymantria monacha	lab	1	5	forward	1
Lymantria monacha	Abd-B	6	10	forward	1
Lymantria monacha	abd-A	11	15	forward	1
Lymantria monacha	Ubx	16	20	forward	1
Lymantria monacha	Antp	21	25	forward	1
Lymantria monacha	ftz	26	30	forward	1
Lymantria monacha	Scr	31	35	forward	1
Lymantria monacha	Dfd	36	40	forward	1
Lymantria monacha	zen	41	45	forward	1
Lymantria monacha	ShxD	46	50	forward	1
Lymantria monacha	ShxC	51	55	forward	1
Lymantria monacha	ShxB	56	60	forward	1
Lymantria monacha	ShxA	61	65	forward	1
Lymantria monacha	Pb	66	70	forward	1
Lymantria monacha	Ro	71	75	forward	1
Spilosoma lubricipeda	lab	1	5	forward	1
Spilosoma lubricipeda	Abd-B	6	10	forward	1
Spilosoma lubricipeda	abd-A	11	15	forward	1
Spilosoma lubricipeda	Ubx	16	20	forward	1
Spilosoma lubricipeda	Antp	21	25	forward	1
Spilosoma lubricipeda	ftz	26	30	forward	1
Spilosoma lubricipeda	Scr	31	35	forward	1
Spilosoma lubricipeda	Dfd	36	40	forward	1
Spilosoma lubricipeda	zen	41	45	forward	1
Spilosoma lubricipeda	ShxA	46	50	forward	1
Spilosoma lubricipeda	ShxD	51	55	forward	1
Spilosoma lubricipeda	ShxB	56	60	forward	1
Spilosoma lubricipeda	ShxA	61	65	forward	1
Spilosoma lubricipeda	ShxB	66	70	forward	1
Spilosoma lubricipeda	ShxA	71	75	forward	1
Spilosoma lubricipeda	ShxA	76	80	forward	1
Spilosoma lubricipeda	ShxA	81	85	forward	1
Spilosoma lubricipeda	ShxA	86	90	forward	1
Spilosoma lubricipeda	ShxA	91	95	forward	1
Spilosoma lubricipeda	ShxA	96	100	forward	1
Spilosoma lubricipeda	ShxA	101	105	forward	1
Spilosoma lubricipeda	Pb	106	110	forward	1
Spilosoma lubricipeda	Ro	111	115	forward	1
Hypena proboscidalis	lab	1	5	forward	1
Hypena proboscidalis	Abd-B	6	10	forward	1
Hypena proboscidalis	abd-A	11	15	forward	1
Hypena proboscidalis	Ubx	16	20	forward	1
Hypena proboscidalis	Antp	21	25	forward	1
Hypena proboscidalis	ftz	26	30	forward	1
Hypena proboscidalis	Scr	31	35	forward	1
Hypena proboscidalis	Dfd	36	40	forward	1
Hypena proboscidalis	zen	41	45	forward	1
Hypena proboscidalis	ShxD	46	50	forward	1
Hypena proboscidalis	ShxC	51	55	forward	1
Hypena proboscidalis	ShxB	56	60	forward	1
Hypena proboscidalis	ShxA	61	65	forward	1
Hypena proboscidalis	Pb	66	70	forward	1
Hypena proboscidalis	Ro	71	75	forward	1
Laspeyria flexula	lab	1	5	forward	1
Laspeyria flexula	Abd-B	6	10	forward	1
Laspeyria flexula	abd-A	11	15	forward	1
Laspeyria flexula	Ubx	16	20	forward	1
Laspeyria flexula	Antp	21	25	forward	1
Laspeyria flexula	ftz	26	30	forward	1
Laspeyria flexula	Scr	31	35	forward	1
Laspeyria flexula	Dfd	36	40	forward	1
Laspeyria flexula	zen	41	45	forward	1
Laspeyria flexula	ShxD	46	50	forward	1
Laspeyria flexula	ShxC	51	55	forward	1
Laspeyria flexula	ShxB	56	60	forward	1
Laspeyria flexula	ShxA	61	65	forward	1
Laspeyria flexula	Pb	66	70	forward	1
Laspeyria flexula	Ro	71	75	forward	1
Abrostola tripartita	lab	1	5	forward	1
Abrostola tripartita	Abd-B	6	10	forward	1
Abrostola tripartita	abd-A	11	15	forward	1
Abrostola tripartita	Ubx	16	20	forward	1
Abrostola tripartita	Antp	21	25	forward	1
Abrostola tripartita	ftz	26	30	forward	1
Abrostola tripartita	Scr	31	35	forward	1
Abrostola tripartita	Dfd	36	40	forward	1
Abrostola tripartita	zen	41	45	forward	1
Abrostola tripartita	ShxD	46	50	forward	1
Abrostola tripartita	ShxC	51	55	forward	1
Abrostola tripartita	ShxB	56	60	forward	1
Abrostola tripartita	ShxA	61	65	forward	1
Abrostola tripartita	Pb	66	70	forward	1
Abrostola tripartita	Ro	71	75	forward	1
Autographa gamma	lab	1	5	forward	1
Autographa gamma	Abd-B	6	10	forward	1
Autographa gamma	abd-A	11	15	forward	1
Autographa gamma	Ubx	16	20	forward	1
Autographa gamma	Antp	21	25	forward	1
Autographa gamma	ftz	26	30	forward	1
Autographa gamma	Scr	31	35	forward	1
Autographa gamma	Dfd	36	40	forward	1
Autographa gamma	zen	41	45	forward	1
Autographa gamma	ShxD	46	50	forward	1
Autographa gamma	ShxC	51	55	forward	1
Autographa gamma	ShxB	56	60	forward	1
Autographa gamma	ShxA	61	65	forward	1
Autographa gamma	Pb	66	70	forward	1
Autographa gamma	Ro	71	75	forward	1
Craniophora ligustri	lab	1	5	forward	1
Craniophora ligustri	Abd-B	6	10	forward	1
Craniophora ligustri	abd-A	11	15	forward	1
Craniophora ligustri	Ubx	16	20	forward	1
Craniophora ligustri	Antp	21	25	forward	1
Craniophora ligustri	ftz	26	30	forward	1
Craniophora ligustri	Scr	31	35	forward	1
Craniophora ligustri	Dfd	36	40	forward	1
Craniophora ligustri	zen	41	45	forward	1
Craniophora ligustri	ShxD	46	50	forward	1
Craniophora ligustri	ShxC	51	55	forward	1
Craniophora ligustri	ShxB	56	60	forward	1
Craniophora ligustri	ShxA	61	65	forward	1
Craniophora ligustri	Pb	66	70	forward	1
Craniophora ligustri	Ro	71	75	forward	1
Amphipyra tragopoginis	lab	1	5	forward	1
Amphipyra tragopoginis	Abd-B	6	10	forward	1
Amphipyra tragopoginis	abd-A	11	15	forward	1
Amphipyra tragopoginis	Ubx	16	20	forward	1
Amphipyra tragopoginis	Antp	21	25	forward	1
Amphipyra tragopoginis	ftz	26	30	forward	1
Amphipyra tragopoginis	Scr	31	35	forward	1
Amphipyra tragopoginis	Dfd	36	40	forward	1
Amphipyra tragopoginis	zen	41	45	forward	1
Amphipyra tragopoginis	ShxD	46	50	forward	1
Amphipyra tragopoginis	ShxC	51	55	forward	1
Amphipyra tragopoginis	ShxB	56	60	forward	1
Amphipyra tragopoginis	ShxA	61	65	forward	1
Amphipyra tragopoginis	Pb	66	70	forward	1
Amphipyra tragopoginis	Ro	71	75	forward	1
Mythimna impura	lab	1	5	forward	1
Mythimna impura	Abd-B	6	10	forward	1
Mythimna impura	abd-A	11	15	forward	1
Mythimna impura	Ubx	16	20	forward	1
Mythimna impura	Antp	21	25	forward	1
Mythimna impura	ftz	26	30	forward	1
Mythimna impura	Scr	31	35	forward	1
Mythimna impura	Dfd	36	40	forward	1
Mythimna impura	zen	41	45	forward	1
Mythimna impura	zen	46	50	forward	1
Mythimna impura	ShxB	51	55	forward	1
Mythimna impura	ShxA	56	60	forward	1
Mythimna impura	ShxD	61	65	forward	1
Mythimna impura	ShxD	66	70	forward	1
Mythimna impura	ShxA	71	75	forward	1
Mythimna impura	ShxD	76	80	forward	1
Mythimna impura	ShxD	81	85	forward	1
Mythimna impura	ShxA	86	90	forward	1
Mythimna impura	ShxD	91	95	forward	1
Mythimna impura	ShxD	96	100	forward	1
Mythimna impura	ShxD	101	105	forward	1
Mythimna impura	ShxA	106	110	forward	1
Mythimna impura	ShxD	111	115	forward	1
Mythimna impura	ShxA	116	120	forward	1
Mythimna impura	ShxD	121	125	forward	1
Mythimna impura	ShxD	126	130	forward	1
Mythimna impura	ShxB	131	135	forward	1
Mythimna impura	ShxA	136	140	forward	1
Mythimna impura	ShxD	141	145	forward	1
Mythimna impura	ShxD	146	150	forward	1
Mythimna impura	ShxA	151	155	forward	1
Mythimna impura	ShxD	156	160	forward	1
Mythimna impura	ShxD	161	165	forward	1
Mythimna impura	ShxD	166	170	forward	1
Mythimna impura	ShxA	171	175	forward	1
Mythimna impura	ShxD	176	180	forward	1
Mythimna impura	ShxD	181	185	forward	1
Mythimna impura	ShxD	186	190	forward	1
Mythimna impura	ShxA	191	195	forward	1
Mythimna impura	ShxD	196	200	forward	1
Mythimna impura	ShxD	201	205	forward	1
Mythimna impura	ShxD	206	210	forward	1
Mythimna impura	ShxA	211	215	forward	1
Mythimna impura	ShxD	216	220	forward	1
Mythimna impura	ShxD	221	225	forward	1
Mythimna impura	ShxB	226	230	forward	1
Mythimna impura	ShxD	231	235	forward	1
Mythimna impura	ShxD	236	240	forward	1
Mythimna impura	ShxA	241	245	forward	1
Mythimna impura	ShxD	246	250	forward	1
Mythimna impura	ShxA	251	255	forward	1
Mythimna impura	ShxD	256	260	forward	1
Mythimna impura	ShxA	261	265	forward	1
Mythimna impura	ShxD	266	270	forward	1
Mythimna impura	ShxD	271	275	forward	1
Mythimna impura	ShxD	276	280	forward	1
Mythimna impura	ShxC	281	285	forward	1
Mythimna impura	ShxB	286	290	forward	1
Mythimna impura	ShxA	291	295	forward	1
Mythimna impura	ShxA	296	300	forward	1
Mythimna impura	ShxA	301	305	forward	1
Mythimna impura	Pb	306	310	forward	1
Mythimna impura	Ro	311	315	forward	1
Hecatera dysodea	lab	1	5	forward	1
Hecatera dysodea	Abd-B	6	10	forward	1
Hecatera dysodea	abd-A	11	15	forward	1
Hecatera dysodea	Ubx	16	20	forward	1
Hecatera dysodea	Antp	21	25	forward	1
Hecatera dysodea	ftz	26	30	forward	1
Hecatera dysodea	Scr	31	35	forward	1
Hecatera dysodea	Dfd	36	40	forward	1
Hecatera dysodea	zen	41	45	forward	1
Hecatera dysodea	ShxD	46	50	forward	1
Hecatera dysodea	ShxC	51	55	forward	1
Hecatera dysodea	ShxB	56	60	forward	1
Hecatera dysodea	ShxA	61	65	forward	1
Hecatera dysodea	Pb	66	70	forward	1
Hecatera dysodea	Ro	71	75	forward	1
Mamestra brassicae	lab	1	5	forward	1
Mamestra brassicae	Abd-B	6	10	forward	1
Mamestra brassicae	abd-A	11	15	forward	1
Mamestra brassicae	Ubx	16	20	forward	1
Mamestra brassicae	Antp	21	25	forward	1
Mamestra brassicae	ftz	26	30	forward	1
Mamestra brassicae	Scr	31	35	forward	1
Mamestra brassicae	Dfd	36	40	forward	1
Mamestra brassicae	zen	41	45	forward	1
Mamestra brassicae	ShxD	46	50	forward	1
Mamestra brassicae	ShxD	51	55	forward	1
Mamestra brassicae	ShxC	56	60	forward	1
Mamestra brassicae	ShxB	61	65	forward	1
Mamestra brassicae	ShxA	66	70	forward	1
Mamestra brassicae	Pb	71	75	forward	1
Mamestra brassicae	Ro	76	80	forward	1
Xestia xanthographa	lab	1	5	forward	1
Xestia xanthographa	Abd-B	6	10	forward	1
Xestia xanthographa	abd-A	11	15	forward	1
Xestia xanthographa	Ubx	16	20	forward	1
Xestia xanthographa	Antp	21	25	forward	1
Xestia xanthographa	ftz	26	30	forward	1
Xestia xanthographa	Scr	31	35	forward	1
Xestia xanthographa	Dfd	36	40	forward	1
Xestia xanthographa	zen	41	45	forward	1
Xestia xanthographa	ShxD	46	50	forward	1
Xestia xanthographa	ShxC	51	55	forward	1
Xestia xanthographa	ShxB	56	60	forward	1
Xestia xanthographa	ShxA	61	65	forward	1
Xestia xanthographa	Pb	66	70	forward	1
Xestia xanthographa	Ro	71	75	forward	1
Noctua fimbriata	lab	1	5	forward	1
Noctua fimbriata	Abd-B	6	10	forward	1
Noctua fimbriata	abd-A	11	15	forward	1
Noctua fimbriata	Ubx	16	20	forward	1
Noctua fimbriata	Antp	21	25	forward	1
Noctua fimbriata	ftz	26	30	forward	1
Noctua fimbriata	Scr	31	35	forward	1
Noctua fimbriata	Dfd	36	40	forward	1
Noctua fimbriata	zen	41	45	forward	1
Noctua fimbriata	zen	46	50	forward	1
Noctua fimbriata	zen	51	55	forward	1
Noctua fimbriata	zen	56	60	forward	1
Noctua fimbriata	zen	61	65	forward	1
Noctua fimbriata	zen	66	70	forward	1
Noctua fimbriata	zen	71	75	forward	1
Noctua fimbriata	zen	76	80	forward	1
Noctua fimbriata	zen	81	85	forward	1
Noctua fimbriata	zen	86	90	forward	1
Noctua fimbriata	zen	91	95	forward	1
Noctua fimbriata	zen	96	100	forward	1
Noctua fimbriata	zen	101	105	forward	1
Noctua fimbriata	zen	106	110	forward	1
Noctua fimbriata	zen	111	115	forward	1
Noctua fimbriata	zen	116	120	forward	1
Noctua fimbriata	zen	121	125	forward	1
Noctua fimbriata	zen	126	130	forward	1
Noctua fimbriata	zen	131	135	forward	1
Noctua fimbriata	zen	136	140	forward	1
Noctua fimbriata	zen	141	145	forward	1
Noctua fimbriata	zen	146	150	forward	1
Noctua fimbriata	zen	151	155	forward	1
Noctua fimbriata	zen	156	160	forward	1
Noctua fimbriata	zen	161	165	forward	1
Noctua fimbriata	zen	166	170	forward	1
Noctua fimbriata	zen	171	175	forward	1
Noctua fimbriata	zen	176	180	forward	1
Noctua fimbriata	ShxD	181	185	forward	1
Noctua fimbriata	ShxD	186	190	forward	1
Noctua fimbriata	ShxD	191	195	forward	1
Noctua fimbriata	ShxD	196	200	forward	1
Noctua fimbriata	ShxD	201	205	forward	1
Noctua fimbriata	ShxD	206	210	forward	1
Noctua fimbriata	ShxD	211	215	forward	1
Noctua fimbriata	ShxC	216	220	forward	1
Noctua fimbriata	ShxB	221	225	forward	1
Noctua fimbriata	ShxC	226	230	forward	1
Noctua fimbriata	ShxB	231	235	forward	1
Noctua fimbriata	ShxC	236	240	forward	1
Noctua fimbriata	ShxB	241	245	forward	1
Noctua fimbriata	ShxC	246	250	forward	1
Noctua fimbriata	ShxB	251	255	forward	1
Noctua fimbriata	ShxA	256	260	forward	1
Noctua fimbriata	ShxA	261	265	forward	1
Noctua fimbriata	ShxA	266	270	forward	1
Noctua fimbriata	ShxA	271	275	forward	1
Noctua fimbriata	ShxA	276	280	forward	1
Noctua fimbriata	ShxA	281	285	forward	1
Noctua fimbriata	ShxA	286	290	forward	1
Noctua fimbriata	ShxA	291	295	forward	1
Noctua fimbriata	ShxA	296	300	forward	1
Noctua fimbriata	ShxA	301	305	forward	1
Noctua fimbriata	ShxA	306	310	forward	1
Noctua fimbriata	ShxA	311	315	forward	1
Noctua fimbriata	ShxA	316	320	forward	1
Noctua fimbriata	ShxA	321	325	forward	1
Noctua fimbriata	ShxA	326	330	forward	1
Noctua fimbriata	ShxA	331	335	forward	1
Noctua fimbriata	ShxA	336	340	forward	1
Noctua fimbriata	ShxA	341	345	forward	1
Noctua fimbriata	ShxA	346	350	forward	1
Noctua fimbriata	Pb	351	355	forward	1
Noctua fimbriata	Ro	356	360	forward	1
Cosmia trapezina	lab	1	5	forward	1
Cosmia trapezina	Abd-B	6	10	forward	1
Cosmia trapezina	abd-A	11	15	forward	1
Cosmia trapezina	Ubx	16	20	forward	1
Cosmia trapezina	Antp	21	25	forward	1
Cosmia trapezina	ftz	26	30	forward	1
Cosmia trapezina	Scr	31	35	forward	1
Cosmia trapezina	Dfd	36	40	forward	1
Cosmia trapezina	zen	41	45	forward	1
Cosmia trapezina	ShxD	46	50	forward	1
Cosmia trapezina	ShxC	51	55	forward	1
Cosmia trapezina	ShxB	56	60	forward	1
Cosmia trapezina	ShxA	61	65	forward	1
Cosmia trapezina	Pb	66	70	forward	1
Cosmia trapezina	Ro	71	75	forward	1
Phlogophora meticulosa	lab	1	5	forward	1
Phlogophora meticulosa	Abd-B	6	10	forward	1
Phlogophora meticulosa	abd-A	11	15	forward	1
Phlogophora meticulosa	Ubx	16	20	forward	1
Phlogophora meticulosa	Antp	21	25	forward	1
Phlogophora meticulosa	ftz	26	30	forward	1
Phlogophora meticulosa	Scr	31	35	forward	1
Phlogophora meticulosa	Dfd	36	40	forward	1
Phlogophora meticulosa	zen	41	45	forward	1
Phlogophora meticulosa	ShxD	46	50	forward	1
Phlogophora meticulosa	ShxC	51	55	forward	1
Phlogophora meticulosa	ShxB	56	60	forward	1
Phlogophora meticulosa	ShxA	61	65	forward	1
Phlogophora meticulosa	Pb	66	70	forward	1
Phlogophora meticulosa	Ro	71	75	forward	1
Erynnis tages	lab	1	5	forward	1
Erynnis tages	Abd-B	6	10	forward	1
Erynnis tages	abd-A	11	15	forward	1
Erynnis tages	Ubx	16	20	forward	1
Erynnis tages	Antp	21	25	forward	1
Erynnis tages	ftz	26	30	forward	1
Erynnis tages	Scr	31	35	forward	1
Erynnis tages	Dfd	36	40	forward	1
Erynnis tages	zen	41	45	forward	1
Erynnis tages	ShxD	46	50	forward	1
Erynnis tages	ShxC	51	55	forward	1
Erynnis tages	ShxB	56	60	forward	1
Erynnis tages	ShxA	61	65	forward	1
Erynnis tages	Pb	66	70	forward	1
Erynnis tages	Ro	71	75	forward	1
Colias croceus	lab	1	5	forward	1
Colias croceus	Abd-B	6	10	forward	1
Colias croceus	abd-A	11	15	forward	1
Colias croceus	Ubx	16	20	forward	1
Colias croceus	Antp	21	25	forward	1
Colias croceus	ftz	26	30	forward	1
Colias croceus	Scr	31	35	forward	1
Colias croceus	Dfd	36	40	forward	1
Colias croceus	zen	41	45	forward	1
Colias croceus	ShxD	46	50	forward	1
Colias croceus	ShxC	51	55	forward	1
Colias croceus	ShxB	56	60	forward	1
Colias croceus	ShxA	61	65	forward	1
Colias croceus	ShxA	66	70	forward	1
Colias croceus	Pb	71	75	forward	1
Colias croceus	Ro	76	80	forward	1
Pieris rapae	lab	1	5	forward	1
Pieris rapae	Ro	6	10	forward	1
Pieris rapae	Abd-B	11	15	forward	1
Pieris rapae	abd-A	16	20	forward	1
Pieris rapae	Ubx	21	25	forward	1
Pieris rapae	Antp	26	30	forward	1
Pieris rapae	ftz	31	35	forward	1
Pieris rapae	Scr	36	40	forward	1
Pieris rapae	Dfd	41	45	forward	1
Pieris rapae	zen	46	50	forward	1
Pieris rapae	ShxD	51	55	forward	1
Pieris rapae	ShxC	56	60	forward	1
Pieris rapae	ShxB	61	65	forward	1
Pieris rapae	ShxA	66	70	forward	1
Pieris rapae	Pb	71	75	forward	1
Pieris brassicae	lab	1	5	forward	1
Pieris brassicae	Ro	6	10	forward	1
Pieris brassicae	Abd-B	11	15	forward	1
Pieris brassicae	abd-A	16	20	forward	1
Pieris brassicae	Ubx	21	25	forward	1
Pieris brassicae	Antp	26	30	forward	1
Pieris brassicae	ftz	31	35	forward	1
Pieris brassicae	Scr	36	40	forward	1
Pieris brassicae	Dfd	41	45	forward	1
Pieris brassicae	zen	46	50	forward	1
Pieris brassicae	ShxD	51	55	forward	1
Pieris brassicae	ShxC	56	60	forward	1
Pieris brassicae	ShxB	61	65	forward	1
Pieris brassicae	ShxA	66	70	forward	1
Pieris brassicae	Pb	71	75	forward	1
Pieris napi	lab	1	5	forward	1
Pieris napi	Ro	6	10	forward	1
Pieris napi	Abd-B	11	15	forward	1
Pieris napi	abd-A	16	20	forward	1
Pieris napi	Ubx	21	25	forward	1
Pieris napi	Antp	26	30	forward	1
Pieris napi	ftz	31	35	forward	1
Pieris napi	Scr	36	40	forward	1
Pieris napi	Dfd	41	45	forward	1
Pieris napi	zen	46	50	forward	1
Pieris napi	ShxD	51	55	forward	1
Pieris napi	ShxC	56	60	forward	1
Pieris napi	ShxB	61	65	forward	1
Pieris napi	ShxA	66	70	forward	1
Pieris napi	Pb	71	75	forward	1
Lycaena phlaeas	lab	1	5	forward	1
Lycaena phlaeas	Abd-B	6	10	forward	1
Lycaena phlaeas	abd-A	11	15	forward	1
Lycaena phlaeas	Ubx	16	20	forward	1
Lycaena phlaeas	Antp	21	25	forward	1
Lycaena phlaeas	ftz	26	30	forward	1
Lycaena phlaeas	Scr	31	35	forward	1
Lycaena phlaeas	Dfd	36	40	forward	1
Lycaena phlaeas	zen	41	45	forward	1
Lycaena phlaeas	ShxC	46	50	forward	1
Lycaena phlaeas	ShxB	51	55	forward	1
Lycaena phlaeas	ShxA	56	60	forward	1
Lycaena phlaeas	Pb	61	65	forward	1
Lycaena phlaeas	Ro	66	70	forward	1
Celastrina argiolus	lab	1	5	forward	1
Celastrina argiolus	Abd-B	6	10	forward	1
Celastrina argiolus	abd-A	11	15	forward	1
Celastrina argiolus	Ubx	16	20	forward	1
Celastrina argiolus	Antp	21	25	forward	1
Celastrina argiolus	ftz	26	30	forward	1
Celastrina argiolus	Scr	31	35	forward	1
Celastrina argiolus	Dfd	36	40	forward	1
Celastrina argiolus	zen	41	45	forward	1
Celastrina argiolus	ShxC	46	50	forward	1
Celastrina argiolus	ShxB	51	55	forward	1
Celastrina argiolus	ShxA	56	60	forward	1
Celastrina argiolus	Pb	61	65	forward	1
Celastrina argiolus	Ro	66	70	forward	1
Cyaniris semiargus	lab	1	5	forward	1
Cyaniris semiargus	Abd-B	6	10	forward	1
Cyaniris semiargus	abd-A	11	15	forward	1
Cyaniris semiargus	Ubx	16	20	forward	1
Cyaniris semiargus	Antp	21	25	forward	1
Cyaniris semiargus	ftz	26	30	forward	1
Cyaniris semiargus	Scr	31	35	forward	1
Cyaniris semiargus	Dfd	36	40	forward	1
Cyaniris semiargus	zen	41	45	forward	1
Cyaniris semiargus	ShxC	46	50	forward	1
Cyaniris semiargus	ShxB	51	55	forward	1
Cyaniris semiargus	ShxA	56	60	forward	1
Cyaniris semiargus	Pb	61	65	forward	1
Cyaniris semiargus	Ro	66	70	forward	1
Aricia agestis	lab	1	5	forward	1
Aricia agestis	Abd-B	6	10	forward	1
Aricia agestis	abd-A	11	15	forward	1
Aricia agestis	Ubx	16	20	forward	1
Aricia agestis	Antp	21	25	forward	1
Aricia agestis	ftz	26	30	forward	1
Aricia agestis	Scr	31	35	forward	1
Aricia agestis	Dfd	36	40	forward	1
Aricia agestis	zen	41	45	forward	1
Aricia agestis	ShxC	46	50	forward	1
Aricia agestis	ShxB	51	55	forward	1
Aricia agestis	ShxA	56	60	forward	1
Aricia agestis	Pb	61	65	forward	1
Aricia agestis	Ro	66	70	forward	1
Lysandra bellargus	lab	1	5	forward	1
Lysandra bellargus	Abd-B	6	10	forward	1
Lysandra bellargus	abd-A	11	15	forward	1
Lysandra bellargus	Ubx	16	20	forward	1
Lysandra bellargus	Antp	21	25	forward	1
Lysandra bellargus	ftz	26	30	forward	1
Lysandra bellargus	Scr	31	35	forward	1
Lysandra bellargus	Dfd	36	40	forward	1
Lysandra bellargus	zen	41	45	forward	1
Lysandra bellargus	ShxC	46	50	forward	1
Lysandra bellargus	ShxB	51	55	forward	1
Lysandra bellargus	ShxA	56	60	forward	1
Lysandra bellargus	Pb	61	65	forward	1
Lysandra bellargus	Ro	66	70	forward	1
Lysandra coridon	lab	1	5	forward	1
Lysandra coridon	Abd-B	6	10	forward	1
Lysandra coridon	abd-A	11	15	forward	1
Lysandra coridon	Ubx	16	20	forward	1
Lysandra coridon	Antp	21	25	forward	1
Lysandra coridon	ftz	26	30	forward	1
Lysandra coridon	Scr	31	35	forward	1
Lysandra coridon	Dfd	36	40	forward	1
Lysandra coridon	zen	41	45	forward	1
Lysandra coridon	ShxC	46	50	forward	1
Lysandra coridon	ShxB	51	55	forward	1
Lysandra coridon	ShxA	56	60	forward	1
Lysandra coridon	Pb	61	65	forward	1
Lysandra coridon	Ro	66	70	forward	1
Pararge aegeria	lab	1	5	forward	1
Pararge aegeria	Abd-B	6	10	forward	1
Pararge aegeria	abd-A	11	15	forward	1
Pararge aegeria	Ubx	16	20	forward	1
Pararge aegeria	Antp	21	25	forward	1
Pararge aegeria	ftz	26	30	forward	1
Pararge aegeria	Scr	31	35	forward	1
Pararge aegeria	Dfd	36	40	forward	1
Pararge aegeria	zen	41	45	forward	1
Pararge aegeria	ShxD	46	50	forward	1
Pararge aegeria	ShxC	51	55	forward	1
Pararge aegeria	ShxB	56	60	forward	1
Pararge aegeria	ShxA	61	65	forward	1
Pararge aegeria	Pb	66	70	forward	1
Pararge aegeria	Ro	71	75	forward	1
Maniola jurtina	lab	1	5	forward	1
Maniola jurtina	Abd-B	6	10	forward	1
Maniola jurtina	abd-A	11	15	forward	1
Maniola jurtina	Ubx	16	20	forward	1
Maniola jurtina	Antp	21	25	forward	1
Maniola jurtina	ftz	26	30	forward	1
Maniola jurtina	Scr	31	35	forward	1
Maniola jurtina	Dfd	36	40	forward	1
Maniola jurtina	zen	41	45	forward	1
Maniola jurtina	ShxD	46	50	forward	1
Maniola jurtina	ShxC	51	55	forward	1
Maniola jurtina	ShxB	56	60	forward	1
Maniola jurtina	ShxA	61	65	forward	1
Maniola jurtina	Pb	66	70	forward	1
Maniola jurtina	Ro	71	75	forward	1
Aphantopus hyperantus	lab	1	5	forward	1
Aphantopus hyperantus	Abd-B	6	10	forward	1
Aphantopus hyperantus	abd-A	11	15	forward	1
Aphantopus hyperantus	Ubx	16	20	forward	1
Aphantopus hyperantus	Antp	21	25	forward	1
Aphantopus hyperantus	ftz	26	30	forward	1
Aphantopus hyperantus	Scr	31	35	forward	1
Aphantopus hyperantus	Dfd	36	40	forward	1
Aphantopus hyperantus	zen	41	45	forward	1
Aphantopus hyperantus	ShxD	46	50	forward	1
Aphantopus hyperantus	ShxC	51	55	forward	1
Aphantopus hyperantus	ShxB	56	60	forward	1
Aphantopus hyperantus	ShxA	61	65	forward	1
Aphantopus hyperantus	Pb	66	70	forward	1
Aphantopus hyperantus	Ro	71	75	forward	1
Limenitis camilla	lab	1	5	forward	1
Limenitis camilla	Abd-B	6	10	forward	1
Limenitis camilla	abd-A	11	15	forward	1
Limenitis camilla	Ubx	16	20	forward	1
Limenitis camilla	Antp	21	25	forward	1
Limenitis camilla	ftz	26	30	forward	1
Limenitis camilla	Scr	31	35	forward	1
Limenitis camilla	Dfd	36	40	forward	1
Limenitis camilla	zen	41	45	forward	1
Limenitis camilla	ShxD	46	50	forward	1
Limenitis camilla	ShxC	51	55	forward	1
Limenitis camilla	ShxB	56	60	forward	1
Limenitis camilla	ShxA	61	65	forward	1
Limenitis camilla	Pb	66	70	forward	1
Limenitis camilla	Ro	71	75	forward	1
Boloria selene	lab	1	5	forward	1
Boloria selene	Abd-B	6	10	forward	1
Boloria selene	abd-A	11	15	forward	1
Boloria selene	Ubx	16	20	forward	1
Boloria selene	Antp	21	25	forward	1
Boloria selene	ftz	26	30	forward	1
Boloria selene	Scr	31	35	forward	1
Boloria selene	Dfd	36	40	forward	1
Boloria selene	zen	41	45	forward	1
Boloria selene	ShxD	46	50	forward	1
Boloria selene	ShxC	51	55	forward	1
Boloria selene	ShxB	56	60	forward	1
Boloria selene	ShxA	61	65	forward	1
Boloria selene	Pb	66	70	forward	1
Boloria selene	Ro	71	75	forward	1
Melitaea cinxia	lab	1	5	forward	1
Melitaea cinxia	Abd-B	6	10	forward	1
Melitaea cinxia	abd-A	11	15	forward	1
Melitaea cinxia	Ubx	16	20	forward	1
Melitaea cinxia	Antp	21	25	forward	1
Melitaea cinxia	ftz	26	30	forward	1
Melitaea cinxia	Scr	31	35	forward	1
Melitaea cinxia	Dfd	36	40	forward	1
Melitaea cinxia	zen	41	45	forward	1
Melitaea cinxia	ShxC	46	50	forward	1
Melitaea cinxia	ShxB	51	55	forward	1
Melitaea cinxia	ShxA	56	60	forward	1
Melitaea cinxia	ShxA	61	65	forward	1
Melitaea cinxia	Pb	66	70	forward	1
Melitaea cinxia	Ro	71	75	forward	1
Mellicta athalia	lab	1	5	forward	1
Mellicta athalia	Abd-B	6	10	forward	1
Mellicta athalia	abd-A	11	15	forward	1
Mellicta athalia	Ubx	16	20	forward	1
Mellicta athalia	Antp	21	25	forward	1
Mellicta athalia	ftz	26	30	forward	1
Mellicta athalia	Scr	31	35	forward	1
Mellicta athalia	Dfd	36	40	forward	1
Mellicta athalia	zen	41	45	forward	1
Mellicta athalia	ShxC	46	50	forward	1
Mellicta athalia	ShxB	51	55	forward	1
Mellicta athalia	ShxA	56	60	forward	1
Mellicta athalia	Pb	61	65	forward	1
Mellicta athalia	Ro	66	70	forward	1
Vanessa cardui	lab	1	5	forward	1
Vanessa cardui	Abd-B	6	10	forward	1
Vanessa cardui	abd-A	11	15	forward	1
Vanessa cardui	Ubx	16	20	forward	1
Vanessa cardui	Antp	21	25	forward	1
Vanessa cardui	ftz	26	30	forward	1
Vanessa cardui	Scr	31	35	forward	1
Vanessa cardui	Dfd	36	40	forward	1
Vanessa cardui	zen	41	45	forward	1
Vanessa cardui	ShxD	46	50	forward	1
Vanessa cardui	ShxC	51	55	forward	1
Vanessa cardui	ShxB	56	60	forward	1
Vanessa cardui	ShxA	61	65	forward	1
Vanessa cardui	Pb	66	70	forward	1
Vanessa cardui	Ro	71	75	forward	1
Vanessa atalanta	lab	1	5	forward	1
Vanessa atalanta	Abd-B	6	10	forward	1
Vanessa atalanta	abd-A	11	15	forward	1
Vanessa atalanta	Ubx	16	20	forward	1
Vanessa atalanta	Antp	21	25	forward	1
Vanessa atalanta	ftz	26	30	forward	1
Vanessa atalanta	Scr	31	35	forward	1
Vanessa atalanta	Dfd	36	40	forward	1
Vanessa atalanta	zen	41	45	forward	1
Vanessa atalanta	ShxD	46	50	forward	1
Vanessa atalanta	ShxC	51	55	forward	1
Vanessa atalanta	ShxB	56	60	forward	1
Vanessa atalanta	ShxA	61	65	forward	1
Vanessa atalanta	Pb	66	70	forward	1
Vanessa atalanta	Ro	71	75	forward	1
Nymphalis polychloros	lab	1	5	forward	1
Nymphalis polychloros	Abd-B	6	10	forward	1
Nymphalis polychloros	abd-A	11	15	forward	1
Nymphalis polychloros	Ubx	16	20	forward	1
Nymphalis polychloros	Antp	21	25	forward	1
Nymphalis polychloros	ftz	26	30	forward	1
Nymphalis polychloros	Scr	31	35	forward	1
Nymphalis polychloros	Dfd	36	40	forward	1
Nymphalis polychloros	zen	41	45	forward	1
Nymphalis polychloros	ShxD	46	50	forward	1
Nymphalis polychloros	ShxC	51	55	forward	1
Nymphalis polychloros	ShxB	56	60	forward	1
Nymphalis polychloros	ShxA	61	65	forward	1
Nymphalis polychloros	Pb	66	70	forward	1
Nymphalis polychloros	Ro	71	75	forward	1
Nymphalis urticae	lab	1	5	forward	1
Nymphalis urticae	Abd-B	6	10	forward	1
Nymphalis urticae	abd-A	11	15	forward	1
Nymphalis urticae	Ubx	16	20	forward	1
Nymphalis urticae	Antp	21	25	forward	1
Nymphalis urticae	ftz	26	30	forward	1
Nymphalis urticae	Scr	31	35	forward	1
Nymphalis urticae	Dfd	36	40	forward	1
Nymphalis urticae	zen	41	45	forward	1
Nymphalis urticae	ShxD	46	50	forward	1
Nymphalis urticae	ShxC	51	55	forward	1
Nymphalis urticae	ShxB	56	60	forward	1
Nymphalis urticae	ShxA	61	65	forward	1
Nymphalis urticae	Pb	66	70	forward	1
Nymphalis urticae	Ro	71	75	forward	1
Inachis io	lab	1	5	forward	1
Inachis io	Abd-B	6	10	forward	1
Inachis io	abd-A	11	15	forward	1
Inachis io	Ubx	16	20	forward	1
Inachis io	Antp	21	25	forward	1
Inachis io	ftz	26	30	forward	1
Inachis io	Scr	31	35	forward	1
Inachis io	Dfd	36	40	forward	1
Inachis io	zen	41	45	forward	1
Inachis io	ShxD	46	50	forward	1
Inachis io	ShxC	51	55	forward	1
Inachis io	ShxB	56	60	forward	1
Inachis io	ShxA	61	65	forward	1
Inachis io	Pb	66	70	forward	1
Inachis io	Ro	71	75	forward	1
