# Supplementary material for: Diversity, duplication, and genomic organization of homeobox genes in Lepidoptera
Source: Genome Res. 2023 Jan;33(1):32–44. doi: 10.1101/gr.277118.122 (PMC9977156; doi:10.1101/gr.277118.122)
Supplement: Supplemental Material [file supp_gr.277118.122_Supplemental_Data_.zip › Supplemental_Data/HOX_HD_AA.fasta]

>GCA_020383195_Abd-B_JAHKQU010000017.1_8037496_8037674
VRKKRKPYSKFQTLELEKEFLFNAYVSKQKRWELARNLNLTERQVKIWFQNRRMKNKKNS
>GCA_020383195_Antp_JAHKQU010000017.1_9367899_9368077
RKRGRQTYTRYQTLELEKEFHFNRYLTRRRRIEIAHALCLTERQIKIWFQNRRMKWKKEN
>GCA_020383195_Dfd_JAHKQU010000017.1_9752905_9753083
PKRQRTAYTRHQILELEKEFHYNRYLTRRRRIEIAHTLVLSERQIKIWFQNRRMKWKKD
>GCA_020383195_Ftz_JAHKQU010000017.1_9557232_9557410
SKRTRQTYTRYQTLELEKEFHFNKYLTRRRRVEIAHTLCLTERQIKIWFQNRRMKAKKDG
>GCA_020383195_Pb_JAHKQU010000017.1_10109682_10109833
SVSITYMIPFKAYAVSSNNINLINNDESNNKKSLTYINTLPIFQVKVWFQNRRMKHKRQT
>GCA_020383195_Ro_JAHKQU010000017.1_11732962_11733137
PRRQRTTFSSQQTLRLELEYHRAEYIARGRRCELANALALSETQIKIWFQNRRAKDKRIE
>GCA_020383195_Scr_JAHKQU010000017.1_9657893_9658080
TKRQRTSYTRYQTLELEKEFHFNRYLTRRRRIEIAHALCLTERQIKIWFQNRRMKWKKEH
>GCA_020383195_Ubx_JAHKQU010000017.1_8841604_8841788
RRRGRQTYTRYQTLELEKEFHTNHYLTRRRRIEMAHALCLTERQIKIWFQNRRMKLKKEI
>GCA_020383195_abd-A_JAHKQU010000017.1_8410236_8410420
RRRGRQTYTRFQTLELEKEFHFNHYLTRRRRIEIAHALCLTERQIKIWFQNRRMKLKKEL
>GCA_020383195_lab_JAHKQU010000017.1_15563930_15564111
NNTGRTNFTNKQLTELEKEFHFNKYLTRARRIEIASALLLNETQVKIWFQNRRMKQKKRI
>GCA_020383195_zen_JAHKQU010000017.1_1187139_1187311
LPRTRTNFTGLQSSELQREFEIDRYLSRNRRCEIAMRLSLTEVQVHNWFQNRRRNKNPLM
>GCA_020383195_zen_JAHKQU010000017.1_1189891_1190066
PPRPRTFFTALQTSELQKEFAKECFLYRARRVTIAQRLQLTEVQVHNWFHNRRKKQKQ
>GCA_020383195_zen_JAHKQU010000017.1_1329842_1330014
FAKPRARLNINQSNELELEFQKNQYLSTTRKRELVARLQLNPRQIVRWFQNRRMRFRESG
>GCA_020383195_zen_JAHKQU010000017.1_891774_891949
VPRVRTVYTKEHLKELMKEFELKPFLYGSRRAAIATRLGLSEKSVKIWFQNRRAKLKLPT
>GCA_020383195_zen_JAHKQU010000017.1_9907425_9907603
NKRARTAYTSAQLVELEKEFHFNRYLCRPRRIELANHLKLTERQIKIWFQNRRMKFKKEN
>GCA_902806685_Abd-B_LR761657.1_6341635_6341813
VRKKRKPYSKFQTLELEKEFLFNAYVSKQKRWELARNLNLTERQVKIWFQNRRMKNKKN
>GCA_902806685_Antp_LR761657.1_5305799_5305977
RKRGRQTYTRYQTLELEKEFHFNRYLTRRRRIEIAHALCLTERQIKIWFQNRRMKWKKE
>GCA_902806685_Dfd_LR761657.1_5066833_5067011
PKRQRTAYTRHQILELEKEFHYNRYLTRRRRIEIAHTLVLSERQIKIWFQNRRMKWKKDN
>GCA_902806685_Pb_LR761657.1_4844680_4844828.1
ESKLKIIVSENGLPRRLRTAYTNTQLLELEKEFHFNKYLCRPRRIEIAASLDLTERQVK
>GCA_902806685_Pb_LR761657.1_4844680_4844828.2
QLFLPDNGPSSSRNFSNPVLELLPPSEVVESLSSPSSLLLIVCLLCFIRRFWNHTLT
>GCA_902806685_Ro_LR761657.1_4692949_4693088.1
RCELASTLSLSETQVKIWFQNRRAKDKRIEKAHMDQQY
>GCA_902806685_Ro_LR761657.1_4692949_4693088.2
RLPLRTFCTHSILVSLFAVARRRRKESRPRRQRTTFSAHQTLRLELEYARGEYVARARR
>GCA_902806685_Scr_LR761657.1_5147334_5147521
TKRQRTSYTRYQTLELEKEFHFNRYLTRRRRIEIAHALCLTERQIKIWFQNRRMKWKKE
>GCA_902806685_ShxA_LR761657.1_4969312_4969490
PKRIRTAFTSQQMMELENEYARTRYLDRSRRIELSEVLHLNERTIKIWFQNRRMKEKKDR
>GCA_902806685_ShxB_LR761657.1_4973921_4974099
SRRFRSAFTTEQIDYLEREFRKFPYIGSGTRKEVASKLNIPERAVKIWFQNRRMKEKKES
>GCA_902806685_ShxC_LR761657.1_4976326_4976492
SKRNRTAYTTDQLRVLEKTFARTKYVDAERRKELAEHLKIGEKCVKVWFQNRRMKDKKE
>GCA_902806685_ShxD_LR761657.1_4982020_4982201
RKRKRTIFTTEQIVFLEGVFQRKPYITREERVAVMNRVQLTEKAIKIWFRNRRRMTDKKS
>GCA_902806685_Ubx_LR761657.1_5718683_5718867
RRRGRQTYTRYQTLELEKEFHTNHYLTRRRRIEMAHALCLTERQIKIWFQNRRMKLKKE
>GCA_902806685_abd-A_LR761657.1_6021649_6021833
RRRGRQTYTRFQTLELEKEFHFNHYLTRRRRIEIAHALCLTERQIKIWFQNRRMKLKKE
>GCA_902806685_ftz_LR761657.1_5213177_5213355
GSKRTRQTYTRFQTLELEKEFHFNKYLSRRRRIEVSHALGLTERQIKIWFQNRRMKAKK
>GCA_902806685_lab_LR761657.1_14838916_14839094.1
NNTGRTNFTNKQLTELEKEFHFNKYLTRARRIEIASALQLNETQVKIWFQNRRMKQKKR
>GCA_902806685_lab_LR761657.1_14838916_14839094.2
NTGRTNFTNKQLTELEKEFHFNKYLTRARRIEIASALQLNETQVKIWFQNRRMKQKKRI
>GCA_902806685_zen_LR761657.1_4983561_4983745
TKRARTAYTSSQLVELENEFHQNRYLCRPRRIELANYLQLSERQIKIWFQNRRMKYKKD
>GCA_905146925_Abd-B_LR989859.1_7577900_7578078
VRKKRKPYSKFQTLELEKEFLFNAYVSKQKRWELARNLNLTERQVKIWFQNRRMKNKKNS
>GCA_905146925_Antp_LR989859.1_8299201_8299379
RKRGRQTYTRYQTLELEKEFHFNRYLTRRRRIEIAHALCLTERQIKIWFQNRRMKWKKEN
>GCA_905146925_Dfd_LR989859.1_8488188_8488366
PKRQRTAYTRHQILELEKEFHYNRYLTRRRRIEIAHTLVLSERQIKIWFQNRRMKWKKD
>GCA_905146925_Pb_LR989859.1_8640317_8640585.1
PRRLRTAYTNTQLLELEKEFHFNKYLCRPRRIEIAASLDLTERQVTYQYQQKKP
>GCA_905146925_Pb_LR989859.1_8640317_8640585.2
VYLTFYFLLLFQVKVWFQNRRMKHKRQT
>GCA_905146925_Ro_LR989859.1_8785504_8785637.1
FKNLNILFLRCELASALSLSETQVKIWFQNRRAKDKRIE
>GCA_905146925_Ro_LR989859.1_8785504_8785637.2
PRRQRTTFSAHQTLRLELEYARGEYVARAR
>GCA_905146925_Scr_LR989859.1_8428894_8429081
TKRQRTSYTRYQTLELEKEFHFNRYLTRRRRIEIAHALCLTERQIKIWFQNRRMKWKKEH
>GCA_905146925_ShxA_LR989859.1_8564374_8564552
KRIRTAFTSQQMMELEQEYSRTRYLDRARRIELAEILRLNERTIKIWFQNRRMKEKKDR
>GCA_905146925_ShxB_LR989859.1_8559941_8560128
KAKRFRSAFTTDQVNYLEKQFKKFPYIGNAHRKEVALSLNIPERAVKIWFQNRRMKEKK
>GCA_905146925_ShxC_LR989859.1_8557675_8557850
QKRVRTAFSTDQLRTLERAYLRHKYIDSEKRAELAKTLNIGDKCIKIWFQNRRMKEKRES
>GCA_905146925_ShxD_LR989859.1_8556017_8556207
RKRKRTVFTTEQVEALEEIFKKKQYISREDRQDIVQQLQINDKAVKIWFQNRRLKIKRMS
>GCA_905146925_Ubx_LR989859.1_8048922_8049106
RRRGRQTYTRYQTLELEKEFHTNHYLTRRRRIEMAHALCLTERQIKIWFQNRRMKLKKEI
>GCA_905146925_abd-A_LR989859.1_7830134_7830318
RRRGRQTYTRFQTLELEKEFHFNHYLTRRRRIEIAHALCLTERQIKIWFQNRRMKLKKEL
>GCA_905146925_ftz_LR989859.1_8374500_8374678
SKRTRQTYTRFQTLELEKEFHFNKYLSRRRRIEVSHALGLTERQIKIWFQNRRMKAKKDG
>GCA_905146925_lab_LR989859.1_675967_676145
NNTGRTNFTNKQLTELEKEFHFNKYLTRARRIEIASALQLNETQVKIWFQNRRMKQKKRI
>GCA_905146925_zen_LR989859.1_8552950_8553134
TKRARTAYTSSQLVELENEFHQNRYLCRPRRIELANYLQLSERQIKIWFQNRRMKYKKDN
>GCA_905146935_Abd-B_LR989927.1_98232423_98232556.1
VRKKRKPYSKFQTIELEKEFLYNAYVSKQKRWELARNLNLTERQV
>GCA_905146935_Abd-B_LR989927.1_98232423_98232556.2
NYFVLKFISKNQTVSLIYMVKRILNTNFDFQNFLFFFSNFFFLGEDMVPK
>GCA_905146935_Antp_LR989927.1_99400488_99400666
RKRGRQTYTRYQTLELEKEFHFNRYLTRRRRIEIAHALCLTERQIKIWFQNRRMKWKKEN
>GCA_905146935_Dfd_LR989927.1_99729947_99730125
PKRQRTAYTRHQILELEKEFHYNRYLTRRRRIEIAHTLVLSERQIKIWFQNRRMKWKKDN
>GCA_905146935_Pb_LR989927.1_101534636_101534916.1
PRRLRTAYTNTQLLELEKEFHFNKYLCRPRRIEIAASLDLTERQV
>GCA_905146935_Pb_LR989927.1_101534636_101534916.2
CLLLAQPNQTDKSNYNILNLFCKVKVWFQNRRMKHKRQT
>GCA_905146935_Scr_LR989927.1_99615528_99615715
TKRQRTSYTRYQTLELEKEFHFNRYLTRRRRIEIAHALCLTERQIKIWFQNRRMKWKKEH
>GCA_905146935_Ubx_LR989927.1_99000995_99001179
RRRGRQTYTRYQTLELEKEFHTNHYLTRRRRIEMAHALCLTERQIKIWFQNRRMKLKKEI
>GCA_905146935_abd-A_LR989927.1_98599355_98599539
RRRGRQTYTRFQTLELEKEFHFNHYLTRRRRIEIAHALCLTERQIKIWFQNRRMKLKKEL
>GCA_905146935_ftz_LR989927.1_99529136_99529314
SKRTRQTYTRYQTLELEKEFHFNRYITRRRRIDIASALSLTERQIKIWFQNRRMKSKKDR
>GCA_905146935_lab_LR989927.1_101717082_101717206.1
NNSGRTNFTNKQLTELEKEFHFNRYLTRARRIEIANTLQLNETQVS
>GCA_905146935_lab_LR989927.1_101717082_101717206.2
FQVKIWFQNRRMKQKKRV
>GCA_905146935_lab_LR989927.1_101717082_101717206.2
NSGKSLNSIIFLQSLNGSCNDEIRCNFRLKYGFKID
>GCA_905146935_lab_LR989927.1_101717082_101717206.2
TRARRIEIANTLQLNETQVS
>GCA_905146935_zen_LR989927.1_101358384_101358562
SPNKEKSKRARTAFSSNQLIQLEREFHANKYLCRPRRIEISQRLELSERQVKIWFQNRR
>GCA_905146935_zen_LR989927.1_101382300_101382478
RRARTAFTNSQLMELEREFSRCIYLHRARRIDISTRLGLNEKQVKVWFQNRRMKFKKSS
>GCA_905146935_zen_LR989927.1_101391045_101391223
GRRVRTAFTNFQIMELEREFGRCIYLHRARRIEISERLGLNEKQVKVWFQNRRMKLKKSA
>GCA_905146935_zen_LR989927.1_99816530_99816708
PRRSRTVFTNDQVAELKYYFMQCNYVNTERAEQLAAKLSMPPGPVRIWFKNQRRKIKLKE
>GCA_905147015_Abd-B_LR989960.1_6774724_6774902
VRKKRKPYSKFQTLELEKEFLFNAYVSKQKRWELARNLNLTERQVKIWFQNRRMKNKKN
>GCA_905147015_Antp_LR989960.1_5809560_5809738
RKRGRQTYTRYQTLELEKEFHFNRYLTRRRRIEIAHALCLTERQIKIWFQNRRMKWKKE
>GCA_905147015_Dfd_LR989960.1_5576458_5576636
PKRQRTAYTRHQILELEKEFHYNRYLTRRRRIEIAHTLVLSERQIKIWFQNRRMKWKKDN
>GCA_905147015_Pb_LR989960.1_5383176_5383333.1
EQLITSIISISENGLPRRLRTAYTNTQLLELEKEFHFNKYLCRPRRIEIAASLDLTERQ
>GCA_905147015_Pb_LR989960.1_5383176_5383333.2
EISTITYLQLLQVKVWFQNRRMKHKRQTLSKTEDGDDKDSTTSEGGKSSKTGLDKFLDD
>GCA_905147015_Ro_LR989960.1_5183174_5183304
RCELASALSLSETQVKIWFQNRRAKDKRIEKAQLDQQYRYVLIRYHLMHIFHNNIF
>GCA_905147015_Scr_LR989960.1_5641467_5641654
TKRQRTSYTRYQTLELEKEFHFNRYLTRRRRIEIAHALCLTERQIKIWFQNRRMKWKKE
>GCA_905147015_ShxA_LR989960.1_5483594_5483772
QKRIRTAFTSQQMMELEQEYARTRYLDRARRIELADVLHLNERTIKIWFQNRRMKEKKDR
>GCA_905147015_ShxB_LR989960.1_5487553_5487743
VKRFRSAFTTDQVNYLEVQFKKFPYIGNAQRKEVALALNIPERAVKIWFQNRRMKEKKDM
>GCA_905147015_ShxC_LR989960.1_5490222_5490388
KRVRTAFSTEQLRTLERTYSRYKYIDSDKRSELAKYLNIGEKSIKVWFQNRRMKEKKES
>GCA_905147015_ShxD_LR989960.1_5493124_5493302
KSKRKRTIFTRKQVEDLEDIFKIKQYITREEREVIVNQLQLSDKSVKIWFQNRRLKDKK
>GCA_905147015_Ubx_LR989960.1_6151504_6151688
RRRGRQTYTRYQTLELEKEFHTNHYLTRRRRIEMAHALCLTERQIKIWFQNRRMKLKKE
>GCA_905147015_abd-A_LR989960.1_6435399_6435583
RRRGRQTYTRFQTLELEKEFHFNHYLTRRRRIEIAHALCLTERQIKIWFQNRRMKLKKE
>GCA_905147015_ftz_LR989960.1_5711192_5711370
GSKRTRQTYTRFQTLELEKEFHFNKYLSRRRRIEVSHALGLTERQIKIWFQNRRMKAKK
>GCA_905147015_lab_LR989960.1_15830672_15830850.1
NNTGRTNFTNKQLTELEKEFHFNKYLTRARRIEIASALQLNETQVKIWFQNRRMKQKKR
>GCA_905147015_lab_LR989960.1_15830672_15830850.2
NTGRTNFTNKQLTELEKEFHFNKYLTRARRIEIASALQLNETQVKIWFQNRRMKQKKRI
>GCA_905147015_zen_LR989960.1_5496926_5497110
TKRARTAYTSSQLVELENEFHQNRYLCRPRRIELANYLQLSERQIKIWFQNRRMKYKKD
>GCA_905147045_Abd-B_LR989908.1_8371584_8371762
VRKKRKPYSKFQTLELEKEFLFNAYVSKQKRWELARNLNLTERQVKIWFQNRRMKNKKNS
>GCA_905147045_Antp_LR989908.1_9078528_9078706
RKRGRQTYTRYQTLELEKEFHFNRYLTRRRRIEIAHALCLTERQIKIWFQNRRMKWKKEN
>GCA_905147045_Dfd_LR989908.1_9275215_9275393
PKRQRTAYTRHQILELEKEFHYNRYLTRRRRIEIAHTLVLSERQIKIWFQNRRMKWKKD
>GCA_905147045_Pb_LR989908.1_9457341_9457387.1
PRRLRTAYTNTQLLELEKEFHFNKYLCRPRRIEIAASLDLTERQVKY
>GCA_905147045_Pb_LR989908.1_9457341_9457387.2
PIRQKMFHVNIFTLIKKIFYCKYNYKIIRHVLLMFRYIFNTYRY
>GCA_905147045_Ro_LR989908.1_9574687_9574805.1
KIRYTSLFFRFLRLLIELKIIMKTNIVLYFRCELASALSLSETQVKIWFQNRRAKDKRIE
>GCA_905147045_Ro_LR989908.1_9574687_9574805.2
PRRQRTTFSAHQTLRLELEYARGEYVARAR
>GCA_905147045_Scr_LR989908.1_9211323_9211510
TKRQRTSYTRYQTLELEKEFHFNRYLTRRRRIEIAHALCLTERQIKIWFQNRRMKWKKEH
>GCA_905147045_ShxA_LR989908.1_9367838_9368016
KRIRTAFTTRQMMELENHYIRGQYLDRKRRSEIARILQLNERTVKIWFQNRRMKHKKEK
>GCA_905147045_ShxB_LR989908.1_9361511_9361689
SKRYRSAFTTEQINYLENEYKKFPYIKNTNRKEVANKLKISEKAVKIWFQNRRMKEKRE
>GCA_905147045_ShxC_LR989908.1_9359495_9359670
NKRNRTSYTGEQLWVLEKTFCRTKYINAERRKELAQCLMIGEKCIKVWFQNRRMKEKKVS
>GCA_905147045_ShxD_LR989908.1_9356900_9357087
TLATTMKRKRKRTLFTTEQINALEEVFNERPYINREERKEMMKRLQVSEKSIKVWFQNR
>GCA_905147045_Ubx_LR989908.1_8819712_8819896
RRRGRQTYTRYQTLELEKEFHTNHYLTRRRRIEMAHALCLTERQIKIWFQNRRMKLKKEI
>GCA_905147045_abd-A_LR989908.1_8605216_8605400
RRRGRQTYTRFQTLELEKEFHFNHYLTRRRRIEIAHALCLTERQIKIWFQNRRMKLKKEL
>GCA_905147045_ftz_LR989908.1_9151751_9151929
SKRTRQTYTRFQTLELEKEFHFNKYLTKRRRIEVSRALALTERQIKIWFQNRRMKAKKDA
>GCA_905147045_lab_LR989908.1_842101_842279
NNTGRTNFTNKQLTELEKEFHFNKYLTRARRIEIASALQLNETQVKIWFQNRRMKQKKRI
>GCA_905147045_zen_LR989908.1_9355161_9355345
TKRARTAYTSSQLVQLENEFHQNRYLCRPRRIELANYLQLSERQIKIWFQNRRMKYKKDN
>GCA_905147105_Abd-B_LR989935.1_3275421_3275599
VRKKRKPYSKFQTLELEKEFLFNAYVSKQKRWELARNLNLTERQVKIWFQNRRMKNKKNS
>GCA_905147105_Antp_LR989935.1_3837618_3837796
RKRGRQTYTRYQTLELEKEFHFNRYLTRRRRIEIAHALCLTERQIKIWFQNRRMKWKKEN
>GCA_905147105_Dfd_LR989935.1_3995127_3995305
PKRQRTAYTRHQILELEKEFHYNRYLTRRRRIEIAHTLVLSERQIKIWFQNRRMKWKKD
>GCA_905147105_Pb_LR989935.1_4157127_4157287.1
PRRLRTAYTNTQLLELEKEFHFNKYLCRPRRIEIAASLDLTERQVSYI
>GCA_905147105_Pb_LR989935.1_4157127_4157287.2
RFFYCYLYRFKLADSYGRFLKNIFSLQVKVWFQNRRMKHKRQT
>GCA_905147105_Ro_LR989935.1_2890932_2891074.1
RCELASALSLSETQVKIWFQNRRAKDKRIEKAHLDQQY
>GCA_905147105_Ro_LR989935.1_2890932_2891074.2
FDRPLSDLQIVLTVARRRRKESRPRRQRTTFSAHQTLRLELEYARGEYVARAR
>GCA_905147105_Scr_LR989935.1_3944853_3945040
TKRQRTSYTRYQTLELEKEFHFNRYLTRRRRIEIAHALCLTERQIKIWFQNRRMKWKKEH
>GCA_905147105_ShxA_LR989935.1_4072361_4072539
PKRIRTAFTTQQMMELELEYARTRYLDRNRRIELSDLLHLSEKTIKVWFQNRRMKDKKD
>GCA_905147105_ShxB_LR989935.1_4068285_4068451
RRLRSSFTTEQLNYLESEFKKFPYIGNVNRQELSRNLNLPERAIKIWFQNRRMKEKKES
>GCA_905147105_ShxC_LR989935.1_4066514_4066686
NKRMRTAYTTDQLHVLENAYRRKKYVDAEGRHELAKRLNVSDKCVKVWFQNRRMKEKKES
>GCA_905147105_ShxD_LR989935.1_4063400_4063578
IKRSISKKKRTRTMFTTEQIISMEHIFKSRPYICQDERQELSLKLNVSERAIKVWFQNR
>GCA_905147105_Ubx_LR989935.1_3619633_3619817
RRRGRQTYTRYQTLELEKEFHTNHYLTRRRRIEMAHALCLTERQIKIWFQNRRMKLKKEI
>GCA_905147105_abd-A_LR989935.1_3455277_3455461
RRRGRQTYTRFQTLELEKEFHFNHYLTRRRRIEIAHALCLTERQIKIWFQNRRMKLKKEL
>GCA_905147105_ftz_LR989935.1_3899846_3900024
SKRTRQTYTRFQTLELEKEFHFNKYLSRRRRIEVSHALGLTERQIKIWFQNRRMKAKKDG
>GCA_905147105_lab_LR989938.1_7642685_7642866.1
NNTGRTNFTNKQLTELEKEFHFNKYLTRARRIEIASALQLNETQVKIWFQNRRMKQKKR
>GCA_905147105_lab_LR989938.1_7642685_7642866.2
NTGRTNFTNKQLTELEKEFHFNKYLTRARRIEIASALQLNETQVKIWFQNRRMKQKKRI
>GCA_905147105_zen_LR989935.1_4061754_4061938
TKRARTAYTSSQLVELENEFHQNRYLCRPRRIELANYLHLSERQIKIWFQNRRMKYKKDN
>GCA_905147135_Abd-B_LR990040.1_11979820_11979998
VRKKRKPYSKFQTLELEKEFLFNAYVSKQKRWELARNLNLTERQVKIWFQNRRMKNKKN
>GCA_905147135_Antp_LR990040.1_11185706_11185884
RKRGRQTYTRYQTLELEKEFHFNRYLTRRRRIEIAHALCLTERQIKIWFQNRRMKWKKE
>GCA_905147135_Dfd_LR990040.1_10950929_10951107
PKRQRTAYTRHQILELEKEFHYNRYLTRRRRIEIAHTLVLSERQIKIWFQNRRMKWKKDN
>GCA_905147135_Pb_LR990040.1_9689265_9689398.1
LRVLKRFYFVSENGLPRRLRTAYTNTQLLELEKEFHFNKYLCRPRRIEIAASLDLTERQ
>GCA_905147135_Pb_LR990040.1_9689265_9689398.2
QVKVWFQNRRMKHKRQTLTKSEDGDDKAGPKVLINAQRL
>GCA_905147135_Ro_LR990040.1_9455127_9455212.1
FTCHFMYLLAVARRRRKESRPRRQRTTFSAHQTLRLELEYARGEYVARARR
>GCA_905147135_Ro_LR990040.1_9455127_9455212.2
FTCHFMYLLAVARRRRKESRPRRQRTTFSAHQTLRLELEYARGEYVARAR
>GCA_905147135_Scr_LR990040.1_11023995_11024182
TKRQRTSYTRYQTLELEKEFHFNRYLTRRRRIEIAHALCLTERQIKIWFQNRRMKWKKE
>GCA_905147135_ShxA_LR990040.1_10008310_10008488
PKRIRTAFTTPQLSVLENEYLKNRYIDRVSRNELANSLKINERVIKIWYQNPRMKEKRDR
>GCA_905147135_ShxA_LR990040.1_10013518_10013696
DITKQKKAKRHRTAFTTDQLKTLKDEFITIRYIDRTRRNELASELQLPESVINFFIQNH
>GCA_905147135_ShxA_LR990040.1_10024791_10024966
SELSYKTYSAEPLLQLRKYRYWIYRTGRAPRIELESVLKINERIILTWFQNRRMREKKCL
>GCA_905147135_ShxA_LR990040.1_10032615_10032793
KRIRTAFTTPQLSVLEKQFLKSRYLDGARRNELANQLNINEGIIKIWFQNRRMKEKRDR
>GCA_905147135_ShxA_LR990040.1_10076169_10076344
TNLNIGRAPHIELESILKINERIILTWFQNRRMREKKYR
>GCA_905147135_ShxA_LR990040.1_10117356_10117516
TPQTAFSTDQLKTLKQEFTTKRYIDRTRRNELASALQLPERVINFLAPTEMWKRERNE
>GCA_905147135_ShxA_LR990040.1_10138968_10139125
GNSELSYKTYSAEPLLQLRKYRYWRTGRAPRIELESVLKINERIILTWFQNRRMREKKCL
>GCA_905147135_ShxA_LR990040.1_10157126_10157310
KRIRTAFTTPQLSVLEKQYLKTRYLDGARLNELANQLNINEGIIKIWFQNRRIKEKRDR
>GCA_905147135_ShxA_LR990040.1_10233401_10233576
LANQLNINEGIIKIWFQNRRMKEKRDRVEQLKNEASSSSIDVESASIIQDAQCYNGDLS
>GCA_905147135_ShxA_LR990040.1_10281089_10281231
TKRHRTAFTIDQLKTLKQEFITKRYIDRTRRNELASALQLPERVIKLF
>GCA_905147135_ShxA_LR990040.1_10284227_10284408
QKRERTAFTTPQLDYLRKEFAASRYIERSRRFEVANAFNVKDKVVKVWFQNRRMKERRE
>GCA_905147135_ShxA_LR990040.1_10317791_10317978
TKRHRTAFTTEQLEKLKDVFIKNQYIDRTRRNELASELQLPERVIKIWFQNHRIKGKRER
>GCA_905147135_ShxA_LR990040.1_10325025_10325203
KRVRTAFTTPQISLLEDEYLKNRYIDSARRNELANSLNIDERVIKVWFQNRRMKEKRDR
>GCA_905147135_ShxA_LR990040.1_10335089_10335273
KRFRTAFTTPHISLLEEQYLTNRYIDRTRRNELATTLNVDERVIKVWFQNRRMKEKRDR
>GCA_905147135_ShxA_LR990040.1_10339520_10339704
AKRIRTAFTTPQISILENEYVTNRYIDRARRIELESVLNVNERIILTWFQNRRMREKRD
>GCA_905147135_ShxA_LR990040.1_10348186_10348370
KRVRTAFTTPHISLLEEQYLTNRYIDRTRRNELANTLNVDERVIKVWFQNRRMKEKRDR
>GCA_905147135_ShxA_LR990040.1_10351992_10352179
HYIDRARRIELESVLNVNKRIILTWFQNRRMREKRDSLEESENEASSTFKELPISHEME
>GCA_905147135_ShxA_LR990040.1_10453038_10453126
RVMFSEDLPTIQIQMPLASCIIIDYYNKASFSDFTRRSLFTLIRR
>GCA_905147135_ShxA_LR990040.1_10453038_10453126
HLVSLLTTIIRLRFLTSRGDLFLLSFADYETKSGLFA
>GCA_905147135_ShxA_LR990040.1_9847844_9847962
RALAWMQAIQKLGPWKASGIDYELTTNTASRSCEHLNVKDRPS
>GCA_905147135_ShxA_LR990040.1_9859347_9859516
RRCRVPVITEEHKKRLEQEYKTWRYVSRERRNELALEMNLPEPRLKMWLLLRRSREFYCR
>GCA_905147135_ShxA_LR990040.1_9862988_9863166
ELRFRKSFTPFQIRQLEEEYRITRHIDSARRIQLANLMNVSEQKISNWFQKRRLKDIKER
>GCA_905147135_ShxA_LR990040.1_9871080_9871264
PKRIRTAFTTPQLSVLEKEYLKNRYIDRVSRNELANSLKINERVIKIWYQNRRMKEKRDR
>GCA_905147135_ShxA_LR990040.1_9873968_9874119
LKTLKYEFITKRYIDRTRRNELASELQLPEKVIKFFFQNHRQM
>GCA_905147135_ShxA_LR990040.1_9888472_9888614
PTVPNRCYNSANIYIGERDSIKPLHWSCTSHRIGERTQNRIIVTWFQNRRMREKKYRLE
>GCA_905147135_ShxA_LR990040.1_9896022_9896206
AKRHRTGFTTDQLKTLKDEFITKRYIDRTRRNELASELQLTEKVIFFFFQNHRLMWKRER
>GCA_905147135_ShxA_LR990040.1_9897585_9897763
RNRTAFTTDQLKTLKDEFITKRYIDRTRRNELASA
>GCA_905147135_ShxA_LR990040.1_9902129_9902313
PKRIRTAFTTPQLSVLEKEYLKNNYIDRVSRNELANSLKINERVIKIWYQNRRMKEKRDR
>GCA_905147135_ShxA_LR990040.1_9925479_9925612
QLRKYRYWNDFQTNRYIGRELESVLKINERIILTWFQNRRMIEKKYR
>GCA_905147135_ShxA_LR990040.1_9932961_9933097
HDHMNGGISKIKKPKRIRTAFTTPQLSVLEKQFLKSRYLDGARRNELANQLNINEGIIK
>GCA_905147135_ShxA_LR990040.1_9957071_9957264
TKRHRTAFTTDQLKTLKQEFITKRYIDRTRRNELASALQLPERVINFFAPTKMWKRERNE
>GCA_905147135_ShxA_LR990040.1_9965859_9966019
YYDYLSKSGSKFSVILKLSGSVLFERRFRIELESVLKINERIIVTWFQNRRMREKKYR
>GCA_905147135_ShxA_LR990040.1_9973654_9973832
KRIRTTFTTPQLSVLEKQYLKTRYLDGARRNELANQLNINEGIIKIWFQNRRMKEKRDR
>GCA_905147135_ShxA_LR990040.1_9996167_9996351
PKRIRTAFTTPQLSVLENEYLKNKYIDRVSRNELANSLKINERVIKIWYQNRRMKEKRDR
>GCA_905147135_ShxB_LR990040.1_10046697_10046815
TEKIYKRHRNAFTTRQTMILEHEFITDRVLKIWFQDHRIR
>GCA_905147135_ShxB_LR990040.1_10306706_10306896
KKKKRFRCAFTTDQINALEAQYRVHPYITRERRKEISDEIQIKEVHIKTWFQNRRMKEK
>GCA_905147135_ShxC_LR990040.1_10028077_10028240
KKRKRTSFTTDQLEYLEAIFSRHQYISVEQRKCIGDTLLICESSIKTWFQNRRIRFKQEM
>GCA_905147135_ShxC_LR990040.1_10061798_10061976
KKAKRFRTAFTTDQVCHLESIYQQHRYIDVIMRRNLARSLQIDEKAIKTWFQNRRQKEK
>GCA_905147135_ShxC_LR990040.1_10086184_10086362
KKRKRTSFTTDQLEYLEAIFSRHQYISVEQRKCIGDTLLICESSIKTWFQNRRIRFKQEI
>GCA_905147135_ShxC_LR990040.1_10090772_10090869
IIEALPTSILLLEASFFNCSTRTLFSFILR
>GCA_905147135_ShxC_LR990040.1_10090772_10090869
IWFQNRRMKEKRVRVEQLKNEASSSSIDVGSASIIQDATMA
>GCA_905147135_ShxC_LR990040.1_10112009_10112193
RKAKRFRTAFTTDQVCHLESIYQQHRYIDVQMRRNLARSLQIDEKAIKTWFQNRRQKEK
>GCA_905147135_ShxC_LR990040.1_10147216_10147397
KKRKWTSFTTDQLEYLEAIFSRHQYISVEQRKGIGDTLLICESSIKTWFQNRRIRFKQEM
>GCA_905147135_ShxC_LR990040.1_10199123_10199301
KKAKRFRTAFTTDQLSHLESIYQQHRYIDVIMRRNLARSLQIDEKAIKTWFQNRRQKEK
>GCA_905147135_ShxC_LR990040.1_10213219_10213397
KKAKRFRTAFTTDQLCHLESIYQQHRYIDVIMRRNLARSLQIDEKAIKTWFQNRRQKEK
>GCA_905147135_ShxC_LR990040.1_10228126_10228289
KKRKRTSFTTDQLEYLEAIFSRHQYISVEQRKCIGDTLLICESSIKTWFQNRRIRFKQEM
>GCA_905147135_ShxC_LR990040.1_10275937_10276115
KKAKRFRTAFTTDQLSHLESIYQQHRYIDVIMRRNLARSLQIDEKAIKTWFQNRRQKEK
>GCA_905147135_ShxC_LR990040.1_10299741_10299916
MKRFRISYTTDQTNTLESVYRHSRYIDRNTRINLATRLRIRENSVKTWFQNRRMKEKRIA
>GCA_905147135_ShxC_LR990040.1_9817389_9817465
PDEGIIKVWFQNRRMKEQAEN
>GCA_905147135_ShxC_LR990040.1_9817389_9817465
LCPRRVIYIVMFATLIRRVRCLKPSRGPIFESLASNINHHQH
>GCA_905147135_ShxC_LR990040.1_9827602_9827678
PDEGIIKVWFQNRRMKEQAEN
>GCA_905147135_ShxC_LR990040.1_9827602_9827678
LCPRRVIYIVMFATLIRRVRCLKPSRGPIFESLASNINHHQH
>GCA_905147135_ShxC_LR990040.1_9839946_9840040
GPWKASGTEGIEHGVSKLRTSQCKRPDEGIIKIWYQNRRMKEQAEN
>GCA_905147135_ShxC_LR990040.1_9843769_9843845
PDEGIIKVWFQNRRMKEQAEN
>GCA_905147135_ShxC_LR990040.1_9843769_9843845
FSACSFIRRFWNHTLIMPSSGHLHCDVRNFDTPCSMPSVPEAFQGPYFLIARIQHQSSS
>GCA_905147135_ShxC_LR990040.1_9854773_9854966
RPNPYPALTNEQIKLLEDEFAIEPYETPERRNELAGDLILSAQRIRIWFQNRRMKEEFAK
>GCA_905147135_ShxC_LR990040.1_9893242_9893420
KKRKRTSFTTDQLEHLEAIFSRHQYISVEQRKGIGDTLLICESSIKTWFQNRRIRFKQEM
>GCA_905147135_ShxC_LR990040.1_9906847_9907025
RNRTAFTTDQLKTLKDEFITKRYIDRTRRNELAS
>GCA_905147135_ShxC_LR990040.1_9908404_9908588
AKRHRTGFTTDQLKTLKDEFITKRYIDRTRRNELASELQLTEKVIFFFFQNHRLMWKRE
>GCA_905147135_ShxC_LR990040.1_9928501_9928679
KKRKRTSFTTDQLEYLEAIFSRHQYISVEQRKGIGDTLLICESSIKTWFQNRRIRFKQEM
>GCA_905147135_ShxC_LR990040.1_9951494_9951672
KKAKRFRTAFTTDQVCHLEGIYQQHRYIDVIMRRNLARSLQIDEKAIKTWFQNRRQKEK
>GCA_905147135_ShxC_LR990040.1_9968905_9969068
KKRKRTSFTTDQLEYLEAIFSRHQYISVEQRKCIGDTLLICESSIKTWFQNRRIRFKQEM
>GCA_905147135_ShxC_LR990040.1_9989732_9989907
KKAKRFRTAFTTDQVCHLESIYQQHRYIDVIMRRNLARSLQIDEKAIKTWFQNRRQKEK
>GCA_905147135_Ubx_LR990040.1_11464446_11464630
RRRGRQTYTRYQTLELEKEFHTNHYLTRRRRIEMAHALCLTERQIKIWFQNRRMKLKKE
>GCA_905147135_abd-A_LR990040.1_11710840_11711018
RRRGRQTYTRFQTLELEKEFHFNHYLTRRRRIEIAHALCLTERQIKIWFQNRRMKLKKE
>GCA_905147135_ftz_LR990040.1_11088285_11088445
GSKRTRQTYTRFQTLELEKEFHFNKYLSRRRRIEVSRALGLTERQIKIWFQNRRMKAKK
>GCA_905147135_lab_LR990040.1_23522155_23522333.1
NNTGRTNFTNKQLTELEKEFHFNKYLTRARRIEIASALQLNETQVKIWFQNRRMKQKKR
>GCA_905147135_lab_LR990040.1_23522155_23522333.2
NTGRTNFTNKQLTELEKEFHFNKYLTRARRIEIASALQLNETQVKIWFQNRRMKQKKRI
>GCA_905147135_zen_LR990040.1_10862598_10862782
GFTKRARTAYTSSQLVELENEFHQNRYLCRPRRIELANFLQLSERQIKIWFQNRRMKYK
>GCA_905147175_Abd-B_LR989995.1_8392037_8392215
VRKKRKPYSKFQTLELEKEFLFNAYVSKQKRWELARNLNLTERQVKIWFQNRRMKNKKNS
>GCA_905147175_Antp_LR989995.1_9067534_9067712
RKRGRQTYTRYQTLELEKEFHFNRYLTRRRRIEIAHALCLTERQIKIWFQNRRMKWKKEN
>GCA_905147175_Dfd_LR989995.1_9260051_9260229
PKRQRTAYTRHQILELEKEFHYNRYLTRRRRIEIAHTLVLSERQIKIWFQNRRMKWKKD
>GCA_905147175_Pb_LR989995.1_9422917_9422963.1
PRRLRTAYTNTQLLELEKEFHFNKYLCRPRRIEIAASLDLTERQVKYTYKYKEISLKH
>GCA_905147175_Pb_LR989995.1_9422917_9422963.2
VKVWFQNRRMKHKRQT
>GCA_905147175_Ro_LR989995.1_9553076_9553242.1
TNLCCTFLRYKIEPSIQFKRIMKTNIVLYFRCELASALSLSETQVKIWFQNRRAKDKRIE
>GCA_905147175_Ro_LR989995.1_9553076_9553242.2
PRRQRTTFSAHQTLRLELEYARGEYVARAR
>GCA_905147175_Scr_LR989995.1_9191748_9191935
TKRQRTSYTRYQTLELEKEFHFNRYLTRRRRIEIAHALCLTERQIKIWFQNRRMKWKKEH
>GCA_905147175_ShxA_LR989995.1_9339587_9339765
AKRVRTAFNSQQLMELENEYIRTRYLDRSRRVELARMLKLNERIIKIWFQNRRMKEKKD
>GCA_905147175_ShxB_LR989995.1_9336447_9336625
SKRYRSAFTTEQINYLENEFKKFPYIRNTNRKEVANALKLSERAVKIWFQNRRMKEKRE
>GCA_905147175_ShxC_LR989995.1_9334385_9334560
NKRNRTAFTTDQLWVLEKTFRRSKYIQAERRKELAQCLMIGEKCIKVWFQNRRMKEKKVS
>GCA_905147175_ShxD_LR989995.1_9332146_9332327
TLATTMKRKRKRTLFKTEQIVALEEVFRLRPYITREERKEIMENLNVSEKSIKVWFQNR
>GCA_905147175_Ubx_LR989995.1_8817560_8817744
RRRGRQTYTRYQTLELEKEFHTNHYLTRRRRIEMAHALCLTERQIKIWFQNRRMKLKKEI
>GCA_905147175_abd-A_LR989995.1_8609514_8609698
RRRGRQTYTRFQTLELEKEFHFNHYLTRRRRIEIAHALCLTERQIKIWFQNRRMKLKKEL
>GCA_905147175_ftz_LR989995.1_9137941_9138119
SKRTRQTYTRFQTLELEKEFHFNKYLSRRRRIEVSHALGLTERQIKIWFQNRRMKAKKDG
>GCA_905147175_lab_LR989995.1_763536_763714
NNTGRTNFTNKQLTELEKEFHFNKYLTRARRIEIASALQLNETQVKIWFQNRRMKQKKRI
>GCA_905147175_zen_LR989995.1_9330437_9330621
TKRARTAYTSSQLVQLENEFHQNRYLCRPRRIELANYLQLSERQIKIWFQNRRMKYKKDN
>GCA_905147225_Abd-B_LR990108.1_15544029_15544207
VRKKRKPYSKFQTLELEKEFLFNAYVSKQKRWELARNLNLTERQVKIWFQNRRMKNKKN
>GCA_905147225_Antp_LR990108.1_14569778_14569956
RKRGRQTYTRYQTLELEKEFHFNRYLTRRRRIEIAHALCLTERQIKIWFQNRRMKWKKE
>GCA_905147225_Dfd_LR990108.1_14302916_14303094
PKRQRTAYTRHQILELEKEFHYNRYLTRRRRIEIAHTLVLSERQIKIWFQNRRMKWKKDN
>GCA_905147225_Pb_LR990108.1_14028483_14028607.1
LVIIFLTENGLPRRLRTAYTNTQLLELEKEFHFNKYLCRPRRIEIAASLDLTERQVTL
>GCA_905147225_Pb_LR990108.1_14028483_14028607.2
QVKVWFQNRRMKHKRQTLSKTEDGDDKDSTTSEGGKSSKTGLDKFLDDDGPLSGKKSCQ
>GCA_905147225_Ro_LR990108.1_13826248_13826375.1
ELAAALSLSETQVKIWFQNRRAKDKRIEKAQLDQQYRYLHTTQNI
>GCA_905147225_Ro_LR990108.1_13826248_13826375.2
NFLFQREDFNQQFNIPPVARRRRKESRPRRQRTTFSAHQTLRLELEYARGEYVARARRF
>GCA_905147225_Scr_LR990108.1_14369906_14370093
TKRQRTSYTRYQTLELEKEFHFNRYLTRRRRIEIAHALCLTERQIKIWFQNRRMKWKKE
>GCA_905147225_ShxA_LR990108.1_14148454_14148632
KRIRTAFTTQQITILEREYLTKRYLERERRLVLAHDLSLNERTIKIWFQNRRMKEKKDR
>GCA_905147225_ShxA_LR990108.1_14153705_14153883
KRLRTAFTTPQITILEQEYLKNRYLERTRRLELAHTLSLNEQTVKTWFQNRRMKEKRDR
>GCA_905147225_ShxA_LR990108.1_14160148_14160326
KRLRTAFTTRQITTLEQEYLKNRYLERERRLVLAHALSLNERTIKIWFQNRRMKEKKDR
>GCA_905147225_ShxA_LR990108.1_14165760_14165938
KRLRTAFTTPQITILEQEYLQNRYLETARRLELAHTLSLNERTVKIWFQNRRVKEKKDR
>GCA_905147225_ShxA_LR990108.1_14170169_14170347
KRLRTAFTTRQITTLEQEYLKDRYLERERRLVLAHALGLNDRTIKIWFQNRRMKEKKDR
>GCA_905147225_ShxA_LR990108.1_8737685_8737863
KKRTRTAFNSHQITALRKEYANSRYLDRTRRIELAAALGLNERTLKIWFQNQRMKERKER
>GCA_905147225_ShxA_LR990108.1_8740866_8741044
KKRTRTAFNSHQITALRKEYANSRYLDKTRRIVQAAALGLNERTLKIWFQNQRMKERKER
>GCA_905147225_ShxA_LR990108.1_8742474_8742643
KKYSRTAFTSHPITVLRKEYVNNRKELEAVLGLNETILK
>GCA_905147225_ShxA_LR990108.1_8744442_8744545
KGIRKFSISGTITHSEPIKLSINNRNEFFSMDFVQKAIFDIFFPKDRYLVTGKRNSLTF
>GCA_905147225_ShxA_LR990108.1_8745329_8745444
KGIRKFSISGTITHSEPIKLSINNRNEFFSMDFVQKAIFDIFFPKDRYLVTGKRNSLTF
>GCA_905147225_ShxB_LR990108.1_14183467_14183639
AKRIRTAFTTRQINHLEEIFKKDPYITLVYRKQVAETLGLSEKAIKIWFQNRRMKNKKEF
>GCA_905147225_ShxC_LR990108.1_14188830_14188993
EKRRIRTAFTTDQLYTLEKIFSISKYIDKVKKCEIANIMDISPKSIKVWFQNRRMKEKR
>GCA_905147225_ShxD_LR990108.1_14197198_14197376
VKRQRTAFTDEQVNSLEVEFANKNYITRQERQALADRLSLSDKTVKTWFQNRRSRQKKYQ
>GCA_905147225_ShxD_LR990108.1_14198701_14198882
RKRQRTAFTDEQLISLEEEFASNNYITRQERQALADRLSLGDKTVKTWFQNRRSRQKKYQ
>GCA_905147225_ShxD_LR990108.1_14203387_14203580
RKRQRTAFTDEQMISLEEEFAGNNYITRQERQTLGDRLSLSDKTVKTWFQNRRSRQKKYK
>GCA_905147225_ShxD_LR990108.1_14209146_14209327
RKRQRTAFTDEQLISLEEEFASNNYITRQERQALADRLSLGDKTVKTWFQNRRSRRKKYQ
>GCA_905147225_Ubx_LR990108.1_14910393_14910577
RRRGRQTYTRYQTLELEKEFHTNHYLTRRRRIEMAHALCLTERQIKIWFQNRRMKLKKE
>GCA_905147225_abd-A_LR990108.1_15187601_15187785
RRRGRQTYTRFQTLELEKEFHFNHYLTRRRRIEIAHALCLTERQIKIWFQNRRMKLKKE
>GCA_905147225_ftz_LR990108.1_14452147_14452325
RSKRTRQTYTKHQTLELEKEFHSGKYLTRRRRIEVAQALQLTERQVKIWFQNRRMKAKK
>GCA_905147225_lab_LR990108.1_1340536_1340714
NNTGRTNFTNKQLTELEKEFHFNKYLTRARRIEIASALQLNETQVKIWFQNRRMKQKKRI
>GCA_905147225_zen_LR990108.1_14220002_14220186
FTKRARTAYTSSQLVELENEFHQNRYLCRPRRIELANYLQLSERQIKIWFQNRRMKYKK
>GCA_905147235_Abd-B_LR990079.1_7674960_7675138
VRKKRKPYSKFQTLELEKEFLFNAYVSKQKRWELARNLNLTERQVKIWFQNRRMKNKKNS
>GCA_905147235_Antp_LR990079.1_8450244_8450422
RKRGRQTYTRYQTLELEKEFHFNRYLTRRRRIEIAHALCLTERQIKIWFQNRRMKWKKEN
>GCA_905147235_Dfd_LR990079.1_8642376_8642554
PKRQRTAYTRHQILELEKEFHYNRYLTRRRRIEIAHTLVLSERQIKIWFQNRRMKWKKD
>GCA_905147235_Pb_LR990079.1_8809376_8809473.1
PRRLRTAYTNTQLLELEKEFHFNKYLCRPRRIEIAASLDLTERQVSDLPK
>GCA_905147235_Pb_LR990079.1_8809376_8809473.2
TPMQRLNTPKVGNSLPSKYTTYLYNLILFLQVKVWFQNRRMKHKRQT
>GCA_905147235_Ro_LR990079.1_8954867_8955003.1
FRRCELATALSLSETQVKIWFQNRRAKDKRIE
>GCA_905147235_Ro_LR990079.1_8954867_8955003.2
PRRQRTTFSAHQTLRLELEYARGEYVARAR
>GCA_905147235_Scr_LR990079.1_8583787_8583974
TKRQRTSYTRYQTLELEKEFHFNRYLTRRRRIEIAHALCLTERQIKIWFQNRRMKWKKEH
>GCA_905147235_ShxA_LR990079.1_8720837_8721021
KRIRTAFTSNQMLELEQEYSKTRYLDRSRRIELSELLQLNERTIKIWFQNRRMKEKKDR
>GCA_905147235_ShxB_LR990079.1_8717677_8717855
KAKRYRSAFTTGQINYLEKQFKKCPYIGNASRKEVANVLNIPERAIKIWFQNRRMKEKK
>GCA_905147235_ShxC_LR990079.1_8715272_8715444
NKRNRTTFTTEQIRALEHVFARTKYIDIERRKEIAECLQMDQKCIKIWFQNRRMKEKKEL
>GCA_905147235_ShxD_LR990079.1_8712698_8712885
SSKVTLKRKRKRTVFTTEQIIVMEGVFKKRPYVSREERLILTQKLNVSEKAIKIWFQNR
>GCA_905147235_Ubx_LR990079.1_8156294_8156478
RRRGRQTYTRYQTLELEKEFHTNHYLTRRRRIEMAHALCLTERQIKIWFQNRRMKLKKEI
>GCA_905147235_abd-A_LR990079.1_7915853_7916037
RRRGRQTYTRFQTLELEKEFHFNHYLTRRRRIEIAHALCLTERQIKIWFQNRRMKLKKEL
>GCA_905147235_ftz_LR990079.1_8524176_8524354
SKRTRQTYTRFQTLELEKEFHFNKYLSRRRRIEVSHALGLTERQIKIWFQNRRMKAKKDG
>GCA_905147235_lab_LR990079.1_748170_748348
NNTGRTNFTNKQLTELEKEFHFNKYLTRARRIEIASALQLNETQVKIWFQNRRMKQKKRI
>GCA_905147235_zen_LR990079.1_8710954_8711138
TKRARTAYTSSQLVELENEFHQNRYLCRPRRIELANYLQLSERQIKIWFQNRRMKYKKDN
>GCA_905147285_Abd-B_LR990134.1_8883528_8883706
VRKKRKPYSKFQTLELEKEFLFNAYVSKQKRWELARNLNLTERQVKIWFQNRRMKNKKN
>GCA_905147285_Antp_LR990134.1_7803221_7803399
RKRGRQTYTRYQTLELEKEFHFNRYLTRRRRIEIAHALCLTERQIKIWFQNRRMKWKKE
>GCA_905147285_Dfd_LR990134.1_7508502_7508680
PKRQRTAYTRHQILELEKEFHYNRYLTRRRRIEIAHTLVLSERQIKIWFQNRRMKWKKDN
>GCA_905147285_Pb_LR990134.1_7275624_7275787.1
EQLITSIILISENGLPRRLRTAYTNTQLLELEKEFHFNKYLCRPRRIEIAASLDLTERQ
>GCA_905147285_Pb_LR990134.1_7275624_7275787.2
RAIIVQEFVKSCLRTFTAFRCRRVLIIPIFSFGQSLSLVLHTPVLKPDLHL
>GCA_905147285_Ro_LR990134.1_7066753_7066865.1
RCELASALSLSETQVKIWFQNRRAKDKRIEKAQLDQQYRFVRRSSSWMLAYYLTLPLN
>GCA_905147285_Ro_LR990134.1_7066753_7066865.2
AFYNLLKFSVARRRRKESRPRRQRTTFSAHQTLRLELEYARGEYVARAR
>GCA_905147285_Scr_LR990134.1_7599928_7600115
TKRQRTSYTRYQTLELEKEFHFNRYLTRRRRIEIAHALCLTERQIKIWFQNRRMKWKKE
>GCA_905147285_ShxA_LR990134.1_7386999_7387177
QKRIRTAFTSNQMMELEQEYARTRYLDRARRIEIADSLNLNERTIKIWFQNRRMKEKKDR
>GCA_905147285_ShxB_LR990134.1_7392451_7392632
PRRFRSAFTTDQVEYLEKQFKKFPYVGNAGRQHLAVALNIPERAIKIWFQNRRMREKKEK
>GCA_905147285_ShxC_LR990134.1_7395309_7395475
KRVRTAFSTDQLRALEKIFTRNKYISSEKRNELAKSLNIGEKCIKIWFQNRRMKEKKES
>GCA_905147285_ShxD_LR990134.1_7397662_7397843
VKRKRKRTIFTTEQLEALEAIFKRKQYITREDREVISSQLQINDKAVKIWFQNRRLKDK
>GCA_905147285_Ubx_LR990134.1_8198727_8198911
RRRGRQTYTRYQTLELEKEFHTNHYLTRRRRIEMAHALCLTERQIKIWFQNRRMKLKKE
>GCA_905147285_abd-A_LR990134.1_8534081_8534265
RRRGRQTYTRFQTLELEKEFHFNHYLTRRRRIEIAHALCLTERQIKIWFQNRRMKLKKE
>GCA_905147285_ftz_LR990134.1_7683263_7683441
GSKRTRQTYTRFQTLELEKEFHFNKYLSRRRRIEVSHALGLTERQIKIWFQNRRMKAKK
>GCA_905147285_lab_LR990134.1_21604454_21604632.1
NNTGRTNFTNKQLTELEKEFHFNKYLTRARRIEIASALQLNETQVKIWFQNRRMKQKKR
>GCA_905147285_lab_LR990134.1_21604454_21604632.2
NTGRTNFTNKQLTELEKEFHFNKYLTRARRIEIASALQLNETQVKIWFQNRRMKQKKRI
>GCA_905147285_zen_LR990134.1_7400831_7401015
GFTKRARTAYTSSQLVELENEFHQNRYLCRPRRIELANYLQLSERQIKIWFQNRRMKYK
>GCA_905147325_Abd-B_LR990171.1_4979792_4979970
VRKKRKPYSKFQTLELEKEFLFNAYVSKQKRWELARNLNLTERQVKIWFQNRRMKNKKN
>GCA_905147325_Antp_LR990171.1_4158938_4159116
RKRGRQTYTRYQTLELEKEFHFNRYLTRRRRIEIAHALCLTERQIKIWFQNRRMKWKKE
>GCA_905147325_Dfd_LR990171.1_3957930_3958108
PKRQRTAYTRHQILELEKEFHYNRYLTRRRRIEIAHTLVLSERQIKIWFQNRRMKWKKDN
>GCA_905147325_Pb_LR990171.1_3778863_3779041.1
FTNDLHIFASENGLPRRLRTAYTNTQLLELEKEFHFNKYLCRPRRIEIAASLDLTERQV
>GCA_905147325_Pb_LR990171.1_3778863_3779041.2
GTVIVQEFIKTSLRAFASLGCRRIFVIAIFRFAQGLSLVLHTPILKPDLHL
>GCA_905147325_Pb_LR990171.1_3778863_3779041.2
PWQLFLPDRGPSSSKNLSRPVLELLPPSDVVESLSSPSSVLLKVCLLCFIRR
>GCA_905147325_Ro_LR990171.1_3617981_3618153.1
RCELASALSLSETQVKIWFQNRRAKDKRIEKAHLDQQY
>GCA_905147325_Ro_LR990171.1_3617981_3618153.2
ISVSPVARRRRKESRPRRQRTTFSAHQTLRLELEYARGEYVARARRY
>GCA_905147325_Scr_LR990171.1_4017512_4017699
TKRQRTSYTRYQTLELEKEFHFNRYLTRRRRIEIAHALCLTERQIKIWFQNRRMKWKKE
>GCA_905147325_ShxA_LR990171.1_3868611_3868789
QKRIRTAFTSQQMMELEQEYARTRYLDRARRIELADMLRLNERTIKIWFQNRRMKEKKDR
>GCA_905147325_ShxB_LR990171.1_3872161_3872351
VKRFRSAFTTDQVNVLEQQFKKFPYIGNAHRKEVAMALKIPERAIKIWFQNRRMKEKKES
>GCA_905147325_ShxC_LR990171.1_3874315_3874481
KRARTAFSTDQLRALEKTFSRHKYIDSEGRRELAKSLSIGEKCIKIWFQNRRMKEKKES
>GCA_905147325_ShxD_LR990171.1_3876440_3876618
VKRKRKRTVFTTEQVAALEEIFSKKPYVTREDRQVLVQRLQINDKAIKIWFQNRRLKGK
>GCA_905147325_Ubx_LR990171.1_4461103_4461287
RRRGRQTYTRYQTLELEKEFHTNHYLTRRRRIEMAHALCLTERQIKIWFQNRRMKLKKE
>GCA_905147325_abd-A_LR990171.1_4699155_4699339
RRRGRQTYTRFQTLELEKEFHFNHYLTRRRRIEIAHALCLTERQIKIWFQNRRMKLKKE
>GCA_905147325_ftz_LR990171.1_4074321_4074499
GSKRTRQTYTRFQTLELEKEFHFNKYLSRRRRIEVSHALGLTERQIKIWFQNRRMKAKK
>GCA_905147325_lab_LR990171.1_11384678_11384856.1
NNTGRTNFTNKQLTELEKEFHFNKYLTRARRIEIASALQLNETQVKIWFQNRRMKQKKR
>GCA_905147325_lab_LR990171.1_11384678_11384856.2
NTGRTNFTNKQLTELEKEFHFNKYLTRARRIEIASALQLNETQVKIWFQNRRMKQKKRI
>GCA_905147325_zen_LR990171.1_3879321_3879505
TKRARTAYTSSQLVELENEFHQNRYLCRPRRIELANYLQLSERQIKIWFQNRRMKYKKD
>GCA_905147345_Abd-B_LR990351.1_18108482_18108660
VRKKRKPYSKFQTLELEKEFLFNAYVSKQKRWELARNLNLTERQVKIWFQNRRMKNKKNS
>GCA_905147345_Antp_LR990351.1_19249140_19249318
RKRGRQTYTRYQTLELEKEFHFNRYLTRRRRIEIAHALCLTERQIKIWFQNRRMKWKKEN
>GCA_905147345_Dfd_LR990351.1_19589604_19589782
PKRQRTAYTRHQILELEKEFHYNRYLTRRRRIEIAHTLVLSERQIKIWFQNRRMKWKKD
>GCA_905147345_Pb_LR990351.1_20509246_20509304.1
PRRLRTAYTNTQLLELEKEFHFNKYLCRPRRIEIAASLDLTERQVRMIIQRISSHRSHFQ
>GCA_905147345_Pb_LR990351.1_20509246_20509304.2
PLLQVKVWFQNRRMKHKRQT
>GCA_905147345_Ro_LR990351.1_20846737_20846876
ILTEEFYYRCELASALSLSETQVKIWFQNRRAKDKRIE
>GCA_905147345_Scr_LR990351.1_19479206_19479393
TKRQRTSYTRYQTLELEKEFHFNRYLTRRRRIEIAHALCLTERQIKIWFQNRRMKWKKEH
>GCA_905147345_ShxA_LR990351.1_19818395_19818573
KRIRTAFTTQQMMDLEQEYSRTRYLDRARRIELAEILRLNERTIKIWFQNRRMKEKKDR
>GCA_905147345_ShxA_LR990351.1_19864014_19864192
KRIRTAFTTQQMMELEQEYSRTRYLDRARRIELAEILRLNERTIKIWFQNRRMKEKKDR
>GCA_905147345_ShxA_LR990351.1_19899846_19900024
KRIRTAFTTQQMMEQEQEYSRTRYLDRAGRIELAEILHLNERTIKIWFQNRRMKEKKDR
>GCA_905147345_ShxA_LR990351.1_19931930_19932108
KRIRTAFTTQQMMELEQEYSRTRYLDRARRIELAEILRLNERTIKIWFQNRRMKEKKDR
>GCA_905147345_ShxA_LR990351.1_19966422_19966600
KRIRTAFTTQQMMELEQEYSRTRYLDRARRIELAEILRLNERTIKIWFQNRRMKEKKDR
>GCA_905147345_ShxA_LR990351.1_20014703_20014881
KRIRTAFTTQQMMELEQEYSRTRYLDRARRIELAEILRLNERTIKIWFQNRRMKEKKDR
>GCA_905147345_ShxA_LR990351.1_20054476_20054654
KRIRTAFTTQQMMELEQEYSRTRYLDRAGRIELAEILHLNERTIKIWFQNRRMKEKKDR
>GCA_905147345_ShxA_LR990351.1_20088869_20089047
KRIRTAFTTQQMMELEQEYSRTRYLDRARRIELAEILRLNERTIKIWFQNRRMKEKKDR
>GCA_905147345_ShxA_LR990351.1_20129592_20129770
KRIRTAFTTQQMMELEQEYSRSRYLDRARRIELAEILRLNERTIKIWFQNRRMKEKKDR
>GCA_905147345_ShxA_LR990351.1_20162423_20162601
KRIRTAFTTQQMMELEQEYSRTRYLDRARRIELAEILRLNERTIKIWFQNRRMKEKKDR
>GCA_905147345_ShxA_LR990351.1_20241519_20241697
KRIRTAFTTQQMMELEQEYSRSRYLDRARRIELAEILRLNERTIKIWFQNRRMKEKKDR
>GCA_905147345_ShxA_LR990351.1_20282300_20282478
KRIRTAFTTQQMMELEQEYSRTRYLDRARRIELAEILRLNERTIKIWFQNRRMKEKKDR
>GCA_905147345_ShxA_LR990351.1_20317124_20317302
KRIRTAFTTQQMMELEQEYSRTRYLDRARRIELAEILRLNERTIKIWFQNRRMKEKKDR
>GCA_905147345_ShxA_LR990351.1_20372892_20373070
KRIRTAFTTQQMMELEQEYSRSRYLDRARRIELAEILRLNERTIKIWFQNRRMKEKKDR
>GCA_905147345_ShxA_LR990351.1_20387243_20387355
QKRIRFMFTNQLMMELEQEYSRSRSKDYISQKPSP
>GCA_905147345_ShxA_LR990351.1_20388364_20388542
MMELEQEYSKTHYLERARRIELAEILRLNERTIKIWFTVKEIF
>GCA_905147345_ShxB_LR990351.1_19796928_19797112
KRFRSAFTTDQVNYLEKHFKKFPYIGNAQRKEVAAALNIPERAVKIWFQNRRMKEKKES
>GCA_905147345_ShxB_LR990351.1_19997399_19997586
RFRSAFTTDQVNYLEKQFKKLPYIENAQRKEVAAALNIAERAVKIWFQNRRKKEKKEST
>GCA_905147345_ShxB_LR990351.1_20191187_20191374
RFRSAFTTDQVNYLEKQFKKLPYIENAQRKEVAAALNIAERAVKIWFQNRRKKEKKEST
>GCA_905147345_ShxB_LR990351.1_20348319_20348497
KRFRSAFTTDQVNYLEKQFKKSPYIGSAQRKEVAAALNIPERAVTIWFQNRRTKEKKES
>GCA_905147345_ShxC_LR990351.1_20344926_20345107
KKRSRTAFSTDQLRILEKTYSDHKYINSLERAEIANRLKISDRCVKLWFQNRRMKEKKEL
>GCA_905147345_ShxD_LR990351.1_19831098_19831264
KTSSKQKKYINREERLAIVNKFQINDKAIKIWFQNRRLKTKRIQRE
>GCA_905147345_ShxD_LR990351.1_19838073_19838254
RKRIIFTTEQVAALEDIFKTKKYINRLERLAIVNKFQINDKAIKIWFQNRRLKIKRQQSQ
>GCA_905147345_ShxD_LR990351.1_19877242_19877423
RKRTIFTTEQVAALEDIFKTKKYINREERHAIVNKFQINEKSVKIWFQNRRLKIKRQQRE
>GCA_905147345_ShxD_LR990351.1_19878886_19879016
RTKIRENSINREERLAIVNKFQINDKAIKIWFQNRRLKIKRQQSQ
>GCA_905147345_ShxD_LR990351.1_19912274_19912455
RKRTIFTTEQVAALEDIFKIKQYINREERLAIVNKFQINEKSVKIWFQNRRLKIKRQQRE
>GCA_905147345_ShxD_LR990351.1_19913923_19914017
FIFFFFWSSILELNFYCFVINLKFLHDRKSFFTVYTVFSNFCPLEGAISSYVQRHVAYG
>GCA_905147345_ShxD_LR990351.1_19920427_19920608
RKRTIFTTEQVAALEDIFKIKQYINREERLAIVNKFQINEKSVKIWFQNRRLKIKRQQRE
>GCA_905147345_ShxD_LR990351.1_19948995_19949176
RKRTIFTTEQVAALEDIFKTKKYINREERLAIVNKFQINEKSVKIW
>GCA_905147345_ShxD_LR990351.1_19987038_19987219
RKRTIFTTEQVAALEDIFKTKKYINREERLAIVNKFQINDKSVKIWFQNRRLKIKRQQRE
>GCA_905147345_ShxD_LR990351.1_19990363_19990544
RKRTIFTTEQVAAVEDIFKTKKYINREERLAIVNKFQINDKAIKIWFQNRRLKIKRQQSR
>GCA_905147345_ShxD_LR990351.1_20031971_20032152
RKRTIFTTEQVAALEDIFKTKKYINREERHAIVNKFQINEKSVKIWFQNRRLKIKRQQRE
>GCA_905147345_ShxD_LR990351.1_20033615_20033745
RTKIRENSINREERLAIVNKFQINDKAIKIWFQNRRLKIKRQQSQ
>GCA_905147345_ShxD_LR990351.1_20069033_20069214
RKRTIFTTEQVAALEDIFKIKQYINREERLAIVNKFQINEKSVKIWFQNRRLKIKRQQRE
>GCA_905147345_ShxD_LR990351.1_20070631_20070779
LFFFFFWSSILELNFYCFVINLKFLHDRRSFFTVYTVFSNFCPLEGAISSYVQRHVAYG
>GCA_905147345_ShxD_LR990351.1_20077285_20077466
RKRTIFTTEQVAALEDIFKIKQYINREERLAIVNKFQINEKSVKIWFQNRRLKIKRQQRE
>GCA_905147345_ShxD_LR990351.1_20103505_20103686
RKRTIFTTEQVAALEDIFKIKQYINREERLAIVNKFQMNEKSVKIWFQNRRLKIKRQQRE
>GCA_905147345_ShxD_LR990351.1_20105153_20105292
RTKIRENSINREERLAIVNQFQINDKAIKIWFQNRRLKIKRQQSQ
>GCA_905147345_ShxD_LR990351.1_20110175_20110314
RTKIRENSINREERLAIVNQFQINDKAIKIWFQNRRLKIKRQQSQ
>GCA_905147345_ShxD_LR990351.1_20142658_20142839
RKRTIFTTEQVAALEDIFKIKQYINREERLAIVNKFQINEKSVKIWFQNRRLKIKRQQRE
>GCA_905147345_ShxD_LR990351.1_20144307_20144401
FYFIFFFFWSSILELNFYCFVINLKFLHDRKSFFTVYTVFSNFCALEGAISSYVQRHVA
>GCA_905147345_ShxD_LR990351.1_20150826_20151007
RKRTIFTTEQVAALEDIFKIKQYINREERLAIVNKFQINEKSVKIWFQNRRLKIKRQQRE
>GCA_905147345_ShxD_LR990351.1_20181941_20182122
RKRTIFTTEQVAALEDIFKTKKYINREERLAIVNKFQINDKSVKIWFQNRRLKIKRQQRE
>GCA_905147345_ShxD_LR990351.1_20185141_20185322
RKRTIFTTEQVAAVEDIFKTKKYINREERLAIVNKFQINDKAIKIWFQNRRLKIKRQQSR
>GCA_905147345_ShxD_LR990351.1_20220389_20220570
RKRTIFTTEQVAALEDIFKIKQYIDREERLAIVNKFQINEKSVKIWFQNRRLKIKRQQRE
>GCA_905147345_ShxD_LR990351.1_20222037_20222176
RTKIRENSINREERLAIVNKFQINDKAIKIWFQNRRLKIKRQQSQ
>GCA_905147345_ShxD_LR990351.1_20260598_20260779
RKRTIFTTEQVAALEDIFKIKQYINREERLAIVNKFQINEKSVKIWFQNRRLKIKRQQRE
>GCA_905147345_ShxD_LR990351.1_20294713_20294894
RKRTIFTTEQVAALEDIFKIKQYINREERLAIVNKFQINEKSVKIWFQNRRLKIKRQQRE
>GCA_905147345_ShxD_LR990351.1_20330094_20330275
RKRTIFTTEQVAALEDIFKTKRYINREERLAIVNKFQINDKSVKIWFQNRRLKIKRQQRE
>GCA_905147345_ShxD_LR990351.1_20334097_20334278
RKRTIFTTEQVAALEDIFKTKKYINREERLAIVNKFQINDKAIKIWFQNRRLKIKRQQSQ
>GCA_905147345_ShxD_LR990351.1_20340763_20340950
RKRTLFTTEQVAALEDIFKSK
>GCA_905147345_Ubx_LR990351.1_18855434_18855618
RRRGRQTYTRYQTLELEKEFHTNHYLTRRRRIEMAHALCLTERQIKIWFQNRRMKLKKEI
>GCA_905147345_abd-A_LR990351.1_18497207_18497391
RRRGRQTYTRFQTLELEKEFHFNHYLTRRRRIEIAHALCLTERQIKIWFQNRRMKLKKEL
>GCA_905147345_ftz_LR990351.1_19380243_19380421
SKRTRQTYTRFQTLELEKEFHFNKYLSRRRRIEVSHALGLTERQIKIWFQNRRMKAKKDG
>GCA_905147345_lab_LR990351.1_1541671_1541849
NNTGRTNFTNKQLTELEKEFHFNKYLTRARRIEIASALQLNETQVKIWFQNRRMKQKKRI
>GCA_905147345_zen_LR990351.1_19695667_19695851
TKRARTAYTSSQLVELENEFHQNRYLCRPRRIELANYLQLSERQIKIWFQNRRMKYKKDN
>GCA_905147345_zen_LR990351.1_19701527_19701711
LVELENEFHQNRYLCRPRRIELANYLQLSERQ
>GCA_905147355_Abd-B_LR990282.1_29331164_29331342
VRKKRKPYSKFQTLELEKEFLFNAYVSKQKRWELARNLNLTERQVKIWFQNRRMKNKKNS
>GCA_905147355_Antp_LR990282.1_30369799_30369977
RKRGRQTYTRYQTLELEKEFHFNRYLTRRRRIEIAHALCLTERQIKIWFQNRRMKWKKEN
>GCA_905147355_Dfd_LR990282.1_30652578_30652756
PKRQRTAYTRHQILELEKEFHYNRYLTRRRRIEIAHTLVLSERQIKIWFQNRRMKWKKD
>GCA_905147355_Pb_LR990282.1_30941180_30941301.1
PRRLRTAYTNTQLLELEKEFHFNKYLCRPRRIEIAASLDLTERQVRLR
>GCA_905147355_Pb_LR990282.1_30941180_30941301.2
NTIFFMVKSEQNEIIQYILCFSFQVKVWFQNRRMKHKRQT
>GCA_905147355_Ro_LR990282.1_31204060_31204235.1
LNFRCELATALSLSETQVKIWFQNRRAKDKRIE
>GCA_905147355_Ro_LR990282.1_31204060_31204235.2
PRRQRTTFSAHQTLRLELEYARGEYVARARRYASDLLHIPITFATV
>GCA_905147355_Scr_LR990282.1_30564296_30564483
TKRQRTSYTRYQTLELEKEFHFNRYLTRRRRIEIAHALCLTERQIKIWFQNRRMKWKKEH
>GCA_905147355_ShxA_LR990282.1_30795486_30795664
KRIRTAFTSQQMMELEQEYARTRYLDRSRRIELAKILHLNERTIKIWFQNRRMKEKKDR
>GCA_905147355_ShxB_LR990282.1_30786949_30787127
KKAKRFRSAFTTEQIKYLDAEFRKYPYIGSARRKEVSSALNIPERAVKIWFQNRRMKEK
>GCA_905147355_ShxC_LR990282.1_30784157_30784326
PKRVRTAYSTNQLQALEKIYSTSKYIDVKRRKQLAETLNIGDKALKIWFQNRRMKEKKET
>GCA_905147355_ShxD_LR990282.1_30782155_30782327
RKRKRTAFTTDQILALEQVFSKKPYVNRDERQLLVEQLQVSDKAVKVWFQNRRIKSKREE
>GCA_905147355_Ubx_LR990282.1_30027821_30028005
RRRGRQTYTRYQTLELEKEFHTNHYLTRRRRIEMAHALCLTERQIKIWFQNRRMKLKKEI
>GCA_905147355_abd-A_LR990282.1_29698823_29699007
RRRGRQTYTRFQTLELEKEFHFNHYLTRRRRIEIAHALCLTERQIKIWFQNRRMKLKKEL
>GCA_905147355_ftz_LR990282.1_30481132_30481310
SKRTRQTYTRFQTLELEKEFHFNKYLSRRRRIEVSHALGLTERQIKIWFQNRRMKAKKDG
>GCA_905147355_lab_LR990282.1_18465706_18465884
NNTGRTNFTNKQLTELEKEFHFNKYLTRARRIEIASALQLNETQVKIWFQNRRMKQKKRI
>GCA_905147355_zen_LR990282.1_30772347_30772531
TKRARTAYTSSQLVELENEFHQNRYLCRPRRIELANYLQLSERQIKIWFQNRRMKYKKDN
>GCA_905147365_Abd-B_LR990259.1_9971439_9971617
VRKKRKPYSKFQTLELEKEFLFNAYVSKQKRWELARNLNLTERQVKIWFQNRRMKNKKNS
>GCA_905147365_Antp_LR990259.1_10815532_10815710
RKRGRQTYTRYQTLELEKEFHFNRYLTRRRRIEIAHALCLTERQIKIWFQNRRMKWKKEN
>GCA_905147365_Dfd_LR990259.1_11016444_11016622
PKRQRTAYTRHQILELEKEFHYNRYLTRRRRIEIAHTLVLSERQIKIWFQNRRMKWKKD
>GCA_905147365_Pb_LR990259.1_11210363_11210415.1
PRRLRTAYTNTQLLELEKEFHFNKYLCRPRRIEIAASLDLTERQVSKLFLNNNAYLNIKK
>GCA_905147365_Pb_LR990259.1_11210363_11210415.2
FFISQVKVWFQNRRMKHKRQT
>GCA_905147365_Ro_LR990259.1_11424343_11424521.1
CTILISYRCELATALSLSETQVKIWFQNRRAKDKRIE
>GCA_905147365_Ro_LR990259.1_11424343_11424521.2
PRRQRTTFSAHQTLRLELEYARGEYVARARRCGKLLYYSLIARSRQLIK
>GCA_905147365_Scr_LR990259.1_10949335_10949522
TKRQRTSYTRYQTLELEKEFHFNRYLTRRRRIEIAHALCLTERQIKIWFQNRRMKWKKEH
>GCA_905147365_ShxA_LR990259.1_11109337_11109515
RKRVRTAFTTNQLQDLEDQYRINRYLERGTRIFLSRKLNVSERVIKIWFQNRRMKEKKDR
>GCA_905147365_ShxB_LR990259.1_11101987_11102165
KEKRSRTAFTTEQLNYLEQEYKTCPYSEHERLCRIANIIRKPEKVVKIWFQNRRSRERK
>GCA_905147365_ShxC_LR990259.1_11100112_11100293
KKRIRTAFTTDQVLLLENTFSERKYIDKWTRQKLANRLKISEKNVKVWFQNRRMKNKRLS
>GCA_905147365_Ubx_LR990259.1_10533755_10533939
RRRGRQTYTRYQTLELEKEFHTNHYLTRRRRIEMAHALCLTERQIKIWFQNRRMKLKKEI
>GCA_905147365_abd-A_LR990259.1_10283125_10283309
RRRGRQTYTRFQTLELEKEFHFNHYLTRRRRIEIAHALCLTERQIKIWFQNRRMKLKKEL
>GCA_905147365_ftz_LR990259.1_10885389_10885567
SKRTRQTYTRYQTLELEKEFHFNKYLTRKRRIEVSNALSLTERQIKIWFQNRRMKAKKDG
>GCA_905147365_lab_LR990259.1_838291_838469
GNTGRTNFTNKQLTELEKEFHFNKYLTRARRIEIASALQLNETQVKIWFQNRRMKQKKRI
>GCA_905147365_zen_LR990259.1_11094311_11094489
TKRARTAYTSSQLVELENEFHQNRYLCRPRRIELANYLQLSERQIKIWFQNRRMKYKKDN
>GCA_905147375_Abd-B_LR990200.1_7335861_7336039
VRKKRKPYSKFQTLELEKEFLFNAYVSKQKRWELARNLNLTERQVKIWFQNRRMKNKKNS
>GCA_905147375_Antp_LR990200.1_8101964_8102142
RKRGRQTYTRYQTLELEKEFHFNRYLTRRRRIEIAHALCLTERQIKIWFQNRRMKWKKEN
>GCA_905147375_Dfd_LR990200.1_8304499_8304677
PKRQRTAYTRHQILELEKEFHYNRYLTRRRRIEIAHTLVLSERQIKIWFQNRRMKWKKD
>GCA_905147375_Pb_LR990200.1_8454584_8454699.1
PRRLRTAYTNTQLLELEKEFHFNKYLCRPRRIEIAASLDLTERQVMLIIFTSLHPGV
>GCA_905147375_Pb_LR990200.1_8454584_8454699.2
IVLQVKVWFQNRRMKHKRQT
>GCA_905147375_Ro_LR990200.1_8589002_8589183.1
KFVMDKDPPISSSLNDFNALNVKGYAHFISRCELASALSLSETQVKIWFQNRRAKDKRIE
>GCA_905147375_Ro_LR990200.1_8589002_8589183.2
PRRQRTTFSAHQTLRLELEYARGEYVARAR
>GCA_905147375_Scr_LR990200.1_8252889_8253076
TKRQRTSYTRYQTLELEKEFHFNRYLTRRRRIEIAHALCLTERQIKIWFQNRRMKWKKEH
>GCA_905147375_ShxA_LR990200.1_8379411_8379589
QKRVRTAFTSNQMMELEQEYARTRYLDRTRRIELADTLRLNERTIKIWFQNRRMKEKKD
>GCA_905147375_ShxB_LR990200.1_8376175_8376356
PKRFRSAFTTEQINYLEALFQKFPYIDRDKRKEVAAILKMEDRPIKIWFQNRRMKEKKE
>GCA_905147375_ShxC_LR990200.1_8374047_8374228
PKRIRTAYTTEQLQTLETIFNQTKYITSEYRQKIAKLLKVNDKSIKIWFQNRRMKLKKSS
>GCA_905147375_ShxD_LR990200.1_8372123_8372304
RKRKRIVFTSEQLEVLEAVFTKKPYITRDERQSLVQELQLNDKSIKVWFQNRRLKNRKGD
>GCA_905147375_Ubx_LR990200.1_7842806_7842990
RRRGRQTYTRYQTLELEKEFHTNHYLTRRRRIEMAHALCLTERQIKIWFQNRRMKLKKEI
>GCA_905147375_abd-A_LR990200.1_7599833_7600017
RRRGRQTYTRFQTLELEKEFHFNHYLTRRRRIEIAHALCLTERQIKIWFQNRRMKLKKEL
>GCA_905147375_ftz_LR990200.1_8184502_8184680
SKRTRQTYTRFQTLELEKEFHFNKYLSRRRRIEVSHALGLTERQIKIWFQNRRMKAKKDG
>GCA_905147375_lab_LR990200.1_813473_813651
NNTGRTNFTNKQLTELEKEFHFNKYLTRARRIEIASALQLNETQVKIWFQNRRMKQKKRI
>GCA_905147375_zen_LR990200.1_8368079_8368263
TKRARTAYTSSQLVELENEFHQNRYLCRPRRIELANYLQLSERQIKIWFQNRRMKYKKDN
>GCA_905147385_Abd-B_LR990235.1_5609690_5609868
VRKKRKPYSKFQTLELEKEFLFNAYVSKQKRWELARNLNLTERQVKIWFQNRRMKNKKN
>GCA_905147385_Antp_LR990235.1_4850417_4850595
RKRGRQTYTRYQTLELEKEFHFNRYLTRRRRIEIAHALCLTERQIKIWFQNRRMKWKKE
>GCA_905147385_Dfd_LR990235.1_4646931_4647109
PKRQRTAYTRHQILELEKEFHYNRYLTRRRRIEIAHTLVLSERQIKIWFQNRRMKWKKDN
>GCA_905147385_Pb_LR990235.1_4459093_4459256.1
FNRSNFVSENGLPRRLRTAYTNTQLLELEKEFHFNKYLCRPRRIEIAASLDLTERQ
>GCA_905147385_Pb_LR990235.1_4459093_4459256.2
QPWQLFLPDRGPSSSRNFSNPVLELLPPSDVVESLSSPSSLLLKVCRLCFMRR
>GCA_905147385_Ro_LR990235.1_4303289_4303371.1
RCELASALSLSETQVKIWFQNRRAKDKRIEKAHLDQQY
>GCA_905147385_Ro_LR990235.1_4303289_4303371.2
YKNIVFFYYLTKKINIVLVARRRRKESRPRRQRTTFSAHQTLRLELEYARGEYVARAR
>GCA_905147385_Scr_LR990235.1_4712212_4712399
TKRQRTSYTRYQTLELEKEFHFNRYLTRRRRIEIAHALCLTERQIKIWFQNRRMKWKKE
>GCA_905147385_ShxA_LR990235.1_4558051_4558229
AKRIRTAFTSNQMMELENEYARARYLDRSRRIELAEILNLNERTIKIWFQNRRMKEKKDK
>GCA_905147385_ShxB_LR990235.1_4561546_4561706
SKRFRSAFTTEQINYLEKEFKRFPYIGSANRKEVANTLSISERAVKIWFQNRRMKEKKEN
>GCA_905147385_ShxC_LR990235.1_4563446_4563633
KRNRTSFTTDQIRLLENTFSRAKYINTESRKELAELLNIDEKCVKVWFQNRRMKEKRES
>GCA_905147385_ShxD_LR990235.1_4566763_4566944
RRRTTFTTQQIIALEEVFKKKPYVHREERIEMMKRLRISEKSIKVWFQNRRRLTDRRSND
>GCA_905147385_Ubx_LR990235.1_5142995_5143179
RRRGRQTYTRYQTLELEKEFHTNHYLTRRRRIEMAHALCLTERQIKIWFQNRRMKLKKE
>GCA_905147385_abd-A_LR990235.1_5369919_5370103
RRRGRQTYTRFQTLELEKEFHFNHYLTRRRRIEIAHALCLTERQIKIWFQNRRMKLKKE
>GCA_905147385_ftz_LR990235.1_4770740_4770918
GSKRTRQTYTRFQTLELEKEFHFNKYLSRRRRIEVSHALGLTERQIKIWFQNRRMKAKK
>GCA_905147385_lab_LR990235.1_14936616_14936794.1
NNTGRTNFTNKQLTELEKEFHFNKYLTRARRIEIASALQLNETQVKIWFQNRRMKQKKR
>GCA_905147385_lab_LR990235.1_14936616_14936794.2
NTGRTNFTNKQLTELEKEFHFNKYLTRARRIEIASALQLNETQVKIWFQNRRMKQKKRI
>GCA_905147385_zen_LR990235.1_4568722_4568906
TKRARTAYTSSQLVELENEFHQNRYLCRPRRIELANYLQLSERQIKIWFQNRRMKYKKD
>GCA_905147715_Abd-B_LR990646.1_14908524_14908702
VRKKRKPYSKFQTLELEKEFLFNAYVSKQKRWELARNLNLTERQVKIWFQNRRMKNKKN
>GCA_905147715_Antp_LR990646.1_13876447_13876625
RKRGRQTYTRYQTLELEKEFHFNRYLTRRRRIEIAHALCLTERQIKIWFQNRRMKWKKE
>GCA_905147715_Dfd_LR990646.1_13570951_13571129
PKRQRTAYTRHQILELEKEFHYNRYLTRRRRIEIAHTLVLSERQIKIWFQNRRMKWKKDN
>GCA_905147715_Pb_LR990646.1_13353096_13353259.1
QLLSSIIFITENGLPRRLRTAYTNTQLLELEKEFHFNKYLCRPRRIEIAASLDLTERQV
>GCA_905147715_Pb_LR990646.1_13353096_13353259.2
PWQLFLPDRGPSSSKNLSSPVLELLPPSDVVESLSSPSSVLLSVCLLCFIRLFWNHTFT
>GCA_905147715_Ro_LR990646.1_13067717_13067778.1
RTSQFVVEKVQTRFIFPVARRRRKESRPRRQRTTFSAHQTLRLELEYARGEYVARARRY
>GCA_905147715_Ro_LR990646.1_13067717_13067778.2
RPRTSQFVVEKVQTRFIFPVARRRRKESRPRRQRTTFSAHQTLRLELEYARGEYVARAR
>GCA_905147715_Scr_LR990646.1_13658996_13659183
TKRQRTSYTRYQTLELEKEFHFNRYLTRRRRIEIAHALCLTERQIKIWFQNRRMKWKKE
>GCA_905147715_ShxA_LR990646.1_13464430_13464608
QKRIRTAFTSQQMMELEQEYARTRYLDRARRIELADLLRLNERTIKIWFQNRRMKEKKDR
>GCA_905147715_ShxB_LR990646.1_13469436_13469614
IKRFRSAFTTDQVNYLEKQFKKFPYIGNAHRKEVASALSIPERAVKIWFQNRRMKEKKES
>GCA_905147715_ShxC_LR990646.1_13472299_13472477
KRVRTAFSTDQLRALERAYSRHRYVDSEKRAALANALKIGDKCIKIWFQNRRMKEKRES
>GCA_905147715_ShxD_LR990646.1_13475788_13475978
NFKAVVKRKRKRTIFTTEQVEALEEIFKTKQYISREERQMIVNNLQINDKSVKIWFQNR
>GCA_905147715_Ubx_LR990646.1_14228975_14229159
RRRGRQTYTRYQTLELEKEFHTNHYLTRRRRIEMAHALCLTERQIKIWFQNRRMKLKKE
>GCA_905147715_abd-A_LR990646.1_14561918_14562102
RRRGRQTYTRFQTLELEKEFHFNHYLTRRRRIEIAHALCLTERQIKIWFQNRRMKLKKE
>GCA_905147715_ftz_LR990646.1_13735854_13736032
GSKRTRQTYTRFQTLELEKEFHFNKYLSRRRRIEVSHALGLTERQIKIWFQNRRMKAKK
>GCA_905147715_lab_LR990646.1_31266956_31267134.1
NNTGRTNFTNKQLTELEKEFHFNKYLTRARRIEIASALQLNETQVKIWFQNRRMKQKKR
>GCA_905147715_lab_LR990646.1_31266956_31267134.2
NTGRTNFTNKQLTELEKEFHFNKYLTRARRIEIASALQLNETQVKIWFQNRRMKQKKRI
>GCA_905147715_zen_LR990646.1_13479006_13479190
FTKRARTAYTSSQLVELENEFHQNRYLCRPRRIELANYLQLSERQIKIWFQNRRMKYKK
>GCA_905147745_Abd-B_LR990528.1_10961202_10961380
VRKKRKPYSKFQTLELEKEFLFNAYVSKQKRWELARNLNLTERQVKIWFQNRRMKNKKNS
>GCA_905147745_Antp_LR990528.1_11833884_11834062
RKRGRQTYTRYQTLELEKEFHFNRYLTRRRRIEIAHALCLTERQIKIWFQNRRMKWKKEN
>GCA_905147745_Dfd_LR990528.1_12073367_12073545
PKRQRTAYTRHQILELEKEFHYNRYLTRRRRIEIAHTLVLSERQIKIWFQNRRMKWKKD
>GCA_905147745_Pb_LR990528.1_12279126_12279265.1
PRRLRTAYTNTQLLELEKEFHFNKYLCRPRRIEIAASLDLTERQVRLKII
>GCA_905147745_Pb_LR990528.1_12279126_12279265.2
LLLQVKVWFQNRRMKHKRQT
>GCA_905147745_Ro_LR990528.1_12448294_12448385.1
PLGENRRDVMFLIFTVVSFFRCELASALSLSETQVKIWFQNRRAKDKRIE
>GCA_905147745_Ro_LR990528.1_12448294_12448385.2
PRRQRTTFSAHQTLRLELEYARGEYVARARRYVMQGWSE
>GCA_905147745_Scr_LR990528.1_11998560_11998747
TKRQRTSYTRYQTLELEKEFHFNRYLTRRRRIEIAHALCLTERQIKIWFQNRRMKWKKEH
>GCA_905147745_ShxA_LR990528.1_12177241_12177419
QKRIRTAFTSQQMMDLEQEYARTRYLDRARRIELAEILRLNERTIKIWFQNRRMKEKKD
>GCA_905147745_ShxB_LR990528.1_12172479_12172657
KRFRSAFTTDQVHYLENQFKKFPYIGNAHRKEVAQALNIPERAVKIWFQNRRMKEKKES
>GCA_905147745_ShxC_LR990528.1_12169496_12169659
QKRVRTAFSTNQLKVLEKMYSRHKYIDAEKRAQLANALDIGDKCIKIWFQNRRMKEKKES
>GCA_905147745_ShxD_LR990528.1_12167143_12167330
GKRKRTVFTTEQIEALEEIFKTKQYVSREDRQVIVNKLQLNDKVVKIWFQNRRLKIKRMQ
>GCA_905147745_Ubx_LR990528.1_11527948_11528132
RRRGRQTYTRYQTLELEKEFHTNHYLTRRRRIEMAHALCLTERQIKIWFQNRRMKLKKEI
>GCA_905147745_abd-A_LR990528.1_11256846_11257030
RRRGRQTYTRFQTLELEKEFHFNHYLTRRRRIEIAHALCLTERQIKIWFQNRRMKLKKEL
>GCA_905147745_ftz_LR990528.1_11930139_11930317
SKRTRQTYTRFQTLELEKEFHFNKYLSRRRRIEVSHALGLTERQIKIWFQNRRMKAKKDG
>GCA_905147745_lab_LR990528.1_1024086_1024264
NNTGRTNFTNKQLTELEKEFHFNKYLTRARRIEIASALQLNETQVKIWFQNRRMKQKKRI
>GCA_905147745_zen_LR990528.1_12162899_12163083
TKRARTAYTSSQLVELENEFHQNRYLCRPRRIELANYLQLSERQIKIWFQNRRMKYKKDN
>GCA_905147765_Abd-B_LR990560.1_4707844_4708022
VRKKRKPYSKFQTLELEKEFLFNAYVSKQKRWELARNLNLTERQVKIWFQNRRMKNKKN
>GCA_905147765_Antp_LR990560.1_4032299_4032477
RKRGRQTYTRYQTLELEKEFHFNRYLTRRRRIEIAHALCLTERQIKIWFQNRRMKWKKE
>GCA_905147765_Dfd_LR990560.1_3847638_3847816
PKRQRTAYTRHQILELEKEFHYNRYLTRRRRIEIAHTLVLSERQIKIWFQNRRMKWKKDN
>GCA_905147765_Pb_LR990560.1_3677922_3678070.1
YYFISENGLPRRLRTAYTNTQLLELEKEFHFNKYLCRPRRIEIAASLDLTERQV
>GCA_905147765_Pb_LR990560.1_3677922_3678070.2
QPWQLFLPDNGPSSSRNFSKPVLELLPPSDVVESLSSPSSLLLNVCLLCFIRR
>GCA_905147765_Pb_LR990560.1_3677922_3678070.2
VKVWFQNRRMKHKRQTLSKSEDGDDKDSTTSEGGKSSKTGLEKFLDDDGPLSGKKSCQG
>GCA_905147765_Pb_LR990560.1_3677922_3678070.2
AKVKMATTKTLQHQKAARVLKLVWKSFLMMMVHYLVKKAAKA
>GCA_905147765_Ro_LR990560.1_3557598_3557704.1
RCELASALSLSETQVKIWFQNRRAKDKRIEKAHLDQQYRFVMFFL
>GCA_905147765_Ro_LR990560.1_3557598_3557704.2
LVFFFSVARRRRKESRPRRQRTTFSAHQTLRLELEYARGEYVARAR
>GCA_905147765_Scr_LR990560.1_3911520_3911707
TKRQRTSYTRYQTLELEKEFHFNRYLTRRRRIEIAHALCLTERQIKIWFQNRRMKWKKE
>GCA_905147765_ShxA_LR990560.1_3763427_3763605
AKRIRTAFTSQQMMELENEYVRTRYLDRSRRIELSEILKLNERTIKIWFQNRRMKEKKDR
>GCA_905147765_ShxB_LR990560.1_3767575_3767753
SKRYRSAFTTEQINYLENEFRKFPYIGNTNRKEVANILDISERAVKIWFQNRRMKEKREV
>GCA_905147765_ShxC_LR990560.1_3769609_3769787
KRNRTAYTTEQLRVLEKTFCRSKYIDAERRKELSQCLMIGEKCIKVWFQNRRMKEKKES
>GCA_905147765_ShxD_LR990560.1_3771928_3772106
RKRTMFTTEQIIALEEVFNKRPYINREERISMMKKLHVSEKSIKVWFQNRRRLTDKRSKE
>GCA_905147765_Ubx_LR990560.1_4276758_4276942
RRRGRQTYTRYQTLELEKEFHTNHYLTRRRRIEMAHALCLTERQIKIWFQNRRMKLKKE
>GCA_905147765_abd-A_LR990560.1_4486795_4486979
RRRGRQTYTRFQTLELEKEFHFNHYLTRRRRIEIAHALCLTERQIKIWFQNRRMKLKKE
>GCA_905147765_ftz_LR990560.1_3962640_3962818
GSKRTRQTYTRFQTLELEKEFHFNKYLSRRRRIEVSHALGLTERQIKIWFQNRRMKAKK
>GCA_905147765_lab_LR990560.1_12183478_12183656.1
NNTGRTNFTNKQLTELEKEFHFNKYLTRARRIEIASALQLNETQVKIWFQNRRMKQKKR
>GCA_905147765_lab_LR990560.1_12183478_12183656.2
NTGRTNFTNKQLTELEKEFHFNKYLTRARRIEIASALQLNETQVKIWFQNRRMKQKKRI
>GCA_905147765_zen_LR990560.1_3773699_3773883
TKRARTAYTSSQLVQLENEFHQNRYLCRPRRIELANYLQLSERQIKIWFQNRRMKYKKD
>GCA_905147785_Abd-B_LR990495.1_6640901_6641079
VRKKRKPYSKFQTLELEKEFLFNAYVSKQKRWELARNLNLTERQVKIWFQNRRMKNKKNS
>GCA_905147785_Antp_LR990495.1_7286698_7286876
RKRGRQTYTRYQTLELEKEFHFNRYLTRRRRIEIAHALCLTERQIKIWFQNRRMKWKKEN
>GCA_905147785_Dfd_LR990495.1_7459506_7459684
PKRQRTAYTRHQILELEKEFHYNRYLTRRRRIEIAHTLVLSERQIKIWFQNRRMKWKKD
>GCA_905147785_Pb_LR990495.1_7602921_7603045.1
PRRLRTAYTNTQLLELEKEFHFNKYLCRPRRIEIAASLDLTERQVKID
>GCA_905147785_Pb_LR990495.1_7602921_7603045.2
KTNKRCTPRQVKVWFQNRRMKHKRQT
>GCA_905147785_Ro_LR990495.1_7728857_7728963.1
TILFTRCELASTLSLSETQVKIWFQNRRAKDKRIE
>GCA_905147785_Ro_LR990495.1_7728857_7728963.2
PRRQRTTFSAHQTLRLELEYARGEYVARAR
>GCA_905147785_Scr_LR990495.1_7405051_7405238
TKRQRTSYTRYQTLELEKEFHFNRYLTRRRRIEIAHALCLTERQIKIWFQNRRMKWKKEH
>GCA_905147785_ShxA_LR990495.1_7524880_7525064
KRIRTAFTSQQMMELEQEYARTRYLDRARRIELAESLRLNERTIKIWFQNRRMKEKKDR
>GCA_905147785_ShxB_LR990495.1_7518727_7518917
GKRFRSAFTTDQIYYLEKQFKKFPYIGNGHRKEVAMTLNIPERAVKIWFQNRRMKEKKD
>GCA_905147785_ShxC_LR990495.1_7516675_7516856
PKRVRTAYTTDQLRSLEKIYTSHKYITTESRKELAKSLNIGEKCIKIWFQNRRMKEKRES
>GCA_905147785_ShxD_LR990495.1_7515129_7515310
RKRKRTMFTTEQIETLEEIFKSKPYINRDDRQVLVQKLQVSDKSVKVWFQNRRLKGKRNE
>GCA_905147785_Ubx_LR990495.1_7063079_7063263
RRRGRQTYTRYQTLELEKEFHTNHYLTRRRRIEMAHALCLTERQIKIWFQNRRMKLKKEI
>GCA_905147785_abd-A_LR990495.1_6874103_6874287
RRRGRQTYTRFQTLELEKEFHFNHYLTRRRRIEIAHALCLTERQIKIWFQNRRMKLKKEL
>GCA_905147785_ftz_LR990495.1_7354947_7355125
SKRTRQTYTRFQTLELEKEFHFNKYLSRRRRIEVSHALGLTERQIKIWFQNRRMKAKKDG
>GCA_905147785_lab_LR990495.1_741416_741594
NNTGRTNFTNKQLTELEKEFHFNKYLTRARRIEIASALQLNETQVKIWFQNRRMKQKKRI
>GCA_905147785_zen_LR990495.1_7511412_7511590
TKRARTAYTSSQLVELENEFHQNRYLCRPRRIELANYLQLSERQIKIWFQNRRMKYKKDN
>GCA_905147795_Abd-B_LR990590.1_8005552_8005730
VRKKRKPYSKFQTLELEKEFLFNAYVSKQKRWELARNLNLTERQVKIWFQNRRMKNKKN
>GCA_905147795_Antp_LR990590.1_7433087_7433265
RKRGRQTYTRYQTLELEKEFHFNRYLTRRRRIEIAHALCLTERQIKIWFQNRRMKWKKE
>GCA_905147795_Dfd_LR990590.1_7257136_7257314
PKRQRTAYTRHQILELEKEFHYNRYLTRRRRIEIAHTLVLSERQIKIWFQNRRMKWKKDN
>GCA_905147795_Pb_LR990590.1_7085463_7085608.1
YYNFYFTENGLPRRLRTAYTNTQLLELEKEFHFNKYLCRPRRIEIAASLDLTERQVSFM
>GCA_905147795_Pb_LR990590.1_7085463_7085608.2
QPWQLFFPDRGPSSSVNFSMPVLLLPPSEVVESLSSPSSLLLNVCLLCFMRL
>GCA_905147795_Ro_LR990590.1_8377123_8377205.1
NNFIFCRCELASALSLSETQVKIWFQNRRAKDKRIE
>GCA_905147795_Ro_LR990590.1_8377123_8377205.2
PRRQRTTFSAHQTLRLELEYARGEYVARAR
>GCA_905147795_Scr_LR990590.1_7322412_7322599
TKRQRTSYTRYQTLELEKEFHFNRYLTRRRRIEIAHALCLTERQIKIWFQNRRMKWKKE
>GCA_905147795_ShxA_LR990590.1_7170324_7170502
PKRVRTAFTTQQMMELELEYARTRYLDRNRRIELSDSLHLSEKTIKVWFQNRRMKDKKDR
>GCA_905147795_ShxB_LR990590.1_7174720_7174889
SRRLRSSFTTEQLNYLESEFKKFPYIGNVNRQELSKNLNLPERAIKIWFQNRRMKEKKES
>GCA_905147795_ShxC_LR990590.1_7176474_7176646
KNKRMRTAYTTDQLHVLEDAYKRKKYIDAEGRHELAKRLNVSDKCVKVWFQNRRMKEKK
>GCA_905147795_ShxD_LR990590.1_7180343_7180524
KKRTRTMFTTEQIISMEQIFKSRPYICHDERQELSLKLNISERAIKVWFQNRRRMSERRE
>GCA_905147795_Ubx_LR990590.1_7656864_7657048
RRRGRQTYTRYQTLELEKEFHTNHYLTRRRRIEMAHALCLTERQIKIWFQNRRMKLKKE
>GCA_905147795_abd-A_LR990590.1_7826432_7826616
RRRGRQTYTRFQTLELEKEFHFNHYLTRRRRIEIAHALCLTERQIKIWFQNRRMKLKKE
>GCA_905147795_ftz_LR990590.1_7369925_7370103
GSKRTRQTYTRFQTLELEKEFHFNKYLSRRRRIEVSHALGLTERQIKIWFQNRRMKAKK
>GCA_905147795_lab_LR990599.1_6833896_6834074.1
NNTGRTNFTNKQLTELEKEFHFNKYLTRARRIEIASALQLNETQVKIWFQNRRMKQKKR
>GCA_905147795_lab_LR990599.1_6833896_6834074.2
NTGRTNFTNKQLTELEKEFHFNKYLTRARRIEIASALQLNETQVKIWFQNRRMKQKKRI
>GCA_905147795_zen_LR990590.1_7181959_7182143
TKRARTAYTSSQLVELENEFHQNRYLCRPRRIELANYLHLSERQIKIWFQNRRMKYKKD
>GCA_905147815_Abd-B_LR990614.1_25472323_25472501
VRKKRKPYSKFQTLELEKEFLFNAYVSKQKRWELARNLNLTERQVKIWFQNRRMKNKKNS
>GCA_905147815_Antp_LR990614.1_26719287_26719465
RKRGRQTYTRYQTLELEKEFHFNRYLTRRRRIEIAHALCLTERQIKIWFQNRRMKWKKEN
>GCA_905147815_Dfd_LR990614.1_27080295_27080473
PKRQRTAYTRHQILELEKEFHYNRYLTRRRRIEIAHTLVLSERQIKIWFQNRRMKWKKD
>GCA_905147815_Pb_LR990614.1_27480592_27480689.1
PRRLRTAYTNTQLLELEKEFHFNKYLCRPRRIEIAASLDLTERQVNTP
>GCA_905147815_Pb_LR990614.1_27480592_27480689.2
DDRFKKENYSFLFQVKVWFQNRRMKHKRQT
>GCA_905147815_Ro_LR990614.1_27778094_27778248
LITVNYFLRCELASALSLSETQVKIWFQNRRAKDKRIE
>GCA_905147815_Scr_LR990614.1_26968698_26968885
TKRQRTSYTRYQTLELEKEFHFNRYLTRRRRIEIAHALCLTERQIKIWFQNRRMKWKKEH
>GCA_905147815_ShxA_LR990614.1_27294827_27295005
KRIRTAFTSQQMMELEQEYTRNRYLDRARRIELADILRLHERTIKIWFQNRRMKEKKDR
>GCA_905147815_ShxB_LR990614.1_27289071_27289246
VKRFRSAFTTDQVHYLEKQFKKFPYIGNAHRKEVAIALNIPERAVKIWFQNRRMKEKKE
>GCA_905147815_ShxC_LR990614.1_27216012_27216199
PTRARTVFSTDQLRALEKTFSRSKYIDSKHRRELARSLNIGDKCIKIWFQNRRMKEKRES
>GCA_905147815_ShxC_LR990614.1_27221173_27221360
PTRARTVFSTDQLRALEKTFSRSKYIDSKHRRELARSLNIGDKCIKIWFQNRRMKEKRES
>GCA_905147815_ShxC_LR990614.1_27230093_27230280
PTRARTVFSTDQLRALEKTFSRSKYIDSKHRRELARSLNIGDKCIKIWFQNRRMKEKRES
>GCA_905147815_ShxC_LR990614.1_27238999_27239186
PTRARTVFSTDQLRALEKTFSRSKYIDSKHRRELARSLNIGDKCIKIWFQNRRMKEKRES
>GCA_905147815_ShxC_LR990614.1_27244573_27244760
PTRARTVFSTDQLRALEKTFSRSKYIDSKHRRELARSLNIGDKCIKIWFQNRRMKEKRES
>GCA_905147815_ShxC_LR990614.1_27253507_27253673
EHWRKHFFRSKYIDSKHRRELARSLNIGDKCIKIWFQNRRMKEKRES
>GCA_905147815_ShxC_LR990614.1_27258647_27258834
PTRARIVFSTDQLRALEKTFSRSKYIDSKHRRELARSLNIGDKCIKIWFQNRRMKEKRES
>GCA_905147815_ShxC_LR990614.1_27264205_27264392
PTRARTVFSTDQLRALEKTFSRSKYIDSKHRRELARSLNIGDKCIKIWFQNRRMKEKRES
>GCA_905147815_ShxC_LR990614.1_27274521_27274699
PKRARTAFSTDQLRALEKTFSRSKYIDSERRRELTRSLNTGDKCIKIWFQNRRMKEKRES
>GCA_905147815_ShxC_LR990614.1_27286122_27286306
PKRARTAFSTDQLRALEKTFSRCKYIDSEHRRELARSLNIGDKCIKTWFQNRRMKEKRES
>GCA_905147815_ShxD_LR990614.1_27213345_27213514
KQLPNANVLCSLQNEIFSTKPYISREDRQILVEILQINDKAIKIWFQNRRMKGKRIP
>GCA_905147815_ShxD_LR990614.1_27218542_27218720
CKRKRTVFTTEQVAALEEIFSTKPYISREDRQILVEKLQINDKAIKIWFQNRRLKGKRIT
>GCA_905147815_ShxD_LR990614.1_27227462_27227640
CKRKRTVFTTEQVAALEEIFSTKPYISREDRQILVEKLQINDKAIKIWFQNRRLKGKRIT
>GCA_905147815_ShxD_LR990614.1_27236369_27236547
CKRKRTVFTTEQVAALEEIFSTKPYISREDRQILVEKLQINDKAIKIWFQNRRLKGKKIT
>GCA_905147815_ShxD_LR990614.1_27241533_27241711
CKRKRTVFTTEQVAALEEIFSTKPYISREDRQILVEKLQINDKAIKIWFQNRRLKGKKIT
>GCA_905147815_ShxD_LR990614.1_27250855_27251033
CKRKRTVFTTEQVAALEEIFSTKPYISREDRQILVEKLQINDKAIKIWFQNRRLKGKKIT
>GCA_905147815_ShxD_LR990614.1_27256017_27256195
CKRKRTVFTTEQVAALEEIFSTKPYISREDRQILVEKLQINDKAIKIWFQNRRLKGKRIT
>GCA_905147815_ShxD_LR990614.1_27261180_27261358
CKRKRTVFTTEQVAALEEIFSTKPYISREDRQILVEKLQINDKAIKIWFQNRRLKGKRIT
>GCA_905147815_ShxD_LR990614.1_27266736_27266914
CKRKRTVFTTEQVAALEEIFSTKPYISREDRQILVEKLQINDKAIKIWFQNRRLKGKRIT
>GCA_905147815_ShxD_LR990614.1_27272206_27272381
CKRKRTVFTTEQVAALEEIFSTKPYISREDRQILVEKLQINDKAIKIWFQNRRLKGKRIT
>GCA_905147815_ShxD_LR990614.1_27277922_27278106
CKRKRTVFTTEQVAALEEIFSAKPYISREDSQILVEKLQINDKAIKIWFQNRRLKGKRMT
>GCA_905147815_ShxD_LR990614.1_27283397_27283575
RKRKRTVFTTEQVAALEEIFSTKPYISREDRQILVEKLQINDKAIKIWFQNRRLKGKRMT
>GCA_905147815_Ubx_LR990614.1_26261908_26262092
RRRGRQTYTRYQTLELEKEFHTNHYLTRRRRIEMAHALCLTERQIKIWFQNRRMKLKKEI
>GCA_905147815_abd-A_LR990614.1_25898729_25898913
RRRGRQTYTRFQTLELEKEFHFNHYLTRRRRIEIAHALCLTERQIKIWFQNRRMKLKKEL
>GCA_905147815_ftz_LR990614.1_26866472_26866650
SKRTRQTYTRFQTLELEKEFHFNKYLSRRRRIEVSHALGLTERQIKIWFQNRRMKAKKDG
>GCA_905147815_lab_LR990614.1_1463942_1464120
NNTGRTNFTNKQLTELEKEFHFNKYLTRARRIEIASALQLNETQVKIWFQNRRMKQKKRI
>GCA_905147815_zen_LR990614.1_27211158_27211342
TKRARTAYTSSQLVELENEFHQNRYLCRPRRIELANYLQLSERQIKIWFQNRRMKYKKDN
>GCA_905163395_Abd-B_LR990860.1_6355922_6356100
VRKKRKPYSKFQTLELEKEFLFNAYVSKQKRWELARNLNLTERQVKIWFQNRRMKNKKN
>GCA_905163395_Antp_LR990860.1_5474681_5474859
RKRGRQTYTRYQTLELEKEFHFNRYLTRRRRIEIAHALCLTERQIKIWFQNRRMKWKKE
>GCA_905163395_Dfd_LR990860.1_5229185_5229363
PKRQRTAYTRHQILELEKEFHYNRYLTRRRRIEIAHTLVLSERQIKIWFQNRRMKWKKDN
>GCA_905163395_Pb_LR990860.1_5030055_5030137.1
IKFVSENGLPRRLRTAYTNTQLLELEKEFHFNKYLCRPRRIEIAASLDLTERQVTYL
>GCA_905163395_Pb_LR990860.1_5030055_5030137.2
TLTTLLPGQRTIIIQKFVKTSLGTFASFRSRRILIVSVFAFGQCLPLMFHSPILEPHLHL
>GCA_905163395_Ro_LR990860.1_4845333_4845511.1
RCELASALSLSETQVKIWFQNRRAKDKRIEKAHLDQQY
>GCA_905163395_Ro_LR990860.1_4845333_4845511.2
KIKLADGLLFIIFVKCLVVARRRRKESRPRRQRTTFSAHQTLRLELEYARGEYVARAR
>GCA_905163395_Scr_LR990860.1_5295085_5295272
TKRQRTSYTRYQTLELEKEFHFNRYLTRRRRIEIAHALCLTERQIKIWFQNRRMKWKKE
>GCA_905163395_ShxA_LR990860.1_5134010_5134188
QKRIRTAFTSQQMMELEQEYSRNRYLDRPRRLELSTVLKLNERTIKIWFQNRRMKEKKDK
>GCA_905163395_ShxB_LR990860.1_5137751_5137929
GKRFRSAFTTEQINYLEKEFQKFPYIGIVHRKEVASALNIPEKAIKIWFQNRRMKEKKDT
>GCA_905163395_ShxC_LR990860.1_5140348_5140514
PKRLRTAFTTEQLKTLEKTYTRFRYIDAAKRRELAATLNIGEKNIKIWFQNRRMKEKRE
>GCA_905163395_ShxD_LR990860.1_5143252_5143427
RKRKRTMFTTEQIAVLENFFMKKPYISREERVMLVDELQINERSIKVWFQNRRLKDKRI
>GCA_905163395_Ubx_LR990860.1_5793386_5793570
RRRGRQTYTRYQTLELEKEFHTNHYLTRRRRIEMAHALCLTERQIKIWFQNRRMKLKKE
>GCA_905163395_abd-A_LR990860.1_6069565_6069749
RRRGRQTYTRFQTLELEKEFHFNHYLTRRRRIEIAHALCLTERQIKIWFQNRRMKLKKE
>GCA_905163395_ftz_LR990860.1_5367785_5367963
GSKRTRQTYTRYQTLELEKEFHFNKYLSRRRRIEVSHSLGLTERQIKIWFQNRRMKAKK
>GCA_905163395_lab_LR990860.1_16444039_16444217.1
NNTGRTNFTNKQLTELEKEFHFNKYLTRARRIEIASALQLNETQVKIWFQNRRMKQKKR
>GCA_905163395_lab_LR990860.1_16444039_16444217.2
NTGRTNFTNKQLTELEKEFHFNKYLTRARRIEIASALQLNETQVKIWFQNRRMKQKKRI
>GCA_905163395_zen_LR990860.1_5149652_5149836
TKRARTAYTSSQLVELENEFHQNRYLCRPRRIELANYLQLSERQIKIWFQNRRMKYKKD
>GCA_905163415_Abd-B_LR990924.1_10022449_10022627
VRKKRKPYSKFQTLELEKEFLFNAYVSKQKRWELARNLNLTERQVKIWFQNRRMKNKKN
>GCA_905163415_Antp_LR990924.1_9176840_9177018
RKRGRQTYTRYQTLELEKEFHFNRYLTRRRRIEIAHALCLTERQIKIWFQNRRMKWKKE
>GCA_905163415_Dfd_LR990924.1_8948405_8948583
PKRQRTAYTRHQILELEKEFHYNRYLTRRRRIEIAHTLVLSERQIKIWFQNRRMKWKKDN
>GCA_905163415_Pb_LR990924.1_8126907_8127058.1
SIIFITENGLPRRLRTAYTNTQLLELEKEFHFNKYLCRPRRIEIAASLDLTERQVRMKI
>GCA_905163415_Pb_LR990924.1_8126907_8127058.2
PWQLFLPDRGPSSSKNLSSPVLELLPPSDVVESLSSPSSVLLSVCLLCFIRLFWNQTFT
>GCA_905163415_Ro_LR990924.1_7973665_7973789.1
RCELASALSLSETQVKIWFQNRRAKDKRIEKAQLDQQY
>GCA_905163415_Ro_LR990924.1_7973665_7973789.2
QPIDCFCRKSSNPFCFSVARRRRKESRPRRQRTTFSAHQTLRLELEYARGEYVARARRY
>GCA_905163415_Scr_LR990924.1_9020364_9020551
TKRQRTSYTRYQTLELEKEFHFNRYLTRRRRIEIAHALCLTERQIKIWFQNRRMKWKKE
>GCA_905163415_ShxA_LR990924.1_8224389_8224567
QKRIRTAFTTQQIMDLEQEYARSRYLDRARRFELADVLRLDERTIKIWFQNRRMKEKRDT
>GCA_905163415_ShxA_LR990924.1_8249936_8250114
QKRIRTAFTTQQIMDLEQEYARSRYLNRARRFELADVLRLDERTIKIWFQNRRMKEKKDT
>GCA_905163415_ShxA_LR990924.1_8268071_8268249
QKRIRTAFTTQQIMDLEQEYARSRYLDRARRFELADVLRLDERTIKIWFQNRRMKEKKDT
>GCA_905163415_ShxA_LR990924.1_8285130_8285308
QKRIRTAFTTQQIMDLEQEYARSRYLNRARRFELADVLRLDERTIKIWFQNRRMKEKKDT
>GCA_905163415_ShxA_LR990924.1_8299096_8299274
QKRIRTAFTTQQIMDLEQEYARSRYLDRARRFELADVLRLDERTIKIWFQNRRMKEKKDT
>GCA_905163415_ShxA_LR990924.1_8311570_8311748
QKRIRTAFTTQQIMDLEQEYARSRYLNRARRFELADVLRLDERTIKIWFQNRRMKEKKDT
>GCA_905163415_ShxA_LR990924.1_8322675_8322853
QKRIRTAFTTQQIMDLEQEYARSRYLDRARRFELADVLRLDERTIKIWFQNRRMKEKKDT
>GCA_905163415_ShxA_LR990924.1_8334596_8334774
QKRIRTAFTTQQIMDLEQEYARSRYLNRARRFKLADVLRLDERTIKIWFQNRRMKEKKDT
>GCA_905163415_ShxA_LR990924.1_8348408_8348586
QKRIRTAFTTQQIMDLEQEYARSRYLNRARRFELADVLRLDERTIKIWFQNRRMKEKKDT
>GCA_905163415_ShxA_LR990924.1_8363340_8363521
QKRIRTAFTTQQIMDLEQEYARSRYLDRARRFELADVLRLDERTIKIWFQNRRMKEKKDI
>GCA_905163415_ShxA_LR990924.1_8396436_8396614
QKRIRTAFTTQQIMDLEQEYARSRYLDRARRFELADVLRLDERTIKIWFQNRRMKEKKVT
>GCA_905163415_ShxA_LR990924.1_8413840_8414018
QKRIRTAFTTQQIMDLEQEYARSRYLNRARRFELADVLRLDERTIKIWFQNRRMKEKKDT
>GCA_905163415_ShxA_LR990924.1_8430079_8430257
QKRIRTAFTTQQIMDLEQEYARSRYLNRARRFELADVLRLDERTIKIWFQNRRMKEKKDT
>GCA_905163415_ShxA_LR990924.1_8450530_8450708
QKRIRTAFTTQQIMDLEQEYARSRYLNRARRFELADVLRLDERTIKIWFQNRRMKEKKDT
>GCA_905163415_ShxA_LR990924.1_8464099_8464277
QKRIRTAFTTQQIMDLEQEYARSRYLNRARRFELADVLRLDERTIKIWFQNRRMKEKKHT
>GCA_905163415_ShxA_LR990924.1_8475051_8475229
QKRIRTAFTTQQIMDLEQEYARSRYLNRARRFELADVLRLDERTIKIWFQNRRMKEKKHT
>GCA_905163415_ShxA_LR990924.1_8488109_8488287
QKRIRTAFTTQQIMDLEQEYARSRYLNRARRFELADVLRLDERTIKIWFQNRRMKEKKDT
>GCA_905163415_ShxA_LR990924.1_8499159_8499337
QKRIRTAFTTQQIMDLEQEYARSRYLNRARRFELADVLRLDERTIKIWFQNRRMKEKKDT
>GCA_905163415_ShxA_LR990924.1_8509776_8509954
QKRIRTAFTTQQIMDLEQEYARSRYLNRARRFELADVLCLDERTIKIWFQNRRMKEKKDT
>GCA_905163415_ShxB_LR990924.1_8513969_8514147
AKRFRSAFTTDQVNYLEQQFKKFPYIGVANRQELASVLNLSERAIKIWFQNRRMKEKKET
>GCA_905163415_ShxB_LR990924.1_8518441_8518619
VKRFRSTFITDQVNYLEKQFNKFPYIGNALRKEAASALNILERAVKIWFQNRWMKEKNAS
>GCA_905163415_ShxB_LR990924.1_8521128_8521306
VKRFRSTFITDQVNYLEKQFNKFPYIGNALRKETASALNILERAVKIWFQNRWMKEKNAS
>GCA_905163415_ShxB_LR990924.1_8523815_8523993
VKRFRSTFITDQVNYLEKQFNKFPYIGNALRKEVASALYILERAVKIWFQNRWMKEKNES
>GCA_905163415_ShxC_LR990924.1_8517213_8517397
KQKRVQTAFSTIQLRALERVFSRHRYVNSEKRAVLANALKIGEKYIEDWFQNRRMKEKR
>GCA_905163415_ShxC_LR990924.1_8519898_8520076
KQKRVRTAFSTNQLRALERVFSRHRYVNSEKRAVLANSLKIGEKCIEDWFQNRRMKEKR
>GCA_905163415_ShxC_LR990924.1_8522589_8522773
KQKRVQTAFSTIQLRVLERVFSCHRYVNSEKRAVLANALKIGEKCIEDWFQNRRMKEKR
>GCA_905163415_ShxC_LR990924.1_8526671_8526849
KRVRTAFSTDQVWALEKEFSSYKYITSLKRAKLANALKIDEKCIKVWFQNRRMKEKRQS
>GCA_905163415_ShxD_LR990924.1_8529882_8530066
KFKAVVKRKRKRTMFTTEQVEVLEEIFKTQKYVSRAERQPIVNNLKINDKAVKIWFQNR
>GCA_905163415_ShxD_LR990924.1_8533092_8533282
FLFIRSVLPSSEGNFKAVVKRKRKCTMFTTEQVEALEAIFKKKQYVSREERQLIVNNLQ
>GCA_905163415_ShxD_LR990924.1_8551477_8551637
VEALEEIFKTKQHVSRKERQLIVNSLQINDKAVKIWFQNRRLKEVARPG
>GCA_905163415_ShxD_LR990924.1_8556400_8556602
PSILEPFILTALSLICKLFTISCLSFRLTCCLVLKISSKASTYSVVKMVCLRLR
>GCA_905163415_ShxD_LR990924.1_8556400_8556602
VEALEEIFKTKQHVSRKERQLIVNSLQINDKAVKINGSRIE
>GCA_905163415_ShxD_LR990924.1_8561353_8561555
PSILEPFILTALSLICKLFTISCLSFRLTCCLVLKISSKASTYSVVKMVCLRLR
>GCA_905163415_ShxD_LR990924.1_8561353_8561555
VEALEEIFKTKQHVSRKERQLIVNSLQINDKAVKINGSRIE
>GCA_905163415_ShxD_LR990924.1_8566306_8566508
PSILEPFILTALSLICKLFTISCLSFRLTCCLVLKISSKASTYSVVKMVCLRLR
>GCA_905163415_ShxD_LR990924.1_8566306_8566508
VEALEEIFKTKQHVSRKERQLIVNSLQINDKAVKINGSRIE
>GCA_905163415_ShxD_LR990924.1_8567036_8567148
PSILEPFILTALSLICKLFTISCLSFRLTCCLVLKISSKASTYSVVKMVCLRLR
>GCA_905163415_ShxD_LR990924.1_8567036_8567148
VEALEEIFKTKQHVSRKERQLIVNSLQINDKAVKINGSRIE
>GCA_905163415_Ubx_LR990924.1_9466244_9466428
RRRGRQTYTRYQTLELEKEFHTNHYLTRRRRIEMAHALCLTERQIKIWFQNRRMKLKKE
>GCA_905163415_abd-A_LR990924.1_9725198_9725382
RRRGRQTYTRFQTLELEKEFHFNHYLTRRRRIEIAHALCLTERQIKIWFQNRRMKLKKE
>GCA_905163415_ftz_LR990924.1_9085178_9085356
GSKRTRQTYTRFQTLELEKEFHFNKYLSRRRRIEVSHALGLTERQIKIWFQNRRMKAKK
>GCA_905163415_lab_LR990924.1_20105128_20105306.1
NNTGRTNFTNKQLTELEKEFHFNKYLTRARRIEIASALQLNETQVKIWFQNRRMKQKKR
>GCA_905163415_lab_LR990924.1_20105128_20105306.2
NTGRTNFTNKQLTELEKEFHFNKYLTRARRIEIASALQLNETQVKIWFQNRRMKQKKRI
>GCA_905163415_zen_LR990924.1_8575164_8575348
GFTKRARTAYTSSQLVELENEFHQNRYLCRPRRIELANYLQLSERQIKIWFQNRRMKYK
>GCA_905163415_zen_LR990924.1_8585575_8585759
GFTKRARTAYTSSQLVELENEFHQNRYLCRPRRIELANYLQLSERQIKIWFQNRRMKYK
>GCA_905163415_zen_LR990924.1_8595991_8596175
GFTKRARTAYTSSQLVELENEFHQNRYLCRPRRIELANYLQLSERQIKIWFQNRRMKYK
>GCA_905163415_zen_LR990924.1_8606404_8606588
GFTKRARTAYTSSQLVELENEFHQNRYLCRPRRIELANYLQLSERQIKIWFQNRRMKYK
>GCA_905163415_zen_LR990924.1_8616821_8617005
GFTKRARTAYTSSQLVELENEFHQNRYLCRPRRIELANYLQLSERQIKIWFQNRRMKYK
>GCA_905163415_zen_LR990924.1_8627199_8627383
GFTKRARTAYTSSQLVELENEFHQNRYLCRPRRIELANYLQLSERQIKIWFQNRRMKYK
>GCA_905163415_zen_LR990924.1_8637606_8637790
GFTKRARTAYTSSQLVELENEFHQNRYLCRPRRIELANYLQLSERQIKIWFQNRRMKYK
>GCA_905163415_zen_LR990924.1_8648019_8648203
GFTKRARTAYTSSQLVELENEFHQNRYLCRPRRIELANYLQLSERQIKIWFQNRRMKYK
>GCA_905163415_zen_LR990924.1_8658431_8658615
GFTKRARTAYTSSQLVELENEFHQNRYLCRPRRIELANYLQLSERQIKIWFQNRRMKYK
>GCA_905163415_zen_LR990924.1_8668899_8669083
GFTKRARTAYTSSQLVELENEFHQNRYLCRPRRIELANYLQLSERQIKIWFQNRRMKYK
>GCA_905163415_zen_LR990924.1_8679373_8679557
GFTKRARTAYTSSQLVELENEFHQNRYLCRPRRIELANYLQLSERQIKIWFQNRRMKYK
>GCA_905163415_zen_LR990924.1_8689842_8690026
GFTKRARTAYTSSQLVELENEFHQNRYLCRPRRIELANYLQLSERQIKIWFQNRRMKYK
>GCA_905163415_zen_LR990924.1_8700211_8700395
GFTKRARTAYTSSQLVELENEFHQNRYLCRPRRIELANYLQLSERQIKIWFQNRRMKYK
>GCA_905163415_zen_LR990924.1_8710627_8710811
GFTKRARTAYTSSQLVELENEFHQNRYLCRPRRIELANYLQLSERQIKIWFQNRRMKYK
>GCA_905163415_zen_LR990924.1_8721043_8721227
GFTKRARTAYTSSQLVELENEFHQNRYLCRPRRIELANYLQLSERQIKIWFQNRRMKYK
>GCA_905163415_zen_LR990924.1_8731459_8731643
GFTKRARTAYTSSQLVELENEFHQNRYLCRPRRIELVNYLQLSERQIKIWFQNRRMKYK
>GCA_905163415_zen_LR990924.1_8741928_8742112
GFTKRARTAYTSSQLVELENEFHQNRYLCRPRRIELANYLQLSERQIKIWFQNRRMKYK
>GCA_905163415_zen_LR990924.1_8752343_8752527
GFTKRARTACTSSQLVELENEFHQNRYLCRPRRIELANYLQLSERQIKIWFQNRRMKYK
>GCA_905163415_zen_LR990924.1_8762758_8762942
GFTKRARTAYTSSQLVELENEFHQNRYLCRPRRIELANYLQLSERQIKIWFQNRRMKYK
>GCA_905163415_zen_LR990924.1_8773227_8773411
GFTKRARTAYTSSQLVELENEFHQNRYLCRPRRIELANYLQLSERQIKIWFQNRRMKYK
>GCA_905163415_zen_LR990924.1_8783643_8783827
GFTKRARTAYTSSQLVELENEFHQNRYLCRPRRIELANYLQLSERQIKIWFQNRRMKYK
>GCA_905163415_zen_LR990924.1_8797695_8797879
GFTKRARTAYTSSQLVELENEFHQNRYLCRPRRIELANYLQLSERQIKIWFQNRRMKYK
>GCA_905163415_zen_LR990924.1_8808157_8808341
GFTKRARTAYTSSQLVELENEFHQNRYLCRPRRIELANYLQLSERQIKIWFQNRRMKYK
>GCA_905163415_zen_LR990924.1_8818573_8818757
GFTKRARTAYTSSQLVELENEFHQNRYLCRPRRIELANYLQLSERQIKIWFQNRRMKYK
>GCA_905163415_zen_LR990924.1_8829046_8829230
GFTKRARTAYTSSQLVELENEFHQNRYLCRPRRIELANYLQLSERQIKIWFQNRRMKYK
>GCA_905163415_zen_LR990924.1_8839462_8839646
GFTKRARTAYTSSQLVELENEFHQNRYLCRPRRIELANYLQLSERQIKIWFQNRRMKYK
>GCA_905163415_zen_LR990924.1_8849878_8850062
GFTKRARTAYTSSQLVELENEFHQNRYLCRPRRIELANYLQLSERQIKIWFQNRRMKYK
>GCA_905163415_zen_LR990924.1_8870956_8871140
GFTKRARTAYTSSQLVELENEFHQNRYLCRPRRIELANYLQLSERQIKIWFQNRRMKYK
>GCA_905163435_Abd-B_LR990998.1_11760094_11760272
VRKKRKPYSKFQTLELEKEFLFNAYVSKQKRWELARNLNLTERQVKIWFQNRRMKNKKNS
>GCA_905163435_Antp_LR990998.1_12617716_12617894
RKRGRQTYTRYQTLELEKEFHFNRYLTRRRRIEIAHALCLTERQIKIWFQNRRMKWKKEN
>GCA_905163435_Dfd_LR990998.1_12836680_12836858
PKRQRTAYTRHQILELEKEFHYNRYLTRRRRIEIAHTLVLSERQIKIWFQNRRMKWKKD
>GCA_905163435_Pb_LR990998.1_13047628_13047806
PRRLRTAYTNTQLLELEKEFHFNKYLCRPRRIEIAASLDLTERQVRMKIQESHPTFKNKL
>GCA_905163435_Ro_LR990998.1_13210975_13211126.1
FYFRCELASALSLSETQVKIWFQNRRAKDKRIE
>GCA_905163435_Ro_LR990998.1_13210975_13211126.2
PRRQRTTFSAHQTLRLELEYARGEYVARARRYVDHVKGKYTLRAFTYIKFTRRLTTLMII
>GCA_905163435_Scr_LR990998.1_12767048_12767235
TKRQRTSYTRYQTLELEKEFHFNRYLTRRRRIEIAHALCLTERQIKIWFQNRRMKWKKEH
>GCA_905163435_ShxA_LR990998.1_12942313_12942491
KRIRTAFTSQQMMELEQEYARTRYLDRARRIELAETLRLNERTIKIWFQNRRMKEKKDR
>GCA_905163435_ShxB_LR990998.1_12935550_12935737
KRFRSAFTTDQVNYLEKQFKKFPYIGNTHRKEVAAALNISERAVKIWFQNRRMKEKKES
>GCA_905163435_ShxC_LR990998.1_12932665_12932843
QKRVRTAFSTEQLRALEQMYSHNRYIDSEKRAQLANTLNIGNKCIKIWFQNRRMKEKRQS
>GCA_905163435_ShxD_LR990998.1_12925695_12925876
RKRKRTMFTTEQVQALENIFKTKQYINRDERQVIVNQLQLNDKAVKIWFQNRRLKNKREQ
>GCA_905163435_ShxD_LR990998.1_12929735_12929913
RKRKRTMFTTEQVQALENIFKTKQYINRDERQVIVNQLQLNDKAVKIWFQNRRLKNKRE
>GCA_905163435_Ubx_LR990998.1_12327345_12327529
RRRGRQTYTRYQTLELEKEFHTNHYLTRRRRIEMAHALCLTERQIKIWFQNRRMKLKKEI
>GCA_905163435_abd-A_LR990998.1_12055650_12055834
RRRGRQTYTRFQTLELEKEFHFNHYLTRRRRIEIAHALCLTERQIKIWFQNRRMKLKKEL
>GCA_905163435_ftz_LR990998.1_12703477_12703655
SKRTRQTYTRFQTLELEKEFHFNKYLSRRRRIEVSHALGLTERQIKIWFQNRRMKAKKDG
>GCA_905163435_lab_LR990998.1_1150486_1150664
NNTGRTNFTNKQLTELEKEFHFNKYLTRARRIEIASALQLNETQVKIWFQNRRMKQKKRI
>GCA_905163435_zen_LR990998.1_12917158_12917342
TKRARTAYTSSQLVELENEFHQNRYLCRPRRIELANYLQLSERQIKIWFQNRRMKYKKDN
>GCA_905163445_Abd-B_LR990901.1_11993434_11993612
VRKKRKPYSKFQTLELEKEFLFNAYVSKQKRWELARNLNLTERQVKIWFQNRRMKNKKNS
>GCA_905163445_Antp_LR990901.1_13040584_13040762
RKRGRQTYTRYQTLELEKEFHFNRYLTRRRRIEIAHALCLTERQIKIWFQNRRMKWKKEN
>GCA_905163445_Dfd_LR990901.1_13297855_13298033
PKRQRTAYTRHQILELEKEFHYNRYLTRRRRIEIAHTLVLSERQIKIWFQNRRMKWKKD
>GCA_905163445_Pb_LR990901.1_13554833_13554975.1
PRRLRTAYTNTQLLELEKEFHFNKYLCRPRRIEIAASLDLTERQVKNM
>GCA_905163445_Pb_LR990901.1_13554833_13554975.2
ILSSYLQVKVWFQNRRMKHKRQT
>GCA_905163445_Pb_LR990901.1_13554833_13554975.2
PRRIEIAASLDLTERQVKNM
>GCA_905163445_Ro_LR990901.1_13750849_13751048.1
SISSKTTTIASELISYFHLHKIIKEMKIFSRCELASALSLSETQVKIWFQNRRAKDKRIE
>GCA_905163445_Ro_LR990901.1_13750849_13751048.2
PRRQRTTFSAHQTLRLELEYARGEYVARARRLAVQSLVV
>GCA_905163445_Scr_LR990901.1_13215161_13215348
TKRQRTSYTRYQTLELEKEFHFNRYLTRRRRIEIAHALCLTERQIKIWFQNRRMKWKKEH
>GCA_905163445_ShxA_LR990901.1_13411396_13411577
PKRIRTAFTSQQMMELENEYARTRYLDRSRRIELSDILNLNERTIKIWFQNRRMKEKKD
>GCA_905163445_ShxB_LR990901.1_13405304_13405482
SKRFRSAFTTEQINYLEQEYKKFPYIGSGNRKEVSNKLNIPERAVKIWFQNRRMKEKKE
>GCA_905163445_ShxC_LR990901.1_13403175_13403353
TKRNRTAYTTDQLRILENTFARTKYVDAERRKELADYLKIDEKCVKVWFQNRRMKDKKES
>GCA_905163445_ShxD_LR990901.1_13397734_13397915
KLRVNLKRKRKRTIFTTEQIVLLEGVFQRKPYITKDERLALMNRMQLSEKAIKIWFQNR
>GCA_905163445_Ubx_LR990901.1_12631673_12631857
RRRGRQTYTRYQTLELEKEFHTNHYLTRRRRIEMAHALCLTERQIKIWFQNRRMKLKKEI
>GCA_905163445_abd-A_LR990901.1_12309865_12310049
RRRGRQTYTRFQTLELEKEFHFNHYLTRRRRIEIAHALCLTERQIKIWFQNRRMKLKKEL
>GCA_905163445_ftz_LR990901.1_13141833_13142011
SKRTRQTYTRFQTLELEKEFHFNKYLSRRRRIEVSHALGLTERQIKIWFQNRRMKAKKDG
>GCA_905163445_lab_LR990901.1_1135899_1136077
NNTGRTNFTNKQLTELEKEFHFNKYLTRARRIEIASALQLNETQVKIWFQNRRMKQKKRI
>GCA_905163445_zen_LR990901.1_13396206_13396390
TKRARTAYTSSQLVELENEFHQNRYLCRPRRIELANYLQLSERQIKIWFQNRRMKYKKDN
>GCA_905163465_Abd-B_LR990965.1_6236558_6236736
VRKKRKPYSKFQTLELEKEFLFNAYVSKQKRWELARNLNLTERQVKIWFQNRRMKNKKN
>GCA_905163465_Antp_LR990965.1_5425609_5425787
RKRGRQTYTRYQTLELEKEFHFNRYLTRRRRIEIAHALCLTERQIKIWFQNRRMKWKKE
>GCA_905163465_Dfd_LR990965.1_5211071_5211249
PKRQRTAYTRHQILELEKEFHYNRYLTRRRRIEIAHTLVLSERQIKIWFQNRRMKWKKDN
>GCA_905163465_Pb_LR990965.1_5031864_5032033.1
NNFDFIFIAENGLPRRLRTAYTNTQLLELEKEFHFNKYLCRPRRIEIAASLDLTERQVR
>GCA_905163465_Pb_LR990965.1_5031864_5032033.2
QPWQLFLPDSGPSSSNILSKPVLELLPPSEVVESLSSPSSVLLNVCLLCFIRLFWNQTF
>GCA_905163465_Ro_LR990965.1_4836071_4836207.1
RCELASALSLSETQVKIWFQNRRAKDKRIEKAQLDQQY
>GCA_905163465_Ro_LR990965.1_4836071_4836207.2
FILSLAVARRRRKESRPRRQRTTFSAHQTLRLELEYARGEYVARAR
>GCA_905163465_Scr_LR990965.1_5275231_5275418
TKRQRTSYTRYQTLELEKEFHFNRYLTRRRRIEIAHALCLTERQIKIWFQNRRMKWKKE
>GCA_905163465_ShxA_LR990965.1_5126205_5126383
QKRIRTAFTSQQMMELEQEYARTRYLDRARRIELADILRLNERTIKIWFQNRRMKEKKDR
>GCA_905163465_ShxB_LR990965.1_5129000_5129178
VKRFRSAFTTDQVNYLEKQFKKFPYIGTAHRKEVASVLKIPERAVKIWFQNRRMKEKKES
>GCA_905163465_ShxC_LR990965.1_5131412_5131590
KQKRVRTAFSTEQLRALEKAYAHHRYINSEKRAELSNSLNIGDKCIKIWFQNRRMKEKK
>GCA_905163465_ShxD_LR990965.1_5133293_5133474
TFKAVVKRKRKRTVFTTEQVAALEDIFKTTQYISREERQEIVKKLQLNDKAVKIWFQNR
>GCA_905163465_Ubx_LR990965.1_5700580_5700764
RRRGRQTYTRYQTLELEKEFHTNHYLTRRRRIEMAHALCLTERQIKIWFQNRRMKLKKE
>GCA_905163465_abd-A_LR990965.1_5949175_5949359
RRRGRQTYTRFQTLELEKEFHFNHYLTRRRRIEIAHALCLTERQIKIWFQNRRMKLKKE
>GCA_905163465_ftz_LR990965.1_5333498_5333676
GSKRTRQTYTRFQTLELEKEFHFNKYLSRRRRIEVSHALGLTERQIKIWFQNRRMKAKK
>GCA_905163465_lab_LR990965.1_14415328_14415506.1
NNTGRTNFTNKQLTELEKEFHFNKYLTRARRIEIASALQLNETQVKIWFQNRRMKQKKR
>GCA_905163465_lab_LR990965.1_14415328_14415506.2
NTGRTNFTNKQLTELEKEFHFNKYLTRARRIEIASALQLNETQVKIWFQNRRMKQKKRI
>GCA_905163465_zen_LR990965.1_5137662_5137846
GFTKRARTAYTSSQLVELENEFHQNRYLCRPRRIELANYLQLSERQIKIWFQNRRMKYK
>GCA_905163495_Abd-B_LR991029.1_17202874_17203052
VRKKRKPYSKFQTLELEKEFLFNAYVSKQKRWELARNLNLTERQVKIWFQNRRMKNKKNS
>GCA_905163495_Antp_LR991029.1_18340230_18340408
RKRGRQTYTRYQTLELEKEFHFNRYLTRRRRIEIAHALCLTERQIKIWFQNRRMKWKKEN
>GCA_905163495_Dfd_LR991029.1_18654250_18654428
PKRQRTAYTRHQILELEKEFHYNRYLTRRRRIEIAHTLVLSERQIKIWFQNRRMKWKKD
>GCA_905163495_Pb_LR991029.1_18935546_18935721
PRRLRTAYTNTQLLELEKEFHFNKYLCRPRRIEIAASLDLTERQVRMKIQGISSSLRSPQ
>GCA_905163495_Ro_LR991029.1_19303953_19304071
LKHFLFRCELASALSLSETQVKIWFQNRRAKDKRIE
>GCA_905163495_Scr_LR991029.1_18562272_18562459
TKRQRTSYTRYQTLELEKEFHFNRYLTRRRRIEIAHALCLTERQIKIWFQNRRMKWKKEH
>GCA_905163495_ShxA_LR991029.1_18791925_18792106
KRIRTAFTSQQMMDLEQEYARTRYLDRARRIELADILRLNERTIKIWFQNRRMKEKKDR
>GCA_905163495_ShxB_LR991029.1_18787989_18788176
KRFRSAFLTDQVNYLEKQFKKFPYIGNAHRKEVAAFLNIPERAVKIWFQNRRMKEKKES
>GCA_905163495_ShxC_LR991029.1_18784975_18785126
KKRVRTAFSTAQLRALEKTYSRQKYIDSVKRAELANTLNIGDKCIKIWFQNRRMKEKKES
>GCA_905163495_ShxD_LR991029.1_18781381_18781556
RKRKRTVFTTEQVQALEDIFKTKQYVNRYDRQHIVNKLQIHDKAVKVWFQNRRLKTKRMP
>GCA_905163495_Ubx_LR991029.1_17940215_17940399
RRRGRQTYTRYQTLELEKEFHTNHYLTRRRRIEMAHALCLTERQIKIWFQNRRMKLKKEI
>GCA_905163495_abd-A_LR991029.1_17609689_17609873
RRRGRQTYTRFQTLELEKEFHFNHYLTRRRRIEIAHALCLTERQIKIWFQNRRMKLKKEL
>GCA_905163495_ftz_LR991029.1_18474882_18475060
SKRTRQTYTRFQTLELEKEFHFNKYLSRRRRIEVSHALGLTERQIKIWFQNRRMKAKKDG
>GCA_905163495_lab_LR991029.1_1639244_1639422
NNTGRTNFTNKQLTELEKEFHFNKYLTRARRIEIASALQLNETQVKIWFQNRRMKQKKRI
>GCA_905163495_zen_LR991029.1_18778262_18778446
TKRARTAYTSSQLVELENEFHQNRYLCRPRRIELANYLQLSERQIKIWFQNRRMKYKKDN
>GCA_905163515_Abd-B_LR991091.1_13370756_13370934
VRKKRKPYSKFQTLELEKEFLFNAYVSKQKRWELARNLNLTERQVKIWFQNRRMKNKKN
>GCA_905163515_Antp_LR991091.1_11592585_11592763
RKRGRQTYTRYQTLELEKEFHFNRYLTRRRRIEIAHALCLTERQIKIWFQNRRMKWKKE
>GCA_905163515_Dfd_LR991091.1_11114981_11115159
PKRQRTAYTRHQILELEKEFHYNRYLTRRRRIEIAHTLVLSERQIKIWFQNRRMKWKKDN
>GCA_905163515_Pb_LR991091.1_10653972_10654114.1
THLITPIIIITENGLPRRLRTAYTNTQLLELEKEFHFNKYLCRPRRIEIAASLDLTERQ
>GCA_905163515_Pb_LR991091.1_10653972_10654114.2
QPWQLFLPESGPSSSKNLSSPVLELLPPSEVVESLSSPSSVLLSVCLLCFIRLFWNQTF
>GCA_905163515_Ro_LR991091.1_10209071_10209180.1
ELAAALSLSETQVKIWFQNRRAKDKRIEKAQLDQQYRYTLLINHIVMI
>GCA_905163515_Ro_LR991091.1_10209071_10209180.2
KKINIYCIFILVARRRRKESRPRRQRTTFSAHQTLRLELEYARGEYVARARR
>GCA_905163515_Scr_LR991091.1_11259613_11259800
TKRQRTSYTRYQTLELEKEFHFNRYLTRRRRIEIAHALCLTERQIKIWFQNRRMKWKKE
>GCA_905163515_ShxA_LR991091.1_10910904_10911082
KRVRTAFTSQQMMELEQEYGRARYLDRARRIELADILHLNERTIKIWFQNRRMKEKKER
>GCA_905163515_ShxB_LR991091.1_10933010_10933188
GKRFRIAFTTEQVNYLEIQFKKFPYISNTHREELAAALNIPEKAVKVWFQNRRMKEKKEN
>GCA_905163515_ShxC_LR991091.1_10937016_10937194
KRVRTTFSFEQIHVLEKVFSCDKYIDKEKRTELSKALGIDSKCIKIWFQNRRMKEKKQS
>GCA_905163515_ShxD_LR991091.1_10947250_10947428
RKQKRTIFTIEQAQALEEIFKQKKYVTRENRKAIADQLQLNDKAVKIWFQNRRSKNRKIQ
>GCA_905163515_Ubx_LR991091.1_12227727_12227911
RRRGRQTYTRYQTLELEKEFHTNHYLTRRRRIEMAHALCLTERQIKIWFQNRRMKLKKE
>GCA_905163515_abd-A_LR991091.1_12760791_12760975
RRRGRQTYTRFQTLELEKEFHFNHYLTRRRRIEIAHALCLTERQIKIWFQNRRMKLKKE
>GCA_905163515_ftz_LR991091.1_11408111_11408289
GSKRTRQTYTRFQTLELEKEFHFNKYLSRRRRIEVSHALGLTERQIKIWFQNRRMKAKK
>GCA_905163515_lab_LR991091.1_32581300_32581478.1
NNTGRTNFTNKQLTELEKEFHFNKYLTRARRIEIASALQLNETQVKIWFQNRRMKQKKR
>GCA_905163515_lab_LR991091.1_32581300_32581478.2
NTGRTNFTNKQLTELEKEFHFNKYLTRARRIEIASALQLNETQVKIWFQNRRMKQKKRI
>GCA_905163515_zen_LR991091.1_10949828_10950012
GFTKRARTAYTSSQLVELENEFHQNRYLCRPRRIELANYLQLSERQIKIWFQNRRMKYK
>GCA_905163555_Abd-B_LR991054.1_10702928_10703106
VRKKRKPYSKFQTLELEKEFLFNAYVSKQKRWELARNLNLTERQVKIWFQNRRMKNKKN
>GCA_905163555_Antp_LR991054.1_9603399_9603577
RKRGRQTYTRYQTLELEKEFHFNRYLTRRRRIEIAHALCLTERQIKIWFQNRRMKWKKE
>GCA_905163555_Dfd_LR991054.1_9275188_9275366
PKRQRTAYTRHQILELEKEFHYNRYLTRRRRIEIAHTLVLSERQIKIWFQNRRMKWKKDN
>GCA_905163555_Pb_LR991054.1_8853159_8853298.1
HLNNVFVIFVTENGLPRRLRTAYTNTQLLELEKEFHFNKYLCRPRRIEIAASLDLTERQ
>GCA_905163555_Pb_LR991054.1_8853159_8853298.2
PWQLFFPDRGPSSSRNLSSPIFELLPPSEVVESLSSPSSLLVSVCLLCFMRRFWNQTF
>GCA_905163555_Ro_LR991054.1_8518704_8518882
RCELATALSLSETQVKIWFQNRRAKDKRIEKAHLDQQY
>GCA_905163555_Scr_LR991054.1_9389603_9389790
TKRQRTSYTRYQTLELEKEFHFNRYLTRRRRIEIAHALCLTERQIKIWFQNRRMKWKKE
>GCA_905163555_ShxA_LR991054.1_9046009_9046190
PKRIRTAFTSQQMLALEKEYARARYLDRSRRIELAKELNLNERTIKIWFQNRRMKEKKDR
>GCA_905163555_ShxB_LR991054.1_9056492_9056673
AKRFRSAFTTEQIKYLDAEFKKYPYIGSARRREVSSALNIAERAVKIWFQNRRMKEKKDV
>GCA_905163555_ShxC_LR991054.1_9059244_9059425
KKPKRVRTAYSSNQLRALEKIYSTSKYIDVKRRKQLAETLNIGEKALKIWFQNRRMKQK
>GCA_905163555_ShxD_LR991054.1_9070222_9070400
IKRKRKRTAFTTEQILALEKVFNQKPYVNRDERQALVQQLQVSDRAVKVWFQNRRIKSK
>GCA_905163555_ShxD_LR991054.1_9076604_9076782
TKRKRKRTAFTTEQILALEKVFSQKPYVNRDERKALEQQLQVSDRAVKVWFQNRRIKRK
>GCA_905163555_Ubx_LR991054.1_10004678_10004862
RRRGRQTYTRYQTLELEKEFHTNHYLTRRRRIEMAHALCLTERQIKIWFQNRRMKLKKE
>GCA_905163555_abd-A_LR991054.1_10347922_10348106
RRRGRQTYTRFQTLELEKEFHFNHYLTRRRRIEIAHALCLTERQIKIWFQNRRMKLKKE
>GCA_905163555_ftz_LR991054.1_9475152_9475330
GSKRTRQTYTRFQTLELEKEFHFNKYLSRRRRIEVSHALGLTERQIKIWFQNRRMKAKK
>GCA_905163555_lab_LR991054.1_17646303_17646481
NNTGRTNFTNKQLTELEKEFHFNKYLTRARRIEIASALQLNETQVKIWFQNRRMKQKKRI
>GCA_905163555_zen_LR991054.1_9099867_9100051
GFTKRARTAYTSSQLVELENEFHQNRYLCRPRRIELANYLQLSERQIKIWFQNRRMKYK
>GCA_905187475_Abd-B_LR994572.1_45072113_45072276.1
TNPLEWTGQVTVRKKRKPYSKFQTLELEKEFLFNAYVSKQKRWELARTLNLTERQVRLY
>GCA_905187475_Abd-B_LR994572.1_45072113_45072276.2
QVKIWFQNRRMKNKKNSQRQANQQNNNNSSNSNHNHGQAPQQHHNPHHLNLGLGMSHHT
>GCA_905187475_Antp_LR994572.1_43628023_43628201
RKRGRQTYTRYQTLELEKEFHFNRYLTRRRRIEIAHALCLTERQIKIWFQNRRMKWKKE
>GCA_905187475_Dfd_LR994572.1_43281615_43281793
PKRQRTAYTRHQILELEKEFHYNRYLTRRRRIEIAHTLVLSERQIKIWFQNRRMKWKKD
>GCA_905187475_Pb_LR994572.1_32450811_32451070
PRRLRTAYTNTQLLELEKEFHFNKYLCRPRRIEIAASLDLTERQVSENRNTKQMWSLHKKFPLFFSPQIHQVKVWFQNRRMKHKRQT
>GCA_905187475_Scr_LR994572.1_43392862_43393049
TKRQRTSYTRYQTLELEKEFHFNRYLTRRRRIEIAHALCLTERQIKIWFQNRRMKWKKE
>GCA_905187475_Ubx_LR994572.1_44205498_44205682
RRRGRQTYTRYQTLELEKEFHTNHYLTRRRRIEMAHALCLTERQIKIWFQNRRMKLKKE
>GCA_905187475_abd-A_LR994572.1_44634223_44634407
RRRGRQTYTRFQTLELEKEFHFNHYLTRRRRIEIAHALCLTERQIKIWFQNRRMKLKKE
>GCA_905187475_ftz_LR994572.1_43498368_43498546
SKRTRQTYTRFQTLELEKEFHFNRYITRRRRIDIANALSLTERQIKIWFQNRRMKSKKD
>GCA_905187475_lab_LR994572.1_32600459_32600613.1
NNSGRTNFTNKQLTELEKEFHFNRYLTRARRIEIANTLQLNETQVSSIHRQIQPTLFYRR
>GCA_905187475_lab_LR994572.1_32600459_32600613.2
NSGEFNSPTDPTDAFLQATLFLQVKIWFQNRRMKQKKRV
>GCA_905187475_lab_LR994572.1_32600459_32600613.2
FNRYLTRARRIEIANTLQLNETQVSSIHRQIQPTLFYRRLFFY
>GCA_905187475_zen_LR994572.1_32336371_32336549
SKRARTAFTSTQLIELEREFQTNKYLCRPRRIEISQRLDLTERQVKIWFQNRRMKSKKD
>GCA_905187575_Abd-B_LR994578.1_13412332_13412510
VRKKRKPYSKFQTLELEKEFLFNAYVSKQKRWELARNLNLTERQVKIWFQNRRMKNKKN
>GCA_905187575_Antp_LR994578.1_12532843_12533021
RKRGRQTYTRYQTLELEKEFHFNRYLTRRRRIEIAHALCLTERQIKIWFQNRRMKWKKE
>GCA_905187575_Dfd_LR994578.1_12335390_12335568
PKRQRTAYTRHQILELEKEFHYNRYLTRRRRIEIAHTLVLSERQIKIWFQNRRMKWKKDN
>GCA_905187575_Pb_LR994578.1_12127750_12127886.1
KKTKLMLNFFSENGLPRRLRTAYTNTQLLELEKEFHFNKYLCRPRRIEIAASLDLTERQ
>GCA_905187575_Pb_LR994578.1_12127750_12127886.2
SPGNFSFQKEDHRRRGICQVQSLIFLLQMWLNPCRHRLRSWLEFVSCVSFAGFGTTPLP
>GCA_905187575_Pb_LR994578.1_12127750_12127886.2
PRAKTVTTRIQPHLKEENQRLDLTNSSTTMVLFLERKVARA
>GCA_905187575_Ro_LR994578.1_11976990_11977102.1
RCELATALSLSETQVKIWFQNRRAKDKRIEKAHLDQQY
>GCA_905187575_Ro_LR994578.1_11976990_11977102.2
LLHDTFSVARRRRKESRPRRQRTTFSAHQTLRLELEYARGEYVARARRYQ
>GCA_905187575_Scr_LR994578.1_12389989_12390176
TKRQRTSYTRYQTLELEKEFHFNRYLTRRRRIEIAHALCLTERQIKIWFQNRRMKWKKE
>GCA_905187575_ShxA_LR994578.1_12226094_12226272
KRIRTAFTTNQLQDLEDQYRVNRYLERGTRIFLSRKLNVSERVIKIWFQNRRMKEKKDR
>GCA_905187575_ShxB_LR994578.1_12232682_12232860
EKRSRTAFTPEQLNYLEREYKSCPYSEHDRLSKIANIIGKPEKVVKIWFQNRRSRERKSN
>GCA_905187575_ShxC_LR994578.1_12234866_12235047
KKKRIRTAFTTDQVLLLENTFTERKYIDKWTRKKLAKQLKISEKNVKVWFQNRRMKNKR
>GCA_905187575_Ubx_LR994578.1_12828734_12828918
RRRGRQTYTRYQTLELEKEFHTNHYLTRRRRIEMAHALCLTERQIKIWFQNRRMKLKKE
>GCA_905187575_abd-A_LR994578.1_13096704_13096888
RRRGRQTYTRFQTLELEKEFHFNHYLTRRRRIEIAHALCLTERQIKIWFQNRRMKLKKE
>GCA_905187575_ftz_LR994578.1_12452994_12453172
GSKRTRQTYTRYQTLELEKEFHFNKYLTRKRRIEVSNALSLTERQIKIWFQNRRMKAKK
>GCA_905187575_lab_LR994578.1_23889589_23889767
NTGRTNFTNKQLTELEKEFHFNKYLTRARRIEIASALQLNETQVKIWFQNRRMKQKKRI
>GCA_905187575_zen_LR994578.1_12244481_12244665
FTKRARTAYTSSQLVELENEFHQNRYLCRPRRIELANYLQLSERQIKIWFQNRRMKYKK
>GCA_905187585_Abd-B_LR994549.1_13818284_13818462
VRKKRKPYSKFQTLELEKEFLFNAYVSKQKRWELARNLNLTERQVKIWFQNRRMKNKKN
>GCA_905187585_Antp_LR994549.1_12958966_12959144
RKRGRQTYTRYQTLELEKEFHFNRYLTRRRRIEIAHALCLTERQIKIWFQNRRMKWKKE
>GCA_905187585_Dfd_LR994549.1_12761683_12761861
PKRQRTAYTRHQILELEKEFHYNRYLTRRRRIEIAHTLVLSERQIKIWFQNRRMKWKKDN
>GCA_905187585_Pb_LR994549.1_12567772_12567950.1
WNFFSENGLPRRLRTAYTNTQLLELEKEFHFNKYLCRPRRIEIAASLDLTERQVSKLFL
>GCA_905187585_Pb_LR994549.1_12567772_12567950.2
AGKSMVPKQAYETQETNSEQKRRRRRQGLDHIRRWQVQDGTRQIPRRRWSSFWKEELPRL
>GCA_905187585_Ro_LR994549.1_12344361_12344476.1
SYRCELATALSLSETQVKIWFQNRRAKDKRIEKAHLDQQY
>GCA_905187585_Ro_LR994549.1_12344361_12344476.2
RCELATALSLSETQVKIWFQNRRAKDKRIEKAHLDQQY
>GCA_905187585_Scr_LR994549.1_12829632_12829819
TKRQRTSYTRYQTLELEKEFHFNRYLTRRRRIEIAHALCLTERQIKIWFQNRRMKWKKE
>GCA_905187585_ShxA_LR994549.1_12661862_12662040
KRVRTAFTTNQLQDLEDQYRINRYLERGTRIFLSRKLNVSERVIKIWFQNRRMKEKKDR
>GCA_905187585_ShxB_LR994549.1_12667099_12667277
EKRSRTAFTTEQLNYLEQEYKTCPYSEHERLCRIANIIKKPEKVVKIWFQNRRSRERKSN
>GCA_905187585_ShxC_LR994549.1_12669381_12669562
KKKRIRTAFTTDQVLLLENTFSERKYIDKWTRKKLANRLKISEKNVKVWFQNRRMKNKR
>GCA_905187585_Ubx_LR994549.1_13265734_13265918
RRRGRQTYTRYQTLELEKEFHTNHYLTRRRRIEMAHALCLTERQIKIWFQNRRMKLKKE
>GCA_905187585_abd-A_LR994549.1_13515623_13515807
RRRGRQTYTRFQTLELEKEFHFNHYLTRRRRIEIAHALCLTERQIKIWFQNRRMKLKKE
>GCA_905187585_ftz_LR994549.1_12892680_12892858
GSKRTRQTYTRYQTLELEKEFHFNKYLTRKRRIEVSNALSLTERQIKIWFQNRRMKAKK
>GCA_905187585_lab_LR994549.1_22797044_22797222
NTGRTNFTNKQLTELEKEFHFNKYLTRARRIEIASALQLNETQVKIWFQNRRMKQKKRI
>GCA_905187585_zen_LR994549.1_12678647_12678831
FTKRARTAYTSSQLVELENEFHQNRYLCRPRRIELANYLQLSERQIKIWFQNRRMKYKK
>GCA_905220335_Abd-B_LR999895.1_8944651_8944829
VRKKRKPYSKFQTLELEKEFLFNAYVSKQKRWELARNLNLTERQVKIWFQNRRMKNKKN
>GCA_905220335_Antp_LR999895.1_8102064_8102242
RKRGRQTYTRYQTLELEKEFHFNRYLTRRRRIEIAHALCLTERQIKIWFQNRRMKWKKE
>GCA_905220335_Dfd_LR999895.1_7876350_7876528
PKRQRTAYTRHQILELEKEFHYNRYLTRRRRIEIAHTLVLSERQIKIWFQNRRMKWKKDN
>GCA_905220335_Pb_LR999895.1_7651515_7651564.1
SIIFITENGLPRRLRTAYTNTQLLELEKEFHFNKYLCRPRRIEIAASLDLTERQVRMKI
>GCA_905220335_Pb_LR999895.1_7651515_7651564.2
PWQLFFPDRGPSSSKNLSSPVLELLPPSDVVESLSSPSSVLLSVCLLCFIRLFWNQTFT
>GCA_905220335_Ro_LR999895.1_7495860_7496023
RCELASALSLSETQVKIWFQNRRAKDKRIEKAQLDQQY
>GCA_905220335_Scr_LR999895.1_7948396_7948583
TKRQRTSYTRYQTLELEKEFHFNRYLTRRRRIEIAHALCLTERQIKIWFQNRRMKWKKE
>GCA_905220335_ShxA_LR999895.1_7751637_7751815
QKRIRTAFTSQQMMELEQEYARSRYLDRARRLELAELLRLNERTIKIWFQNRRMKEKKDK
>GCA_905220335_ShxB_LR999895.1_7758753_7758931
VKRFRIAFTTDQLNYLEMEYKKFPYIGNAHRQEVASALNIPEKAVKVWFQNRRMKEKRES
>GCA_905220335_ShxC_LR999895.1_7762357_7762535
KRVRTAFSTDQLRALENTYSRHKYINPMERAELADALKIGDKCVKIWFQNRRMKEKRAS
>GCA_905220335_ShxD_LR999895.1_7765182_7765363
NYKAVIKRKRKRTMFTTEQVEALKEIVKRKQYVTREERQVIVNNLQINDKAVKIWFQNR
>GCA_905220335_ShxD_LR999895.1_7773486_7773664
LQSSNGNYKAVVKRKRNRTIFTTEKVEGLEEIFKTKQYVIREERQVIVNNLQLSDKAVK
>GCA_905220335_ShxD_LR999895.1_7774637_7774815
NCKAVVKRKGKRTMFTTEQVEALEEIFKRKQYVTREERQLIVNNLQINDKAVKIWFQNR
>GCA_905220335_ShxD_LR999895.1_7780074_7780264
NYKAVVKRKRKRTMFTTEQVEALEEIFKTKKYVTREERQVIMNNLQLSDKAVKIWFQNR
>GCA_905220335_ShxD_LR999895.1_7784764_7784942
VKRFRSAFTTDQVNYLEMEYKKFPYIGSAHRQKVASALNIPERAVKIWFQNRRMKEKKE
>GCA_905220335_ShxD_LR999895.1_7794404_7794594
FFKMLLSILAVLPSSNGNYKAVVKRKRKRTMFTTEQGEGLEEIFKRKQYVTREERQVIV
>GCA_905220335_Ubx_LR999895.1_8392178_8392362
RRRGRQTYTRYQTLELEKEFHTNHYLTRRRRIEMAHALCLTERQIKIWFQNRRMKLKKE
>GCA_905220335_abd-A_LR999895.1_8654865_8655049
RRRGRQTYTRFQTLELEKEFHFNHYLTRRRRIEIAHALCLTERQIKIWFQNRRMKLKKE
>GCA_905220335_ftz_LR999895.1_8010414_8010592
GSKRTRQTYTRFQTLELEKEFHFNKYLSRRRRIEVSHALGLTERQIKIWFQNRRMKAKK
>GCA_905220335_lab_LR999895.1_18902910_18903088.1
NNTGRTNFTNKQLTELEKEFHFNKYLTRARRIEIASALQLNETQVKIWFQNRRMKQKKR
>GCA_905220335_lab_LR999895.1_18902910_18903088.2
NTGRTNFTNKQLTELEKEFHFNKYLTRARRIEIASALQLNETQVKIWFQNRRMKQKKRI
>GCA_905220335_zen_LR999895.1_7798847_7799031
FTKRARTAYTSSQLVELENEFHQNRYLCRPRRIELANYLQLSERQIKIWFQNRRMKYKK
>GCA_905220365_Abd-B_LR999938.1_9471207_9471385
VRKKRKPYSKFQTLELEKEFLFNAYVSKQKRWELARNLNLTERQVKIWFQNRRMKNKKNS
>GCA_905220365_Antp_LR999938.1_10164145_10164323
RKRGRQTYTRYQTLELEKEFHFNRYLTRRRRIEIAHALCLTERQIKIWFQNRRMKWKKEN
>GCA_905220365_Dfd_LR999938.1_10349459_10349637
PKRQRTAYTRHQILELEKEFHYNRYLTRRRRIEIAHTLVLSERQIKIWFQNRRMKWKKD
>GCA_905220365_Pb_LR999938.1_10520389_10520711.1
PRRLRTAYTNTQLLELEKEFHFNKYLCRPRRIEIAASLDLTERQVKFYYKYTFLTSLIVL
>GCA_905220365_Pb_LR999938.1_10520389_10520711.2
VKVWFQNRRMKHKRQT
>GCA_905220365_Ro_LR999938.1_10640175_10640308.1
EQLKNISINIICFRCELASALSLSETQVKIWFQNRRAKDKRIE
>GCA_905220365_Ro_LR999938.1_10640175_10640308.2
PRRQRTTFSAHQTLRLELEYARGEYVARAR
>GCA_905220365_Scr_LR999938.1_10290187_10290374
TKRQRTSYTRYQTLELEKEFHFNRYLTRRRRIEIAHALCLTERQIKIWFQNRRMKWKKEH
>GCA_905220365_ShxA_LR999938.1_10436640_10436818
KRIRTAFTSQQMMELENEYVRTRYLDRSRRIELSEILKLNERTIKIWFQNRRMKEKKDR
>GCA_905220365_ShxB_LR999938.1_10432354_10432532
SKRYRSAFTTEQINYLENEFKKFPYIGNTNRKEVANILDISERAVKIWFQNRRMKEKRE
>GCA_905220365_ShxC_LR999938.1_10430373_10430551
NKRNRTAYTTEQLRVLEKTFCRSKYIDAERRKELSQCLMIGEKCIKVWFQNRRMKEKKES
>GCA_905220365_ShxD_LR999938.1_10428185_10428375
TSTTITKRKRKRTMFTTEQIIALEEVFNKRPYINREERMAMMEKLQISEKSIKVWFQNR
>GCA_905220365_Ubx_LR999938.1_9914541_9914725
RRRGRQTYTRYQTLELEKEFHTNHYLTRRRRIEMAHALCLTERQIKIWFQNRRMKLKKEI
>GCA_905220365_abd-A_LR999938.1_9696102_9696286
RRRGRQTYTRFQTLELEKEFHFNHYLTRRRRIEIAHALCLTERQIKIWFQNRRMKLKKEL
>GCA_905220365_ftz_LR999938.1_10236408_10236586
SKRTRQTYTRFQTLELEKEFHFNKYLSRRRRIEVSHALGLTERQIKIWFQNRRMKAKKDG
>GCA_905220365_lab_LR999938.1_952426_952604
NNTGRTNFTNKQLTELEKEFHFNKYLTRARRIEIASALQLNETQVKIWFQNRRMKQKKRI
>GCA_905220365_zen_LR999938.1_10426415_10426599
TKRARTAYTSSQLVQLENEFHQNRYLCRPRRIELANYLQLSERQIKIWFQNRRMKYKKDN
>GCA_905220375_Abd-B_LR999963.1_97708796_97708872.1
NALHEWTGQVSVRKKRKPYSKFQTLELEKEFLYNAYVSKQKRWELARNLNLTERQVSIF
>GCA_905220375_Abd-B_LR999963.1_97708796_97708872.2
QVKIWFQNRRMKNKKNSQRQANQQNNNNSSNSNHNHSQAAQQHHNNHHLGLGLSMGHHA
>GCA_905220375_Antp_LR999963.1_92770088_92770266
RKRGRQTYTRYQTLELEKEFHFNRYLTRRRRIEIAHALCLTERQIKIWFQNRRMKWKKE
>GCA_905220375_Dfd_LR999963.1_91428234_91428412
PKRQRTAYTRHQILELEKEFHYNRYLTRRRRIEIAHTLVLSERQIKIWFQNRRMKWKKD
>GCA_905220375_Pb_LR999963.1_87292272_87292417.1
IAAEFVPENGLPRRLRTAYTNTQLLELEKEFHFNKYLCRPRRIEIAASLDLTERQVCSF
>GCA_905220375_Pb_LR999963.1_87292272_87292417.2
ESHNICFIVKVSIKYYFFSLTTIRLITITFWAVLVVFIVRFRKSLTFVLHTTVLKPNFYL
>GCA_905220375_Scr_LR999963.1_91875835_91876022
TKRQRTSYTRYQTLELEKEFHFNRYLTRRRRIEIAHALCLTERQIKIWFQNRRMKWKKE
>GCA_905220375_Ubx_LR999963.1_94372158_94372342
RRRGRQTYTRYQTLELEKEFHTNHYLTRRRRIEMAHALCLTERQIKIWFQNRRMKLKKE
>GCA_905220375_abd-A_LR999963.1_95993122_95993306
RRRGRQTYTRFQTLELEKEFHFNHYLTRRRRIEIAHALCLTERQIKIWFQNRRMKLKKE
>GCA_905220375_ftz_LR999963.1_92248647_92248825
SKRTRQTYTRYQTLELEKEFHFNRYITRRRRIDIAHALALTERQVKIWFQNRRMKSKKD
>GCA_905220375_ind_LR999963.1_88673616_88673794
SSQQEKTIRTVFTNFQLEELEKEFKQEMYICRLQRAKMSLRLSLPEKQIKLWFQNCRMK
>GCA_905220375_ind_LR999963.1_89138224_89138345
WSWKRIHQTEMYLTRLQRIEIASRLSLPEKTIMLWFPESSHE
>GCA_905220375_lab_LR999963.1_86674319_86674455.1
PSSMVQISCGLAATNNSGRTNFTNKQLTELEKEFHFNRYLTRARRIEIANTLQLNETQV
>GCA_905220375_lab_LR999963.1_86674319_86674455.2
FGTFGWVAADAVEEVVEFMAGGELVVVVTECCVNISAGMRPSLTRFFCFMRRFWNQILT
>GCA_905220375_zen_LR999963.1_87783536_87783729
RMKLNSSVVPHGELELEKEFKQGMYLCRLQRAKISLRLSLPEKQIKLWFQNRRMKIRRAY
>GCA_905220375_zen_LR999963.1_87791409_87791587
RKLSRTGFTNFQLMELEKEFKQGMYLCRLQRAKISLRLSLPEKQIKLWFQNRRMKIRRAY
>GCA_905220375_zen_LR999963.1_87857313_87857497
KKRSRTVFTNFQLVKLEKEFKRKMYLTRLQRIAIASRLSLPEKQIMLWFQNRRMKNRRGY
>GCA_905220375_zen_LR999963.1_87882107_87882294
KKRSRTAFTNFQLVELEKEFKQGMYLCRLQRPKMSLRLSLPEKQIKLWFQNRRMKIRRAY
>GCA_905220375_zen_LR999963.1_87922389_87922576
PDPPLSKKKRSRTAFTNFQLVELEKEFKQEMYLTQSRRSKIALRLSLPEKQIKLWFRNR
>GCA_905220375_zen_LR999963.1_87980104_87980288
ERAPQPDPALSKQKRSRTVFTNFQLEELEKEFKQEMYICRLQRAKMSLRLSLPEKQIK
>GCA_905220375_zen_LR999963.1_88008827_88009008
SKKKRSRTVFTNFQLVELEKEFIKREMYLTRLQRIAIASRLSLPEKTIMLWFQNRRMKNK
>GCA_905220375_zen_LR999963.1_88022726_88022904
DPALSKKKRSRTVFTNFQLVELEKEFKQEMYLTRMQRIAIASRLSLPEKQIKLWFQNRR
>GCA_905220375_zen_LR999963.1_88037608_88037786
KKRSRTVFTNFQLVELEKEFKQEMYLTRMQRIAIASRLSLPEKQIKLWFQNRRMKNRREY
>GCA_905220375_zen_LR999963.1_88071801_88071988
DPALSKKKRSRTVFTNFQLVELEKEFIKREMYLTRLQRIEIASRLSLPEKTIMLWFQNRR
>GCA_905220375_zen_LR999963.1_88091697_88091881
DPALSKKKRSRTVFTNFQLVELEKEFKQEMYLTRMQRIAIASRLSLPEKTIMLWFQNRR
>GCA_905220375_zen_LR999963.1_88117686_88117870
DPALSKKKRSRTVFTNFQLVELEKEFKQEMYLTRMQRIAIASRLSLPEKTIMLWFQNRR
>GCA_905220375_zen_LR999963.1_88140582_88140766
DPALSKKKRSRTVFTNFQLEELEKEFKQEMYICRLQRAKMSLRLSLPEKQIKLWFQNRR
>GCA_905220375_zen_LR999963.1_88151039_88151220
SKKKRSRTVFTNFQLVELEKEFIKREMYLTRLQRIAIASRLSLPEKTIMLWFQNRRMKNK
>GCA_905220375_zen_LR999963.1_88161527_88161714
DPALSKKKRSRTVFTNFQLVELEKEFIKREMYLTRLQRIEIASRLSLPEKTIMLWFQNRR
>GCA_905220375_zen_LR999963.1_88172806_88172990
DPALSKKKRSRTVFTNFQLEELEKEFKQEMYICRLQRAKMSLRLSLPEKQIKLWFQNRR
>GCA_905220375_zen_LR999963.1_88195348_88195526
DPALSKKKRSRTVFTNFQLEELEKEFKQEMYICRLQRAKMSLRLSLPEKQIKLWFQNRR
>GCA_905220375_zen_LR999963.1_88214794_88214972
DPALSKKKRSRTVFTNFQLEELEKEFKQVMYICRLQRAKMSLRLSLPEKQIKLWFQNRR
>GCA_905220375_zen_LR999963.1_88245954_88246132
DPALSKKKRYRTVFTNFQLEELEKEFKQEMYICRLQRAKMSLRLSLPEKQIKLWFQNRR
>GCA_905220375_zen_LR999963.1_88269694_88269878
DPALSKKKRSRTVFTNFQLEELEKEFKQEMYICRLQRAKMSLRLSLPEKQIKLWFQNRR
>GCA_905220375_zen_LR999963.1_88282916_88283100
DPALSKKKRSRTVFTNFQLEELEKEFKQEMYICRLQRAKMSLRLSLPEKQIKLWFQNRR
>GCA_905220375_zen_LR999963.1_88309258_88309439
SKKKRSRTVFTNFQLVELEKEFIKREMYLTRLQRIAIASRLSLPEKTVMLWFQNRRMKNK
>GCA_905220375_zen_LR999963.1_88318553_88318737
DPALSKKKRSRTVFTNFQLVELEKEFKQEMYLTRMQRIAIASRLSLPEKTIMLWFQNRR
>GCA_905220375_zen_LR999963.1_88332179_88332363
DPALSKKKRSRTVFTNFQLVELEKEFKRNMYLTRLQRIAIASRLSLPENQIKLWFQNRR
>GCA_905220375_zen_LR999963.1_88356558_88356736
DPALSKKKRSRTVFTNFQLEELEKEFKQEMYICRLQRAKMSLRLSLPEKQIKLWFQNRR
>GCA_905220375_zen_LR999963.1_88393915_88394099
DPALSKKKRSRTVFTNFQLEELEKEFKQEMYICRLQRAKMSLRLSLPEKQIKLWFQNRR
>GCA_905220375_zen_LR999963.1_88415043_88415221
DPALSKKKRSRTVFTNFQLEELEKEFKQEMYICRLQRAKMSLRLSLPEKQIKLWFQNRR
>GCA_905220375_zen_LR999963.1_88463109_88463293
DPALSKKKRSRTVFTNFQLVELEKEFKQEMYLTRMQRIAIASRLSLPEKTIMLWFQNRR
>GCA_905220375_zen_LR999963.1_88486471_88486655
DPALSKKKRSRTVFTNFQLEELEKEFKQEMYICRLQRAKMSLRLSLPEKQIKLWFQNRR
>GCA_905220375_zen_LR999963.1_88508012_88508199
DPALSKKKRSRTVFTNFQLVELEKEFIKREMYLTRLQRIEIASRLSLPEKTIMLWFQNRR
>GCA_905220375_zen_LR999963.1_88531120_88531301
SKKKRSRTVFTNFQLVELEKEFIKREMYLTRLQRIAIASRLSLPEKTIMLWFQNRRMKNK
>GCA_905220375_zen_LR999963.1_88582032_88582213
SKKKRSRTVFTNFQLVELEKEFIKREMYLTRLQRIAIASRLSLPEKTVMLWFQNRRMKNK
>GCA_905220375_zen_LR999963.1_88604342_88604523
SKKKRSRTVFTNFQLVELEKEFIKREMYLTRLQRIAIASRLSLPEKTVMLWFQNRRMKNK
>GCA_905220375_zen_LR999963.1_88626766_88626944
DPALSKKKRSRTVFTNFQLEELEKEFKQEMYICRLQRAKMSLRLSLPEKQIKLWFQNRR
>GCA_905220375_zen_LR999963.1_88651014_88651192
DPALSKKKRSRTVFTNFQLEELEKEFKQEMYICRLQRAKMSLRLSLPEKQIKLWFQNRR
>GCA_905220375_zen_LR999963.1_88698973_88699157
DPALSKKKRSRTVFTNFQLEELEKEFKQEMYICRLQRAKMSLRLSLPEKQIKLWFQNRR
>GCA_905220375_zen_LR999963.1_88721113_88721297
DPALSKKKRSRTVFTNFQLEELEKEFKQEMYICRLQRAKMSLRLSLPEKQIKLWFQNRR
>GCA_905220375_zen_LR999963.1_88766079_88766263
DPALSKKKRSRTVFTNFQLQELEKEFKQEMYICRLQRAKMSLRLSLPEKQIKLWFQNRR
>GCA_905220375_zen_LR999963.1_88795995_88796173
DPALSKKKRSRTVFTNFQLEELEKEFKQEMYICRLQRAKMSLRLSLPEKQIKLWFQNRR
>GCA_905220375_zen_LR999963.1_88816322_88816506
DPALSKKKRSRTVFTNFQLEELEKEFKQEMYICRLQRAKMSLRLSLPEKQIKLWFQNRR
>GCA_905220375_zen_LR999963.1_88821104_88821288
DPALSKKKRSRTVFTNFQLEELEKEFKQEMYICRLQRAKMSLRLSLPEKQIKLWFQNRR
>GCA_905220375_zen_LR999963.1_88853604_88853782
DPALSKKKRSRTVFTNFQLEELEKEFKQEMYICRLQRAKMSLRLSLPEKQIKLWFQNRR
>GCA_905220375_zen_LR999963.1_88867896_88868080
DPALSKKKRSRTVFTNFQLEELEKEFKQEMYICRLKRAKMSLRLSLPEKQIKLWFQNRR
>GCA_905220375_zen_LR999963.1_88882670_88882854
DPALSKKKRSRTVFTNFQLEELEKEFKQEMYICRLQRAKMSLRLSLPEKQIKLWFQNRR
>GCA_905220375_zen_LR999963.1_88898865_88899052
DPALSKKKRSRTVFTNFQLVELEKEFIKREMYLTRLQRIEIASRLSLPEKTIMLWFQNRR
>GCA_905220375_zen_LR999963.1_88935305_88935489
DPALSKKKRSRTVFTNFQLEELEKEFKQEMYICRLQRAKMSLRLSLPEKQIKLWFQNRR
>GCA_905220375_zen_LR999963.1_88957745_88957923
DPALSKKKRSRTVFTNFQLEELEKEFKQEMYICRLQRAKMSLRLSLPEKQIKLWFQNRR
>GCA_905220375_zen_LR999963.1_88980296_88980474
DPALSKKKRSRTVFTNFQLEELEKEFKQEMYICRLQRAKMSLRLSLPEKQIKLWFQNRR
>GCA_905220375_zen_LR999963.1_88998951_88999135
DPALSKKKRSRTVFTNFQLEELEKEFKQEMYICRLQRAKMSLRLSLPEKQIKLWFQNRR
>GCA_905220375_zen_LR999963.1_89019284_89019462
DPALSKKKRSRTVFTNFQLEELEKEFKQEMYICRLQRAKMSLRLSLPEKQIKLWFQNRR
>GCA_905220375_zen_LR999963.1_89042778_89042956
VPALSKKKRSRTVFTNFQLVELEKEFKQEMYLTRMQRIAIASRLSLPEKQIKLWFQNRR
>GCA_905220375_zen_LR999963.1_89063785_89063966
SQKKRSRTVFTNFQLVELEKEFIKREMYLTRLQRIEIASRLSLPEKTIMLWFQNRRMKNK
>GCA_905220375_zen_LR999963.1_89084538_89084719
SKKKRSRTVFTNFQLVELEKEFIKREMYLTRLQRIEIASRLSLPEKTIMLWFQNRRMKNK
>GCA_905220375_zen_LR999963.1_89106503_89106684
SKKKRSRTVFTNFQLVELEKEFIKREMYLTRLQRIEIASRLSLPEKTIMLWFQNRRMKNK
>GCA_905220375_zen_LR999963.1_89121827_89122011
IQLSARKKRSRTVFTNFQLEELEKEFKQEMYICRLQRAKMSLRLSLPEKQIKLWFQNRR
>GCA_905220375_zen_LR999963.1_89169307_89169491
DPALSKKKRSRTVFTNFQLEELEKEFKQEMYICRLQRAKMSLRLSLPEKQIKLWFQNRR
>GCA_905220375_zen_LR999963.1_89190321_89190499
DPALSKKKRSRTVFTNFQLVELEKEFKQEMYLSRMQRIAIASRLSLPEKTIMLWFQNRR
>GCA_905220375_zen_LR999963.1_89212071_89212252
SKKKRSRTVFTNFQLVELEKEFIKREMYLTRLQRIEIASRLSLPEKTIMLWFQNRRMKNK
>GCA_905220375_zen_LR999963.1_89227422_89227609
DPALSKKKRSRTVFTNFQLVELEKEFIKREMYLTRLQRIEIASRLSLPEKTIMLWFQNRR
>GCA_905220375_zen_LR999963.1_89243166_89243353
DPALSKKKRSRTVFTNFQLVELEKEFIKREMYLTRLQRIEIASRLSLPEKTIMLWFQNRR
>GCA_905220375_zen_LR999963.1_89274740_89274924
IQLSARKKRSRTVFTNFQLEELEKEFKQEMYICRLQRAKMSLRLSLPEKQIKLWFQNRR
>GCA_905220375_zen_LR999963.1_89322388_89322566
DPALSKKKRSRTVFTNFQLEELEKEFKQEMYICRLQRAKMSLRLSLPEKQIKLWFQNRR
>GCA_905220375_zen_LR999963.1_89345040_89345218
DPALSKKKRSRTVFTNFQLEELEKEFKQEMYICRLQRAKMSLRLSLPEKQIKLWFQNRR
>GCA_905220375_zen_LR999963.1_89365920_89366104
IQLSARKKRSRTVFTNFQLEELEKEFKQEMYICRLQRAKMSLRLSLTEKQIKLWFQNRR
>GCA_905220375_zen_LR999963.1_89382564_89382751
DPALSKKKRSRTVFTNFQLVELEKEFIKREMYLTRLQRIEIASRLSLPEKTIMLWFQNRR
>GCA_905220375_zen_LR999963.1_89403725_89403906
SKKKRSRTVFTNFQLVELEKEFIKREMYLTRLQRIEIASRLSLPEKTIMLWFQNRRMKNK
>GCA_905220375_zen_LR999963.1_89424478_89424659
SKKKRSRTVFTNFQLVELEKEFIKREMYLTRLQRIEIASRLSLPEKTIMLWFQNRRMKNK
>GCA_905220375_zen_LR999963.1_89447592_89447773
SKKKRSRTVFTNFQLVELEKEFIKREMYLTRLQRIEIASRLSLPEKTIMLWFQNRRMKNK
>GCA_905220375_zen_LR999963.1_89470788_89470975
DPALSKKKRSRTVFTNFQLVELEKEFIKREMYLTRLQRIEIASRLSLPEKTIRLWFQNRR
>GCA_905220375_zen_LR999963.1_89487100_89487287
DPALSKKKRSRTVFTNFQLVELEKEFIKREMYLTRLQRIEIASRLSLPEKTIMLWFQNRR
>GCA_905220375_zen_LR999963.1_89525379_89525563
DPALSKKKRSRTVFTNFQLEELEKEFKQEMYICRLQRAKMSLRLSLPEKQIKLWFQNRR
>GCA_905220375_zen_LR999963.1_89547310_89547494
DPALSKKKRSRTVFTNFQLEELEKEFKQEMYICRLQRAKMSLRLSLPEKQIKLWFQNRR
>GCA_905220375_zen_LR999963.1_89590236_89590420
DPALSKKKRSRTVFTNFQLEELEKEFKQEMYICRLQRAKMSLRLSLPEKQIKLWFQNRR
>GCA_905220375_zen_LR999963.1_89613427_89613611
DPALSKKKRSRTVFTNFQLEELEKEFKQEMYICRLQRAKMSLRLSLPEKQIKLWFQNRR
>GCA_905220375_zen_LR999963.1_89636940_89637118
DPALSKKKRSRTVFTNFQLEELEKEFKQEMYICRLQRAKMSLRLSLPEKQIKLWFQNRR
>GCA_905220375_zen_LR999963.1_89659852_89660030
DPALSKKKRSRTVFTNFQLEELEKEFKQEMYICRLQRAKMSLRLSLPEKQIKLWFQNRR
>GCA_905220375_zen_LR999963.1_89719861_89720039
DPALSKKKRSRTVFTNFQLEELEKEFKQEMYICRLQRAKMSLRLSLPEKQIKLWFQNRR
>GCA_905220375_zen_LR999963.1_89766854_89767035
SKKKRSRTVFTNFQLVELEKEFIKREMYLTRLQRIAIASRLSLPEKQIMLWFQNRRMKNK
>GCA_905220375_zen_LR999963.1_89781871_89782049
DPALSKKKRSRTVFTNFQLEELEREFKQEMYICRLQRAKMSLRLSLPEKQIKLWFQNRR
>GCA_905220375_zen_LR999963.1_89857820_89857947
STTMQESIPIQNEAELQCSSPDERAPQPDPALSKKKRSRTVFTNFQLVELEKEFIKREMY
>GCA_905220375_zen_LR999963.1_89857820_89857947
PQQCRNLFLFRMKLNSSVVPLMKELHSPIQLSARKNDPVLFLPTSSSWSWKKNSSNGRCI
>GCA_905220375_zen_LR999963.1_89863115_89863242
STTMQESIPIQNEAELQCSSPDERAPQPDPALSKKKRSRTVFTNFQLVELEKEFIKREMY
>GCA_905220375_zen_LR999963.1_89863115_89863242
PQQCRNLFLFRMKLNSSVVPLMKELHSPIQLSARKNDPVLFLPTSSSWSWKKNSSNGRCI
>GCA_905220375_zen_LR999963.1_89867215_89867342
STTMQESIPIQNEAELQCSSPDERAPQPDPALSKKKRSRTVFTNFQLVELEKEFIKREMY
>GCA_905220375_zen_LR999963.1_89867215_89867342
PQQCRNLFLFRMKLNSSVVPLMKELHSPIQLSARKNDPVLFLPTSSSWSWKKNSSNGRCI
>GCA_905220375_zen_LR999963.1_89888765_89888949
DPALSKKKRSRTVFTNFQLEELEKEFKQEMYICRLQRAKMSLRLSLPEKQIKLWFQNRR
>GCA_905220375_zen_LR999963.1_89906455_89906633
DPALSKKKRSRTVFTNFKLEELEKEFKQEMYICRLQRAKMSLRLSLPEKQIKLWFQNRR
>GCA_905220375_zen_LR999963.1_89921035_89921213
DPALSKKKRSRTVFTNFQLEELEKEFKQEMYICRLQRAKMSLRLSLPEKQIKLWFQNRR
>GCA_905220375_zen_LR999963.1_89943141_89943319
DPALSKKKRSRTVFTNFQLEELEKEFKQEMYICRLQRAKMSLRLSLPEKQIKLWFQNRR
>GCA_905220375_zen_LR999963.1_90010208_90010392
DPALSKKKRSRTVFTNFQLEELEKEFKQEMYICRLQRAKMSLRLSLPEKQIKLWFQNRR
>GCA_905220375_zen_LR999963.1_90025154_90025338
SKKKRSRTVFTNLQLVELEKEFKQEMYLTRIQRIAIASRLSLPEKQIKLWFQNRRMKNK
>GCA_905220375_zen_LR999963.1_90035906_90036075
LISKHTPQQCRNLFLFRMKLNSSVVPLMKELHSPIQLSARKNDPVLFLPTSSSWSWKKN
>GCA_905220375_zen_LR999963.1_90050834_90051018
DPALSKKKRSRTVFTNFQLEELEKEFKQEMYICRLQRAKMSLRLSLPEKQIKLWFQNRR
>GCA_905220375_zen_LR999963.1_90085100_90085284
DPALSKKKRSRTVFTNFQLEELEKEFKQEMYICRLQRAKMSLHLSLPEKQIKLWFQNRR
>GCA_905220375_zen_LR999963.1_90107500_90107684
DPALSKKKRSRTVFTNFQLEELEKEFKQEMYICRLQRAKMSLRLSLPEKQIKLWFQNRR
>GCA_905220375_zen_LR999963.1_90134420_90134598
DPALSKKKRSRTVFTNFQLEELEKEFKQEMYICRLQRAKMSLRLSLPEKQIKLWFQNRR
>GCA_905220375_zen_LR999963.1_90157662_90157840
DPALSKKKRSRTVFTNFQLEELEKEFKQEMYICRLQRAKMSLRLSLPEKQIKLWFQNRR
>GCA_905220375_zen_LR999963.1_90207201_90207328
STTMQESIPIQNEAELQCSSPDERAPQPDPALSKKKRSRTVFTNFQLVELEKEFIKREMY
>GCA_905220375_zen_LR999963.1_90235835_90236013
DPALSKKKRSRTVFTNFQLEELEKEFKQEMYICRLQRAKMSLRLSLPEKQIKLWFQNRR
>GCA_905220375_zen_LR999963.1_90265122_90265300
DPALSKKKRSRTVFTNFQLEELEKEFKQEMYICRLQRAKMSLRLSLPEKQIKLWFQNRR
>GCA_905220375_zen_LR999963.1_90322095_90322279
DPALSKKKRSRTVFTNFQLVELEKDFKQEMYLTRMQRIAIASRLSLPEKTIMLWFQNRR
>GCA_905220375_zen_LR999963.1_90343666_90343844
DPALSKKKRSRTVFTNFQLVELEKEFKQEMYLTRMQRIAIASRLSLPEKTIMLWFQNRR
>GCA_905220375_zen_LR999963.1_90367796_90367974
DPALSKKKRSRTVFTNFQLVELEKEFKQEMYLTRMQRIAIASRLSLPEKTIMLWFQNRR
>GCA_905220375_zen_LR999963.1_90375185_90375363
DPALSKKKRSRTVFTNFQLVELEKEFKQEMYLTRMQRIAIASRLSLPEKTIMLWFQNRR
>GCA_905220375_zen_LR999963.1_90396536_90396714
QQTYSTTVRESIPIQNEAELQCSSPDERAPQPDPALSKKKRSRTVFTNFQLVELEKEF
>GCA_905220375_zen_LR999963.1_90458635_90458813
DPALSKKKRSRTVFTNFQLVELEKEFKQEMYLTRMQRIAIASRLSLPEKQIKLWFQNRR
>GCA_905220375_zen_LR999963.1_90476919_90477097
KKRSRTVFTNFQLVELEKEFKQEMYLTRMQRIAIASRLSLPEKTIMLWFQNRRMKNRREY
>GCA_905220375_zen_LR999963.1_90493326_90493504
KKRSRTVFTNFQLVELEKEFKQEMYLTRMQRIAIASRLSLPEKQIKLWFQNRRMKNRREY
>GCA_905220375_zen_LR999963.1_90519448_90519632
KKRSRTAFTNFQLVELEKEFKQEMYICRLKRAKMSLRLSLPEKQIKLWFQNRRMKIRRAN
>GCA_905220375_zen_LR999963.1_90531541_90531725
KKRSRTAFTNFQLVELEKEFKQEMYICRLKRAKMSLRLSLPEKQIKLWFQNRRMKIRRAN
>GCA_905220375_zen_LR999963.1_90543670_90543854
KKRSRTAFTNFQLVELEKEFKQEMYICRLKRAKMSLRLSLPEKQIKLWFQNRRMKIRRAN
>GCA_905220375_zen_LR999963.1_90555779_90555957
KKRSRTVFTNFQLVELEKEFKQEMYLTRMQRIAIASRLSLPEKQIKLWFQNRRMKNRREY
>GCA_905220375_zen_LR999963.1_90603915_90604081
KKKRSRTVFTNFQLVELEKEFIKREMYSDRQSLIATRKQIMLWFQNRHMKNRR
>GCA_905220375_zen_LR999963.1_90619876_90620054
DPALSKKKRSRTVFTNFQLEELEKEFKQEMYICRLQRAKMSLRLSLPEKQIKLWFQNRR
>GCA_905220375_zen_LR999963.1_90644069_90644247
DPALSKKKRSRTVFTNFQLEELEKEFKQEMYICRLQRAKMSLRLSLPEKQIKLWFQNRR
>GCA_905220375_zen_LR999963.1_90649967_90650145
DPALSKKKRSRTVFTNFQLEELEKEFKQEMYICRLQRAKMSLRLSLPEKQIKLWFQNRR
>GCA_905220375_zen_LR999963.1_90655636_90655823
LSARKKLSRTVFTNFQLVELEKEFVKREMYLTRLRRIAVASRLSLPEKQIKLWFQNRRMK
>GCA_905220375_zen_LR999963.1_90804890_90805068
IKRSRTVFTSFQLVELEKEFGRHAYLYRTRRIEIAQRLSLCERQVKIWFQNRRMKKKKDQ
>GCA_905220375_zen_LR999963.1_90949508_90949689
RRSRTTFTSDQLIQLEHHFSQTKYLTPLRLAQLSEILHIGTKPVKNWFKNRRRRLKIQS
>GCA_905220385_Abd-B_LR999958.1_45672385_45672533
VRKKRKPYSKFQTLELEKEFLFNAYVSKQKRWELARNLNLTERQVSFLFKFLLT
>GCA_905220385_Antp_LR999958.1_47074286_47074464
RKRGRQTYTRYQTLELEKEFHFNRYLTRRRRIEIAHALCLTERQIKIWFQNRRMKWKKEN
>GCA_905220385_Dfd_LR999958.1_47439295_47439473
PKRQRTAYTRHQILELEKEFHYNRYLTRRRRIEIAHTLVLSERQIKIWFQNRRMKWKKDN
>GCA_905220385_Dfd_LR999958.1_51005133_51005305
PKRHRTSFTAEQVQDFEEIFTYNRNIPKWQRIELSIKHDEEKVK
>GCA_905220385_Pb_LR999958.1_50815506_50815687.1
QEFSITAEFVPENGLPRRLRTAYTNTQLLELEKEFHFNKYLCRPRRIEIAASLDLTERQ
>GCA_905220385_Pb_LR999958.1_50815506_50815687.2
QVKVWFQNRRMKHKRQTLSKTDDEDNKDSLKGDDDNQSDSSKLDCAYQTKRIHSKVKKK
>GCA_905220385_Scr_LR999958.1_47306513_47306700
TKRQRTSYTRYQTLELEKEFHFNRYLTRRRRIEIAHALCLTERQIKIWFQNRRMKWKKEH
>GCA_905220385_Ubx_LR999958.1_46652520_46652704
RRRGRQTYTRYQTLELEKEFHTNHYLTRRRRIEMAHALCLTERQIKIWFQNRRMKLKKEI
>GCA_905220385_abd-A_LR999958.1_46178873_46179057
RRRGRQTYTRFQTLELEKEFHFNHYLTRRRRIEIAHALCLTERQIKIWFQNRRMKLKKEL
>GCA_905220385_ftz_LR999958.1_47202177_47202355
SKRTRQTYTRFQTLELEKEFHFNRYITRRRRIDIANSLSLTERQIKIWFQNRRMKSKKDR
>GCA_905220385_lab_LR999958.1_50525743_50525870.1
NPLLLMGNGTTTNNNNNSGRTNFTNKQLTELEKEFHFNRYLTRARRIEIANTLQLNETQ
>GCA_905220385_lab_LR999958.1_50525743_50525870.2
VKIWFQNRRMKQKKRVKEGLISADVINQQPSPSVHSAQSNNNNSSAPGNSNNSNSVSNN
>GCA_905220385_lab_LR999958.1_50525743_50525870.2
GENMVPKSTHEAEETSERRSHLGRCDKPTAISKRALSS
>GCA_905220385_zen_LR999958.1_51010765_51010940
RKNPRKVFTTQQRYELEREFKKNIYLSNRRVEIAQRLGLENRVITMWFNYRRVKLKRKI
>GCA_905220385_zen_LR999958.1_51018828_51018997
LAEVEFQKDVFLCKSQREEIAERLGLYCETVKIWSQNRRAKLKKEA
>GCA_905220385_zen_LR999958.1_51019683_51019810
LAEVEFQKDVFLCKSQREEIAERLGLYCETVKIWSQNRRAKLKKEA
>GCA_905220385_zen_LR999958.1_51020777_51021006
FKNLEQILYKHERLAKTFIFNLTSNNQKTILVKLPKGWASTVRRSKFGSRTNER
>GCA_905220385_zen_LR999958.1_51023811_51023893
PRSIGRRSLIDNCRKLRRSFKRIYFYTSHTVTQQEEIAQRLRLYGDLVPKPMIEVKET
>GCA_905220385_zen_LR999958.1_51027107_51027204
AKRYRTAFPDKQLAELEAEFQKDIFLIKSQQDER
>GCA_905220385_zen_LR999958.1_51030750_51030928
TKRYRTAFTSEQLTELEAEFHYHIFANKSRREEIAQRLGLDSIVVKVWFQNRRKRLKRQ
>GCA_905220385_zen_LR999958.1_51036193_51036320
KDCYLQPPFSDRQLAELEYEFSKDKSTCYSWRVGIAQRLGLEEKVVRKTGPI
>GCA_905220385_zen_LR999958.1_51038280_51038419
NAVTKKAPLQSRRYRTAFSDRQLAELEYEFSKDKSTCYSRRVGIAQRLGLE
>GCA_905220385_zen_LR999958.1_51048017_51048195
APLQSRRYRTAFSDRQLAELEYEFSKDKSTCYSRRVGIAQRLGLEEKVVRIWFNNRRMR
>GCA_905220385_zen_LR999958.1_51054514_51054692
KAPLQPKRYRTAFSNRQLAELEYEFWKDKSTCYSRRVGIAQRLGLEENNVRMWFNNRRM
>GCA_905220385_zen_LR999958.1_51061026_51061204
TKRYRTAFTSEQLTELEAEFHYHIFANKSRREEIAQRLGLDSIVVKVWFQNRRTRLKRQ
>GCA_905220385_zen_LR999958.1_51067090_51067265
YLNPPFSDRQLAELEYEFSKDKSTCYSRRVGIAQRLGLEEKVVRIWFNNRRMRLKKDTL
>GCA_905220385_zen_LR999958.1_51069161_51069339
APLKSRRYRTAFSDRQLAELEYEFSKDKSTCYSRRVGIAQRLGLEEKVVRIWFNNRRMR
>GCA_905220385_zen_LR999958.1_51075308_51075486
APLKSRRYRTAFSDRQLAELEYEFSKDKSTCYSRRVGIAQRLGLEEKVVRIWFNNRRMR
>GCA_905220385_zen_LR999958.1_51081763_51081941
KAPLQPKRYRTAFSNRQLAELEYEFWKDKSTCYSRRVGIAQRLGLEENNVRMWFNNRRM
>GCA_905220385_zen_LR999958.1_51087770_51087945
YLNPPFSDRQLAELEYEFSKDKSTCYSRRVGIAQRLGLEEKVVRIWFNNRRMRLKKDTL
>GCA_905220385_zen_LR999958.1_51089849_51090027
APLQSRRYRTAFSDRQLAELEYEFSKDKSTCYSRRVGIAQRLGLEEKVVRIWFNNRRMR
>GCA_905220385_zen_LR999958.1_51095964_51096142
APLKSRRYRTAFSDRQLAELEYEFSKDKSTCYSRRVGIAQRLGLEEKVVRIWFNNRRMR
>GCA_905220385_zen_LR999958.1_51098862_51099040
KAPLQPKRYRTAFSDRQLAELEYEFWKDKSTCYSRRVGIAQRLGLEENNVRMWFNNRRM
>GCA_905220385_zen_LR999958.1_51103921_51104099
APLKSRRYRTAFSDRQLAELEYEFSKDKSTCYSRRVGIAQRLGLEEKVVRIWFNNRRMR
>GCA_905220385_zen_LR999958.1_51112901_51113079
APLKSRRYRTAFSDRQLAELEYEFSKDKSTCYSRRVGIAQRLGLEEKVVRIWFNNRRMR
>GCA_905220385_zen_LR999958.1_51115226_51115404
KAPLQPKRYRTAFSDRQLAELEYEFWKDKSTCYSRRVRIAQRLGLEENNVRMWFNNRRM
>GCA_905220385_zen_LR999958.1_51121208_51121389
YLNPPFSDRQLAGLEYEFSKDKSTCYSRRVGIAQRLGLEEKVVRIWFNNRRMRLKKDTL
>GCA_905220385_zen_LR999958.1_51123293_51123471
APLQSRRYRTAFSDRQLAELEYEFSKDKSTCYSRRVGIAQRLGLEEKVVRIWFNNRRMR
>GCA_905220385_zen_LR999958.1_51125647_51125825
KAPLQPKRYRTAFSDRQLAELEYEFWKDKSTCYLRRVGIAQRLGLEENNVRMWFNNRRM
>GCA_905220385_zen_LR999958.1_51131658_51131833
YLNPPFSDRQLAELEYEFSKDKSTCYSRRVGIAQRLGLEEKVVRIWFNNRRMRLKKDTL
>GCA_905220385_zen_LR999958.1_51133734_51133912
APLKSRRYRTAFSDRQLAELEYEFSKDKSTCYSRRVGIAQRLGLEEKVVRIWFNNRRMR
>GCA_905220385_zen_LR999958.1_51141367_51141545
APLKSRRYRTAFSDRQLAELEYEFSKDKSTCYSRRVGIAQRLGLEEKVVRIWFNNRRMR
>GCA_905220385_zen_LR999958.1_51145471_51145649
APLKSRRYRTAFSDRQLAELEYEFSKDKSTCYSRRVGIAQRLGLEEKVVRIWFNNRRMR
>GCA_905220385_zen_LR999958.1_51149579_51149757
APLKSRRYRTAFSDRQLAELEYEFSKDKSTCYSRRVGIAQRLGLEEKVVRIWFNNRRMR
>GCA_905220385_zen_LR999958.1_51152683_51152867
ISLYNSYSDRQLAELEYEFWKDKSTCYSRRVGIAQRLGLEENNVRMWFNNRRMRLKNKT
>GCA_905220385_zen_LR999958.1_51159108_51159283
YLNPPFSDRQLAELEYEFSKDKSTCYSRRVGIAQRLGLEEKVVRIWFNNRRMRLKKDTL
>GCA_905220385_zen_LR999958.1_51161053_51161231
TKRYRTAFTSEQLTELEAEFHHHIFANKSRREEIAQRLGLDSIVVKVWFQNRRTRLKRQ
>GCA_905220385_zen_LR999958.1_51166140_51166300
RWRTEFTDEQLAELEAEFQMGTAQRLDLYGKSVHIWFQNRRIKLKKQT
>GCA_905220385_zen_LR999958.1_51166443_51166591
LVPKPMGFTDEQLAELEAEFQMGIAQRLDLYGKSVHIGFQNRRIKLKKQT
>GCA_905220385_zen_LR999958.1_51166728_51166876
LVPKPMGFTDEQLAELEAEFQMGIAQRLDLYGKSVHIGFQNRRIKLKKQT
>GCA_905220385_zen_LR999958.1_51167013_51167161
LVPKPMGFTDEQLAELEAEFQMGIAQRLDLYGKSVHIGFQNRRIKLKKQT
>GCA_905220385_zen_LR999958.1_51167304_51167443
RTGFTDEQLAELEAEFQMGIAQRLDLYGKSVHIGFQNRRIKLKKQT
>GCA_905220385_zen_LR999958.1_51167693_51167841
RTGFTDEQLAELEAEFQMGIAQRLDLYGKSVHIGFQNRRIKLKKQT
>GCA_905220385_zen_LR999958.1_51167978_51168126
RTGFTDEQLAELEAEFQMGIAQRLDLYGKSVHIGFQNRRIKLKKQT
>GCA_905220385_zen_LR999958.1_51168263_51168411
RTGFTDEQLAELEAEFQMGIAQRLDLYGKSVHIGFQNRRIKLKKQT
>GCA_905220385_zen_LR999958.1_51168548_51168696
RTGFTDEQLAELEAEFQMGIAQRLDLYGKSVHIGFQNRRIKLKKQT
>GCA_905220385_zen_LR999958.1_51168928_51169091
RTGFTDEQLAELEAEFQMGIAQRLDLYGKSVHIGFQNRRIKLKKQT
>GCA_905220385_zen_LR999958.1_51169228_51169376
RTGFTDEQLAELEAEFQMGIAQRLDLYGKSVHIGFQNRRIKLKKQT
>GCA_905220385_zen_LR999958.1_51169464_51169612
RWRTEFTDEQLAELEAEFQMGTAQRLDLYGKSVHIWFQNRRIKLKKQT
>GCA_905220385_zen_LR999958.1_51170500_51170618
KDTTTANQKVATAFTDEQLTELETEFQMNIFAFKSRRKEIAQRLEF
>GCA_905220385_zen_LR999958.1_51171380_51171558
KDTTTANQKVATAFTDEQLTELETEFQMNIFAFKSRRKEIAQRLEF
>GCA_905220385_zen_LR999958.1_51205135_51205313
SQTNKHPKRHRTCFTAQQLQEFREIFVYTRNIPKSQRIELGLKHGLAEERVKVCFQNRR
>GCA_905220385_zen_LR999958.1_51205415_51205512
SQTNKHPKRHRTCFTAQQLQEFREIFVYTRNIPKSQRIELGLKHGLAEERVKVCFQNRR
>GCA_905220385_zen_LR999958.1_51205606_51205709
SQTNKHPKRHRTCFTAQQLQEFREIFVYTRNIPKSQRIELGLKHGLAEERVKVCFQNRR
>GCA_905220385_zen_LR999958.1_51205805_51205908
SQTNKHPKRHRTCFTAQQLQEFREIFVYTRNIPKSQRIELGLKHGLAEERVKVCFQNRR
>GCA_905220385_zen_LR999958.1_51206002_51206105
SQTNKHPKRHRTCFTAQQLQEFREIFVYTRNIPKSQRIELGLKHGLAEERVKVCFQNRR
>GCA_905220385_zen_LR999958.1_51206201_51206304
NHKRTSTRKGTALVLQHNNYRSSEKYLSILEIYQSRRGL
>GCA_905220385_zen_LR999958.1_51231334_51231512
AENEEKYKRTRTAFTSTQLIQLGREFRTNRYLCSPRKIDIAQRLELTEKQVKVWFQNRR
>GCA_905220385_zen_LR999958.1_51237622_51237776
PPLPPSPPEPRAKRHRTRFTPKQIQEFEEVFAFINNIPKSQRIELGLKHGLAEERVKVW
>GCA_905220385_zen_LR999958.1_51237622_51237776
TTTSTFSARTSSEKAPHAFHPKTNTGVRGGICLYQQYTEVAEDRTRAETWTGGRTCESLE
>GCA_905220385_zen_LR999958.1_51247298_51247476
SKRTRTAFTSTQLFQLQTEFHTNRYLSRPRKIEIAQRLDLTEKQVKVWFQNRRMKSKTDA
>GCA_905220385_zen_LR999958.1_51259713_51259891
CKRARTALTSNQLIQLEREFHTNRYLCRPRRIEIAKRLKLSGRELKIWFLNRRLKSKQIA
>GCA_905220385_zen_LR999958.1_51268846_51269024
SKRTRTAFTSTQLFQLQTEFHTNRYLSRPRKIEIAQRLDLTEKQVKVWFQNRRMKSKTDA
>GCA_905220385_zen_LR999958.1_51283990_51284168
CKRDRTALTSNQLIQLEREFHANRYLYRPRRIEIAKRLKLSERELKIWFLNRRLKSKQIA
>GCA_905220385_zen_LR999958.1_51306512_51306690
CKRDRTALTSNQLIQLEREFHANRYLYRPRRIEIAKRLKLSERELKIWFLNRRLKSKQIA
>GCA_905220385_zen_LR999958.1_51327787_51327965
CKRARTALTSNQLIQLEREFHTNRYLCRPRRIEIAKRLKLSGRELKIWFLNRRLKSKQIA
>GCA_905220385_zen_LR999958.1_51341012_51341190
SKRTRTAFTSTQLFQLQTEFHTNRYLSRPRKIEIAQRLDLTEKQVKVWFQNRRMKSKTDA
>GCA_905220385_zen_LR999958.1_51354106_51354284
CKRDRTALTSNQLIQLEREFHANRYLYRPRRIEIAKRLKLSARELKIWFLNRRLKSKQIA
>GCA_905220385_zen_LR999958.1_51367644_51367822
SKRTRTAFTSTQLFQLQTEFHTNRYLSRPRKIEIAQRLDLTEKQVKVWFQNRRIKSKTDA
>GCA_905220385_zen_LR999958.1_51381231_51381409
CKRDRTALTSNQLIQLEREFHANRYLYRPRRIEIAKRLKLSERELKIWFLNRRLKSKQIA
>GCA_905220385_zen_LR999958.1_51399344_51399522
SKRTRTAFTSTELFQLQTEFHTNRYLSRPRKIEIAQRLDLTEKQVKVWFQNRRMKSKTDA
>GCA_905220385_zen_LR999958.1_51412907_51413085
CKRDRTALTSNQLIQLEREFHANRYLYRPRRIEIAKRLKLSERELKIWFLNRRLKSKQIA
>GCA_905220385_zen_LR999958.1_51435503_51435681
CKRARTAFTSTQLIQLEREFHTNRYLCRPRRIEIAQRLELSERQVKIWFQNRRMKSKKDA
>GCA_905220385_zen_LR999958.1_51455683_51455861
CKRARTAFTSTQLIQLEREFHTNRYLCRPRRIEIAQRLELSERQVKIWFQNRRMKSKKDA
>GCA_905220415_Abd-B_HG991968.1_4689702_4689880
VRKKRKPYSKFQTLELEKEFLFNAYVSKQKRWELARNLNLTERQVKIWFQNRRMKNKKN
>GCA_905220415_Antp_HG991968.1_4072351_4072529
RKRGRQTYTRYQTLELEKEFHFNRYLTRRRRIEIAHALCLTERQIKIWFQNRRMKWKKE
>GCA_905220415_Dfd_HG991968.1_3907138_3907316
PKRQRTAYTRHQILELEKEFHYNRYLTRRRRIEIAHTLVLSERQIKIWFQNRRMKWKKDN
>GCA_905220415_Pb_HG991968.1_3735762_3735910.1
FYSFISENGLPRRLRTAYTNTQLLELEKEFHFNKYLCRPRRIEIAASLDLTERQVIKY
>GCA_905220415_Pb_HG991968.1_3735762_3735910.2
QVKVWFQNRRMKHKRQTLSKSEDGDDKDSTTSEGGKSKTGLDKFTDDDGPLSGKKSCQG
>GCA_905220415_Pb_HG991968.1_3735762_3735910.2
VKVKTAMTKTRQLQREARVKQGLINSLMMMDHCQGRKVVKV
>GCA_905220415_Ro_HG991968.1_3580645_3580781.1
ELASALSLSETQVKIWFQNRRAKDKRIEKAHLDQQYRYVKAIDTSVL
>GCA_905220415_Ro_HG991968.1_3580645_3580781.2
ILVARRRRKESRPRRQRTTFSAHQTLRLELEYARGEYVARAR
>GCA_905220415_Scr_HG991968.1_3952275_3952462
TKRQRTSYTRYQTLELEKEFHFNRYLTRRRRIEIAHALCLTERQIKIWFQNRRMKWKKE
>GCA_905220415_ShxA_HG991968.1_3808802_3808986
PKRVRTAFTTEQILQLEQEYAKTKYLERNRRLELSHTLRLGERTIKVWFQNRRMKEKKDK
>GCA_905220415_ShxA_HG991968.1_3811976_3812154
PKRARTAFTTNQMMELELEYARTRYLDRNRRIELSETLQLSEKTVKVWFQNRRMKDKKER
>GCA_905220415_ShxB_HG991968.1_3814964_3815148
PRRFRSAFTTEQIKYLEKEFKKFPYIGNTNRQEIANVLNIPERAIKIWFQNRRMKEKKDT
>GCA_905220415_ShxC_HG991968.1_3816959_3817119
KRNRTAYTTDQLRVLERTYIKTKYIDAERRKELAQHLNIGEKCIKVWFQNRRMKEKKES
>GCA_905220415_ShxD_HG991968.1_3819732_3819913
RKRITFTTEQIIAMEQIFKTRPYICREERLALTEKLQVCEKSIKVWFQNRRRISEKREKL
>GCA_905220415_Ubx_HG991968.1_4307911_4308095
RRRGRQTYTRYQTLELEKEFHTNHYLTRRRRIEMAHALCLTERQIKIWFQNRRMKLKKE
>GCA_905220415_abd-A_HG991968.1_4494828_4495012
RRRGRQTYTRFQTLELEKEFHFNHYLTRRRRIEIAHALCLTERQIKIWFQNRRMKLKKE
>GCA_905220415_ftz_HG991968.1_4003925_4004103
GSKRTRQTYTRFQTLELEKEFHFNKYLSRRRRIEVSHALGLTERQIKIWFQNRRMKAKK
>GCA_905220415_lab_HG991968.1_10735002_10735180.1
NNTGRTNFTNKQLTELEKEFHFNKYLTRARRIEIASALQLNETQVKIWFQNRRMKQKKR
>GCA_905220415_lab_HG991968.1_10735002_10735180.2
NTGRTNFTNKQLTELEKEFHFNKYLTRARRIEIASALQLNETQVKIWFQNRRMKQKKRI
>GCA_905220415_zen_HG991968.1_3828035_3828219
TKRARTAYTSSQLVELENEFHQNRYLCRPRRIELANYLQLSERQIKIWFQNRRMKYKKD
>GCA_905220435_Abd-B_HG992001.1_11781914_11782092
VRKKRKPYSKFQTLELEKEFLFNAYVSKQKRWELARNLNLTERQVKIWFQNRRMKNKKN
>GCA_905220435_Antp_HG992001.1_10652002_10652180
RKRGRQTYTRYQTLELEKEFHFNRYLTRRRRIEIAHALCLTERQIKIWFQNRRMKWKKE
>GCA_905220435_Dfd_HG992001.1_10362068_10362246
PKRQRTAYTRHQILELEKEFHYNRYLTRRRRIEIAHTLVLSERQIKIWFQNRRMKWKKDN
>GCA_905220435_Pb_HG992001.1_10064979_10065124.1
LLTSIIFITENGLPRRLRTAYTNTQLLELEKEFHFNKYLCRPRRIEIAASLDLTERQVR
>GCA_905220435_Pb_HG992001.1_10064979_10065124.2
PWQLFLPESGPSSSKNLSSPVLELLPPSDVVESLSSPSSVLLSVCLLCFIRLFWNQTFT
>GCA_905220435_Ro_HG992001.1_9797090_9797217
RCELASALSLSETQVKIWFQNRRAKDKRIEKAQLDQQYRYLIITTIYPVYLIINLQYLQ
>GCA_905220435_Scr_HG992001.1_10453359_10453546
TKRQRTSYTRYQTLELEKEFHFNRYLTRRRRIEIAHALCLTERQIKIWFQNRRMKWKKE
>GCA_905220435_ShxA_HG992001.1_10219179_10219357
QKRIRTAFTSQQMMELEQEYARTRYLDRARRIELAEILRLNERTIKIWFQNRRMKEKKDR
>GCA_905220435_ShxB_HG992001.1_10224817_10225004
IKRFRSAFTTDQVNFLEKQFKKFPYIGNAHRKEVAATLNIPERAVKIWFQNRRMKEKKDS
>GCA_905220435_ShxC_HG992001.1_10227239_10227402
KRVRTAFSTEQLRALERTYSRHKYIDSEKRAELAKSLHIGDKCIKIWFQNRRMKEKKES
>GCA_905220435_ShxD_HG992001.1_10229737_10229912
VKRKRKRTVFTTEQVEALENIFKTKQYITREERKDIVDKLNISEKAVKIWFQNRRLKIK
>GCA_905220435_Ubx_HG992001.1_11029178_11029362
RRRGRQTYTRYQTLELEKEFHTNHYLTRRRRIEMAHALCLTERQIKIWFQNRRMKLKKE
>GCA_905220435_abd-A_HG992001.1_11394681_11394865
RRRGRQTYTRFQTLELEKEFHFNHYLTRRRRIEIAHALCLTERQIKIWFQNRRMKLKKE
>GCA_905220435_ftz_HG992001.1_10538296_10538474
GSKRTRQTYTRFQTLELEKEFHFNKYLSRRRRIEVSHALGLTERQIKIWFQNRRMKAKK
>GCA_905220435_lab_HG992001.1_27198903_27199081.1
NNTGRTNFTNKQLTELEKEFHFNKYLTRARRIEIASALQLNETQVKIWFQNRRMKQKKR
>GCA_905220435_lab_HG992001.1_27198903_27199081.2
NTGRTNFTNKQLTELEKEFHFNKYLTRARRIEIASALQLNETQVKIWFQNRRMKQKKRI
>GCA_905220435_zen_HG992001.1_10235242_10235426
TKRARTAYTSSQLVELENEFHQNRYLCRPRRIELANYLQLSERQIKIWFQNRRMKYKKD
>GCA_905220455_Abd-B_LR999982.1_9141342_9141520
VRKKRKPYSKFQTLELEKEFLFNAYVSKQKRWELARNLNLTERQVKIWFQNRRMKNKKNS
>GCA_905220455_Antp_LR999982.1_9961741_9961919
RKRGRQTYTRYQTLELEKEFHFNRYLTRRRRIEIAHALCLTERQIKIWFQNRRMKWKKEN
>GCA_905220455_Dfd_LR999982.1_10185507_10185685
PKRQRTAYTRHQILELEKEFHYNRYLTRRRRIEIAHTLVLSERQIKIWFQNRRMKWKKD
>GCA_905220455_Pb_LR999982.1_10382609_10382871.1
PRRLRTAYTNTQLLELEKEFHFNKYLCRPRRIEIAASLDLTERQVICQRTIFDT
>GCA_905220455_Pb_LR999982.1_10382609_10382871.2
LIIILSQTNDTITCLQVKVWFQNRRMKHKRQT
>GCA_905220455_Ro_LR999982.1_10576718_10576824.1
IVLINLYLRYRCELASALSLSETQVKIWFQNRRAKDKRIE
>GCA_905220455_Ro_LR999982.1_10576718_10576824.2
PRRQRTTFSAHQTLRLELEYARGEYVARTR
>GCA_905220455_Scr_LR999982.1_10117310_10117497
TKRQRTSYTRYQTLELEKEFHFNRYLTRRRRIEIAHALCLTERQIKIWFQNRRMKWKKEH
>GCA_905220455_ShxA_LR999982.1_10282538_10282716
KQKRIRTAFTSSQMMELEQEYNRTRYLDRTRRLELAELLRLNERTIKIWFQNRRMKEKK
>GCA_905220455_ShxB_LR999982.1_10279275_10279435
KRFRSAFTTEQVNHLEREYKKCPYVGVEHRNEIATALNIPERAVKIWFQNRRMKEKKES
>GCA_905220455_ShxC_LR999982.1_10277429_10277610
PKRVRTAFSTNQIQALEQCFSNNKYIDSDKRRELAKNLKIGEKCVKVWFQNRRMKEKRES
>GCA_905220455_ShxD_LR999982.1_10275239_10275417
RKRTIFTTNQVEELEKYFSKKPYVTREERQVLVNRLNVADKAVKIWFQNRRLKNKRDHYE
>GCA_905220455_Ubx_LR999982.1_9675521_9675705
RRRGRQTYTRYQTLELEKEFHTNHYLTRRRRIEMAHALCLTERQIKIWFQNRRMKLKKEI
>GCA_905220455_abd-A_LR999982.1_9430952_9431136
RRRGRQTYTRFQTLELEKEFHFNHYLTRRRRIEIAHALCLTERQIKIWFQNRRMKLKKEL
>GCA_905220455_ftz_LR999982.1_10053897_10054075
SKRTRQTYTRFQTLELEKEFHFNKYLSRRRRIEVSHALGLTERQIKIWFQNRRMKAKKDG
>GCA_905220455_lab_LR999982.1_960820_960998
NNTGRTNFTNKQLTELEKEFHFNKYLTRARRIEIASALQLNETQVKIWFQNRRMKQKKRI
>GCA_905220455_zen_LR999982.1_10272958_10273142
TKRARTAYTSSQLVELENEFHQNRYLCRPRRIELANYLQLSERQIKIWFQNRRMKYKKDN
>GCA_905220475_Abd-B_HG992032.1_6631349_6631527
VRKKRKPYSKFQTLELEKEFLFNAYVSKQKRWELARNLNLTERQVKIWFQNRRMKNKKN
>GCA_905220475_Antp_HG992032.1_5613746_5613924
RKRGRQTYTRYQTLELEKEFHFNRYLTRRRRIEIAHALCLTERQIKIWFQNRRMKWKKE
>GCA_905220475_Dfd_HG992032.1_5365403_5365581
PKRQRTAYTRHQILELEKEFHYNRYLTRRRRIEIAHTLVLSERQIKIWFQNRRMKWKKDN
>GCA_905220475_Pb_HG992032.1_5147136_5147284.1
YLFILFIYVVSENGLPRRLRTAYTNTQLLELEKEFHFNKYLCRPRRIEIAASLDLTERQ
>GCA_905220475_Pb_HG992032.1_5147136_5147284.2
SLDLQVKVWFQNRRMKHKRQTLTKSEDGDDKDSTTSEGGKSSKTGLDKFLDDDGPL
>GCA_905220475_Ro_HG992032.1_4978963_4979090.1
RCELASALSLSETQVKIWFQNRRAKDKRIEKAHIDQQY
>GCA_905220475_Ro_HG992032.1_4978963_4979090.2
FFKIFLLLCLVARRRRKESRPRRQRTTFSAHQTLRLELEYARGEYVARAR
>GCA_905220475_Scr_HG992032.1_5428939_5429126
TKRQRTSYTRYQTLELEKEFHFNRYLTRRRRIEIAHALCLTERQIKIWFQNRRMKWKKE
>GCA_905220475_ShxA_HG992032.1_5263218_5263396
QKRIRTAFTSHQMMELEQEYIRTRYLDRSRRIELAEMLRLNERTIKIWFQNRRMKEKKDR
>GCA_905220475_ShxB_HG992032.1_5266077_5266264
PKRFRSAFNTEQINHLEQQFKKFPYVNTEQRKALAAYLQIEERSIKIWFQNRRMKEKKES
>GCA_905220475_ShxC_HG992032.1_5268198_5268379
PKRIRTAYTTEQLRALEHLYRQNKYITMERRREISKNLNIGDKNIKIWFQNRRMKEKRQ
>GCA_905220475_ShxD_HG992032.1_5271130_5271311
VKRKRKRTVFTTEQLEVLEAIFLKKPYVTRDERAMLVQNLQVNDKSIKVWFQNRRLKNK
>GCA_905220475_Ubx_HG992032.1_5983478_5983662
RRRGRQTYTRYQTLELEKEFHTNHYLTRRRRIEMAHALCLTERQIKIWFQNRRMKLKKE
>GCA_905220475_abd-A_HG992032.1_6285389_6285573
RRRGRQTYTRFQTLELEKEFHFNHYLTRRRRIEIAHALCLTERQIKIWFQNRRMKLKKE
>GCA_905220475_ftz_HG992032.1_5514787_5514965
GSKRTRQTYTRFQTLELEKEFHFNKYLSRRRRIEVSHALGLTERQIKIWFQNRRMKAKK
>GCA_905220475_lab_HG992032.1_15194096_15194274.1
NNTGRTNFTNKQLTELEKEFHFNKYLTRARRIEIASALQLNETQVKIWFQNRRMKQKKR
>GCA_905220475_lab_HG992032.1_15194096_15194274.2
NTGRTNFTNKQLTELEKEFHFNKYLTRARRIEIASALQLNETQVKIWFQNRRMKQKKRI
>GCA_905220475_zen_HG992032.1_5275926_5276110
FTKRARTAYTSSQLVELENEFHQNRYLCRPRRIELANYLQLSERQIKIWFQNRRMKYKK
>GCA_905220505_Abd-B_HG992159.1_12648486_12648664
VRKKRKPYSKFQTLELEKEFLFNAYVSKQKRWELARNLNLTERQVKIWFQNRRMKNKKNS
>GCA_905220505_Antp_HG992159.1_13690746_13690924
RKRGRQTYTRYQTLELEKEFHFNRYLTRRRRIEIAHALCLTERQIKIWFQNRRMKWKKEN
>GCA_905220505_Dfd_HG992159.1_13966597_13966775
PKRQRTAYTRHQILELEKEFHYNRYLTRRRRIEIAHTLVLSERQIKIWFQNRRMKWKKD
>GCA_905220505_Pb_HG992159.1_14204101_14204279.1
PRRLRTAYTNTQLLELEKEFHFNKYLCRPRRIEIAASLDLTERQVI
>GCA_905220505_Pb_HG992159.1_14204101_14204279.2
YKKILQVKVWFQNRRMKHKRQT
>GCA_905220505_Ro_HG992159.1_14496978_14497135
CCRCELAAALSLSETQVKIWFQNRRAKDKRIE
>GCA_905220505_Scr_HG992159.1_13888228_13888415
TKRQRTSYTRYQTLELEKEFHFNRYLTRRRRIEIAHALCLTERQIKIWFQNRRMKWKKEH
>GCA_905220505_ShxA_HG992159.1_14075779_14075957
RKQKRIRTAFTSSQMMELEQEYNRTRYLDRTRRLELAELLHLNERTIKIWFQNRRMKEK
>GCA_905220505_ShxB_HG992159.1_14071105_14071289
PKRVRSAFTTDQVNYLEREYKKYPYIGTGHRKEIANSLNISERTVKIWFQNRRMREKKE
>GCA_905220505_ShxC_HG992159.1_14069190_14069356
PKRARTAFSTDQLRTLERTYSKNKYIDTERRRELASSLSIGEKCVKVWFQNRRMKEKKES
>GCA_905220505_ShxD_HG992159.1_14065394_14065575
RKRKRTIFTTEQVEELEKYFSKKPYVTREDRQVLVQQLNINDKAVKIWFQNRRLKGKRDE
>GCA_905220505_Ubx_HG992159.1_13309111_13309295
RRRGRQTYTRYQTLELEKEFHTNHYLTRRRRIEMAHALCLTERQIKIWFQNRRMKLKKEI
>GCA_905220505_abd-A_HG992159.1_13011528_13011712
RRRGRQTYTRFQTLELEKEFHFNHYLTRRRRIEIAHALCLTERQIKIWFQNRRMKLKKEL
>GCA_905220505_ftz_HG992159.1_13810812_13810990
SKRTRQTYTRFQTLELEKEFHFNKYLSRRRRIEVSHALGLTERQIKIWFQNRRMKAKKDG
>GCA_905220505_lab_HG992159.1_1469386_1469564
NNTGRTNFTNKQLTELEKEFHFNKYLTRARRIEIASALQLNETQVKIWFQNRRMKQKKRI
>GCA_905220505_zen_HG992159.1_14062078_14062262
TKRARTAYTSSQLVELENEFHQNRYLCRPRRIELANYLQLSERQIKIWFQNRRMKYKKDN
>GCA_905220515_Abd-B_HG992059.1_4661697_4661875
VRKKRKPYSKFQTLELEKEFLFNAYVSKQKRWELARNLNLTERQVKIWFQNRRMKNKKN
>GCA_905220515_Antp_HG992059.1_3712373_3712551
RKRGRQTYTRYQTLELEKEFHFNRYLTRRRRIEIAHALCLTERQIKIWFQNRRMKWKKE
>GCA_905220515_Dfd_HG992059.1_3505351_3505529
PKRQRTAYTRHQILELEKEFHYNRYLTRRRRIEIAHTLVLSERQIKIWFQNRRMKWKKDN
>GCA_905220515_Pb_HG992059.1_3270930_3271105.1
NFFSENGLPRRLRTAYTNTQLLELEKEFHFNKYLCRPRRIEIAASLDLTERQVFKLFL
>GCA_905220515_Pb_HG992059.1_3270930_3271105.2
AALATLLSGKRTIVVEEFVKSRLGLATLGCGRVLVVSVFTFAQSLSLVFHTPVLEPYFYL
>GCA_905220515_Ro_HG992059.1_3018074_3018186.1
SYRCELATALSLSETQVKIWFQNRRAKDKRIEKAHLDQQY
>GCA_905220515_Ro_HG992059.1_3018074_3018186.2
YLPNCFLTFPVARRRRKESRPRRQRTTFSAHQTLRLELEYARGEYVARARRY
>GCA_905220515_Scr_HG992059.1_3573740_3573927
TKRQRTSYTRYQTLELEKEFHFNRYLTRRRRIEIAHALCLTERQIKIWFQNRRMKWKKE
>GCA_905220515_ShxA_HG992059.1_3395549_3395727
KRVRTAFTTNQLQDLEDQYRINRYLERGTRIFLSRKLNVSERVIKIWFQNRRMKEKKDR
>GCA_905220515_ShxB_HG992059.1_3401754_3401938
EKRSRTAFTTEQLNYLEQEYNTCPYSEHERLCRIANIIKKPEKVVKIWFQNRRARERKSN
>GCA_905220515_ShxC_HG992059.1_3404121_3404302
KKKRIRTAFTTDQVLLLENTFSERKYIDKWTRKKLANRLKISEKNVKVWFQNRRMKNKR
>GCA_905220515_Ubx_HG992059.1_4036528_4036712
RRRGRQTYTRYQTLELEKEFHTNHYLTRRRRIEMAHALCLTERQIKIWFQNRRMKLKKE
>GCA_905220515_abd-A_HG992059.1_4327480_4327664
RRRGRQTYTRFQTLELEKEFHFNHYLTRRRRIEIAHALCLTERQIKIWFQNRRMKLKKE
>GCA_905220515_ftz_HG992059.1_3640386_3640564
GSKRTRQTYTRYQTLELEKEFHFNKYLTRKRRIEVSNALSLTERQIKIWFQNRRMKAKK
>GCA_905220515_lab_HG992060.1_874992_875170
GNTGRTNFTNKQLTELEKEFHFNKYLTRARRIEIASALQLNETQVKIWFQNRRMKQKKRI
>GCA_905220515_zen_HG992059.1_3417549_3417733
TKRARTAYTSSQLVELENEFHQNRYLCRPRRIELANYLQLSERQIKIWFQNRRMKYKKD
>GCA_905220545_Abd-B_HG992185.1_13119289_13119467
VRKKRKPYSKFQTLELEKEFLFNAYVSKQKRWELARNLNLTERQVKIWFQNRRMKNKKNS
>GCA_905220545_Antp_HG992185.1_14080637_14080815
RKRGRQTYTRYQTLELEKEFHFNRYLTRRRRIEIAHALCLTERQIKIWFQNRRMKWKKEN
>GCA_905220545_Dfd_HG992185.1_14320300_14320478
PKRQRTAYTRHQILELEKEFHYNRYLTRRRRIEIAHTLVLSERQIKIWFQNRRMKWKKD
>GCA_905220545_Pb_HG992185.1_14606835_14606998.1
PRRLRTAYTNTQLLELEKEFHFNKYLCRPRRIEIAASLDLTERQV
>GCA_905220545_Pb_HG992185.1_14606835_14606998.2
QKLIKYRLEKYFIFLQVKVWFQNRRMKHKRQT
>GCA_905220545_Ro_HG992185.1_14881413_14881564.1
RFRCELASALSLSETQVKIWFQNRRAKDKRIE
>GCA_905220545_Ro_HG992185.1_14881413_14881564.2
PRRQRTTFSAHQTLRLELEYARGEYVARARRSGVFLSHQRIIVLHNYMKEIII
>GCA_905220545_Scr_HG992185.1_14248515_14248702
TKRQRTSYTRYQTLELEKEFHFNRYLTRRRRIEIAHALCLTERQIKIWFQNRRMKWKKEH
>GCA_905220545_ShxA_HG992185.1_14468615_14468793
KRKRVRTAFTSYQMMELENEFSQNRFIERGRRLELAQTLNLNERTIKIWFQNRRMKDKK
>GCA_905220545_ShxB_HG992185.1_14453721_14453908
AKRYRSAFTTEQINYLEGQFKQFSYIGSEKRKEIANILKISERAVKIWFQNRRMKEKRE
>GCA_905220545_ShxC_HG992185.1_14451226_14451404
MKRVRTAYTTYQLSVLETTFNRTRYIDRKQRIELSNNLKIGERCIKIWFQNRRMKEKRSS
>GCA_905220545_Ubx_HG992185.1_13706659_13706843
RRRGRQTYTRYQTLELEKEFHTNHYLTRRRRIEMAHALCLTERQIKIWFQNRRMKLKKEI
>GCA_905220545_abd-A_HG992185.1_13438892_13439076
RRRGRQTYTRFQTLELEKEFHFNHYLTRRRRIEIAHALCLTERQIKIWFQNRRMKLKKEL
>GCA_905220545_ftz_HG992185.1_14172854_14173032
SKRTRQTYSRQQTLELEKEFHYNKYLSRRRRVEIAHALHLTERQIKIWFQNRRMKAKKDG
>GCA_905220545_lab_HG992185.1_1196078_1196256
NNTGRTNFTNKQLTELEKEFHFNKYLTRARRIEIASALQLNETQVKIWFQNRRMKQKKRI
>GCA_905220545_zen_HG992185.1_14444446_14444630
TKRARTAYTSSQLVELENEFHQNRYLCRPRRIELANYLQLSERQIKIWFQNRRMKYKKDN
>GCA_905220565_Abd-B_HG992220.1_6723269_6723447
VRKKRKPYSKFQTLELEKEFLFNAYVSKQKRWELARNLNLTERQVKIWFQNRRMKNKKN
>GCA_905220565_Antp_HG992220.1_5925813_5925991
RKRGRQTYTRYQTLELEKEFHFNRYLTRRRRIEIAHALCLTERQIKIWFQNRRMKWKKE
>GCA_905220565_Dfd_HG992220.1_5687553_5687731
PKRQRTAYTRHQILELEKEFHYNRYLTRRRRIEIAHTLVLSERQIKIWFQNRRMKWKKDN
>GCA_905220565_Pb_HG992220.1_5441540_5441673.1
NNNLILAIFISENGLPRRLRTAYTNTQLLELEKEFHFNKYLCRPRRIEIAASLDLTERQ
>GCA_905220565_Pb_HG992220.1_5441540_5441673.2
PWQLFLPDNGPSSSRNFSNPVLELLPPSDVVESLSSPSSLLLRVCLLCFIRR
>GCA_905220565_Ro_HG992220.1_5255584_5255744.1
RCELASALSLSETQVKIWFQNRRAKDKRIEKAHLDQQYRYRPYCKILKIL
>GCA_905220565_Ro_HG992220.1_5255584_5255744.2
KNNHVIFSVARRRRKESRPRRQRTTFSAHQTLRLELEYARGEYVARARR
>GCA_905220565_Scr_HG992220.1_5770202_5770389
TKRQRTSYTRYQTLELEKEFHFNRYLTRRRRIEIAHALCLTERQIKIWFQNRRMKWKKE
>GCA_905220565_ShxA_HG992220.1_5556261_5556442
KKRVRTAFTSCQMMELENEFSQNRFIERGRRLELAQKHNLNERTIKIWFQNRRMKDKKID
>GCA_905220565_ShxA_HG992220.1_5563629_5563807
RKRVRTAFTSCQMMNLENEFSRNRYLERGRRTELAHILNLNERTIKIWFQNRRMKDKKVN
>GCA_905220565_ShxB_HG992220.1_5573852_5574039
AKRYRSAFTTEQVNYLEGQFKKFSYIGSEKRKEIANILKISERAVKIWFQNRRMKEKREN
>GCA_905220565_ShxC_HG992220.1_5578009_5578187
KRCRTAYTTYQLSVLETTFTRTRYIDRKQRMELSNNLKIGEYNIKIWFQNRRMKEKKSS
>GCA_905220565_Ubx_HG992220.1_6218719_6218903
RRRGRQTYTRYQTLELEKEFHTNHYLTRRRRIEMAHALCLTERQIKIWFQNRRMKLKKE
>GCA_905220565_abd-A_HG992220.1_6467496_6467680
RRRGRQTYTRFQTLELEKEFHFNHYLTRRRRIEIAHALCLTERQIKIWFQNRRMKLKKE
>GCA_905220565_ftz_HG992220.1_5839229_5839407
GSKRTRQTYSRQQTLELEKEFHYNKYLSRRRRVEIAHALHLSERQIKIWFQNRRMKAKK
>GCA_905220565_lab_HG992220.1_16620465_16620643.1
NNTGRTNFTNKQLTELEKEFHFNKYLTRARRIEIASALQLNETQVKIWFQNRRMKQKKR
>GCA_905220565_lab_HG992220.1_16620465_16620643.2
NTGRTNFTNKQLTELEKEFHFNKYLTRARRIEIASALQLNETQVKIWFQNRRMKQKKRI
>GCA_905220565_zen_HG992220.1_5599031_5599215
FAKRARTAYTSSQLVELENEFHQNRYLCRPRRIELANYLQLSERQIKIWFQNRRMKYKK
>GCA_905220585_Abd-B_HG992252.1_8885684_8885862
VRKKRKPYSKFQTLELEKEFLFNAYVSKQKRWELARNLNLTERQVKIWFQNRRMKNKKNS
>GCA_905220585_Antp_HG992252.1_9579804_9579982
RKRGRQTYTRYQTLELEKEFHFNRYLTRRRRIEIAHALCLTERQIKIWFQNRRMKWKKEN
>GCA_905220585_Dfd_HG992252.1_9766725_9766903
PKRQRTAYTRHQILELEKEFHYNRYLTRRRRIEIAHTLVLSERQIKIWFQNRRMKWKKD
>GCA_905220585_Pb_HG992252.1_9941568_9941746.1
PRRLRTAYTNTQLLELEKEFHFNKYLCRPRRIEIAASLDLTERQV
>GCA_905220585_Pb_HG992252.1_9941568_9941746.2
VCLLCFIRRFWNHTLTYKEKNVSCKYFYTNKNIILYCKTTVR
>GCA_905220585_Ro_HG992252.1_10071343_10071446.1
YFRCELASALSLSETQVKIWFQNRRAKDKRIE
>GCA_905220585_Ro_HG992252.1_10071343_10071446.2
PRRQRTTFSAHQTLRLELEYARGEYVARAR
>GCA_905220585_Scr_HG992252.1_9704367_9704554
TKRQRTSYTRYQTLELEKEFHFNRYLTRRRRIEIAHALCLTERQIKIWFQNRRMKWKKEH
>GCA_905220585_ShxA_HG992252.1_9852280_9852458
KRIRTAFTSQQMMELENEYIRTRYLDRSRRIELSAILKLNERTIKIWFQNRRMKEKKDR
>GCA_905220585_ShxB_HG992252.1_9846168_9846346
SKRYRSAFTTEQINYLEEEFKKFPYIGNTNRKEVANILEISERAVKIWFQNRRMKEKRE
>GCA_905220585_ShxC_HG992252.1_9844073_9844251
NKRNRTAYTTEQLRVLEKTYSRSKYIVAERRKELAQCLMIGEKCIKVWFQNRRMKEKKES
>GCA_905220585_ShxD_HG992252.1_9841732_9841922
RKRKRTMFTTEQIIVLEEVFNKRPYINREERTAMMKKLQISEKSIKVWFQNRRRLSDKR
>GCA_905220585_Ubx_HG992252.1_9325197_9325381
RRRGRQTYTRYQTLELEKEFHTNHYLTRRRRIEMAHALCLTERQIKIWFQNRRMKLKKEI
>GCA_905220585_abd-A_HG992252.1_9111195_9111379
RRRGRQTYTRFQTLELEKEFHFNHYLTRRRRIEIAHALCLTERQIKIWFQNRRMKLKKEL
>GCA_905220585_ftz_HG992252.1_9650924_9651102
TKRTRQTYTRFQTLELEKEFHFNKYLSRRRRIEVSHALGLTERQIKIWFQNRRMKAKKDG
>GCA_905220585_lab_HG992252.1_857505_857683
NNTGRTNFTNKQLTELEKEFHFNKYLTRARRIEIASALQLNETQVKIWFQNRRMKQKKRI
>GCA_905220585_zen_HG992252.1_9840045_9840229
TKRARTAYTSSQLVQLENEFHQNRYLCRPRRIELANYLQLSERQIKIWFQNRRMKYKKDN
>GCA_905220595_Abd-B_HG992285.1_12474301_12474479
VRKKRKPYSKFQTLELEKEFLFNAYVSKQKRWELARNLNLTERQVKIWFQNRRMKNKKNS
>GCA_905220595_Antp_HG992285.1_13478295_13478473
RKRGRQTYTRYQTLELEKEFHFNRYLTRRRRIEIAHALCLTERQIKIWFQNRRMKWKKEN
>GCA_905220595_Dfd_HG992285.1_13758791_13758969
PKRQRTAYTRHQILELEKEFHYNRYLTRRRRIEIAHTLVLSERQIKIWFQNRRMKWKKD
>GCA_905220595_Pb_HG992285.1_14146884_14147077
PRRLRTAYTNTQLLELEKEFHFNKYLCRPRRIEIAASLDLTERQVGNISYLIILFTRLRQ
>GCA_905220595_Ro_HG992285.1_14433680_14433792
INPIIKHVYFLNFRCELASTLSLSETQVKIWFQNRRAKDKRIE
>GCA_905220595_Scr_HG992285.1_13673188_13673375
TKRQRTSYTRYQTLELEKEFHFNRYLTRRRRIEIAHALCLTERQIKIWFQNRRMKWKKEH
>GCA_905220595_ShxA_HG992285.1_13863259_13863416
TKPVTTAFTTMQVMEMEKKYTTARYSDRARRLAEVIQFKEMREPLRYGYKTA
>GCA_905220595_ShxA_HG992285.1_13902693_13902871
KRVRIAFTTQQILELEKEYARNRYLDRARRLELAQILNLNERAIKIWFQNRRMKEKKDK
>GCA_905220595_ShxA_HG992285.1_13921247_13921425
RRIRTAFTTDQVIELEKIYAKDRYIDPTRRMELAKTLQINERTIKIWFRNRRMKEKKER
>GCA_905220595_ShxA_HG992285.1_13940231_13940409
LRRIRTAFTTDQVIELEKIYAKDRYMDPTRRMELAKTLQINERTIKIWFQNRRMKEKKER
>GCA_905220595_ShxA_HG992285.1_13948513_13948691
STRIRTAFTTDQVIELEKIYAKDRYIDPTRRMELAKTLQINEKTIKIWFQNRRMKEKKER
>GCA_905220595_ShxA_HG992285.1_13965424_13965602
PKRERTAFTTSQLVKLENEFSRNNYLDRPRRIELAKELQLKEGTIKIWFQNRRMKKKKDK
>GCA_905220595_ShxA_HG992285.1_13982901_13983079
PKRERTAFTTAQLVELENEFSRNNYLDRPRRIELARELDLKERTIKIWFQNRRMKKKKDK
>GCA_905220595_ShxA_HG992285.1_13991669_13991847
AKRIRTAFTTSQILELEKEYARNRYLDRSRRLELADKLRINEKTIKIWFQNRRMKEKKIH
>GCA_905220595_ShxA_HG992285.1_13999751_13999929
KRTRTAFTTLQIVTLEEEYAKNRYIDRSRRFELAEELDIEEKAIKIWFQNRRMKEKKDR
>GCA_905220595_ShxB_HG992285.1_13885975_13886153
MKRYRSAFTTNQVNYLEKQFKKCSYITNSDRKEVALMLNISERAVKIWFQNRRMKEKRE
>GCA_905220595_ShxB_HG992285.1_13916888_13917066
MKRYRSAFTTDQVNYLEKQFKKCSYITNSDRKEVALMLNISERAVKIWFQNRRMKEKREN
>GCA_905220595_ShxD_HG992285.1_13874358_13874542
RNRTVFTMFQIEALETLFKTMPYPTREQKQSISWIIQLEEKPIGTWFRNRRLRRAKETHQ
>GCA_905220595_Ubx_HG992285.1_13126171_13126355
RRRGRQTYTRYQTLELEKEFHTNHYLTRRRRIEMAHALCLTERQIKIWFQNRRMKLKKEI
>GCA_905220595_abd-A_HG992285.1_12823953_12824137
RRRGRQTYTRFQTLELEKEFHFNHYLTRRRRIEIAHALCLTERQIKIWFQNRRMKLKKEL
>GCA_905220595_ftz_HG992285.1_13589047_13589225
SKRTRQTYTRFQTLELEKEFHYNKYLSRRRRIEVANNLGLTERQVKIWFQNRRMKAKKDA
>GCA_905220595_lab_HG992285.1_1218531_1218712
NNTGRTNFTNKQLTELEKEFHFNKYLTRARRIEIASALQLNETQVKIWFQNRRMKQKKRI
>GCA_905220595_zen_HG992285.1_13856716_13856900
TKRARTAYTSSQLVELENEFHQNRYLCRPRRIELANYLQLSERQIKIWFQNRRMKYKKDN
>GCA_905220615_Abd-B_HG992315.1_5927719_5927897
VRKKRKPYSKFQTLELEKEFLFNAYVSKQKRWELARNLNLTERQVKIWFQNRRMKNKKN
>GCA_905220615_Antp_HG992315.1_5331933_5332111
RKRGRQTYTRYQTLELEKEFHFNRYLTRRRRIEIAHALCLTERQIKIWFQNRRMKWKKE
>GCA_905220615_Dfd_HG992315.1_5143652_5143830
PKRQRTAYTRHQILELEKEFHYNRYLTRRRRIEIAHTLVLSERQIKIWFQNRRMKWKKDN
>GCA_905220615_Pb_HG992315.1_4895591_4895724
FIYNVFIVFFTENGLPRRLRTAYTNTQLLELEKEFHFNKYLCRPRRIEIAASLDLTERQ
>GCA_905220615_Ro_HG992315.1_4668158_4668276.1
RCELAAALSLSETQVKIWFQNRRAKDKRIEKAHFDQHY
>GCA_905220615_Ro_HG992315.1_4668158_4668276.2
TLRLELEYARGEYVARARRYVNINVLALSRI
>GCA_905220615_Scr_HG992315.1_5207190_5207377
TKRQRTSYTRYQTLELEKEFHFNRYLTRRRRIEIAHALCLTERQIKIWFQNRRMKWKKE
>GCA_905220615_ShxA_HG992315.1_5025040_5025227
PKRVRTAFTSNQMMELEQEYKKTRYLDRARRLELSAHLKLNERTIKIWFQNRRMKEKKDK
>GCA_905220615_ShxB_HG992315.1_5028471_5028652
NKRFRSAFTTTQLTMLEKEFKKDAYVNNVRREELSNKLRLSERTIKIWFQNRRMKEKREC
>GCA_905220615_ShxC_HG992315.1_5032663_5032841
KSKRYRTSYTTKQLETLEEAFLNNDYILKEDRLLLSKKLQIKEKQITVWFQNRRMKKKK
>GCA_905220615_ShxD_HG992315.1_5042436_5042614
RNRTAFTTDQIQALEEVYNRQLYVSKSERESLTMRLGLTDRAIKVWFQNRRMKGKRDLQD
>GCA_905220615_Ubx_HG992315.1_5549268_5549452
RRRGRQTYTRYQTLELEKEFHTNHYLTRRRRIEMAHALCLTERQIKIWFQNRRMKLKKE
>GCA_905220615_abd-A_HG992315.1_5731088_5731272
RRRGRQTYTRFQTLELEKEFHFNHYLTRRRRIEIAHALCLTERQIKIWFQNRRMKLKKE
>GCA_905220615_ftz_HG992315.1_5259307_5259485
GSKRTRQTYTRFQTLELEKEFHFNKYLSRRRRIEVSHALGLTERQIKIWFQNRRMKAKK
>GCA_905220615_lab_HG992315.1_13708286_13708464.1
NNTGRTNFTNKQLTELEKEFHFNKYLTRARRIEIASALQLNETQVKIWFQNRRMKQKKR
>GCA_905220615_lab_HG992315.1_13708286_13708464.2
NTGRTNFTNKQLTELEKEFHFNKYLTRARRIEIASALQLNETQVKIWFQNRRMKQKKRI
>GCA_905220615_zen_HG992315.1_5045474_5045652
TKRARTAYTSSQLVELENEFHQNRYLCRPRRIELANYLQLSERQIKIWFQNRRMKYKKD
>GCA_905231855_Abd-B_HG993124.1_41238557_41238699.1
TNPLEWTGQVTVRKKRKPYSKFQTLELEKEFLFNAYVSKQKRWELARNLNLTERQVRIR
>GCA_905231855_Abd-B_HG993124.1_41238557_41238699.2
QVKIWFQNRRMKNKKNSQRQANQQNNNNSSNSNHNHGQAPQQHHNPHHLNLGLGMSHHT
>GCA_905231855_Antp_HG993124.1_40467122_40467300
RKRGRQTYTRYQTLELEKEFHFNRYLTRRRRIEIAHALCLTERQIKIWFQNRRMKWKKE
>GCA_905231855_Dfd_HG993124.1_40242555_40242733
PKRQRTAYTRHQILELEKEFHYNRYLTRRRRIEIAHTLVLSERQIKIWFQNRRMKWKKD
>GCA_905231855_Pb_HG993124.1_54590099_54590271.1
QEFSITAEFVPENGLPRRLRTAYTNTQLLELEKEFHFNKYLCRPRRIEIAASLDLTERQ
>GCA_905231855_Pb_HG993124.1_54590099_54590271.2
CVNDMLLFFFWFDKHNPTYYYLTDCHHHLLSCLCCPRHRSSRVSAVYVSCVDFETTPSP
>GCA_905231855_Pb_HG993124.1_54590099_54590271.2
QVKVWFQNRRMKHKRQTLSKTDDEDNKDSLKGDDDNQSDSSKLDCAYQTKKKTTTYHSH
>GCA_905231855_Scr_HG993124.1_40317131_40317318
TKRQRTSYTRYQTLELEKEFHFNRYLTRRRRIEIAHALCLTERQIKIWFQNRRMKWKKE
>GCA_905231855_Ubx_HG993124.1_40720592_40720776
RRRGRQTYTRYQTLELEKEFHTNHYLTRRRRIEMAHALCLTERQIKIWFQNRRMKLKKE
>GCA_905231855_abd-A_HG993124.1_40978545_40978729
RRRGRQTYTRFQTLELEKEFHFNHYLTRRRRIEIAHALCLTERQIKIWFQNRRMKLKKE
>GCA_905231855_ftz_HG993124.1_40382223_40382401
SKRTRQTYTRFQTLELEKEFHFNRYITRRRRIDIANALSLTERQIKIWFQNRRMKSKKD
>GCA_905231855_lab_HG993124.1_54361531_54361772.1
NPLLLLSNGTASSNNNNSGRTNFTNKQLTELEKEFHFNRYLTRARRIEIANTLQLNETQ
>GCA_905231855_lab_HG993124.1_54361531_54361772.2
QVKIWFQNRRMKQKKRVKEGLIPADVISQQQQSSPIVHSTQSNNNISTAGNSSTSNGGS
>GCA_905231855_lab_HG993124.1_54361531_54361772.2
AGENMVSEPPNEAEEARERRSHPGRCDKSAAAIISHCSLNPK
>GCA_905231855_zen_HG993124.1_30598481_30598659
KAKRARTAFTSTQLIELEREFHSNKYLCRPRRIEISQRLDLSERQVKIWFQNRRMKSKK
>GCA_905231855_zen_HG993124.1_30624247_30624425
SKRFRTAFTEFQLSELKAEFAISKSLYSDRRKVICERLCLDEFTVKVWFQNQRQKCRKE
>GCA_905231855_zen_HG993124.1_30645415_30645593
VRRNRTAFTPYQEAELKAEFAECSSLYSSRRKEIADKLGLCERVVKVWFQNQRQKAKRE
>GCA_905231855_zen_HG993124.1_30655894_30656081
VRRNRTAFTPDQEAELKAEFAECSSLYSSRRKQIADKLGLCERVVKVWFQNQRQKVKRE
>GCA_905231855_zen_HG993124.1_30664626_30664804
VRRHRTAFTPFQEAELKREFAECSSLYSCRRKEIADKLGLCERVVKIWFQNQRQKARRE
>GCA_905231865_Abd-B_HG993142.1_8438060_8438238
VRKKRKPYSKFQTLELEKEFLFNAYVSKQKRWELARNLNLTERQVKIWFQNRRMKNKKNS
>GCA_905231865_Antp_HG993142.1_9080784_9080962
RKRGRQTYTRYQTLELEKEFHFNRYLTRRRRIEIAHALCLTERQIKIWFQNRRMKWKKEN
>GCA_905231865_Dfd_HG993142.1_9250874_9251052
PKRQRTAYTRHQILELEKEFHYNRYLTRRRRIEIAHTLVLSERQIKIWFQNRRMKWKKD
>GCA_905231865_Pb_HG993142.1_9411208_9411386.1
PRRLRTAYTNTQLLELEKEFHFNKYLCRPRRIEIAASLDLTERQVGILKIVFYYNVNIKE
>GCA_905231865_Pb_HG993142.1_9411208_9411386.2
CCKMVILIFLFQVKVWFQNRRMKHKRQT
>GCA_905231865_Ro_HG993142.1_9561047_9561267.1
NFMCIKNIFQVKHNCCRCELASALSLSETQVKIWFQNRRAKDKRIE
>GCA_905231865_Ro_HG993142.1_9561047_9561267.2
PRRQRTTFSAHQTLRLELEYARGEYVARARRSSLRLK
>GCA_905231865_Scr_HG993142.1_9196166_9196353
TKRQRTSYTRYQTLELEKEFHFNRYLTRRRRIEIAHALCLTERQIKIWFQNRRMKWKKEH
>GCA_905231865_ShxA_HG993142.1_9329940_9330118
PKRIRTAFTSQQMMELENEYARTRYLDRSRRVELSEVLNLNERTIKIWFQNRRMKEKKD
>GCA_905231865_ShxB_HG993142.1_9325946_9326124
SKRFRSAFTTEQVNYLEKEFKKFPYIGSGNRKEIAEILNISDRAVKIWFQNRRMREKKE
>GCA_905231865_ShxC_HG993142.1_9323948_9324120
NKRNRTSYTTEQLRVLERTFSKTKYINTEHRKELAESLKIGEKCIKVWFQNRRMKEKRES
>GCA_905231865_ShxD_HG993142.1_9321289_9321470
RKRRRTIFTTEQIIALEEVFKKKPYVHREERIELMNRLNVNERTIKVWFQNRRRLSEKK
>GCA_905231865_Ubx_HG993142.1_8847410_8847594
RRRGRQTYTRYQTLELEKEFHTNHYLTRRRRIEMAHALCLTERQIKIWFQNRRMKLKKEI
>GCA_905231865_abd-A_HG993142.1_8655319_8655503
RRRGRQTYTRFQTLELEKEFHFNHYLTRRRRIEIAHALCLTERQIKIWFQNRRMKLKKEL
>GCA_905231865_ftz_HG993142.1_9151553_9151731
SKRTRQTYTRFQTLELEKEFHFNKYLSRRRRIEVSHALGLTERQIKIWFQNRRMKAKKDG
>GCA_905231865_lab_HG993142.1_881903_882081
NNTGRTNFTNKQLTELEKEFHFNKYLTRARRIEIASALQLNETQVKIWFQNRRMKQKKRI
>GCA_905231865_zen_HG993142.1_9319586_9319770
TKRARTAYTSSQLVELENEFHQNRYLCRPRRIELANYLQLSERQIKIWFQNRRMKYKKDN
>GCA_905231885_Abd-B_HG993170.1_3518776_3518954
VRKKRKPYSKFQTLELEKEFLFNAYVSKQKRWELARNLNLTERQVKIWFQNRRMKNKKNS
>GCA_905231885_Antp_HG993170.1_4121741_4121919
RKRGRQTYTRYQTLELEKEFHFNRYLTRRRRIEIAHALCLTERQIKIWFQNRRMKWKKEN
>GCA_905231885_Dfd_HG993170.1_4301278_4301456
PKRQRTAYTRHQILELEKEFHYNRYLTRRRRIEIAHTLVLSERQIKIWFQNRRMKWKKD
>GCA_905231885_Pb_HG993170.1_4467205_4467365.1
PRRLRTAYTNTQLLELEKEFHFNKYLCRPRRIEIAASLDLTERQVSFM
>GCA_905231885_Pb_HG993170.1_4467205_4467365.2
VYRFKLADTYGRLLKNIFSLQVKVWFQNRRMKHKRQT
>GCA_905231885_Ro_HG993170.1_3110413_3110552.1
RCELASALSLSETQVKIWFQNRRAKDKRIEKAHLDQQY
>GCA_905231885_Ro_HG993170.1_3110413_3110552.2
TLIDITVARRRRKESRPRRQRTTFSAHQTLRLELEYARGEYVARAR
>GCA_905231885_Scr_HG993170.1_4244681_4244868
TKRQRTSYTRYQTLELEKEFHFNRYLTRRRRIEIAHALCLTERQIKIWFQNRRMKWKKEH
>GCA_905231885_ShxA_HG993170.1_4381189_4381367
KRVRTAFTTQQMMELELEYARTRYLDRNRRIELSDSLHLSEKTIKVWFQNRRMKDKKDR
>GCA_905231885_ShxB_HG993170.1_4376642_4376808
SRRLRSSFTTEQLNYLENEFKKFPYIGNVNRQELSRNLNLPERAIKIWFQNRRMKEKKE
>GCA_905231885_ShxC_HG993170.1_4374855_4375027
NKRMRTAYTTDQLLVLEDAYKRKKYIDAEGRHELAKRLNVSDKCVKVWFQNRRMKEKKES
>GCA_905231885_ShxD_HG993170.1_4371676_4371857
IKRSISKKKRTRTMFTTEQIISMEQIFKSRPYICQDERQELSLKLNVSERAIKVWFQNR
>GCA_905231885_Ubx_HG993170.1_3893324_3893508
RRRGRQTYTRYQTLELEKEFHTNHYLTRRRRIEMAHALCLTERQIKIWFQNRRMKLKKEI
>GCA_905231885_abd-A_HG993170.1_3715939_3716123
RRRGRQTYTRFQTLELEKEFHFNHYLTRRRRIEIAHALCLTERQIKIWFQNRRMKLKKEL
>GCA_905231885_ftz_HG993170.1_4193566_4193744
SKRTRQTYTRFQTLELEKEFHFNKYLSRRRRIEVSHALGLTERQIKIWFQNRRMKAKKDG
>GCA_905231885_lab_HG993181.1_8440252_8440433.1
NNTGRTNFTNKQLTELEKEFHFNKYLTRARRIEIASALQLNETQVKIWFQNRRMKQKKR
>GCA_905231885_lab_HG993181.1_8440252_8440433.2
NTGRTNFTNKQLTELEKEFHFNKYLTRARRIEIASALQLNETQVKIWFQNRRMKQKKRI
>GCA_905231885_zen_HG993170.1_4369393_4369577
TKRARTAYTSSQLVELENEFHQNRYLCRPRRIELANYLHLSERQIKIWFQNRRMKYKKDN
>GCA_905332915_Abd-B_HG995298.1_12933032_12933210
VRKKRKPYSKFQTLELEKEFLFNAYVSKQKRWELARNLNLTERQVKIWFQNRRMKNKKNS
>GCA_905332915_Antp_HG995298.1_13854778_13854956
RKRGRQTYTRYQTLELEKEFHFNRYLTRRRRIEIAHALCLTERQIKIWFQNRRMKWKKEN
>GCA_905332915_Dfd_HG995298.1_14110282_14110460
PKRQRTAYTRHQILELEKEFHYNRYLTRRRRIEIAHTLVLSERQIKIWFQNRRMKWKKD
>GCA_905332915_Pb_HG995298.1_14365010_14365176.1
PRRLRTAYTNTQLLELEKEFHFNKYLCRPRRIEIAASLDLTERQVRIRRISTTHDSSDTS
>GCA_905332915_Pb_HG995298.1_14365010_14365176.2
HFNTLLQVKVWFQNRRMKHKRQT
>GCA_905332915_Ro_HG995298.1_14570659_14570813.1
HGHCCKGEIRSEIMCFDILKKRFLLKHSIFRCELASALSLSETQVKIWFQNRRAKDKRIE
>GCA_905332915_Ro_HG995298.1_14570659_14570813.2
PRRQRTTFSAHQTLRLELEYARGEYVARARRYVVMCVRH
>GCA_905332915_Scr_HG995298.1_14031209_14031396
TKRQRTSYTRYQTLELEKEFHFNRYLTRRRRIEIAHALCLTERQIKIWFQNRRMKWKKEH
>GCA_905332915_ShxA_HG995298.1_14232725_14232903
KRIRTAFTSQQMMELEQEYARTRYLDRARRIELAEILRLNERTIKIWFQNRRMKEKKDR
>GCA_905332915_ShxB_HG995298.1_14223438_14223622
KRFRSAFTTDQVNYLEKQFKKFPYIGNAHRKEVAAALNIPERAVKIWFQNRRMKEKKES
>GCA_905332915_ShxC_HG995298.1_14220490_14220668
QKRVRTAFSTDQLRALEKMYSHHKYIDSEKRAQLANTLNIGDKCIKIWFQNRRMKEKRES
>GCA_905332915_ShxD_HG995298.1_14218496_14218674
RKRKRTIFTTEQVEALENIFKTKQYINRDERQVIVNQLQLNDKAVKIWFQNRRLKNKKEQ
>GCA_905332915_Ubx_HG995298.1_13539227_13539411
RRRGRQTYTRYQTLELEKEFHTNHYLTRRRRIEMAHALCLTERQIKIWFQNRRMKLKKEI
>GCA_905332915_abd-A_HG995298.1_13244767_13244951
RRRGRQTYTRFQTLELEKEFHFNHYLTRRRRIEIAHALCLTERQIKIWFQNRRMKLKKEL
>GCA_905332915_ftz_HG995298.1_13961385_13961563
SKRTRQTYTRFQTLELEKEFHFNKYLSRRRRIEVSHALGLTERQIKIWFQNRRMKAKKDG
>GCA_905332915_lab_HG995298.1_1487175_1487353
NNTGRTNFTNKQLTELEKEFHFNKYLTRARRIEIASALQLNETQVKIWFQNRRMKQKKRI
>GCA_905332915_zen_HG995298.1_14214428_14214612
TKRARTAYTSSQLVELENEFHQNRYLCRPRRIELANYLQLSERQIKIWFQNRRMKYKKDN
>GCA_905332935_Abd-B_HG995205.1_1583911_1584089
VRKKRKPYSKFQTLELEKEFLFNAYVSKQKRWELARNLNLTERQVKIWFQNRRMKNKKNS
>GCA_905332935_Antp_HG995205.1_2305590_2305768
RKRGRQTYTRYQTLELEKEFHFNRYLTRRRRIEIAHALCLTERQIKIWFQNRRMKWKKEN
>GCA_905332935_Dfd_HG995205.1_2656145_2656323
PKRQRTAYTRHQILELEKEFHYNRYLTRRRRIEIAHTLVLSERQIKIWFQNRRMKWKKDN
>GCA_905332935_Pb_HG995205.1_2898007_2898152.1
PRRLRTAYTNTQLLELEKEFHFNKYLCRPRRIEIAASLDLTERQVRMIKKKSSMNSLSLS
>GCA_905332935_Pb_HG995205.1_2898007_2898152.2
IEIAASLDLTERQVRMIKKKSSMNSLSLSTG
>GCA_905332935_Scr_HG995205.1_2569788_2569975
VKRQRTSYTRYQTLELEKEFHFNRYLTRRRRIEIAHALCLTERQIKIWFQNRRMKWKKEH
>GCA_905332935_Ubx_HG995205.1_2050787_2050971
RRRGRQTYTRYQTLELEKEFHTNHYLTRRRRIEMAHSLCLTERQIKIWFQNRRMKLKKEI
>GCA_905332935_abd-A_HG995205.1_1813943_1814127
RRRGRQTYTRFQTLELEKEFHFNHYLTRRRRIEIAHALCLTERQIKIWFQNRRMKLKKEL
>GCA_905332935_ftz_HG995205.1_2513162_2513346
QKRTRQTYSRSQTLELEKEFHYSRYLTRRRRSEVARALELSERQIKIWFQNRRMKAKKDG
>GCA_905332935_lab_HG995205.1_2966399_2966577
NNTGRTNFTNKQLTELEKEFHFNKYLTRARRIEIASALQLNETQVKIWFQNRRMKQKKRM
>GCA_905332935_zen_HG995205.1_2746135_2746313
GKRSRTAYTSAQLVVLEREFSCIRYLCRPRRIEIAAALSLTERQIKIWFQNRRMKYKKDQ
>GCA_905332965_Abd-B_HG995284.1_3161097_3161275
VRKKRKPYSKFQTLELEKEFLFNAYVSKQKRWELARNLNLTERQVKIWFQNRRMKNKKN
>GCA_905332965_Antp_HG995284.1_2441123_2441301
RKRGRQTYTRYQTLELEKEFHFNRYLTRRRRIEIAHALCLTERQIKIWFQNRRMKWKKE
>GCA_905332965_Dfd_HG995284.1_2105427_2105605
PKRQRTAYTRHQILELEKEFHYNRYLTRRRRIEIAHTLVLSERQIKIWFQNRRMKWKKD
>GCA_905332965_Pb_HG995284.1_1882333_1882382.1
KRQLCYVAENGLPRRLRTAYTNTQLLELEKEFHFNKYLCRPRRIEIAASLDLTERQV
>GCA_905332965_Pb_HG995284.1_1882333_1882382.2
ARYITVVAALLLVAVYRQHFLALRLLHSVGRRAILLVTVLF
>GCA_905332965_Scr_HG995284.1_2191001_2191188
KRQRTSYTRYQTLELEKEFHFNRYLTRRRRIEIAHALCLTERQIKIWFQNRRMKWKKEH
>GCA_905332965_Ubx_HG995284.1_2695149_2695333
RRRGRQTYTRYQTLELEKEFHTNHYLTRRRRIEMAHSLCLTERQIKIWFQNRRMKLKKE
>GCA_905332965_abd-A_HG995284.1_2930055_2930233
RRRGRQTYTRFQTLELEKEFHFNHYLTRRRRIEIAHALCLTERQIKIWFQNRRMKLKKE
>GCA_905332965_ftz_HG995284.1_2243187_2243365
GQKRTRQTYSRFQTLELEKEFHFNTYLTRGRRIEVSRALSLSERQIKIWFQNRRMKAKK
>GCA_905332965_lab_HG995284.1_1811744_1811922.1
FNNTGRTNFTNKQLTELEKEFHFNKYLTRARRIEIASALQLNETQVKIWFQNRRMKQKK
>GCA_905332965_lab_HG995284.1_1811744_1811922.2
NTGRTNFTNKQLTELEKEFHFNKYLTRARRIEIASALQLNETQVKIWFQNRRMKQKKRM
>GCA_905332965_zen_HG995284.1_2018641_2018825
VKRTRTAYTSSQLAQLEKEFNSTNYLCRPRRIELASTLSLTERQIKIWFQNRRMKNKKE
>GCA_905332985_Abd-B_HG995250.1_10689909_10690087
VRKKRKPYSKFQTLELEKEFLFNAYVSKQKRWELARNLNLTERQVKIWFQNRRMKNKKNS
>GCA_905332985_Antp_HG995250.1_11689366_11689544
RKRGRQTYTRYQTLELEKEFHFNRYLTRRRRIEIAHALCLTERQIKIWFQNRRMKWKKEN
>GCA_905332985_Dfd_HG995250.1_11952790_11952968
PKRQRTAYTRHQILELEKEFHYNRYLTRRRRIEIAHTLVLSERQIKIWFQNRRMKWKKD
>GCA_905332985_Pb_HG995250.1_12185416_12185549.1
PRRLRTAYTNTQLLELEKEFHFNKYLCRPRRIEIAASLDLTERQVINNTSRDKDLKIYRY
>GCA_905332985_Pb_HG995250.1_12185416_12185549.2
KYLQVKVWFQNRRMKHKRQT
>GCA_905332985_Pb_HG995250.1_12185416_12185549.2
RIEIAASLDLTERQVINNTSRDKDLKIYRYYNIMP
>GCA_905332985_Ro_HG995250.1_12386092_12386237
VLAFIKYLLLPTSDIPINLFIFYYRCELASALSLSETQVKIWFQNRRAKDKRLE
>GCA_905332985_Scr_HG995250.1_11880548_11880735
TKRQRTSYTRYQTLELEKEFHFNRYLTRRRRIEIAHALCLTERQIKIWFQNRRMKWKKEH
>GCA_905332985_ShxA_HG995250.1_12066821_12067008
KQKRIRTAFTSSQMMELEQEYNRNRYLDRSRRLDLAELLHLNERTIKIWFQNRRMKEKK
>GCA_905332985_ShxB_HG995250.1_12063202_12063389
PKRIRSAFTTEQVNYLEREYKKYPYIGTGHRKEIATSLNISERTVKIWFQNRRMKEKRE
>GCA_905332985_ShxC_HG995250.1_12061191_12061357
PKRARTAFSTDQLRALERTYSKNKYIDTEGRRELASSLNIGEKCVKVWFQNRRMKEKKET
>GCA_905332985_ShxD_HG995250.1_12057304_12057485
RKRKRTIFTTEQVEELEKYFTKKPYVTREDRQSLVKRLDINDKAVKIWFQNRRLKGKRDQ
>GCA_905332985_Ubx_HG995250.1_11323854_11324038
RRRGRQTYTRYQTLELEKEFHTNHYLTRRRRIEMAHALCLTERQIKIWFQNRRMKLKKEI
>GCA_905332985_abd-A_HG995250.1_11038036_11038220
RRRGRQTYTRFQTLELEKEFHFNHYLTRRRRIEIAHALCLTERQIKIWFQNRRMKLKKEL
>GCA_905332985_ftz_HG995250.1_11801416_11801594
SKRTRQTYTRFQTLELEKEFHFNKYLSRRRRIEVSHALGLTERQIKIWFQNRRMKAKKDG
>GCA_905332985_lab_HG995250.1_1265403_1265581
NNTGRTNFTNKQLTELEKEFHFNKYLTRARRIEIASALQLNETQVKIWFQNRRMKQKKRI
>GCA_905332985_zen_HG995250.1_12054119_12054303
TKRARTAYTSSQLVELENEFHQNRYLCRPRRIELANYLQLSERQIKIWFQNRRMKYKKDN
>GCA_905333005_Abd-B_HG995164.1_9850976_9851154
VRKKRKPYSKFQTLELEKEFLFNAYVSKQKRWELARNLNLTERQVKIWFQNRRMKNKKNS
>GCA_905333005_Antp_HG995164.1_10780972_10781150
RKRGRQTYTRYQTLELEKEFHFNRYLTRRRRIEIAHALCLTERQIKIWFQNRRMKWKKEN
>GCA_905333005_Dfd_HG995164.1_11030791_11030969
PKRQRTAYTRHQILELEKEFHYNRYLTRRRRIEIAHTLVLSERQIKIWFQNRRMKWKKD
>GCA_905333005_Pb_HG995164.1_11258459_11258685.1
PRRLRTAYTNTQLLELEKEFHFNKYLCRPRRIEIAASLDLTERQVL
>GCA_905333005_Pb_HG995164.1_11258459_11258685.2
YFQVKVWFQNRRMKHKRQT
>GCA_905333005_Ro_HG995164.1_11432103_11432266
YIFIFRCELATALSLSETQVKIWFQNRRAKDKRIE
>GCA_905333005_Scr_HG995164.1_10948531_10948718
TKRQRTSYTRYQTLELEKEFHFNRYLTRRRRIEIAHALCLTERQIKIWFQNRRMKWKKEH
>GCA_905333005_ShxA_HG995164.1_11145281_11145459
KRIRTAFTTNQLKDLEEQYRINRYLERGTRMFLSRKLNVSERIIKIWFQNRRMKEKKDR
>GCA_905333005_ShxB_HG995164.1_11139757_11139935
KEKRHRTAFTTEELNYLEQEYKNCPYSGQARLTAISNVIKKSEKVIKVWFQNRRSREKK
>GCA_905333005_ShxC_HG995164.1_11136336_11136511
KKRHRTAFTTDQLLVLEKTFSDYKYIDREKRKTLSNTLMITEKSVKVWFQNRRMKNKRLS
>GCA_905333005_Ubx_HG995164.1_10457817_10458001
RRRGRQTYTRYQTLELEKEFHTNHYLTRRRRIEMAHALCLTERQIKIWFQNRRMKLKKEI
>GCA_905333005_abd-A_HG995164.1_10186081_10186265
RRRGRQTYTRFQTLELEKEFHFNHYLTRRRRIEIAHALCLTERQIKIWFQNRRMKLKKEL
>GCA_905333005_ftz_HG995164.1_10868681_10868859
SKRTRQTYTRYQTLELEKEFHFNKYLTRKRRIEVSNALSLTERQIKIWFQNRRMKAKKDG
>GCA_905333005_lab_HG995164.1_878118_878299
NNTGRTNFTNKQLTELEKEFHFNKYLTRARRIEIASALQLNETQVKIWFQNRRMKQKKRI
>GCA_905333005_zen_HG995164.1_11129043_11129227
TKRARTAYTSSQLVELENEFHQNRYLCRPRRIELANYLQLSERQIKIWFQNRRMKYKKDN
>GCA_905333015_Abd-B_HG995150.1_629147_629325
VRKKRKPYSKFQTLELEKEFLFNAYVSKQKRWELARNLNLTERQVKIWFQNRRMKNKKNS
>GCA_905333015_Antp_HG995150.1_1386521_1386699
RKRGRQTYTRYQTLELEKEFHFNRYLTRRRRIEIAHALCLTERQIKIWFQNRRMKWKKEN
>GCA_905333015_Dfd_HG995150.1_1771170_1771348
PKRQRTAYTRHQILELEKEFHYNRYLTRRRRIEIAHTLVLSERQIKIWFQNRRMKWKKDN
>GCA_905333015_Pb_HG995150.1_2023157_2023335.1
PRRLRTAYTNTQLLELEKEFHFNKYLCRPRRIEIAASLDLTERQVRMIKKKSSMTSLYVS
>GCA_905333015_Pb_HG995150.1_2023157_2023335.2
IEIAASLDLTERQVRMIKKKSSMTSLYVSSG
>GCA_905333015_Scr_HG995150.1_1673761_1673948
VKRQRTSYTRYQTLELEKEFHFNRYLTRRRRIEIAHALCLTERQIKIWFQNRRMKWKKEH
>GCA_905333015_Ubx_HG995150.1_1121740_1121924
RRRGRQTYTRYQTLELEKEFHTNHYLTRRRRIEMAHSLCLTERQIKIWFQNRRMKLKKEI
>GCA_905333015_abd-A_HG995150.1_867819_868003
RRRGRQTYTRFQTLELEKEFHFNHYLTRRRRIEIAHALCLTERQIKIWFQNRRMKLKKEL
>GCA_905333015_ftz_HG995150.1_1616704_1616882
HKRTRQTYSRYQTLELEKEFHYNSYLTRGRRVEVSQALSLSERQIKIWFQNRRMKAKKTG
>GCA_905333015_lab_HG995150.1_2087899_2088077
NNTGRTNFTNKQLTELEKEFHFNKYLTRARRIEIASALQLNETQVKIWFQNRRMKQKKRM
>GCA_905333015_zen_HG995150.1_1849427_1849605
TKRSRTAYTSAQLFELEKEFSCTRYLCRPRRIELATILCLTERQIKIWFQNRRMKDKKDQ
>GCA_905333025_Abd-B_HG995152.1_5856646_5856824
VRKKRKPYSKFQTLELEKEFLFNAYVSKQKRWELARNLNLTERQVKIWFQNRRMKNKKN
>GCA_905333025_Antp_HG995152.1_5076674_5076852
RKRGRQTYTRYQTLELEKEFHFNRYLTRRRRIEIAHALCLTERQIKIWFQNRRMKWKKE
>GCA_905333025_Dfd_HG995152.1_4792701_4792879
PKRQRTAYTRHQILELEKEFHYNRYLTRRRRIEIAHTLVLSERQIKIWFQNRRMKWKKD
>GCA_905333025_Pb_HG995152.1_4589591_4589766.1
FSIVENGLPRRLRTAYTNTQLLELEKEFHFNKYLCRPRRIEIAASLDLTERQVLINYKN
>GCA_905333025_Pb_HG995152.1_4589591_4589766.2
QVKVWFQNRRMKHKRQTLGKSGDDGDDKDSVNSDGGKSSKLSSDKFLDDEMSKKSCQGC
>GCA_905333025_Scr_HG995152.1_4878046_4878233
TKRQRTSYTRYQTLELEKEFHFNRYLTRRRRIEIAHALCLTERQIKIWFQNRRMKWKKE
>GCA_905333025_Ubx_HG995152.1_5310133_5310317
RRRGRQTYTRYQTLELEKEFHTNHYLTRRRRIEMAHALCLTERQIKIWFQNRRMKLKKE
>GCA_905333025_abd-A_HG995152.1_5591432_5591616
RRRGRQTYTRFQTLELEKEFHFNHYLTRRRRIEIAHALCLTERQIKIWFQNRRMKLKKE
>GCA_905333025_ftz_HG995152.1_4939621_4939799
TGSKRTRQTYTRFQTLELEKEFHFSKYLTRHRRQEIARTLDLTERQIKIWFQNRRMKLK
>GCA_905333025_lab_HG995152.1_4534418_4534596.1
LNTGRTNFTNKQLTELEKEFHFNKYLTRARRIEIASALQLNETQVKIWFQNRRMKQKKR
>GCA_905333025_lab_HG995152.1_4534418_4534596.2
LNTGRTNFTNKQLTELEKEFHFNKYLTRARRIEIASALQLNETQVKIWFQNRRMKQKKR
>GCA_905333025_zen_HG995152.1_4353184_4353362
VKRVRTTYTSQQLYALEKAFKEDQYICHTRKFEFSKKLGLRENQIKFWFQNRRKKHKRES
>GCA_905333025_zen_HG995152.1_4367164_4367357
GKQVRTAYTSHQLHVLETEFKIHRFISRKRKTEISMELGLTECQIRFWFQNRRWKHKKQT
>GCA_905333025_zen_HG995152.1_4374231_4374415
EKRPRTAYTSYQLHFLETEFKTHKYISRNRKTVISMELGLTERQIKFWFQNRRWKNKTAT
>GCA_905333025_zen_HG995152.1_4378028_4378212
EKRPRTAYSSYQLHFLETEFKTHKYISRNRKTVISMELGLTERQIKFWFQNRRWKNKTAT
>GCA_905333025_zen_HG995152.1_4708277_4708455
KRVRTAYTSHQLHVLETEFKIHRFISRKRKTEISMELGLTECQIRFWFQNRRWKHKQQT
>GCA_905333025_zen_HG995152.1_4715024_4715181
TTVKRVRTAYTSQQLYALEKAFKEDQYITRIKKLETSKKLGLSEQQIKFWFQNRRKKHK
>GCA_905333025_zen_HG995152.1_4734702_4734880
STGKRARTAYTSRQLYDLEKEFQTQQYVSRNRRIEIATELVLTERQIKIWFQNRRMKHK
>GCA_905333025_zen_HG995152.1_6181736_6181920
KRRPPTAYTSYQLHVLETEFKTHKYISRNRKTEISMELGLTECQIKFWFQNRRWKNKTAT
>GCA_905333025_zen_HG995152.1_6737982_6738154
AIRTRRIYTLRQTSELERAFEANNYVRGIRRTEIARELDLTEHQVKIWFQNRRMKKKKQS
>GCA_905333025_zen_HG995152.1_6743721_6743899
TIRTRRVYTLRQTSELARAFEADNYARGIRRTEIARELDLTENQVKIWFRNRRVKKRKQS
>GCA_905333025_zen_HG995152.1_6754871_6755049
TIRTRRVYTLRQTSELKRAFEADNYARGIRRTEIARELDLTENQVKIWFRNRRVKKRKQS
>GCA_905333025_zen_HG995152.1_6768237_6768415
TIRTRRVYTLRQTSELARAFEADNYARGIRRTEIARELDLTENQVKIWFRNRRVKKRKQS
>GCA_905333025_zen_HG995152.1_6774369_6774547
TIRTRRVYTLRQTSELERAFEADNYARGIRRTEIARELDLTENQVGIWFRNRRVKKRKQS
>GCA_905333025_zen_HG995152.1_6784691_6784869
TIRTRRVYTLRQTSELERAFEADNYARGIRRTEIARELDLTENQVGIWFRNRRVKKRKQS
>GCA_905333025_zen_HG995152.1_6795391_6795563
AIRTRRIYTLRQTSELERAFEANNYVRGIRRTEIARELDLTEHQVKIWFQNRRMKKKKQS
>GCA_905333025_zen_HG995152.1_6801135_6801313
TIRTRRVYTLRQTSELARAFEADNYARGIRRTEIARELDLTENQVKIWFRNRRVKKRKQS
>GCA_905333025_zen_HG995152.1_6807271_6807449
TIRTRRVYTLRQTSELERAFEADNYARGIRRTEIARELDLTENQVGIWFRNRRVKKRKQS
>GCA_905333025_zen_HG995152.1_6816817_6816995
TIRTRRVYTLRQTSELERAFEADNYARGIRRTEIARELDLTENQVGIWFRNRRVKKRKQS
>GCA_905333025_zen_HG995152.1_7139811_7139989
KTEKRARTPYTSHQLYVLEKEFQAQQYIYRNRKTKTSMELSLTECQIKFW
>GCA_905333045_Abd-B_HG995322.1_4717785_4717963
VRKKRKPYSKFQTLELEKEFLFNAYVSKQKRWELARNLNLTERQVKIWFQNRRMKNKKN
>GCA_905333045_Antp_HG995322.1_3788296_3788474
RKRGRQTYTRYQTLELEKEFHFNRYLTRRRRIEIAHALCLTERQIKIWFQNRRMKWKKE
>GCA_905333045_Dfd_HG995322.1_3578863_3579041
PKRQRTAYTRHQILELEKEFHYNRYLTRRRRIEIAHTLVLSERQIKIWFQNRRMKWKKDN
>GCA_905333045_Pb_HG995322.1_3350346_3350521.1
NFFSENGLPRRLRTAYTNTQLLELEKEFHFNKYLCRPRRIEIAASLDLTERQVFKLFL
>GCA_905333045_Pb_HG995322.1_3350346_3350521.2
AALATLLSGKRTIVVEEFVKSRLGLATLGCGRVLVVSVFTFAQSLSLVFHTPVLEPYFYL
>GCA_905333045_Ro_HG995322.1_3035903_3036045.1
SYRCELATALSLSETQVKIWFQNRRAKDKRIEKAHLDQQY
>GCA_905333045_Ro_HG995322.1_3035903_3036045.2
YLPNCFLSFPVARRRRKESRPRRQRTTFSAHQTLRLELEYARGEYVARARRY
>GCA_905333045_Scr_HG995322.1_3650014_3650201
TKRQRTSYTRYQTLELEKEFHFNRYLTRRRRIEIAHALCLTERQIKIWFQNRRMKWKKE
>GCA_905333045_ShxA_HG995322.1_3470962_3471140
KRVRTAFTTNQLQDLEDQYRINRYLERGTRIFLSRKLNVSERVIKIWFQNRRMKEKKDR
>GCA_905333045_ShxB_HG995322.1_3477135_3477319
EKRSRTAFTTEQLNYLEQEYNTCPYSEHERLCRIANIIKKPEKVVKIWFQNRRARERKSN
>GCA_905333045_ShxC_HG995322.1_3479396_3479577
KKKRIRTAFTTDQVLLLENTFSERKYIDKWTRKKLANRLKISEKNVKVWFQNRRMKNKR
>GCA_905333045_Ubx_HG995322.1_4104303_4104487
RRRGRQTYTRYQTLELEKEFHTNHYLTRRRRIEMAHALCLTERQIKIWFQNRRMKLKKE
>GCA_905333045_abd-A_HG995322.1_4384773_4384957
RRRGRQTYTRFQTLELEKEFHFNHYLTRRRRIEIAHALCLTERQIKIWFQNRRMKLKKE
>GCA_905333045_ftz_HG995322.1_3716913_3717091
GSKRTRQTYTRYQTLELEKEFHFNKYLTRKRRIEVSNALSLTERQIKIWFQNRRMKAKK
>GCA_905333045_lab_HG995322.1_15141298_15141476
NTGRTNFTNKQLTELEKEFHFNKYLTRARRIEIASALQLNETQVKIWFQNRRMKQKKRI
>GCA_905333045_zen_HG995322.1_3490962_3491146
GFTKRARTAYTSSQLVELENEFHQNRYLCRPRRIELANYLQLSERQIKIWFQNRRMKYK
>GCA_905333055_Abd-B_HG995217.1_9241311_9241489
VRKKRKPYSKFQTLELEKEFLFNAYVSKQKRWELARNLNLTERQVKIWFQNRRMKNKKNS
>GCA_905333055_Antp_HG995217.1_10225346_10225524
RKRGRQTYTRYQTLELEKEFHFNRYLTRRRRIEIAHALCLTERQIKIWFQNRRMKWKKEN
>GCA_905333055_Dfd_HG995217.1_10454972_10455150
PKRQRTAYTRHQILELEKEFHYNRYLTRRRRIEIAHTLVLSERQIKIWFQNRRMKWKKD
>GCA_905333055_Pb_HG995217.1_10684916_10685097.1
PRRLRTAYTNTQLLELEKEFHFNKYLCRPRRIEIAASLDLTERQVKIKPLIILRYLELQK
>GCA_905333055_Pb_HG995217.1_10684916_10685097.2
SDRKTGKNQTFNHTKIPRITEGYLRHFNQNFVFFLQVKVWFQNRRMKHKRQT
>GCA_905333055_Ro_HG995217.1_10839697_10839851.1
VGIGRYYVFCFRCELASALSLSETQVKIWFQNRRAKDKRIE
>GCA_905333055_Ro_HG995217.1_10839697_10839851.2
PRRQRTTFSAHQTLRLELEYARGEYVARARRLAKVMNRV
>GCA_905333055_Scr_HG995217.1_10387034_10387221
TKRQRTSYTRYQTLELEKEFHFNRYLTRRRRIEIAHALCLTERQIKIWFQNRRMKWKKEH
>GCA_905333055_ShxA_HG995217.1_10553362_10553540
KRIRTAFTSQQMMELENEYARTRYLDRSRRIELSETLHLNERTIKIWFQNRRMKEKKDR
>GCA_905333055_ShxB_HG995217.1_10546394_10546572
RRFRSAFTTEQVDYLEREFRKFPYIGSGTRREVAIKLNIPERAVKIWFQNRRMKEKKES
>GCA_905333055_ShxC_HG995217.1_10544070_10544236
TKRNRTAFTTDQLRMLEKTFARTKYVDAERRKELADTLKIGEKCVKVWFQNRRMKEKKEC
>GCA_905333055_ShxD_HG995217.1_10538819_10539000
TLKVNLKRKRKRTIFTTEQIVFLEGVFQRKPYITREERVAMMNRVQLSEKAIKIWFQNR
>GCA_905333055_Ubx_HG995217.1_9840154_9840338
RRRGRQTYTRYQTLELEKEFHTNHYLTRRRRIEMAHALCLTERQIKIWFQNRRMKLKKEI
>GCA_905333055_abd-A_HG995217.1_9537311_9537495
RRRGRQTYTRFQTLELEKEFHFNHYLTRRRRIEIAHALCLTERQIKIWFQNRRMKLKKEL
>GCA_905333055_ftz_HG995217.1_10316403_10316581
SKRTRQTYTRFQTLELEKEFHFNKYLSRRRRIEVSHALGLTERQIKIWFQNRRMKAKKDG
>GCA_905333055_lab_HG995217.1_775810_775988
NNTGRTNFTNKQLTELEKEFHFNKYLTRARRIEIASALQLNETQVKIWFQNRRMKQKKRI
>GCA_905333055_zen_HG995217.1_10537266_10537450
TKRARTAYTSSQLVELENEFHQNRYLCRPRRIELANYLQLSERQIKIWFQNRRMKYKKDN
>GCA_905333075_Abd-B_HG995383.1_12407248_12407426
VRKKRKPYSKFQTLELEKEFLFNAYVSKQKRWELARNLNLTERQVKIWFQNRRMKNKKN
>GCA_905333075_Antp_HG995383.1_11324262_11324440
RKRGRQTYTRYQTLELEKEFHFNRYLTRRRRIEIAHALCLTERQIKIWFQNRRMKWKKE
>GCA_905333075_Dfd_HG995383.1_11034880_11035058
PKRQRTAYTRHQILELEKEFHYNRYLTRRRRIEIAHTLVLSERQIKIWFQNRRMKWKKDN
>GCA_905333075_Pb_HG995383.1_10778682_10778839
SIAFITENGLPRRLRTAYTNTQLLELEKEFHFNKYLCRPRRIEIAASLDLTERQVRMKI
>GCA_905333075_Ro_HG995383.1_10536035_10536132.1
LLFLAVARRRRKESRPRRQRTTFSAHQTLRLELEYARGEYVARARRY
>GCA_905333075_Ro_HG995383.1_10536035_10536132.2
LLFLAVARRRRKESRPRRQRTTFSAHQTLRLELEYARGEYVARAR
>GCA_905333075_Scr_HG995383.1_11127782_11127969
TKRQRTSYTRYQTLELEKEFHFNRYLTRRRRIEIAHALCLTERQIKIWFQNRRMKWKKE
>GCA_905333075_ShxA_HG995383.1_10903949_10904127
QKRIRTAFTSQQMMELEQEYARTRYLDRARRIELADMLSLNERTIKIWFQNRRMKEKKDR
>GCA_905333075_ShxB_HG995383.1_10909125_10909315
LKRFRSAFTTDQVNYLETQFKKFPYIGNAHRKEVAAALNIPERAVKIWFQNRRMKEKKEM
>GCA_905333075_ShxC_HG995383.1_10912105_10912283
KRVRTAFSTDQLRALEKTYSRHKYIDSEKRAELASTLNIGDKCIKIWFQNRRMKEKRES
>GCA_905333075_ShxD_HG995383.1_10914041_10914231
IFKTVVKRKRKRTIFTTEQVEALEAIFKTKQYVSREDRQQIVNKLQLNDKAVKIWFQNR
>GCA_905333075_Ubx_HG995383.1_11710672_11710856
RRRGRQTYTRYQTLELEKEFHTNHYLTRRRRIEMAHALCLTERQIKIWFQNRRMKLKKE
>GCA_905333075_abd-A_HG995383.1_12052244_12052428
RRRGRQTYTRFQTLELEKEFHFNHYLTRRRRIEIAHALCLTERQIKIWFQNRRMKLKKE
>GCA_905333075_ftz_HG995383.1_11203356_11203534
GSKRTRQTYTRFQTLELEKEFHFNKYLSRRRRIEVSHALGLTERQIKIWFQNRRMKAKK
>GCA_905333075_lab_HG995383.1_28625397_28625575.1
NNTGRTNFTNKQLTELEKEFHFNKYLTRARRIEIASALQLNETQVKIWFQNRRMKQKKR
>GCA_905333075_lab_HG995383.1_28625397_28625575.2
NTGRTNFTNKQLTELEKEFHFNKYLTRARRIEIASALQLNETQVKIWFQNRRMKQKKRI
>GCA_905333075_zen_HG995383.1_10917271_10917455
FTKRARTAYTSSQLVELENEFHQNRYLCRPRRIELANYLQLSERQIKIWFQNRRMKYKK
>GCA_905333125_Abd-B_HG995407.1_6134558_6134736
VRKKRKPYSKFQTLELEKEFLFNAYVSKQKRWELARNLNLTERQVKIWFQNRRMKNKKNS
>GCA_905333125_Antp_HG995407.1_6935139_6935317
RKRGRQTYTRYQTLELEKEFHFNRYLTRRRRIEIAHALCLTERQIKIWFQNRRMKWKKEN
>GCA_905333125_Dfd_HG995407.1_7129971_7130149
PKRQRTAYTRHQILELEKEFHYNRYLTRRRRIEIAHTLVLSERQIKIWFQNRRMKWKKD
>GCA_905333125_Pb_HG995407.1_7286260_7286438.1
PRRLRTAYTNTQLLELEKEFHFNKYLCRPRRIEIAASLDLTERQVNLPNNDGFRLNQFQS
>GCA_905333125_Pb_HG995407.1_7286260_7286438.2
KSYFIIFQVKVWFQNRRMKHKRQT
>GCA_905333125_Ro_HG995407.1_7408207_7408352.1
SSEFLLYCFRCELASALSLSETQVKIWFQNRRAKDKRIE
>GCA_905333125_Ro_HG995407.1_7408207_7408352.2
PRRQRTTFSAHQTLRLELEYARGEYVARAR
>GCA_905333125_Scr_HG995407.1_7073410_7073597
TKRQRTSYTRYQTLELEKEFHFNRYLTRRRRIEIAHALCLTERQIKIWFQNRRMKWKKEH
>GCA_905333125_ShxA_HG995407.1_7200936_7201114
KRIRTAFTSQQMMELEQEYARTRYLDRARRIELADMLRLNERTIKIWFQNRRMKEKKDR
>GCA_905333125_ShxB_HG995407.1_7197122_7197312
KRFRSAFTTDQVNYLEQQFKKFPYIGIAHRKEVAMALNIPERAVKIWFQNRRMKEKKES
>GCA_905333125_ShxC_HG995407.1_7194732_7194904
PKRARTAFSTDQLRALEKTFSSHKYIDSEGRRELAKSLNIGEKCVKIWFQNRRMKEKRES
>GCA_905333125_ShxD_HG995407.1_7193078_7193256
RKRKRTVFTTEQVAALEEIFSRKQYVTREDRQVLVQTLQINDKAIKIWFQNRRLKGKRPP
>GCA_905333125_Ubx_HG995407.1_6643029_6643213
RRRGRQTYTRYQTLELEKEFHTNHYLTRRRRIEMAHALCLTERQIKIWFQNRRMKLKKEI
>GCA_905333125_abd-A_HG995407.1_6411123_6411307
RRRGRQTYTRFQTLELEKEFHFNHYLTRRRRIEIAHALCLTERQIKIWFQNRRMKLKKEL
>GCA_905333125_ftz_HG995407.1_7019590_7019768
SKRTRQTYTRFQTLELEKEFHFNKYLSRRRRIEVSHALGLTERQIKIWFQNRRMKAKKDG
>GCA_905333125_lab_HG995407.1_584629_584807
NNTGRTNFTNKQLTELEKEFHFNKYLTRARRIEIASALQLNETQVKIWFQNRRMKQKKRI
>GCA_905333125_zen_HG995407.1_7190636_7190820
TKRARTAYTSSQLVELENEFHQNRYLCRPRRIELANYLQLSERQIKIWFQNRRMKYKKDN
>GCA_905340225_Abd-B_HG996498.1_8323729_8323907
VRKKRKPYSKFQTLELEKEFLFNAYVSKQKRWELARNLNLTERQVKIWFQNRRMKNKKNS
>GCA_905340225_Antp_HG996498.1_9096307_9096485
RKRGRQTYTRYQTLELEKEFHFNRYLTRRRRIEIAHALCLTERQIKIWFQNRRMKWKKEN
>GCA_905340225_Dfd_HG996498.1_9294496_9294674
PKRQRTAYTRHQILELEKEFHYNRYLTRRRRIEIAHTLVLSERQIKIWFQNRRMKWKKD
>GCA_905340225_Pb_HG996498.1_9460036_9460169.1
PRRLRTAYTNTQLLELEKEFHFNKYLCRPRRIEIAASLDLTERQVGRQSLNYKSYYTYNS
>GCA_905340225_Pb_HG996498.1_9460036_9460169.2
QVKVWFQNRRMKHKRQT
>GCA_905340225_Ro_HG996498.1_9594893_9595107.1
EMHICFPMRINLLQYSENIISVTKLDIIYFRCELASALSLSETQVKIWFQNRRAKDKRIE
>GCA_905340225_Ro_HG996498.1_9594893_9595107.2
PRRQRTTFSAHQTLRLELEYARGEYVARAR
>GCA_905340225_Scr_HG996498.1_9233881_9234068
TKRQRTSYTRYQTLELEKEFHFNRYLTRRRRIEIAHALCLTERQIKIWFQNRRMKWKKEH
>GCA_905340225_ShxA_HG996498.1_9368921_9369099
KRIRTAFTSQQMMELEQEYSRTRYLDRARRIELAEVLRLNERTIKIWFQNRRMKEKKDR
>GCA_905340225_ShxB_HG996498.1_9365819_9365997
KRFRSAFTTDQVNFLEKQFKKFPYIGNAHRKEVALSLNIPERAVKIWFQNRRMKEKKDT
>GCA_905340225_ShxC_HG996498.1_9363465_9363628
QKRVRTAFSTEQLRTLERTYCRNRYIDSEKRAELAKSLNIGDKCVKIWFQNRRMKEKKES
>GCA_905340225_ShxD_HG996498.1_9361817_9361998
RKRTVFTTEQVEALEEIFKTKQYISREDRQDIVQKLQLNDKAVKIWFQNRRLKIKRMSQE
>GCA_905340225_Ubx_HG996498.1_8830281_8830465
RRRGRQTYTRYQTLELEKEFHTNHYLTRRRRIEMAHALCLTERQIKIWFQNRRMKLKKEI
>GCA_905340225_abd-A_HG996498.1_8600084_8600268
RRRGRQTYTRFQTLELEKEFHFNHYLTRRRRIEIAHALCLTERQIKIWFQNRRMKLKKEL
>GCA_905340225_ftz_HG996498.1_9179697_9179875
SKRTRQTYTRFQTLELEKEFHFNKYLSRRRRIEVSHALGLTERQIKIWFQNRRMKAKKDG
>GCA_905340225_lab_HG996498.1_859558_859736
NNTGRTNFTNKQLTELEKEFHFNKYLTRARRIEIASALQLNETQVKIWFQNRRMKQKKRI
>GCA_905340225_zen_HG996498.1_9358553_9358737
TKRARTAYTSSQLVELENEFHQNRYLCRPRRIELANYLQLSERQIKIWFQNRRMKYKKDN
>GCA_905340355_Abd-B_HG996556.1_12586524_12586702
VRKKRKPYSKFQTLELEKEFLFNAYVSKQKRWELARNLNLTERQVKIWFQNRRMKNKKN
>GCA_905340355_Antp_HG996556.1_11904725_11904903
RKRGRQTYTRYQTLELEKEFHFNRYLTRRRRIEIAHALCLTERQIKIWFQNRRMKWKKE
>GCA_905340355_Dfd_HG996556.1_11591475_11591653
PKRQRTAYTRHQILELEKEFHYNRYLTRRRRIEIAHTLVLSERQIKIWFQNRRMKWKKD
>GCA_905340355_Pb_HG996556.1_11396620_11396798
PRRLRTAYTNTQLLELEKEFHFNKYLCRPRRIEIAASLDLTERQVKVWFQNRRMKHKRQ
>GCA_905340355_Scr_HG996556.1_11716327_11716514
TKRQRTSYTRYQTLELEKEFHFNRYLTRRRRIEIAHALCLTERQIKIWFQNRRMKWKKE
>GCA_905340355_Ubx_HG996556.1_12140027_12140211
RRRGRQTYTRYQTLELEKEFHTNHYLTRRRRIEMAHALCLTERQIKIWFQNRRMKLKKE
>GCA_905340355_abd-A_HG996556.1_12383350_12383534
RRRGRQTYTRFQTLELEKEFHFNHYLTRRRRIEIAHALCLTERQIKIWFQNRRMKLKKE
>GCA_905340355_ftz_HG996556.1_11771662_11771840
GKRTRQTYTRFQTLELEKEFHFNRYLTRRRRIEIAHSLCLTERQIKIWFQNRRMKAKKD
>GCA_905340355_lab_HG996556.1_11333143_11333321.1
LNTGRTNFTNKQLTELEKEFHFNKYLTRARRIEIASALQLNETQVKIWFQNRRMKQKKR
>GCA_905340355_lab_HG996556.1_11333143_11333321.2
LNTGRTNFTNKQLTELEKEFHFNKYLTRARRIEIASALQLNETQVKIWFQNRRMKQKKR
>GCA_905340365_Abd-B_HG996531.1_6718328_6718506
VRKKRKPYSKYQTLELEKEFLFNAYVSKQKRWELARTLNLTERQVKIWFQNRRMKNKKNT
>GCA_905340365_Antp_HG996531.1_7340518_7340696
RKRGRQTYTRYQTLELEKEFHFNRYLTRRRRIEIAHALCLTERQIKIWFQNRRMKWKKEN
>GCA_905340365_Dfd_HG996531.1_7537933_7538111
PKRQRTAYTRHQILELEKEFHYNRYLTRRRRIEIAHTLVLSERQIKIWFQNRRMKWKKDN
>GCA_905340365_Pb_HG996531.1_7653312_7653499.1
PRRLRTAYTNTQLLELEKEFHFNKYLCRPRRIEIAASLDLTERQVRMIIV
>GCA_905340365_Pb_HG996531.1_7653312_7653499.2
VKVWFQNRRMKHKRQT
>GCA_905340365_Pb_HG996531.1_7653312_7653499.2
SLPFMLHTAILKPDFYLETKTLVCFNSIEVDS
>GCA_905340365_Pb_HG996531.1_7653312_7653499.2
KQKRWYVLIQSKSTLGKRLETRFQEPFRIFRILTIPASVDNY
>GCA_905340365_Scr_HG996531.1_7482494_7482681
TKRQRTSYTRYQTLELEKEFHFNRYLTRRRRIEIAHALCLTERQIKIWFQNRRMKWKKEH
>GCA_905340365_Ubx_HG996531.1_7144651_7144835
RRRGRQTYTRYQTLELEKEFHTNHYLTRRRRIEMAHALCLTERQIKIWFQNRRMKLKKEI
>GCA_905340365_abd-A_HG996531.1_6932749_6932933
RRRGRQTYTRFQTLELEKEFHFNHYLTRRRRIEIAHALCLTERQIKIWFQNRRMKLKKEL
>GCA_905340365_ftz_HG996531.1_7453367_7453545
SKRTRQTYSRFQTLELEKEFYSSRYLSRKRRMEMADFLSLTERQIKIWYQNRRMKAKKEG
>GCA_905340365_lab_HG996531.1_7694584_7694762
NNTGRTNFTNKQLTELEKEFHFNKYLTRARRIEIASALQLNETQVKIWFQNRRMKQKKRM
>GCA_905340365_zen_HG996531.1_7448252_7448367
IKRTRLAYSRFQTFELEKEFYSSRYLSRKRRIKMADFLS
>GCA_905340365_zen_HG996531.1_7584697_7584878
RKRTRTAYTSFQLVELEKEFRKGRYLCRPRRIEMAESLFLTERQIKIWFQNRRMKHKKEE
>GCA_905404095_Abd-B_FR990044.1_13651501_13651679
VRKKRKPYSKFQTLELEKEFLFNAYVSKQKRWELARNLNLTERQVKIWFQNRRMKNKKNS
>GCA_905404095_Antp_FR990044.1_14637248_14637426
RKRGRQTYTRYQTLELEKEFHFNRYLTRRRRIEIAHALCLTERQIKIWFQNRRMKWKKEN
>GCA_905404095_Dfd_FR990044.1_14878051_14878229
PKRQRTAYTRHQILELEKEFHYNRYLTRRRRIEIAHTLVLSERQIKIWFQNRRMKWKKD
>GCA_905404095_Pb_FR990044.1_15122303_15122439.1
PRRLRTAYTNTQLLELEKEFHFNKYLCRPRRIEIAASLDLTERQVN
>GCA_905404095_Pb_FR990044.1_15122303_15122439.2
KANLPFLILQVKVWFQNRRMKHKRQT
>GCA_905404095_Ro_FR990044.1_15384449_15384633.1
ICCFFYRCELATALSLSETQVKIWFQNRRAKDKRIE
>GCA_905404095_Ro_FR990044.1_15384449_15384633.2
PRRQRTTFSAHQTLRLELEYARGEYVARARR
>GCA_905404095_Scr_FR990044.1_14803522_14803709
TKRQRTSYTRYQTLELEKEFHFNRYLTRRRRIEIAHALCLTERQIKIWFQNRRMKWKKEH
>GCA_905404095_ShxA_FR990044.1_15018347_15018525
RKRVRTAFTTNQLQDLEDQYRINRYLERGTRIFLSRKLNVSERVIKIWFQNRRMKEKKDR
>GCA_905404095_ShxB_FR990044.1_15008991_15009169
KEKRSRTAFTTEQLNYLEQEYKACPYSEHDRLCKIANIIKKPEKVVKIWFQNRRSRERK
>GCA_905404095_ShxC_FR990044.1_15006735_15006916
KKRIRTAFTTDQVLLLENTFSERKYIDKWTRKKLANRLKISEKNVKVWFQNRRMKNKRLS
>GCA_905404095_Ubx_FR990044.1_14308236_14308420
RRRGRQTYTRYQTLELEKEFHTNHYLTRRRRIEMAHALCLTERQIKIWFQNRRMKLKKEI
>GCA_905404095_abd-A_FR990044.1_14005191_14005375
RRRGRQTYTRFQTLELEKEFHFNHYLTRRRRIEIAHALCLTERQIKIWFQNRRMKLKKEL
>GCA_905404095_ftz_FR990044.1_14738588_14738766
SKRTRQTYTRYQTLELEKEFHFNKYLTRKRRIEVSNALSLTERQIKIWFQNRRMKAKKDG
>GCA_905404095_lab_FR990044.1_993428_993606
GNTGRTNFTNKQLTELEKEFHFNKYLTRARRIEIASALQLNETQVKIWFQNRRMKQKKRI
>GCA_905404095_zen_FR990044.1_14991882_14992066
TKRARTAYTSSQLVELENEFHQNRYLCRPRRIELANYLQLSERQIKIWFQNRRMKYKKDN
>GCA_905404115_Abd-B_FR989904.1_4360407_4360585
VRKKRKPYSKFQTLELEKEFLFNAYVSKQKRWELARNLNLTERQVKIWFQNRRMKNKKN
>GCA_905404115_Antp_FR989904.1_3614929_3615107
RKRGRQTYTRYQTLELEKEFHFNRYLTRRRRIEIAHALCLTERQIKIWFQNRRMKWKKE
>GCA_905404115_Dfd_FR989904.1_3421162_3421340
PKRQRTAYTRHQILELEKEFHYNRYLTRRRRIEIAHTLVLSERQIKIWFQNRRMKWKKDN
>GCA_905404115_Pb_FR989904.1_3269557_3269723.1
AYVFFVSENGLPRRLRTAYTNTQLLELEKEFHFNKYLCRPRRIEIAASLDLTERQVKA
>GCA_905404115_Pb_FR989904.1_3269557_3269723.2
LRPSWHPTKLNSMSSNAHLSRYIYRPYLIFYFIIFQVKVWFQNRRMKHKRQTLS
>GCA_905404115_Ro_FR989904.1_3135153_3135235.1
RCELASALSLSETQVKIWFQNRRAKDKRIEKAHFDQQY
>GCA_905404115_Ro_FR989904.1_3135153_3135235.2
GKGHASILFNQISVLFWPVARRRRKESRPRRQRTTFSAHQTLRLELEYARGEYVARAR
>GCA_905404115_Scr_FR989904.1_3478743_3478930
TKRQRTSYTRYQTLELEKEFHFNRYLTRRRRIEIAHALCLTERQIKIWFQNRRMKWKKE
>GCA_905404115_ShxA_FR989904.1_3351816_3351994
QKRIRTAFTSQQMMELEQEYARTRYLDRARRIELADMLRLNERTIKIWFQNRRMKEKKDR
>GCA_905404115_ShxB_FR989904.1_3355022_3355212
IKRFRSAFTTDQVNYLEQQFKKFPYIGNVHRKEVAMALNIPERAVKIWFQNRRMKEKKET
>GCA_905404115_ShxC_FR989904.1_3357412_3357584
KRARTAFSTDQLRALEKTFSSHKYIDSEGRRELAKSLNIGEKCVKIWFQNRRMKEKRES
>GCA_905404115_ShxD_FR989904.1_3359342_3359523
SFKAIVKRKRKRTVFTTEQVAALEEIFSRKQYVTREDRQVLVQTLQINDKAIKIWFQNR
>GCA_905404115_Ubx_FR989904.1_3874787_3874971
RRRGRQTYTRYQTLELEKEFHTNHYLTRRRRIEMAHALCLTERQIKIWFQNRRMKLKKE
>GCA_905404115_abd-A_FR989904.1_4094411_4094595
RRRGRQTYTRFQTLELEKEFHFNHYLTRRRRIEIAHALCLTERQIKIWFQNRRMKLKKE
>GCA_905404115_ftz_FR989904.1_3538880_3539058
GSKRTRQTYTRFQTLELEKEFHFNKYLSRRRRIEVSHALGLTERQIKIWFQNRRMKAKK
>GCA_905404115_lab_FR989904.1_9553351_9553529.1
NNTGRTNFTNKQLTELEKEFHFNKYLTRARRIEIASALQLNETQVKIWFQNRRMKQKKR
>GCA_905404115_lab_FR989904.1_9553351_9553529.2
NTGRTNFTNKQLTELEKEFHFNKYLTRARRIEIASALQLNETQVKIWFQNRRMKQKKRI
>GCA_905404115_zen_FR989904.1_3361792_3361976
FTKRARTAYTSSQLVELENEFHQNRYLCRPRRIELANYLQLSERQIKIWFQNRRMKYKK
>GCA_905404135_Abd-B_FR990024.1_7034122_7034300
VRKKRKPYSKFQTLELEKEFLFNAYVSKQKRWELARNLNLTERQVKIWFQNRRMKNKKN
>GCA_905404135_Antp_FR990024.1_6006037_6006215
RKRGRQTYTRYQTLELEKEFHFNRYLTRRRRIEIAHALCLTERQIKIWFQNRRMKWKKE
>GCA_905404135_Dfd_FR990024.1_5736601_5736779
PKRQRTAYTRHQILELEKEFHYNRYLTRRRRIEIAHTLVLSERQIKIWFQNRRMKWKKDN
>GCA_905404135_Pb_FR990024.1_5473223_5473374
IKVENLFFTENGLPRRLRTAYTNTQLLELEKEFHFNKYLCRPRRIEIAASLDLTERQ
>GCA_905404135_Ro_FR990024.1_5254858_5254988.1
ELASALSLSETQVKIWFQNRRAKDKRIEKAQLDQQY
>GCA_905404135_Ro_FR990024.1_5254858_5254988.2
FTFISIFESFKLCLFLAVARRRRKESRPRRQRTTFSAHQTLRLELEYARGEYVARARRY
>GCA_905404135_Scr_FR990024.1_5821059_5821246
TKRQRTSYTRYQTLELEKEFHFNRYLTRRRRIEIAHALCLTERQIKIWFQNRRMKWKKE
>GCA_905404135_ShxA_FR990024.1_5604161_5604345
PKRIRTAFTSQQMLELEQEYAKTRYLDRSRRIELSDILQLNERTIKIWFQNRRMKEKKDR
>GCA_905404135_ShxB_FR990024.1_5608535_5608713
VKRYRSAFTTGQINYLEKQFEKCPYIGSATRKEVANILNISERAIKIWFQNRRMKEKKEL
>GCA_905404135_ShxC_FR990024.1_5611353_5611525
KKRNRTMFTTEQVRVLEKVFARSKYIDAERRREISECLQIEQKCIKIWFQNRRMKEKKE
>GCA_905404135_ShxD_FR990024.1_5613881_5614065
RKRKRTIFSTEQIIVMEGVFKKRPYVSKEERQFLSQRLNITEKAIKIWFQNRRRVTEKRE
>GCA_905404135_Ubx_FR990024.1_6376516_6376700
RRRGRQTYTRYQTLELEKEFHTNHYLTRRRRIEMAHALCLTERQIKIWFQNRRMKLKKE
>GCA_905404135_abd-A_FR990024.1_6696882_6697066
RRRGRQTYTRFQTLELEKEFHFNHYLTRRRRIEIAHALCLTERQIKIWFQNRRMKLKKE
>GCA_905404135_ftz_FR990024.1_5907123_5907301
GSKRTRQTYTRFQTLELEKEFHFNKYLSRRRRIEVSHALGLTERQIKIWFQNRRMKAKK
>GCA_905404135_lab_FR990024.1_17603129_17603310.1
NNTGRTNFTNKQLTELEKEFHFNKYLTRARRIEIASALQLNETQVKIWFQNRRMKQKKR
>GCA_905404135_lab_FR990024.1_17603129_17603310.2
NTGRTNFTNKQLTELEKEFHFNKYLTRARRIEIASALQLNETQVKIWFQNRRMKQKKRI
>GCA_905404135_zen_FR990024.1_5615668_5615852
FTKRARTAYTSSQLVELENEFHQNRYLCRPRRIELANYLQLSERQIKIWFQNRRMKYKK
>GCA_905404145_Abd-B_FR989872.1_9174860_9175038
VRKKRKPYSKFQTLELEKEFLFNAYVSKQKRWELARNLNLTERQVKIWFQNRRMKNKKNS
>GCA_905404145_Antp_FR989872.1_10310413_10310591
RKRGRQTYTRYQTLELEKEFHFNRYLTRRRRIEIAHALCLTERQIKIWFQNRRMKWKKEN
>GCA_905404145_Dfd_FR989872.1_10563487_10563665
PKRQRTAYTRHQILELEKEFHYNRYLTRRRRIEIAHTLVLSERQIKIWFQNRRMKWKKD
>GCA_905404145_Pb_FR989872.1_10805794_10805867.1
QPLRVSLPRRRFHFNKYLCRPRRIEIAASLDLTERQVKSTKTKR
>GCA_905404145_Pb_FR989872.1_10805794_10805867.2
RLSFVLHASILEPNFHLQSENKFYFSVKILKLPMYIYLVGNYLGQLTL
>GCA_905404145_Ro_FR989872.1_10938561_10938709.1
AVRSANEGKCLMTTARVPLYIIFYETLLHFRCELASALSLSETQVKIWFQNRRAKDKRIE
>GCA_905404145_Ro_FR989872.1_10938561_10938709.2
PRRQRTTFSAHQTLRLELEYARGEYVARAR
>GCA_905404145_Scr_FR989872.1_10487532_10487719
TKRQRTSYTRYQTLELEKEFHFNRYLTRRRRIEIAHALCLTERQIKIWFQNRRMKWKKEH
>GCA_905404145_ShxA_FR989872.1_10677919_10678097
KRVRTAFTTQQLLNLEQEYVCSRYLDRTRRIELADVLRLNERTIKIWFQNRRMKEKKDR
>GCA_905404145_ShxA_FR989872.1_10680983_10681083
DCTRRIELADILRLNEKTIKIWLQNRRIKKKKDRAG
>GCA_905404145_ShxB_FR989872.1_10668405_10668595
PKRFRSAFTTEQIHYLEEQFKLNQYIDRETRKQVADLIKIGERSIKIWFQNRRMKEKKE
>GCA_905404145_ShxC_FR989872.1_10663836_10664002
AKRIRTAFTTKQLETLELVYAKHKYITTEQRQKLSVALNLGERNIKIWFQNRRMKEKRES
>GCA_905404145_ShxD_FR989872.1_10659114_10659295
VKRKRKRINFTTEQVETLEKVFSKKPYITRDDRKILVQQLRVNDKSIKVWFQNRRLKYK
>GCA_905404145_Ubx_FR989872.1_9916948_9917132
RRRGRQTYTRYQTLELEKEFHTNHYLTRRRRIEMAHALCLTERQIKIWFQNRRMKLKKEI
>GCA_905404145_abd-A_FR989872.1_9572233_9572417
RRRGRQTYTRFQTLELEKEFHFNHYLTRRRRIEIAHALCLTERQIKIWFQNRRMKLKKEL
>GCA_905404145_ftz_FR989872.1_10417005_10417183
SKRTRQTYTRFQTLELEKEFHFNKYLSRRRRIEVSHALGLTERQIKIWFQNRRMKAKKDG
>GCA_905404145_lab_FR989872.1_911841_912019
NNTGRTNFTNKQLTELEKEFHFNKYLTRARRIEIASALQLNETQVKIWFQNRRMKQKKRI
>GCA_905404145_zen_FR989872.1_10655744_10655922
TKRARTAYTSSQLVELENEFHQNRYLCRPRRIELANYLQLSERQIKIWFQNRRMKYKKDN
>GCA_905404155_Abd-B_FR989928.1_12103410_12103588
VRKKRKPYSKFQTLELEKEFLFNAYVSKQKRWELARNLNLTERQVKIWFQNRRMKNKKN
>GCA_905404155_Antp_FR989928.1_11222405_11222583
RKRGRQTYTRYQTLELEKEFHFNRYLTRRRRIEIAHALCLTERQIKIWFQNRRMKWKKE
>GCA_905404155_Dfd_FR989928.1_11018915_11019093
PKRQRTAYTRHQILELEKEFHYNRYLTRRRRIEIAHTLVLSERQIKIWFQNRRMKWKKDN
>GCA_905404155_Pb_FR989928.1_10834767_10834939.1
ITCNFFSENGLPRRLRTAYTNTQLLELEKEFHFNKYLCRPRRIEIAASLDLTERQVSEL
>GCA_905404155_Pb_FR989928.1_10834767_10834939.2
SMVPKQAYETQETNSEQKRRRRRQGLDHIRGWQVQDRTRQIPRRRWSSFRKEELPRL
>GCA_905404155_Ro_FR989928.1_10630109_10630269
RCELATALSLSETQVKIWFQNRRAKDKRIEKAHLDQQY
>GCA_905404155_Scr_FR989928.1_11077620_11077807
TKRQRTSYTRYQTLELEKEFHFNRYLTRRRRIEIAHALCLTERQIKIWFQNRRMKWKKE
>GCA_905404155_ShxA_FR989928.1_10926235_10926413
KRVRTAFTTNQLQDLEDQYRINRYLERGTRIFLSRKLNVSERVIKIWFQNRRMKEKKDR
>GCA_905404155_ShxB_FR989928.1_10940111_10940289
EKRSRTAFTTEQLNYLEQEYKSCPYSEHERLCRIANIIRKPEKVVKIWFQNRRSRERKSN
>GCA_905404155_ShxC_FR989928.1_10942058_10942239
KKKRIRTAFTTDQVLLLENTFSERKYIDKWTRKKLANRLKISEKNVKVWFQNRRMKNKR
>GCA_905404155_Ubx_FR989928.1_11546877_11547061
RRRGRQTYTRYQTLELEKEFHTNHYLTRRRRIEMAHALCLTERQIKIWFQNRRMKLKKE
>GCA_905404155_abd-A_FR989928.1_11804290_11804474
RRRGRQTYTRFQTLELEKEFHFNHYLTRRRRIEIAHALCLTERQIKIWFQNRRMKLKKE
>GCA_905404155_ftz_FR989928.1_11154045_11154223
GSKRTRQTYTRYQTLELEKEFHFNKYLTRKRRIEVSNALSLTERQIKIWFQNRRMKAKK
>GCA_905404155_lab_FR989928.1_19668571_19668749
NTGRTNFTNKQLTELEKEFHFNKYLTRARRIEIASALQLNETQVKIWFQNRRMKQKKRI
>GCA_905404155_zen_FR989928.1_10949222_10949406
GFTKRARTAYTSSQLVELENEFHQNRYLCRPRRIELANYLQLSERQIKIWFQNRRMKYK
>GCA_905404175_Abd-B_FR989959.1_7532599_7532777
VRKKRKPYSKFQTLELEKEFLFNAYVSKQKRWELARNLNLTERQVKIWFQNRRMKNKKNS
>GCA_905404175_Antp_FR989959.1_8241189_8241367
RKRGRQTYTRYQTLELEKEFHFNRYLTRRRRIEIAHALCLTERQIKIWFQNRRMKWKKEN
>GCA_905404175_Dfd_FR989959.1_8438940_8439118
PKRQRTAYTRHQILELEKEFHYNRYLTRRRRIEIAHTLVLSERQIKIWFQNRRMKWKKD
>GCA_905404175_Pb_FR989959.1_8646866_8647128.1
PRRLRTAYTNTQLLELEKEFHFNKYLCRPRRIEIAASLDLTERQVIKHPIYAKYSYGFFE
>GCA_905404175_Pb_FR989959.1_8646866_8647128.2
YKCIFYLQVKVWFQNRRMKHKRQT
>GCA_905404175_Ro_FR989959.1_8787843_8787988.1
YLFLATFILKCFSQNMLSLIIFCRCELASALSLSETQVKIWFQNRRAKDKRIE
>GCA_905404175_Ro_FR989959.1_8787843_8787988.2
PRRQRTTFSAHQTLRLELEYARGEYVARAR
>GCA_905404175_Scr_FR989959.1_8376653_8376840
TKRQRTSYTRYQTLELEKEFHFNRYLTRRRRIEIAHALCLTERQIKIWFQNRRMKWKKEH
>GCA_905404175_ShxA_FR989959.1_8538268_8538446
KRIRTAFTTQQMMELELEYARTRYLDRNRRIELSETLHLSEKTIKVWFQNRRMKDKKDR
>GCA_905404175_ShxB_FR989959.1_8518136_8518314
KKSRRYRSSFTTEQINYLENEFKKFPYIGNVNRQELARALNLPERAIKIWFQNRRMKEK
>GCA_905404175_ShxC_FR989959.1_8516248_8516393
NKRNRTAYTTDQLRILENTYTRAKYIDTERRKELAKQLNVGEKCIKVWFQNRRMKEKKES
>GCA_905404175_ShxD_FR989959.1_8512536_8512702
AKKKRKRTTFSTEQIIAMEHIFKVRPYICREERLKLTQRIQVSERAIKVWFQNRRRMSE
>GCA_905404175_Ubx_FR989959.1_7979205_7979389
RRRGRQTYTRYQTLELEKEFHTNHYLTRRRRIEMAHALCLTERQIKIWFQNRRMKLKKEI
>GCA_905404175_abd-A_FR989959.1_7762891_7763075
RRRGRQTYTRFQTLELEKEFHFNHYLTRRRRIEIAHALCLTERQIKIWFQNRRMKLKKEL
>GCA_905404175_ftz_FR989959.1_8322936_8323114
SKRTRQTYTRFQTLELEKEFHFNKYLSRRRRIEVSHALGLTERQIKIWFQNRRMKAKKDG
>GCA_905404175_lab_FR989959.1_770731_770912.1
NNTGRTNFTNKQLTELEKEFHFNKYLTRARRIEIASALQLNETQVKIWFQNRRMKQKKR
>GCA_905404175_lab_FR989959.1_770731_770912.2
NTGRTNFTNKQLTELEKEFHFNKYLTRARRIEIASALQLNETQVKIWFQNRRMKQKKRI
>GCA_905404175_zen_FR989959.1_8510395_8510579
TKRARTAYTSSQLVELENEFHQNRYLCRPRRIELANYLQLSERQIKIWFQNRRMKYKKDN
>GCA_905404265_Abd-B_FR989992.1_10765172_10765350
VRKKRKPYSKFQTLELEKEFLFNAYVSKQKRWELARNLNLTERQVKIWFQNRRMKNKKNS
>GCA_905404265_Antp_FR989992.1_11509623_11509801
RKRGRQTYTRYQTLELEKEFHFNRYLTRRRRIEIAHALCLTERQIKIWFQNRRMKWKKEN
>GCA_905404265_Dfd_FR989992.1_11726378_11726556
PKRQRTAYTRHQILELEKEFHYNRYLTRRRRIEIAHTLVLSERQIKIWFQNRRMKWKKD
>GCA_905404265_Pb_FR989992.1_11914956_11915104.1
PRRLRTAYTNTQLLELEKEFHFNKYLCRPRRIEIAASLDLTERQVG
>GCA_905404265_Pb_FR989992.1_11914956_11915104.2
YCEIVILISLFSQVKVWFQNRRMKHKRQT
>GCA_905404265_Ro_FR989992.1_12098099_12098388.1
YRCRCELASALSLSETQVKIWFQNRRAKDKRIE
>GCA_905404265_Ro_FR989992.1_12098099_12098388.2
PRRQRTTFSAHQTLRLELEYARGEYVARARRSGVSV
>GCA_905404265_Scr_FR989992.1_11646566_11646753
TKRQRTSYTRYQTLELEKEFHFNRYLTRRRRIEIAHALCLTERQIKIWFQNRRMKWKKEH
>GCA_905404265_ShxA_FR989992.1_11819213_11819391
KRIRTAFTSQQMMELENEYARARYLDRSRRAELSEVLSLNERTIKIWFQNRRMKEKKDK
>GCA_905404265_ShxB_FR989992.1_11815527_11815705
KSKRFRSAFTTEQVNYLENEFKKFPYIGSANRKEIADILNISERAVKIWFQNRRMREKK
>GCA_905404265_ShxC_FR989992.1_11813527_11813699
NKRNRTSYTTEQLRVLERTFARTKYINTEHRKELAGSLKIGEKCIKVWFQNRRMKEKRES
>GCA_905404265_ShxD_FR989992.1_11810248_11810429
LKRKRRRTIFTTEQIIALEEVFKKKPYVHREERIELMNRLNVNERSIKVWFQNRRRLSE
>GCA_905404265_Ubx_FR989992.1_11255671_11255855
RRRGRQTYTRYQTLELEKEFHTNHYLTRRRRIEMAHALCLTERQIKIWFQNRRMKLKKEI
>GCA_905404265_abd-A_FR989992.1_11017574_11017758
RRRGRQTYTRFQTLELEKEFHFNHYLTRRRRIEIAHALCLTERQIKIWFQNRRMKLKKEL
>GCA_905404265_ftz_FR989992.1_11588337_11588515
SKRTRQTYTRFQTLELEKEFHFNKYLSRRRRIEVSHALGLTERQIKIWFQNRRMKAKKDG
>GCA_905404265_lab_FR989992.1_1126721_1126899
NNTGRTNFTNKQLTELEKEFHFNKYLTRARRIEIASALQLNETQVKIWFQNRRMKQKKRI
>GCA_905404265_zen_FR989992.1_11808515_11808699
TKRARTAYTSSQLVELENEFHQNRYLCRPRRIELANYLQLSERQIKIWFQNRRMKYKKDN
>GCA_905404275_Abd-B_FR990097.1_30362044_30362222
VRKKRKPYSKFQTLELEKEFLFNAYVSKQKRWELARNLNLTERQVKIWFQNRRMKNKKNS
>GCA_905404275_Antp_FR990097.1_31399758_31399936
RKRGRQTYTRYQTLELEKEFHFNRYLTRRRRIEIAHALCLTERQIKIWFQNRRMKWKKEN
>GCA_905404275_Dfd_FR990097.1_31700858_31701036
PKRQRTAYTRHQILELEKEFHYNRYLTRRRRIEIAHTLVLSERQIKIWFQNRRMKWKKD
>GCA_905404275_Pb_FR990097.1_32034178_32034323.1
PRRLRTAYTNTQLLELEKEFHFNKYLCRPRRIEIAASLDLTERQVKLL
>GCA_905404275_Pb_FR990097.1_32034178_32034323.2
CFYFQVKVWFQNRRMKHKRQT
>GCA_905404275_Ro_FR990097.1_32342942_32343099.1
RVIFYVKHFITIMVVLHLPSVYFRCELATALSLSETQVKIWFQNRRAKDKRIE
>GCA_905404275_Ro_FR990097.1_32342942_32343099.2
PRRQRTTFSAHQTLRLELEYARGEYVARARRYSTLSCTYYSCIDPY
>GCA_905404275_Scr_FR990097.1_31602942_31603129
TKRQRTSYTRYQTLELEKEFHFNRYLTRRRRIEIAHALCLTERQIKIWFQNRRMKWKKEH
>GCA_905404275_ShxA_FR990097.1_31858237_31858415
KRIRTAFTSQQMMELEQEYARTRYLDRSRRIELAKILHLNERTIKIWFQNRRMKEKKDR
>GCA_905404275_ShxB_FR990097.1_31854395_31854576
KAKRFRSAFTTEQIKYLDSEFRKYPYIGSARRKEVSSALGIPERAVKIWFQNRRMKEKK
>GCA_905404275_ShxC_FR990097.1_31851520_31851689
PKRVRTAYSTNQLNALEKIYSTSKYIDAKRRKQLADTLNIGDKALKIWFQNRRMKEKKDN
>GCA_905404275_ShxC_FR990097.1_34526253_34526434
DWRFSFFLLLFLLNHVIKVFSGMFRCSANSARGSQSMYLLVVYISSSSCNCLGVKAVRHHL
>GCA_905404275_ShxC_FR990097.1_34530191_34530387
SKRIRTAFSEEQLRALEKIYTSTKYIDGKSRKELAKQLKIPDKALKIWFQNRRMREKNEL
>GCA_905404275_ShxD_FR990097.1_31848010_31848185
RKRKRTAFTTEQILALEQVFSKKPYVNRDERQVLEQQLQVSDKAIKVWFQNRRIKNKREE
>GCA_905404275_Ubx_FR990097.1_31021129_31021313
RRRGRQTYTRYQTLELEKEFHTNHYLTRRRRIEMAHALCLTERQIKIWFQNRRMKLKKEI
>GCA_905404275_abd-A_FR990097.1_30691584_30691768
RRRGRQTYTRFQTLELEKEFHFNHYLTRRRRIEIAHALCLTERQIKIWFQNRRMKLKKEL
>GCA_905404275_ftz_FR990097.1_31511214_31511392
SKRTRQTYTRFQTLELEKEFHFNKYLSRRRRIEVSHALGLTERQIKIWFQNRRMKAKKDG
>GCA_905404275_lab_FR990097.1_18897119_18897297
NNTGRTNFTNKQLTELEKEFHFNKYLTRARRIEIASALQLNETQVKIWFQNRRMKQKKRI
>GCA_905404275_zen_FR990097.1_31827626_31827810
TKRARTAYTSSQLVELENEFHQNRYLCRPRRIELANYLQLSERQIKIWFQNRRMKYKKDN
>GCA_905404285_Abd-B_FR990077.1_11603994_11604172
VRKKRKPYSKFQTLELEKEFLFNAYVSKQKRWELARNLNLTERQVKIWFQNRRMKNKKNS
>GCA_905404285_Antp_FR990077.1_12752301_12752479
RKRGRQTYTRYQTLELEKEFHFNRYLTRRRRIEIAHALCLTERQIKIWFQNRRMKWKKEN
>GCA_905404285_Dfd_FR990077.1_13021211_13021389
PKRQRTAYTRHQILELEKEFHYNRYLTRRRRIEIAHTLVLSERQIKIWFQNRRMKWKKD
>GCA_905404285_Pb_FR990077.1_13263025_13263185.1
PRRLRTAYTNTQLLELEKEFHFNKYLCRPRRIEIAASLDLTERQVMLWDQKRTRFL
>GCA_905404285_Pb_FR990077.1_13263025_13263185.2
LQVKVWFQNRRMKHKRQT
>GCA_905404285_Ro_FR990077.1_13442570_13442682.1
SRLYFRCELASALSLSETQVKIWFQNRRAKDKRIE
>GCA_905404285_Ro_FR990077.1_13442570_13442682.2
PRRQRTTFSAHQTLRLELEYARGEYVARAR
>GCA_905404285_Scr_FR990077.1_12941751_12941938
TKRQRTSYTRYQTLELEKEFHFNRYLTRRRRIEIAHALCLTERQIKIWFQNRRMKWKKEH
>GCA_905404285_ShxA_FR990077.1_13144919_13145097
KRIRTAFTSHQMMELEQEYARTRYLDRTRRIELAEILRLNERTIKIWFQNRRMKEKKDR
>GCA_905404285_ShxB_FR990077.1_13139046_13139230
PKRFRSAFTTGQTNYLEEQYKKYQYINKEQRLKVASVLKIGERPIKIWFQNRRMKEKKE
>GCA_905404285_ShxC_FR990077.1_13137048_13137214
IKRNRTAFTTKQLRTLETLFTQNKYITPERRREISKALNLGDKSVKIWFQNRRMKEKRES
>GCA_905404285_ShxD_FR990077.1_13132301_13132491
RKRTIFTTEQLEVLEDVYSKKPYVTRDERQILVQQLQVNDKSVKIWFQNRRLKNKRVDDQ
>GCA_905404285_Ubx_FR990077.1_12333408_12333592
RRRGRQTYTRYQTLELEKEFHTNHYLTRRRRIEMAHALCLTERQIKIWFQNRRMKLKKEI
>GCA_905404285_abd-A_FR990077.1_11977847_11978031
RRRGRQTYTRFQTLELEKEFHFNHYLTRRRRIEIAHALCLTERQIKIWFQNRRMKLKKEL
>GCA_905404285_ftz_FR990077.1_12862390_12862568
SKRTRQTYTRFQTLELEKEFHFNKYLSRRRRIEVSHALGLTERQIKIWFQNRRMKAKKDG
>GCA_905404285_lab_FR990077.1_1154745_1154923
NNTGRTNFTNKQLTELEKEFHFNKYLTRARRIEIASALQLNETQVKIWFQNRRMKQKKRI
>GCA_905404285_zen_FR990077.1_13127039_13127217
TKRARTAYTSSQLVELENEFHQNRYLCRPRRIELANYLQLSERQIKIWFQNRRMKYKKDN
>GCA_905404295_Abd-B_FR990133.1_5383958_5384136
VRKKRKPYSKFQTLELEKEFLFNAYVSKQKRWELARNLNLTERQVKIWFQNRRMKNKKN
>GCA_905404295_Antp_FR990133.1_4493302_4493480
RKRGRQTYTRYQTLELEKEFHFNRYLTRRRRIEIAHALCLTERQIKIWFQNRRMKWKKE
>GCA_905404295_Dfd_FR990133.1_4272919_4273097
PKRQRTAYTRHQILELEKEFHYNRYLTRRRRIEIAHTLVLSERQIKIWFQNRRMKWKKDN
>GCA_905404295_Pb_FR990133.1_4077798_4077937.1
KLMINLFFTENGLPRRLRTAYTNTQLLELEKEFHFNKYLCRPRRIEIAASLDLTERQVN
>GCA_905404295_Pb_FR990133.1_4077798_4077937.2
FMSIIVLPDKGPSSSRNLSSPVLLFPPSEVVESLSSPSSLLLKVCLLCFMRL
>GCA_905404295_Ro_FR990133.1_3921875_3921963.1
RCELASALSLSETQVKIWFQNRRAKDKRIEKAQLDQQY
>GCA_905404295_Ro_FR990133.1_3921875_3921963.2
NDFKLLSVFLAVARRRRKESRPRRQRTTFSAHQTLRLELEYARGEYVARAR
>GCA_905404295_Scr_FR990133.1_4338832_4339019
TKRQRTSYTRYQTLELEKEFHFNRYLTRRRRIEIAHALCLTERQIKIWFQNRRMKWKKE
>GCA_905404295_ShxA_FR990133.1_4176859_4177043
PKRIRTAFTSQQMLELEHEYAKTRYLDRSRRIELSDMLQLNERTIKIWFQNRRMKEKKDR
>GCA_905404295_ShxB_FR990133.1_4181229_4181407
VKRYRSAFTTGQINYLEKQFEKCPYIGSAARKEVATVLNISERAIKIWFQNRRMKEKKEV
>GCA_905404295_ShxC_FR990133.1_4183748_4183926
KKRNRTMFTTEQVRVLEKVFARSKYIDVERRKEISECLQIQQKCIKIWFQNRRMKEKKE
>GCA_905404295_ShxD_FR990133.1_4186742_4186929
RKRTIFSTEQIIVMEGVFKKRPYVSKEEQHFLSKRLNITEKAIKIWFQNRRRVTEKRERD
>GCA_905404295_Ubx_FR990133.1_4831035_4831219
RRRGRQTYTRYQTLELEKEFHTNHYLTRRRRIEMAHALCLTERQIKIWFQNRRMKLKKE
>GCA_905404295_abd-A_FR990133.1_5097098_5097282
RRRGRQTYTRFQTLELEKEFHFNHYLTRRRRIEIAHALCLTERQIKIWFQNRRMKLKKE
>GCA_905404295_ftz_FR990133.1_4405057_4405235
GSKRTRQTYTRFQTLELEKEFHFNKYLSRRRRIEVSHALGLTERQIKIWFQNRRMKAKK
>GCA_905404295_lab_FR990133.1_13017393_13017571.1
NNTGRTNFTNKQLTELEKEFHFNKYLTRARRIEIASALQLNETQVKIWFQNRRMKQKKR
>GCA_905404295_lab_FR990133.1_13017393_13017571.2
NTGRTNFTNKQLTELEKEFHFNKYLTRARRIEIASALQLNETQVKIWFQNRRMKQKKRI
>GCA_905404295_zen_FR990133.1_4188515_4188699
GFTKRARTAYTSSQLVELENEFHQNRYLCRPRRIELANYLQLSERQIKIWFQNRRMKYK
>GCA_905404315_Abd-B_FR990164.1_9456947_9457125
VRKKRKPYSKFQTLELEKEFLFNAYVSKQKRWELARNLNLTERQVKIWFQNRRMKNKKN
>GCA_905404315_Antp_FR990164.1_8412962_8413140
RKRGRQTYTRYQTLELEKEFHFNRYLTRRRRIEIAHALCLTERQIKIWFQNRRMKWKKE
>GCA_905404315_Dfd_FR990164.1_8095354_8095532
PKRQRTAYTRHQILELEKEFHYNRYLTRRRRIEIAHTLVLSERQIKIWFQNRRMKWKKDN
>GCA_905404315_Pb_FR990164.1_7739057_7739232.1
TYSALLFVSENGLPRRLRTAYTNTQLLELEKEFHFNKYLCRPRRIEIAASLDLTERQVR
>GCA_905404315_Pb_FR990164.1_7739057_7739232.2
FRLNDNHTFLEITWFNPRISYTLIGINLQPQTSLSSPSSLLLKVCRLCFIRL
>GCA_905404315_Ro_FR990164.1_7480180_7480298.1
RCELASALSLSETQVKIWFQNRRAKDKRIEKAHLDQQYRW
>GCA_905404315_Ro_FR990164.1_7480180_7480298.2
KPSDLFAVARRRRKESRPRRQRTTFSAHQTLRLELEYARGEYVARARRY
>GCA_905404315_Scr_FR990164.1_8196023_8196210
TKRQRTSYTRYQTLELEKEFHFNRYLTRRRRIEIAHALCLTERQIKIWFQNRRMKWKKE
>GCA_905404315_ShxA_FR990164.1_7939732_7939910
PKRVRTAFTSQQMMELELEYTRTRYLDRNRRLELSEKLQLNERTIKIWFQNRRMKDKKDR
>GCA_905404315_ShxB_FR990164.1_7946046_7946224
SRRYRSAFTTDQITYLENQFRKFPYIGTGNRKDIADALNMPERAVKIWFQNRRMKEKRFG
>GCA_905404315_ShxC_FR990164.1_7947842_7948014
NKRNRTAYTTDQLRALEKIYTKNKYINTERRKEIAKCLGVSEKCVKVWFQNRRMKEKRE
>GCA_905404315_ShxD_FR990164.1_7957581_7957759
DKRKRTAFTTEQIITMEKIFKTRPYICPEERINLSEKLKISEKSIKIWFQNRRRTTEKRD
>GCA_905404315_Ubx_FR990164.1_8793859_8794043
RRRGRQTYTRYQTLELEKEFHTNHYLTRRRRIEMAHALCLTERQIKIWFQNRRMKLKKE
>GCA_905404315_abd-A_FR990164.1_9100012_9100196
RRRGRQTYTRFQTLELEKEFHFNHYLTRRRRIEIAHALCLTERQIKIWFQNRRMKLKKE
>GCA_905404315_ftz_FR990164.1_8289952_8290130
GSKRTRQTYTRFQTLELEKEFHFNKYLSRRRRIEVSHALGLTERQIKIWFQNRRMKAKK
>GCA_905404315_lab_FR990154.1_7693668_7693846.1
NNTGRTNFTNKQLTELEKEFHFNKYLTRARRIEIASALQLNETQVKIWFQNRRMKQKKR
>GCA_905404315_lab_FR990154.1_7693668_7693846.2
NTGRTNFTNKQLTELEKEFHFNKYLTRARRIEIASALQLNETQVKIWFQNRRMKQKKRI
>GCA_905404315_zen_FR990164.1_7960987_7961171
TKRARTAYTSSQLVELENEFHQNRYLCRPRRIELANYLQLSERQIKIWFQNRRMKYKKD
>GCA_905475315_Abd-B_FR997773.1_8072425_8072603
VRKKRKPYSKFQTLELEKEFLFNAYVSKQKRWELARNLNLTERQVKIWFQNRRMKNKKNS
>GCA_905475315_Antp_FR997773.1_8848789_8848967
RKRGRQTYTRYQTLELEKEFHFNRYLTRRRRIEIAHALCLTERQIKIWFQNRRMKWKKEN
>GCA_905475315_Dfd_FR997773.1_9037423_9037601
PKRQRTAYTRHQILELEKEFHYNRYLTRRRRIEIAHTLVLSERQIKIWFQNRRMKWKKD
>GCA_905475315_Pb_FR997773.1_9193237_9193391.1
PRRLRTAYTNTQLLELEKEFHFNKYLCRPRRIEIAASLDLTERQVTYQYQQKIP
>GCA_905475315_Pb_FR997773.1_9193237_9193391.2
PTNTSKKSLFNLSEKCLTNVLFSCFVLGEGLVPKQKNEAQETN
>GCA_905475315_Ro_FR997773.1_9332717_9332850.1
RCELASALSLSETQVKIWFQNRRAKDKRIE
>GCA_905475315_Ro_FR997773.1_9332717_9332850.2
PRRQRTTFSAHQTLRLELEYARGEYVARAR
>GCA_905475315_Scr_FR997773.1_8981696_8981883
TKRQRTSYTRYQTLELEKEFHFNRYLTRRRRIEIAHALCLTERQIKIWFQNRRMKWKKEH
>GCA_905475315_ShxA_FR997773.1_9113609_9113787
KRIRTAFTSQQMMELEQEYSRTRYLDRARRIELAEILRLNERTIKIWFQNRRMKEKKDR
>GCA_905475315_ShxB_FR997773.1_9110159_9110346
AKRFRSAFTTDQVNYLEKQFKKFPYIGNAHRKEVALSLNIPERAVKIWFQNRRMKEKKD
>GCA_905475315_ShxC_FR997773.1_9107723_9107898
QKRVRTAFSTEQLRTLERAYLRHRYIDSEKRAELAKTLNIGDKCIKIWFQNRRMKEKRES
>GCA_905475315_ShxD_FR997773.1_9106036_9106226
RKRKRTVFTTEQVEALEEIFKRKQYISREDRQDIVQQLQINDKAVKIWFQNRRLKIKRMS
>GCA_905475315_Ubx_FR997773.1_8580389_8580573
RRRGRQTYTRYQTLELEKEFHTNHYLTRRRRIEMAHALCLTERQIKIWFQNRRMKLKKEI
>GCA_905475315_abd-A_FR997773.1_8338806_8338990
RRRGRQTYTRFQTLELEKEFHFNHYLTRRRRIEIAHALCLTERQIKIWFQNRRMKLKKEL
>GCA_905475315_ftz_FR997773.1_8928516_8928694
SKRTRQTYTRFQTLELEKEFHFNKYLSRRRRIEVSHALGLTERQIKIWFQNRRMKAKKDG
>GCA_905475315_lab_FR997773.1_815025_815203
NNTGRTNFTNKQLTELEKEFHFNKYLTRARRIEIASALQLNETQVKIWFQNRRMKQKKRI
>GCA_905475315_zen_FR997773.1_9102942_9103126
TKRARTAYTSSQLVELENEFHQNRYLCRPRRIELANYLQLSERQIKIWFQNRRMKYKKDN
>GCA_905475345_Abd-B_FR997671.1_5941396_5941574
VRKKRKPYSKYQTLELEKEFLFNAYVSKQKRWELARTLNLTERQVKIWFQNRRMKNKKNT
>GCA_905475345_Antp_FR997671.1_6562126_6562304
RKRGRQTYTRYQTLELEKEFHFNRYLTRRRRIEIAHALCLTERQIKIWFQNRRMKWKKEN
>GCA_905475345_Dfd_FR997671.1_6759170_6759348
PKRQRTAYTRHQILELEKEFHYNRYLTRRRRIEIAHTLVLSERQIKIWFQNRRMKWKKDN
>GCA_905475345_Pb_FR997671.1_6874547_6874734.1
PRRLRTAYTNTQLLELEKEFHFNKYLCRPRRIEIAASLDLTERQVRMIIV
>GCA_905475345_Pb_FR997671.1_6874547_6874734.2
VKVWFQNRRMKHKRQT
>GCA_905475345_Pb_FR997671.1_6874547_6874734.2
KQKRCYVLIQSKSTLGKRLETRFQEPFRIFRILTIPASVDNY
>GCA_905475345_Scr_FR997671.1_6703869_6704056
TKRQRTSYTRYQTLELEKEFHFNRYLTRRRRIEIAHALCLTERQIKIWFQNRRMKWKKEH
>GCA_905475345_Ubx_FR997671.1_6367012_6367196
RRRGRQTYTRYQTLELEKEFHTNHYLTRRRRIEMAHALCLTERQIKIWFQNRRMKLKKEI
>GCA_905475345_abd-A_FR997671.1_6155430_6155614
RRRGRQTYTRFQTLELEKEFHFNHYLTRRRRIEIAHALCLTERQIKIWFQNRRMKLKKEL
>GCA_905475345_ftz_FR997671.1_6669664_6669779
IKRTKLAYSRFQTLELKKEFYPSRYLSRKRRMEMADLLS
>GCA_905475345_ftz_FR997671.1_6674770_6674948
SKRTRQTYSRFQTLELEKEFYSSRYLSRKRRMEMADFLSLTERQIKIWYQNRRMKAKKEG
>GCA_905475345_lab_FR997671.1_6915768_6915946
NNTGRTNFTNKQLTELEKEFHFNKYLTRARRIEIASALQLNETQVKIWFQNRRMKQKKRM
>GCA_905475345_zen_FR997671.1_6805864_6806045
RKRTRTAYTSFQLVELEKEFRKGRYLCRPRRIEMAESLFLTERQIKIWFQNRRMKHKKEE
>GCA_905475355_Abd-B_FR997803.1_12219224_12219402
VRKKRKPYSKFQTLELEKEFLFNAYVSKQKRWELARNLNLTERQVKIWFQNRRMKNKKNS
>GCA_905475355_Antp_FR997803.1_13390127_13390305
RKRGRQTYTRYQTLELEKEFHFNRYLTRRRRIEIAHALCLTERQIKIWFQNRRMKWKKEN
>GCA_905475355_Dfd_FR997803.1_13676348_13676526
PKRQRTAYTRHQILELEKEFHYNRYLTRRRRIEIAHTLVLSERQIKIWFQNRRMKWKKD
>GCA_905475355_Pb_FR997803.1_13958403_13958575.1
PRRLRTAYTNTQLLELEKEFHFNKYLCRPRRIEIAASLDLTERQVRLHNNPLRDFENDIV
>GCA_905475355_Pb_FR997803.1_13958403_13958575.2
ILPLQFQVKVWFQNRRMKHKRQT
>GCA_905475355_Ro_FR997803.1_14164043_14164164.1
IRYKDDLNCCILIRIYNFRCELASALSLSETQVKIWFQNRRAKDKRIE
>GCA_905475355_Ro_FR997803.1_14164043_14164164.2
PRRQRTTFSAHQTLRLELEYARGEYVARARRLVLGTCVCDFALVILF
>GCA_905475355_Scr_FR997803.1_13591530_13591717
TKRQRTSYTRYQTLELEKEFHFNRYLTRRRRIEIAHALCLTERQIKIWFQNRRMKWKKEH
>GCA_905475355_ShxA_FR997803.1_13811408_13811586
KRIRTAFTSQQMMELEQEYSRTRYLDRARRIELADILRLNERTIKIWFQNRRMKEKKDR
>GCA_905475355_ShxA_FR997803.1_13824726_13824904
KRIRTAFTSQQMMDLEQEYARTRYLDRARRIELADILRLNERTIKIWFQNRRMKEKKDR
>GCA_905475355_ShxB_FR997803.1_13806522_13806700
KRYRSAFTTDQVHYLEKQFKKFPYIGNTHRRDVAIALNIPERAVKIWFQNRRMKEKKET
>GCA_905475355_ShxB_FR997803.1_13820936_13821126
KRFRSAFTTDQVHYLEKQFKKFPYIGNTHRRDVAIALNIPERAVKIWFQNRRMKEKKET
>GCA_905475355_ShxC_FR997803.1_13803309_13803490
PKRMRTAFTTEQLRVLELTFSQHKYINSERRKELSGTLCIGEKCIKIWFQNRRMKQKKES
>GCA_905475355_ShxD_FR997803.1_13799376_13799554
IKRRRTSFTTEQLAVLEQYFRKWPYITREQRQVLAEKLQLNVKSVKVWFQNRRSKGKREV
>GCA_905475355_Ubx_FR997803.1_12951252_12951436
RRRGRQTYTRYQTLELEKEFHTNHYLTRRRRIEMAHALCLTERQIKIWFQNRRMKLKKEI
>GCA_905475355_abd-A_FR997803.1_12638173_12638357
RRRGRQTYTRFQTLELEKEFHFNHYLTRRRRIEIAHALCLTERQIKIWFQNRRMKLKKEL
>GCA_905475355_ftz_FR997803.1_13512089_13512267
SKRTRQTYTRFQTLELEKEFHFNKYLSRRRRIEVSHALGLTERQIKIWFQNRRMKAKKDG
>GCA_905475355_lab_FR997803.1_1061182_1061360
NNTGRTNFTNKQLTELEKEFHFNKYLTRARRIEIASALQLNETQVKIWFQNRRMKQKKRI
>GCA_905475355_zen_FR997803.1_13796820_13797004
TKRARTAYTSSQLVELENEFHQNRYLCRPRRIELANYLQLSERQIKIWFQNRRMKYKKDN
>GCA_905475395_Abd-B_FR997754.1_108989384_108989562
VRKKRKPYSKFQTLELEKEFLFNAYVSKQKRWELARNLNLTERQVKIWFQNRRMKNKKN
>GCA_905475395_Antp_FR997754.1_107201895_107202073
RKRGRQTYTRYQTLELEKEFHFNRYLTRRRRIEIAHALCLTERQIKIWFQNRRMKWKKE
>GCA_905475395_Dfd_FR997754.1_39676384_39676562
PKRQRTAYTRHQILELEKEFHYNRYLTRRRRIEIAHTLVLSERQIKIWFQNRRMKWKKD
>GCA_905475395_Pb_FR997754.1_39281122_39281264.1
NILSFFSENGLPRRLRTAYTNTQLLELEKEFHFNKYLCRPRRIEIAASLDLTERQVKI
>GCA_905475395_Pb_FR997754.1_39281122_39281264.2
QVKVWFQNRRMKHKRQTLSKQSDDGDDKDSTTSEGGKSGKMSSDKFLDDEMSKKSCQGC
>GCA_905475395_Scr_FR997754.1_106820884_106821071
TKRQRTSYTRYQTLELEKEFHFNRYLTRRRRIEIAHALCLTERQIKIWFQNRRMKWKKE
>GCA_905475395_Ubx_FR997754.1_107853075_107853259
RRRGRQTYTRYQTLELEKEFHTNHYLTRRRRIEMAHALCLTERQIKIWFQNRRMKLKKE
>GCA_905475395_abd-A_FR997754.1_108475756_108475940
RRRGRQTYTRFQTLELEKEFHFNHYLTRRRRIEIAHALCLTERQIKIWFQNRRMKLKKE
>GCA_905475395_ftz_FR997754.1_106965084_106965262
SSKRTRQTYTRHQTLELEKEFHFNRYLTRRRRIEIAHTLSLTERQIKIWFQNRRMKAKK
>GCA_905475395_lab_FR997754.1_39266534_39266712
NNTGRTNFTNKQLTELEKEFHFNKYLTRARRIEIASALQLNETQVKIWFQNRRMKQKKRM
>GCA_905475395_zen_FR997754.1_39527405_39527583
TTTTGNRKRVRTAFTNAQILFLENEFQRNPYLCRPRRIEVSEQLKLSERQIKIWFQNHR
>GCA_905475405_Abd-B_FR997841.1_6917031_6917209
VRKKRKPYSKFQTLELEKEFLFNAYVSKQKRWELARNLNLTERQVKIWFQNRRMKNKKN
>GCA_905475405_Antp_FR997841.1_5887776_5887954
RKRGRQTYTRYQTLELEKEFHFNRYLTRRRRIEIAHALCLTERQIKIWFQNRRMKWKKE
>GCA_905475405_Dfd_FR997841.1_5622020_5622198
PKRQRTAYTRHQILELEKEFHYNRYLTRRRRIEIAHTLVLSERQIKIWFQNRRMKWKKDN
>GCA_905475405_Pb_FR997841.1_5367359_5367462.1
NLLITYIICITENGLPRRLRTAYTNTQLLELEKEFHFNKYLCRPRRIEIAASLDLTERQ
>GCA_905475405_Pb_FR997841.1_5367359_5367462.2
PWQLFFPDKGPSSSKNFSRPVLELLPPSDVVESLSSPSSVLLSVCLLCFMRLFWNHTF
>GCA_905475405_Ro_FR997841.1_5173290_5173630.1
RCELASALSLSETQVKIWFQNRRAKDKRIEKAQLDQQYRLVYI
>GCA_905475405_Ro_FR997841.1_5173290_5173630.2
VYLRCVVLLLLTYLRLFSVARRRRKESRPRRQRTTFSAHQTLRLELEYARGEYVARAR
>GCA_905475405_Scr_FR997841.1_5712315_5712502
TKRQRTSYTRYQTLELEKEFHFNRYLTRRRRIEIAHALCLTERQIKIWFQNRRMKWKKE
>GCA_905475405_ShxA_FR997841.1_5493234_5493412
PKRVRTAFTTQQMVDLEQEYSRNRYLDRTRRIELASVLRLNERTIKIWFQNRRMKEKKDK
>GCA_905475405_ShxA_FR997841.1_5497023_5497207
KRVRTAFTTQQIQELENEYVISRYLDRPRRLELANVLRINERTIKIWFQNRRMKEKKDK
>GCA_905475405_ShxA_FR997841.1_5504523_5504710
QKRNRTAFTTQQMVELEQEYARSRYLDRARRIELASVMRLNERTIKIWFQNRRMKEKKDN
>GCA_905475405_ShxA_FR997841.1_5507434_5507606
RKRVRTAFTTEQILELEKEYRRTRYLERARRLQLANGLRINERTIKIWFQNRRMKDKKDK
>GCA_905475405_ShxB_FR997841.1_5519722_5519909
TKRFRSAFTTDQVNYLESQFKKSPYVGVPQRKEIADVLKISERAIKIWFQNRRMKEKKET
>GCA_905475405_ShxC_FR997841.1_5522999_5523171
KKRSRTAFTTEQIRVLESTFSRFKYVNPVTRRELSESLNIDDKCIKVWFQNRRMKEKRE
>GCA_905475405_ShxD_FR997841.1_5527158_5527336
KRKRKRTNFTTEQVTALEEIFKDKKYITTQERSVIVARLNINDKSVKTWFQNRRLKEKK
>GCA_905475405_Ubx_FR997841.1_6237951_6238135
RRRGRQTYTRYQTLELEKEFHTNHYLTRRRRIEMAHALCLTERQIKIWFQNRRMKLKKE
>GCA_905475405_abd-A_FR997841.1_6550276_6550460
RRRGRQTYTRFQTLELEKEFHFNHYLTRRRRIEIAHALCLTERQIKIWFQNRRMKLKKE
>GCA_905475405_ftz_FR997841.1_5786968_5787146
GSKRTRQTYTRFQTLELEKEFHFNKYLSRRRRIEVSHALGLTERQIKIWFQNRRMKAKK
>GCA_905475405_lab_FR997841.1_18290722_18290903.1
NNTGRTNFTNKQLTELEKEFHFNKYLTRARRIEIASALQLNETQVKIWFQNRRMKQKKR
>GCA_905475405_lab_FR997841.1_18290722_18290903.2
NTGRTNFTNKQLTELEKEFHFNKYLTRARRIEIASALQLNETQVKIWFQNRRMKQKKRI
>GCA_905475405_zen_FR997841.1_5531180_5531364
TKRARTAYTSSQLVELENEFHQNRYLCRPRRIELANYLQLSERQIKIWFQNRRMKYKKD
>GCA_905475445_Abd-B_FR997733.1_8852913_8853091
VRKKRKPYSKFQTLELEKEFLFNAYVSKQKRWELARNLNLTERQVKIWFQNRRMKNKKN
>GCA_905475445_Antp_FR997733.1_7922771_7922949
RKRGRQTYTRYQTLELEKEFHFNRYLTRRRRIEIAHALCLTERQIKIWFQNRRMKWKKE
>GCA_905475445_Dfd_FR997733.1_7679923_7680101
PKRQRTAYTRHQILELEKEFHYNRYLTRRRRIEIAHTLVLSERQIKIWFQNRRMKWKKDN
>GCA_905475445_Pb_FR997733.1_7460428_7460585.1
IIKFCFIFITENGLPRRLRTAYTNTQLLELEKEFHFNKYLCRPRRIEIAASLDLTERQV
>GCA_905475445_Pb_FR997733.1_7460428_7460585.2
PWQLFFPDSGPSSSKNLSSPVLELLPPSDVVESLSSPSSVLLSVCLLCFIRLFWNQTFT
>GCA_905475445_Ro_FR997733.1_7253434_7253522.1
RCELASALSLSETQVKIWFQNRRAKDKRIEKAQLDQQYRYVF
>GCA_905475445_Ro_FR997733.1_7253434_7253522.2
TLLASFCKKVQTHFVFPVARRRRKESRPRRQRTTFSAHQTLRLELEYARGEYVARARRY
>GCA_905475445_Scr_FR997733.1_7752382_7752569
TKRQRTSYTRYQTLELEKEFHFNRYLTRRRRIEIAHALCLTERQIKIWFQNRRMKWKKE
>GCA_905475445_ShxA_FR997733.1_7572127_7572305
QKRIRTAFTSQQMMELEQEYARTRYLDRARRIELADLLRLNERTIKIWFQNRRMKEKKDR
>GCA_905475445_ShxB_FR997733.1_7577079_7577266
VKRFRSAFTTDQVNYLEKQFKKFPYIGNAHRKEVASALNIPERAVKIWFQNRRMKEKKES
>GCA_905475445_ShxC_FR997733.1_7579901_7580079
KRVRTAFSTDQLRVLERTYSRHKYIDSEKRAELSNYLKIGDKCIKIWFQNRRMKEKRES
>GCA_905475445_ShxD_FR997733.1_7582441_7582622
VKRKRKRTIFTTEQVEALEEIFKTKQYVSREERQQIVNHLQINDKTVKIWFQNRRLKIK
>GCA_905475445_Ubx_FR997733.1_8246354_8246538
RRRGRQTYTRYQTLELEKEFHTNHYLTRRRRIEMAHALCLTERQIKIWFQNRRMKLKKE
>GCA_905475445_abd-A_FR997733.1_8536627_8536811
RRRGRQTYTRFQTLELEKEFHFNHYLTRRRRIEIAHALCLTERQIKIWFQNRRMKLKKE
>GCA_905475445_ftz_FR997733.1_7824843_7825021
GSKRTRQTYTRFQTLELEKEFHFNKYLSRRRRIEVSHALGLTERQIKIWFQNRRMKAKK
>GCA_905475445_lab_FR997733.1_20800271_20800449.1
NNTGRTNFTNKQLTELEKEFHFNKYLTRARRIEIASALQLNETQVKIWFQNRRMKQKKR
>GCA_905475445_lab_FR997733.1_20800271_20800449.2
NTGRTNFTNKQLTELEKEFHFNKYLTRARRIEIASALQLNETQVKIWFQNRRMKQKKRI
>GCA_905475445_zen_FR997733.1_7592644_7592828
GFTKRARTAYTSSQLVELENEFHQNRYLCRPRRIELANYLQLSERQIKIWFQNRRMKYK
>GCA_907164795_Abd-B_OU015443.1_6297941_6298119
VRKKRKPYSKFQTLELEKEFLFNAYVSKQKRWELARNLNLTERQVKIWFQNRRMKNKKN
>GCA_907164795_Antp_OU015443.1_5390623_5390801
RKRGRQTYTRYQTLELEKEFHFNRYLTRRRRIEIAHALCLTERQIKIWFQNRRMKWKKE
>GCA_907164795_Dfd_OU015443.1_5146180_5146358
PKRQRTAYTRHQILELEKEFHYNRYLTRRRRIEIAHTLVLSERQIKIWFQNRRMKWKKDN
>GCA_907164795_Pb_OU015443.1_4942876_4943060.1
YKKLRLNLFITENGLPRRLRTAYTNTQLLELEKEFHFNKYLCRPRRIEIAASLDLTERQ
>GCA_907164795_Pb_OU015443.1_4942876_4943060.2
AKVKTATTKILPLLRVVKVPRLDLTSSLTMTVRYQAKRVVR
>GCA_907164795_Ro_OU015443.1_4747171_4747253.1
RCELASALSLSETQVKIWFQNRRAKDKRIEKAHLDQQYRYLLLCFI
>GCA_907164795_Ro_OU015443.1_4747171_4747253.2
LKVNCTYLCHKSYFSYFIVARRRRKESRPRRQRTTFSAHQTLRLELEYARGEYVARTR
>GCA_907164795_Scr_OU015443.1_5225294_5225481
TKRQRTSYTRYQTLELEKEFHFNRYLTRRRRIEIAHALCLTERQIKIWFQNRRMKWKKE
>GCA_907164795_ShxA_OU015443.1_5054412_5054599
QKRIRTAFTSSQMMELEQEYNRTRYLDRTRRLELAELLRLNERTIKIWFQNRRMKEKKIK
>GCA_907164795_ShxB_OU015443.1_5058250_5058434
PKRFRSAFSTEQVLYLEREYKKFPYVGMIHRNEIAVALNIPERAVKIWFQNRRMREKKES
>GCA_907164795_ShxC_OU015443.1_5060290_5060471
KRARTAFSTDQLLALERCFSKNKYIDTDRRRDLAKSLNIGEKCVKIWFQNRRMKEKRES
>GCA_907164795_ShxD_OU015443.1_5063317_5063495
SYRTITKRKRKRTIFTTDQVDELEKYFSQKPYVTREERQVLVNRLNIADKAVKIWFQNR
>GCA_907164795_Ubx_OU015443.1_5702265_5702449
RRRGRQTYTRYQTLELEKEFHTNHYLTRRRRIEMAHALCLTERQIKIWFQNRRMKLKKE
>GCA_907164795_abd-A_OU015443.1_5976737_5976921
RRRGRQTYTRFQTLELEKEFHFNHYLTRRRRIEIAHALCLTERQIKIWFQNRRMKLKKE
>GCA_907164795_ftz_OU015443.1_5290044_5290222
GSKRTRQTYTRFQTLELEKEFHFNKYLSRRRRIEVSHALGLTERQIKIWFQNRRMKAKK
>GCA_907164795_lab_OU015443.1_15219837_15220015.1
NNTGRTNFTNKQLTELEKEFHFNKYLTRARRIEIASALQLNETQVKIWFQNRRMKQKKR
>GCA_907164795_lab_OU015443.1_15219837_15220015.2
NTGRTNFTNKQLTELEKEFHFNKYLTRARRIEIASALQLNETQVKIWFQNRRMKQKKRI
>GCA_907164795_zen_OU015443.1_5065784_5065968
GFTKRARTAYTSSQLVELENEFHQNRYLCRPRRIELANYLQLSERQIKIWFQNRRMKYK
>GCA_907164805_Abd-B_OU015463.1_31686075_31686253
VRKKRKPYSKFQTLELEKEFLFNAYVSKQKRWELARNLNLTERQVKIWFQNRRMKNKKN
>GCA_907164805_Antp_OU015463.1_30834025_30834203
RKRGRQTYTRYQTLELEKEFHFNRYLTRRRRIEIAHALCLTERQIKIWFQNRRMKWKKE
>GCA_907164805_Dfd_OU015463.1_30529241_30529419
PKRQRTAYTRHQILELEKEFHYNRYLTRRRRIEIAHTLVLSERQIKIWFQNRRMKWKKD
>GCA_907164805_Pb_OU015463.1_30296371_30296549
PRRLRTAYTNTQLLELEKEFHFNKYLCRPRRIEIAASLDLTERQVKVWFQNRRMKHKRQ
>GCA_907164805_Scr_OU015463.1_30636839_30637026
TKRQRTSYTRYQTLELEKEFHFNRYLTRRRRIEIAHALCLTERQIKIWFQNRRMKWKKE
>GCA_907164805_Ubx_OU015463.1_31149484_31149668
RRRGRQTYTRYQTLELEKEFHTNHYLTRRRRIEMAHALCLTERQIKIWFQNRRMKLKKE
>GCA_907164805_abd-A_OU015463.1_31428757_31428941
RRRGRQTYTRFQTLELEKEFHFNHYLTRRRRIEIAHALCLTERQIKIWFQNRRMKLKKE
>GCA_907164805_ftz_OU015463.1_30680822_30681000
PKRTRQTYTRVQTLELEKEFHFNKYLTRRRRIEIAHALSLTERQIKIWFQNRRMKVTND
>GCA_907164805_lab_OU015463.1_30186159_30186283.1
PHPSMGPAMGLNNALNNTGRTNFTNKQLTELEKEFHFNKYLTRARRIEIASALQLNETQ
>GCA_907164805_lab_OU015463.1_30186159_30186283.2
CFLTVLITQWRLRDVTSCGRVTAAPARRARAISDWFAWYQTLFHALLLLHTSVLKPNLHL
>GCA_907164805_lab_OU015463.1_30186159_30186283.2
VKIWFQNRRMKQKKRMKEGLIPSEPITNGPGASSGSGSNSPTASDVTQPPLSNENSQE
>GCA_907164805_zen_OU015463.1_30433365_30433510
FRYLCRPRRIEMASLLSLTERQIKIWFQNRRMKFKKEARTKSDDLNITSTSEKSVLSPL
>GCA_907164935_Abd-B_OU015505.1_4365987_4366165
VRKKRKPYSKFQTLELEKEFLYNAYVSKQKRWELARNLNLTERQVKIWFQNRRMKNKKNN
>GCA_907164935_Antp_OU015505.1_4902750_4902928
RKRGRQTYTRYQTLELEKEFHFNRYLTRRRRIEIAHALCLTERQIKIWFQNRRMKWKKEN
>GCA_907164935_Dfd_OU015505.1_5074245_5074423
PKRQRTAYTRHQILELEKEFHYNRYLTRRRRIEIAHTLVLSERQIKIWFQNRRMKWKKDN
>GCA_907164935_Pb_OU015505.1_5169963_5170138.1
PRRLRTAYTNTQLLELEKEFHFNKYLCRPRRIEIAASLDLTERQVRRNSKKIAEESRYPF
>GCA_907164935_Pb_OU015505.1_5169963_5170138.2
RITIPFHRSYVKTKKSVLPRFQVKVWFQNRRMKHKRQT
>GCA_907164935_Scr_OU015505.1_5024948_5025135
TKRQRTSYTRYQTLELEKEFHFNRYLTRRRRIEIAHALCLTERQIKIWFQNRRMKWKKEH
>GCA_907164935_Ubx_OU015505.1_4746336_4746520
RRRGRQTYTRYQTLELEKEFHTSHYLTRRRRIEMAHSLCLTERQIKIWFQNRRMKLKKEL
>GCA_907164935_abd-A_OU015505.1_4556000_4556184
RRRGRQTYTRFQTLELEKEFHFNHYLTRRRRIEIAHALCLTERQIKIWFQNRRMKLKKEL
>GCA_907164935_ftz_OU015505.1_4996352_4996530
HKRTRQTYTRFQTLELEKEFHFNRYLTRRRRIEIAQALCLTERQIKIWFQNRRMKAKKDG
>GCA_907164935_lab_OU015505.1_5200732_5200910
NNTGRTNFTNKQLTELEKEFHFNKYLTRARRIEIASALQLNETQVKIWFQNRRMKQKKRM
>GCA_907164935_zen_OU015505.1_5116322_5116509
GKRSRTAYSSAQLVELEKEFQCGRYLCRPRRIEMAANLCLTERQIKIWFQNRRMKYKKEQ
>GCA_907165205_Abd-B_OU015580.1_27715444_27715622
VRKKRKPYSKFQTLELEKEFLFNAYVSKQKRWELARNLNLTERQVKIWFQNRRMKNKKN
>GCA_907165205_Antp_OU015580.1_26682693_26682871
RKRGRQTYTRYQTLELEKEFHFNRYLTRRRRIEIAHALCLTERQIKIWFQNRRMKWKKE
>GCA_907165205_Dfd_OU015580.1_26366320_26366498
PKRQRTAYTRHQILELEKEFHYNRYLTRRRRIEIAHTLVLSERQIKIWFQNRRMKWKKD
>GCA_907165205_Pb_OU015580.1_26031321_26031466.1
IISLFVTENGLPRRLRTAYTNTQLLELEKEFHFNKYLCRPRRIEIAASLDLTERQVSNL
>GCA_907165205_Pb_OU015580.1_26031321_26031466.2
FGSNMSKGVRPPKMTFLLLCLKTRMFRYYPRLRRLCRRSVCPTFGVCASCVCSGTTPSP
>GCA_907165205_Pb_OU015580.1_26031321_26031466.2
QVKVWFQNRRMKHKRQTLGKQSDDRDDE
>GCA_907165205_Scr_OU015580.1_26458615_26458802
TKRQRTSYTRYQTLELEKEFHFNRYLTRRRRIEIAHALCLTERQIKIWFQNRRMKWKKE
>GCA_907165205_Ubx_OU015580.1_27025350_27025534
RRRGRQTYTRYQTLELEKEFHTNHYLTRRRRIEMAHALCLTERQIKIWFQNRRMKLKKE
>GCA_907165205_abd-A_OU015580.1_27388407_27388591
RRRGRQTYTRFQTLELEKEFHFNHYLTRRRRIEIAHALCLTERQIKIWFQNRRMKLKKE
>GCA_907165205_ftz_OU015580.1_26517784_26517962
GSKRTRQTYTRYQTLELEKEFHSNKYLTRRRRVEIAQALCLSERQIKIWFQNRRMKAKK
>GCA_907165205_lab_OU015580.1_25984732_25984910.1
LNTGRTNFTNKQLTELEKEFHFNKYLTRARRIEIASALQLNETQVKIWFQNRRMKQKKR
>GCA_907165205_lab_OU015580.1_25984732_25984910.2
LNTGRTNFTNKQLTELEKEFHFNKYLTRARRIEIASALQLNETQVKIWFQNRRMKQKKR
>GCA_907165205_zen_OU015580.1_26231280_26231458
QPKPKRFRTIFTPYQLAGLEREFHKRKYLDQTGRAFLARQLGLSERQIKVWFQNKRMKE
>GCA_907165205_zen_OU015580.1_26256310_26256488
TKRARTAYTSNQLVELEKEFHASRYLCRPRRIQMARALNLSERQIKIWFQNRRMKYKKEL
>GCA_907165205_zen_OU015580.1_26265373_26265554
TKKTRTIYTSHQLAELEKEFQASRYYTNRLKRSQMAEALNLSERQIKVWFQNRRMKCKKEL
>GCA_907165205_zen_OU015580.1_26270939_26271120
TKRTRTSYTSHQLVELEKEFHASKYYISTLRRSEMAGALNLSETQIKVWFQNRRMKCKKEL
>GCA_907165205_zen_OU015580.1_26280308_26280489
TKKTRTIYTSHQLAELEKEFQASRYYTNRLKRSQMAGALNLSERQIKVWFQNRRMKCKKEL
>GCA_907165205_zen_OU015580.1_26285713_26285894
TKRTRTSYTSHQLVELEKEFHASKYYISRLRRSEMAGALNLSERQIIIWFQNRRMKYKKEL
>GCA_907165205_zen_OU015580.1_26293110_26293291
TKKTRTIYTSHQLAELEKEFQASRYYTNRLKRSQMAEALNLSERQIKVWFQNRRMKCKKEL
>GCA_907165205_zen_OU015580.1_26298729_26298910
TKRTRTSYTSHQLVELEKEFHASKYYISGLRRSEMAGALNLSERQIKIWFQNRRMKYKKEL
>GCA_907165205_zen_OU015580.1_26307888_26308066
TKRTRTSYTSHQLVELEKEFQASKYTNRLKRSQMAEALNLSESQIKIWFQNRRMKLKKEL
>GCA_907165205_zen_OU015580.1_26312479_26312657
TKRTRTVYTSHQLAELEKEFQARRNPGTPRRSQMARTLNLSERQIKIWFQNRRMKCRKEL
>GCA_907165235_Abd-B_OU015628.1_15077853_15078031
VRKKRKPYSKFQTLELEKEFLFNAYVSKQKRWELARNLNLTERQVKIWFQNRRMKNKKNS
>GCA_907165235_Antp_OU015628.1_16082904_16083082
RKRGRQTYTRYQTLELEKEFHFNRYLTRRRRIEIAHALCLTERQIKIWFQNRRMKWKKEN
>GCA_907165235_Dfd_OU015628.1_16376426_16376604
PKRQRTAYTRHQILELEKEFHYNRYLTRRRRIEIAHTLVLSERQIKIWFQNRRMKWKKD
>GCA_907165235_Pb_OU015628.1_16958125_16958264.1
PRRLRTAYTNTQLLELEKEFHFNKYLCRPRRIEIAASLDLTERQVRIYNNDN
>GCA_907165235_Pb_OU015628.1_16958125_16958264.2
LHHKTTKVKYIPIICLQVKVWFQNRRMKHKRQT
>GCA_907165235_Ro_OU015628.1_17278694_17278821
RVFLVYLFNFIIYYCRCELASALSLSETQVKIWFQNRRAKDKRIE
>GCA_907165235_Scr_OU015628.1_16292134_16292321
TKRQRTSYTRYQTLELEKEFHFNRYLTRRRRIEIAHALCLTERQIKIWFQNRRMKWKKEH
>GCA_907165235_ShxA_OU015628.1_16550028_16550203
RKRFRTAFTERQLKALEGQFKINRLLDRERRFQLARECGIEQSIIKTWFQNRRMKEKRLR
>GCA_907165235_ShxA_OU015628.1_16557446_16557621
RKRFRTAFTERQLKALEGQFKINRLLDRERRFQLARECGIEQSIIKTWFQNRRMKEKRLR
>GCA_907165235_ShxA_OU015628.1_16564850_16565025
RKRFRTAFTERQLKALEGQFKINRLLDRERRFQLARECDIEQSIIKTWFQNRRMKEKRLR
>GCA_907165235_ShxA_OU015628.1_16572256_16572431
RKRFRTAFTERQLKALEGQFKINRLLDRERRFQLARECDIEQSIIKTWFQNRRMKEKRLR
>GCA_907165235_ShxA_OU015628.1_16579670_16579836
RKRFRTAFTERQLKALEGQFKINRLLDRERRLLARECDIEQSIIKTWFQNRRMKEKRLR
>GCA_907165235_ShxA_OU015628.1_16587084_16587259
RKRFRTAFTERQLKALEGQFKINRLLDRERRFQLARECGIEQSIIKTWFQNRRMKEKRLR
>GCA_907165235_ShxA_OU015628.1_16594496_16594671
RKRFRTAFTERQLKALEGQFKINRLLDRERRFQLARECGIEQSIIKTWFQNRRMKEKRLR
>GCA_907165235_ShxA_OU015628.1_16601939_16602114
RKRFRTAFTERQLKALEGQFKINRLLDRERRFQLARECGIEQSIIKTWFQNRRMKEKRLR
>GCA_907165235_ShxA_OU015628.1_16609904_16610079
KRKRFRTAFTERQLKALEGQFKINRLLDRERRFQLARECGIEQSIIKTWFQNRRMKEKR
>GCA_907165235_ShxA_OU015628.1_16617321_16617496
KRKRFRTAFTERQLKALEGQFKINRLLDRERRFQLARECGIEQSIIKTWFQNRRMKEKR
>GCA_907165235_ShxA_OU015628.1_16624714_16624889
KRKRFRTAFTERQLKALEGQFKINRLLDRERRFQLARECDIEQSIIKTWFQNRRMKEKR
>GCA_907165235_ShxA_OU015628.1_16632127_16632302
KRKRFRTAFTERQLKALEGQFKINRLLDRERRFQLARECDIEQSIIKTWFQNRRMKEKR
>GCA_907165235_ShxA_OU015628.1_16639551_16639726
KRKRFRTAFTERQLKALEGQFKINRLLDRERRFQLARECGIEQSVIKTWFQNRRMKEKR
>GCA_907165235_ShxA_OU015628.1_16646858_16647042
KRKRFRTAFTERQLKALEGQFKINRLLDRERRFQLARECGIEQSIIKTWFQNRRMKEKR
>GCA_907165235_ShxA_OU015628.1_16670777_16670952
RKRFRTAFTERQLKALEGQFKINRLLDRERRFQLARECGIEQSVIKTWFQNRRMKEKRLR
>GCA_907165235_ShxA_OU015628.1_16678187_16678362
RKRFRTAFTERQLKALEGQFKINRLLDRERRFQLARECGIEQSIIKTWFQNRRMKEKRLR
>GCA_907165235_ShxA_OU015628.1_16685587_16685762
RKRFRTAFTERQLKALEGQFKINRLLDRERRFQLARECGIEQSIIKTWFQNRRMKEKRLR
>GCA_907165235_ShxA_OU015628.1_16693552_16693727
KRKRFRTAFTERQLKALEGQFKINRLLDRERRFQLARECGIEQSIIKTWFQNRRMKEKR
>GCA_907165235_ShxA_OU015628.1_16700973_16701148
KRKRFRTAFTERQLKALEGQFKINRLLDRERRFQLARECGIEQSVIKTWFQNRRMKEKR
>GCA_907165235_ShxA_OU015628.1_16724866_16725050
RKRFRTAFTERQLKALEGQFKINRLLDRERRFQLARECGIEQSIIKTWFQNRRMKEKRLR
>GCA_907165235_ShxA_OU015628.1_16732197_16732372
RKRFRTAFTERQLKALEGQFKINRLLDRERRFQLARECGIEQSVIKTWFQNRRMKEKRLR
>GCA_907165235_ShxA_OU015628.1_16739504_16739679
RKRFRTAFTERQLKALEGQFKINRLLDRERRFQLARECGIEQSVIKTWFQNRRMKEKRLR
>GCA_907165235_ShxA_OU015628.1_16747987_16748162
RKRFRTAFTERQLKALEGQFKINRLLDRERRFQLARECGIEQSVIKTWFQNRRMKEKRLR
>GCA_907165235_ShxA_OU015628.1_16756471_16756646
RKRFRTAFTERQLKALEGQFKINRLLDRERRFQLARECGIEQSVIKTWFQNRRMKEKRLR
>GCA_907165235_ShxA_OU015628.1_16761306_16761481
KRKRFRTAFTERQLKALEGQFKINRLLDRERRFQLARECGIEQSVIKTWFQNRRMKEKR
>GCA_907165235_ShxB_OU015628.1_16772815_16772975
NTRKRNSFSPEQLWILEEKYKRNPYISRRERIEISERLSSREEIIKNWFQNRRMKQKKKT
>GCA_907165235_ShxC_OU015628.1_16782124_16782305
RKRFRTAFTERQLKALEDQFKINQYINRERRLQLAREYQIKESLIKTWFQNRRMKKKKCV
>GCA_907165235_ShxC_OU015628.1_16792172_16792350
RKRFRTAFTEKQLKALEDQFQINEFLDRERRLQLGREYDIKESVITTWFQNRRMKKLRKL
>GCA_907165235_Ubx_OU015628.1_15693189_15693373
RRRGRQTYTRYQTLELEKEFHTNHYLTRRRRIEMAHALCLTERQIKIWFQNRRMKLKKEI
>GCA_907165235_abd-A_OU015628.1_15390279_15390463
RRRGRQTYTRFQTLELEKEFHFNHYLTRRRRIEIAHALCLTERQIKIWFQNRRMKLKKEL
>GCA_907165235_ftz_OU015628.1_16214619_16214797
TKRTRQTYTRFQTLELEKEFHFNKYLSRRRRIEVSHALGLTERQIKIWFQNRRMKAKKDG
>GCA_907165235_lab_OU015628.1_1665936_1666114
NNTGRTNFTNKQLTELEKEFHFNKYLTRARRIEIASALQLNETQVKIWFQNRRMKQKKRI
>GCA_907165235_zen_OU015628.1_16521123_16521307
TKRARTAYTSAQLVELENEFHHNRYLCRPRRIELANFLNLTERQIKIWFQNRRMKYKKDN
>GCA_907165245_Abd-B_OU015595.1_8433531_8433709
VRKKRKPYSKFQTLELEKEFLFNAYVSKQKRWELARNLNLTERQVKIWFQNRRMKNKKNS
>GCA_907165245_Antp_OU015595.1_9200204_9200382
RKRGRQTYTRYQTLELEKEFHFNRYLTRRRRIEIAHALCLTERQIKIWFQNRRMKWKKEN
>GCA_907165245_Dfd_OU015595.1_9402080_9402258
PKRQRTAYTRHQILELEKEFHYNRYLTRRRRIEIAHTLVLSERQIKIWFQNRRMKWKKD
>GCA_907165245_Pb_OU015595.1_9579244_9579380.1
PRRLRTAYTNTQLLELEKEFHFNKYLCRPRRIEIAASLDLTERQVR
>GCA_907165245_Pb_OU015595.1_9579244_9579380.2
FDEKIKTNIRNSLLQVKVWFQNRRMKHKRQT
>GCA_907165245_Ro_OU015595.1_9719199_9719341.1
VSLLQPNYKYHNNLRILFTPRCELASTLSLSETQVKIWFQNRRAKDKRIE
>GCA_907165245_Ro_OU015595.1_9719199_9719341.2
PRRQRTTFSAHQTLRLELEYARGEYVARARRYLIIIYFLLRYI
>GCA_907165245_Scr_OU015595.1_9330229_9330416
TKRQRTSYTRYQTLELEKEFHFNRYLTRRRRIEIAHALCLTERQIKIWFQNRRMKWKKEH
>GCA_907165245_ShxA_OU015595.1_9491065_9491249
PKRIRTAFTSQQMMELEQEYARTRYLDRARRIELAELLRLNERTIKIWFQNRRMKEKKD
>GCA_907165245_ShxB_OU015595.1_9486803_9486993
KRFRSAFTTDQINYLEKQFKKFPYIGNGHRKEVATTLNIPERAVKIWFQNRRMKEKKDA
>GCA_907165245_ShxC_OU015595.1_9484748_9484929
PKRVRTAYTTDQLRSLEKIYSRHKYIAIESRRELAKSLNIGEKCIKIWFQNRRMKEKRES
>GCA_907165245_ShxD_OU015595.1_9482855_9483033
RKRTIFTTEQIETLEEIFKSRPYINRDDRQVLVQKLQVSDKSVKVWFQNRRLKGKRNEQT
>GCA_907165245_Ubx_OU015595.1_8935813_8935997
RRRGRQTYTRYQTLELEKEFHTNHYLTRRRRIEMAHALCLTERQIKIWFQNRRMKLKKEI
>GCA_907165245_abd-A_OU015595.1_8706206_8706390
RRRGRQTYTRFQTLELEKEFHFNHYLTRRRRIEIAHALCLTERQIKIWFQNRRMKLKKEL
>GCA_907165245_ftz_OU015595.1_9276746_9276924
SKRTRQTYTRFQTLELEKEFHFNKYLSRRRRIEVSHALGLTERQIKIWFQNRRMKAKKDG
>GCA_907165245_lab_OU015595.1_836420_836598
NNTGRTNFTNKQLTELEKEFHFNKYLTRARRIEIASALQLNETQVKIWFQNRRMKQKKRI
>GCA_907165245_zen_OU015595.1_9476451_9476629
TKRARTAYTSSQLVELENEFHQNRYLCRPRRIELANYLQLSERQIKIWFQNRRMKYKKDN
>GCA_907165275_Abd-B_OU015660.1_5336639_5336817
VRKKRKPYSKYQTLELEKEFLFNAYVSKQKRWELARNLNLTERQVKIWFQNRRMKNKKN
>GCA_907165275_Antp_OU015660.1_4606265_4606443
RKRGRQTYTRYQTLELEKEFHFNRYLTRRRRIEIAHALCLTERQIKIWFQNRRMKWKKE
>GCA_907165275_Dfd_OU015660.1_4398623_4398801
PKRQRTAYTRHQILELEKEFHYNRYLTRRRRIEIAHTLVLSERQIKIWFQNRRMKWKKDN
>GCA_907165275_Pb_OU015660.1_4218519_4218754.1
FILSFVTENGLPRRLRTAYTNTQLLELEKEFHFNKYLCRPRRIEIAASLDLTERQ
>GCA_907165275_Pb_OU015660.1_4218519_4218754.2
PKAKTATTKTLQHLKAVKVNRALTSFLTTIVHCPVRRVVRA
>GCA_907165275_Ro_OU015660.1_4020054_4020205
RCELASALSLSETQVKIWFQNRRAKDKRIEKAQLDQQYRYV
>GCA_907165275_Scr_OU015660.1_4460267_4460454
TKRQRTSYTRYQTLELEKEFHFNRYLTRRRRIEIAHALCLTERQIKIWFQNRRMKWKKE
>GCA_907165275_ShxB_OU015660.1_4319077_4319255
KKRERFTFTTAQILALEDQFKKNAFIERDVRKRIATTLNLPEKVVKIWFQNRRMKEKKKI
>GCA_907165275_ShxC_OU015660.1_4320852_4321030
KRRERFAFTTDQTQALEAYFKKNSFIDFKQRRNIAAILKLPEKVVKIWFQNRRMKEKKSS
>GCA_907165275_Ubx_OU015660.1_4864882_4865066
RRRGRQTYTRYQTLELEKEFHTNHYLTRRRRIEMAHALCLTERQIKIWFQNRRMKLKKE
>GCA_907165275_abd-A_OU015660.1_5093213_5093397
RRRGRQTYTRFQTLELEKEFHFNHYLTRRRRIEIAHALCLTERQIKIWFQNRRMKLKKE
>GCA_907165275_ftz_OU015660.1_4523042_4523226
GSKRTRQTYTRHQTLELEKEFHFNKYVLKRRRAEVSQHLGLTERQIKIWFQNRRMKAKK
>GCA_907165275_lab_OU015660.1_11964143_11964324.1
NNTGRTNFTNKQLTELEKEFHFNKYLTRARRIEIASALQLNETQVKIWFQNRRMKQKKR
>GCA_907165275_lab_OU015660.1_11964143_11964324.2
NTGRTNFTNKQLTELEKEFHFNKYLTRARRIEIASALQLNETQVKIWFQNRRMKQKKRI
>GCA_907165275_zen_OU015660.1_4326858_4327036
TKRARTAYTSSQLVMLENEFCRNRYLCRPRRIELANNLQLSERQIKIWFQNRRMKYKKD
>GCA_907165295_Abd-B_OU015693.1_14269000_14269178
VRKKRKPYSKFQTLELEKEFLFNAYVSKQKRWELARNLNLTERQVKIWFQNRRMKNKKNS
>GCA_907165295_Antp_OU015693.1_14837990_14838168
RKRGRQTYTRYQTLELEKEFHFNRYLTRRRRIEIAHALCLTERQIKIWFQNRRMKWKKEN
>GCA_907165295_Dfd_OU015693.1_15037343_15037521
PKRQRTAYTRHQILELEKEFHYNRYLTRRRRIEIAHTLVLSERQIKIWFQNRRMKWKKDN
>GCA_907165295_Pb_OU015693.1_15153383_15153516.1
PRRLRTAYTNTQLLELEKEFHFNKYLCRPRRIEIAASLDLTERQVRKPPNYSLQDEPSSW
>GCA_907165295_Pb_OU015693.1_15153383_15153516.2
LQVKVWFQNRRMKHKRQT
>GCA_907165295_Pb_OU015693.1_15153383_15153516.2
ENPQTIVSKTNQAAGPVNNYFLPPTVNKISPMLIAGESVVSKSSYEAQTSN
>GCA_907165295_Scr_OU015693.1_14979745_14979932
TKRQRTSYTRYQTLELEKEFHFNRYLTRRRRIEIAHALCLTERQIKIWFQNRRMKWKKEH
>GCA_907165295_Ubx_OU015693.1_14664642_14664826
RRRGRQTYTRYQTLELEKEFHTNHYLTRRRRIEMAHTLCLTERQIKIWFQNRRMKLKKEI
>GCA_907165295_abd-A_OU015693.1_14476196_14476380
RRRGRQTYTRFQTLELEKEFHFNHYLTRRRRIEIAHALCLTERQIKIWFQNRRMKLKKEL
>GCA_907165295_ftz_OU015693.1_14947544_14947728
HKRTRQTYTRFQTLELEKEFHFNPYLTRRRRIEMAQALCLTERQIKIWFQNRRMKAKKDG
>GCA_907165295_lab_OU015693.1_15197478_15197656
NNTGRTNFTNKQLTELEKEFHFNKYLTRARRIEIASALQLNETQVKIWFQNRRMKQKKRM
>GCA_907165295_zen_OU015693.1_15086804_15086982
GKRSRTAYSSSQLVELEKEFNCGRYLCRPRRIEMAATLCLTERQIKIWFQNRRMKYKKEQ
>GCA_907269065_Abd-B_OU026068.1_24493733_24493911
VRKKRKPYSKFQTLELEKEFLFNAYVSKQKRWELARNLNLTERQVKIWFQNRRMKNKKN
>GCA_907269065_Antp_OU026068.1_23447741_23447919
RKRGRQTYTRYQTLELEKEFHFNRYLTRRRRIEIAHALCLTERQIKIWFQNRRMKWKKE
>GCA_907269065_Dfd_OU026068.1_23205344_23205522
PKRQRTAYTRHQILELEKEFHYNRYLTRRRRIEIAHTLVLSERQIKIWFQNRRMKWKKDN
>GCA_907269065_Pb_OU026068.1_22995349_22995530.1
KMLFVSENGLPRRLRTAYTNTQLLELEKEFHFNKYLCRPRRIEIAASLDLTERQ
>GCA_907269065_Pb_OU026068.1_22995349_22995530.2
QLFLPDNGPSSSKNLSRPVLELLPPSDVVESLSSPSSLLVSVCLLCFMRRFWNQTFT
>GCA_907269065_Ro_OU026068.1_22832665_22832783.1
RCELASALSLSETQVKIWFQNRRAKDKRIEKAHLDQQY
>GCA_907269065_Ro_OU026068.1_22832665_22832783.2
LVLSFCIVARRRRKESRPRRQRTTFSAHQTLRLELEYARGEYVARAR
>GCA_907269065_Scr_OU026068.1_23285356_23285543
TKRQRTSYTRYQTLELEKEFHFNRYLTRRRRIEIAHALCLTERQIKIWFQNRRMKWKKE
>GCA_907269065_ShxA_OU026068.1_23094086_23094264
QKRVRTAFTSHQMMELEQEYARTRYLDRSRRIELAEMLRLNERTIKIWFQNRRMKEKKDR
>GCA_907269065_ShxB_OU026068.1_23097941_23098125
PKRFRSAFTTEQINYLEQKYKMFPYIDRVQRKEVAALLKMEERSVKIWFQNRRMREKKET
>GCA_907269065_ShxC_OU026068.1_23099884_23100056
KRVRTTYTTEQLRALEQSFIQQKYITSEHRREISKILNIGEKSIKIWFQNRRMKEKRES
>GCA_907269065_ShxD_OU026068.1_23103292_23103470
VKRKRKRTVFTTEQVEILEQVFSKKPYVTRDERLLLVEKLQVNDKSVKVWFQNRRLKNK
>GCA_907269065_Ubx_OU026068.1_23802542_23802726
RRRGRQTYTRYQTLELEKEFHTNHYLTRRRRIEMAHALCLTERQIKIWFQNRRMKLKKE
>GCA_907269065_abd-A_OU026068.1_24149641_24149825
RRRGRQTYTRFQTLELEKEFHFNHYLTRRRRIEIAHALCLTERQIKIWFQNRRMKLKKE
>GCA_907269065_ftz_OU026068.1_23358250_23358428
GSKRTRQTYTRFQTLELEKEFHFNKYLSRRRRIEVSHALGLTERQIKIWFQNRRMKAKK
>GCA_907269065_lab_OU026068.1_33028830_33029008.1
NNTGRTNFTNKQLTELEKEFHFNKYLTRARRIEIASALQLNETQVKIWFQNRRMKQKKR
>GCA_907269065_lab_OU026068.1_33028830_33029008.2
NTGRTNFTNKQLTELEKEFHFNKYLTRARRIEIASALQLNETQVKIWFQNRRMKQKKRI
>GCA_907269065_zen_OU026068.1_23109245_23109429
FTKRARTAYTSSQLVELENEFHQNRYLCRPRRIELANYLQLSERQIKIWFQNRRMKYKK
>GCA_907269075_Abd-B_OU026094.1_8990796_8990974
VRKKRKPYSKFQTLELEKEFLFNAYVSKQKRWELARNLNLTERQVKIWFQNRRMKNKKNS
>GCA_907269075_Antp_OU026094.1_9965909_9966087
RKRGRQTYTRYQTLELEKEFHFNRYLTRRRRIEIAHALCLTERQIKIWFQNRRMKWKKEN
>GCA_907269075_Dfd_OU026094.1_10189661_10189839
PKRQRTAYTRHQILELEKEFHYNRYLTRRRRIEIAHTLVLSERQIKIWFQNRRMKWKKD
>GCA_907269075_Pb_OU026094.1_10398012_10398181.1
PRRLRTAYTNTQLLELEKEFHFNKYLCRPRRIEIAASLDLTERQVSICFTSSIHEYNVLV
>GCA_907269075_Pb_OU026094.1_10398012_10398181.2
VKVWFQNRRMKHKRQT
>GCA_907269075_Ro_OU026094.1_15115109_15115197.1
RCELASALSLSETQVKIWFQNRRAKDKRIEKAHLDQQYRYLPIPAYFTRIHLLLDLLPA
>GCA_907269075_Ro_OU026094.1_15115109_15115197.2
PLTFININDMMCCNGHTVARRRRKESRPRRQRTTFSAHQTLRLELEYARGEYVARARR
>GCA_907269075_Scr_OU026094.1_10123626_10123813
TKRQRTSYTRYQTLELEKEFHFNRYLTRRRRIEIAHALCLTERQIKIWFQNRRMKWKKEH
>GCA_907269075_ShxA_OU026094.1_10292656_10292834
QKRLRTAFSSYQMSELEQQYASNKYLERTRRLELSSLLNLNERTIKIWFQNRRMKEKKD
>GCA_907269075_ShxB_OU026094.1_10290489_10290670
QQKRVRSAFTTQQIEFLEQQFKKTQYINGDHRKQLAFVLNIQERAVKIWFQNRRMKEKK
>GCA_907269075_ShxC_OU026094.1_10288467_10288651
KKRVRTSFTTQQLTVLEEIFSKAKYIDPQYRKELAESLQLGDKCIKVWFQNRRMKEKKDS
>GCA_907269075_ShxD_OU026094.1_10277254_10277357
KKPMKIKRKRRVFLTEQVAMFEQMFSAKPYITRDEK
>GCA_907269075_ShxD_OU026094.1_10277776_10277888
KKPMKIKRKRRVFLTEQVAMFEQMFSAKPYITRDEK
>GCA_907269075_ShxD_OU026094.1_10278078_10278274
KKPMKIKRKRRVFLTEQVAMFEQMFSAKPYITRDEK
>GCA_907269075_ShxD_OU026094.1_10278807_10278958
KKPMKIKRKRRVFLTEQVAMFEQMFSAKPYITRDEK
>GCA_907269075_ShxD_OU026094.1_10279009_10279124
KKPMKIKRKRRVFLTEQVAMFEQMFSAKPYITRDEK
>GCA_907269075_ShxD_OU026094.1_10283791_10283969
LKKTMKNKRKRTVFSTEQVAMLERVFSTKPYISRDDRMVLVEQLGLSDKSVKVWFQNRR
>GCA_907269075_Ubx_OU026094.1_9644791_9644975
RRRGRQTYTRYQTLELEKEFHTNHYLTRRRRIEMAHALCLTERQIKIWFQNRRMKLKKEI
>GCA_907269075_abd-A_OU026094.1_9350193_9350377
RRRGRQTYTRFQTLELEKEFHFNHYLTRRRRIEIAHALCLTERQIKIWFQNRRMKLKKEL
>GCA_907269075_ftz_OU026094.1_10060583_10060761
SKRTRQTYTRFQTLELEKEFHFNKYLSRRRRIEVSHALGLTERQIKIWFQNRRMKAKKDG
>GCA_907269075_lab_OU026094.1_888622_888800
NNTGRTNFTNKQLTELEKEFHFNKYLTRARRIEIASALQLNETQVKIWFQNRRMKQKKRI
>GCA_907269075_zen_OU026094.1_10273162_10273340
TKRARTAYTSSQLVELENEFHQNRYLCRPRRIELANYLQLSERQIKIWFQNRRMKYKKDN
>GCA_907269095_Abd-B_OU026117.1_12471422_12471600
VRKKRKPYSKFQTLELEKEFLFNAYVSKQKRWELARNLNLTERQVKIWFQNRRMKNKKNS
>GCA_907269095_Antp_OU026117.1_13251774_13251952
RKRGRQTYTRYQTLELEKEFHFNRYLTRRRRIEIAHALCLTERQIKIWFQNRRMKWKKEN
>GCA_907269095_Dfd_OU026117.1_13484425_13484603
PKRQRTAYTRHQILELEKEFHYNRYLTRRRRIEIAHTLVLSERQIKIWFQNRRMKWKKD
>GCA_907269095_Pb_OU026117.1_15546850_15546983
PRRLRTAYTNTQLLELEKEFHFNKYLCRPRRIEIAASLDLTERQV
>GCA_907269095_Ro_OU026117.1_15762167_15762276
IYLLICINYRCELASALSLSETQVKIWFQNRRAKDKRIE
>GCA_907269095_Scr_OU026117.1_13412431_13412618
TKRQRTSYTRYQTLELEKEFHFNRYLTRRRRIEIAHALCLTERQIKIWFQNRRMKWKKEH
>GCA_907269095_ShxA_OU026117.1_14037640_14037821
YNRVRTAFTTPQLSVLENQFLKNRYIDRARRNKLANALKINEGIINTWFYNRRMKAKRCR
>GCA_907269095_ShxA_OU026117.1_14038887_14039074
PKRIRTAFTTPQVSVLENQILKNRYIDRAISNKLANAHKINEGIIKIWFQNRRIKEKRDR
>GCA_907269095_ShxA_OU026117.1_14039831_14040009
PKRIRTAFTTPQVSVLENQILKNRYIDRAISNKLANAHKINEGIIKIWFQNRRIKEKRDR
>GCA_907269095_ShxA_OU026117.1_14062283_14062398
NQYISVEQRICIGETLLIRESSIKTWFQNQRIRFKQEKE
>GCA_907269095_ShxA_OU026117.1_14191072_14191124
RLKQRIVDMIFLSANLLCFSWSIFIFEMSTLAIFYIFANNPDLVSKSANERAKRS
>GCA_907269095_ShxA_OU026117.1_14694457_14694569
NQYISVEQRICIGETLLIRESSIKTWFQNLKQEKEKGNEECYQREE
>GCA_907269095_ShxA_OU026117.1_14913220_14913407
PNRVRTAFTTPQLSVLANQFLKNRYIDRARRNEMANALKINEGIINIIIW
>GCA_907269095_ShxA_OU026117.1_14969269_14969450
KMKDPNRVRTAFTTPQLSVLENQFLKNRYIDRARRNEMANALKINEGIINIW
>GCA_907269095_ShxA_OU026117.1_14990321_14990499
PKRIRTALTTSQISILENEYKTNRYIDRARRIELESVVQINERIILTWFQNRRMREKRDR
>GCA_907269095_ShxA_OU026117.1_14996031_14996209
PKRIRTVFITPQISLLEEQYLTNRYIYRARRNKLANELNVNENIIKVWFQNRRMKEKRDR
>GCA_907269095_ShxA_OU026117.1_15038634_15038809
AKRHRSTFTSWQTMILEHEFITNRYIARTRRNELASILNSPTE
>GCA_907269095_ShxA_OU026117.1_15046117_15046295
PKRIRTAFTTAQLSVLETQFLKNRYIDRAHRNELANELNINEGILKIWFQNRRMKEKRDR
>GCA_907269095_ShxA_OU026117.1_15057150_15057292
GPSVLMIMKNEFQTNRYIGHARRIELESVLKINERIILTWFQHRRMG
>GCA_907269095_ShxA_OU026117.1_15072214_15072392
PKRIRTAFTTSQISLLEKQYLANRYIDRARRNELANELNVNERVLKIWFQNRRMKEKRDR
>GCA_907269095_ShxA_OU026117.1_15086787_15086965
KRIRTAFTTSQISLLEERYLANRYIDRARRNELANELNVNERVLKIWFQNRRMKEKRDR
>GCA_907269095_ShxA_OU026117.1_15098877_15099058
AKRHKTAFTTWQTETLKDEFITNRYIDRTRHNELESTLQLPESVIKIWFQNHRINGKRER
>GCA_907269095_ShxA_OU026117.1_15103340_15103518
KRIRTAFTTSQISLLEEHYLANRYIDRARRNELADELNVNERIIKIWFQNRRMKEKRDR
>GCA_907269095_ShxA_OU026117.1_15113602_15113780
PKRIRTAFTTAQLSVLETQFLKNRYIDRAHRNELANELNINEGILKIWFQNRRMKEKRDR
>GCA_907269095_ShxA_OU026117.1_15125686_15125771
VTLAMQLESVLKINERIILTWFQHRRMG
>GCA_907269095_ShxA_OU026117.1_15136367_15136545
KRIRTAFTTSQISLLEERYLANRYIDRARRNELANELNVNERVLKIWFQNRRMKEKRDR
>GCA_907269095_ShxA_OU026117.1_15146378_15146556
KRIRTAFTTSQISLLEERYLANRYIDRARRNELANELNVNERVLKIWFQNRRMKEKRDR
>GCA_907269095_ShxA_OU026117.1_15155775_15155953
AKRHRTAFKTWQLETLKHEFIKNRYIDRTRRNELASTLQLPERVIKTWFQYHRIKGKENR
>GCA_907269095_ShxA_OU026117.1_15165470_15165648
AKRQRTAFKTWQTETLKDEFITNRYIDRTRRNELASTLQLPEKVIKIWFQNHRIKGKRER
>GCA_907269095_ShxA_OU026117.1_15174908_15175092
KRIRTAFTTSQISLLEERYLANRYIDRARRNELADELNVNERIIKIWFQNRRMKEKRDR
>GCA_907269095_ShxA_OU026117.1_15189817_15189995
AKRHKTVFTTWQTETLKDKFITNRYIDRTRRNELASTLQLPERVIKIWFQNHRINGKGNA
>GCA_907269095_ShxA_OU026117.1_15194296_15194480
KRIRTAFTTSQISLLEERYLANRYIDRARRNELADELNVNERTIKIWFQNRRMKEKRDR
>GCA_907269095_ShxA_OU026117.1_15223037_15223221
LEEQYLANRYIDRTRRNELANELNVNERIVKIWFQNRRMKEKRDRIEQSGKPRVPVP
>GCA_907269095_ShxA_OU026117.1_15230847_15231049
KRIRTAFTTSQISFLEEQYLANRYIDRARRNELANELNVNERVLKHERIIKIWFQNRRMKEKRDR
>GCA_907269095_ShxA_OU026117.1_15251914_15252098
KRIRTAFTTSQISLLEEQYLANRYIDRARRNELANDFNVNERIIKIWFQNRRMKEKRDR
>GCA_907269095_ShxA_OU026117.1_15274005_15274120
HHRTAFTTWQIETLKHEFIKNQYIYRTRRNELATSYVDPLVVSTRRFERTFLARTIRM
>GCA_907269095_ShxA_OU026117.1_15274338_15274435
HHRTAFTTWQIETLKHEFIKNQYIYRTRRNELATSYVDPLVVSTRRFERTFLARTIRM
>GCA_907269095_ShxA_OU026117.1_15278682_15278866
KRIRTTFTTSQISLLEEHYLVNRYIDRALRNELANELNVNERIIKIWFQNRRMKEKRDR
>GCA_907269095_ShxA_OU026117.1_15286731_15286909
KRIRTAFTTSQISLLEERYLANRYIDRARRNELADELNVNERIIKIWFQNRRMKEKRDR
>GCA_907269095_ShxA_OU026117.1_15295794_15295909
HHRTAFTTWQIETLKHEFIKNQYIYRTRRNELATSYVDPLVVSTRRFERTFLARTIRM
>GCA_907269095_ShxA_OU026117.1_15296127_15296224
HHRTAFTTWQIETLKHEFIKNQYIYRTRRNELATSYVDPLVVSTRRFERTFLARTIRM
>GCA_907269095_ShxA_OU026117.1_15300471_15300655
KRIRTTFTTSQISLLEEHYLVNRYIDRALRNELANELNVNERIIKIWFQNRRMKEKRDR
>GCA_907269095_ShxA_OU026117.1_15307925_15308103
KRIRTAFTTSQISLLEKRYLANRYIDRASRNELANELNVNERIIKIWFQNRRMKEKRDR
>GCA_907269095_ShxA_OU026117.1_15319458_15319636
KRIRTAFTTSQISLLEEQYLANRYIDRAHRNELADEVNVNERIIKIWFQNRRMKEKRDR
>GCA_907269095_ShxA_OU026117.1_15330992_15331170
KRIRTAFTTSQISLLEEQYLANRYIDRAHRNELADEVNVNERIIKIWFQNRRMKEKRDR
>GCA_907269095_ShxA_OU026117.1_15342519_15342703
KRIRTAFTTSQISLLEEHYLANRYIDRALRNELANELNVNERIIKIWFQNRRMKEKRDR
>GCA_907269095_ShxA_OU026117.1_15348523_15348701
RIRTAFTTSQISLLEERYLANRYIDRARRNELADELNVIERIIKIWFQNRRMKEKRDRI
>GCA_907269095_ShxA_OU026117.1_15355886_15356064
KRIRTAFTTSQISLLEERYLANRYIDRALRNELANELNVNERIIKIWFQNRRMKEKRYR
>GCA_907269095_ShxA_OU026117.1_15362884_15363062
KRIRTAFTTSQISLLEERYLANRYIDRARRNELANELNVNERIIKIWFQNRRMKEKRDR
>GCA_907269095_ShxA_OU026117.1_15372659_15372843
KRIRTAFTTSQISLLEEHYLANRYIDRALRNELANELNVNERIIKIWFQNRRMKEKRDR
>GCA_907269095_ShxA_OU026117.1_15388882_15389066
GLNATKPLLQLGKQTLKDEFITNRYIDRTRRNELASTLQLPERVIKIWFQNHRINGKRER
>GCA_907269095_ShxA_OU026117.1_15393351_15393535
KRIRTAFTTSQISLLEEHYLANRYIDRARRNELADELNVNERIIKIWFQNRRMKEKRDR
>GCA_907269095_ShxA_OU026117.1_15401492_15401673
KRIRTAFTTSQISFLEEQYLANRYIDRARRNELANELNVNERVLKIWYQNRRMKEKRVR
>GCA_907269095_ShxA_OU026117.1_15418169_15418350
KRIRTAFTTSQLSELEEQYLMNHYIDRARRNELAHTLNINERIIKIWFQNRRMKEKRDR
>GCA_907269095_ShxA_OU026117.1_15422565_15422743
RFRKSFTSSQIRHLEEEYRITRHIDSARRIQLANVMNVSEQKISNWFEKRRLKDIKERI
>GCA_907269095_ShxB_OU026117.1_14900097_14900236
NRNGLINRGITKQKKGKRHRTAFKTWQLETLKHEFVKNQYIDRTRRNELTSTLQLPERV
>GCA_907269095_ShxB_OU026117.1_14967713_14967825
LASRIIIEALSKTILLLKASCFNCSTQSRFSFHILIISSLILSAFANSLEIAR
>GCA_907269095_ShxB_OU026117.1_14968612_14968799
KMKDPNRVRTAFTTPQLSVLENQFLKNRYIDRARRNEMANALKINEGIINIW
>GCA_907269095_ShxB_OU026117.1_15000642_15000826
KAKRHRTAFKTWQLETLKHEFIKNQYIDRTRRNELASTLQLPERVIKIWFQNHRIKGKR
>GCA_907269095_ShxB_OU026117.1_15009576_15009757
KKRFRSAFTTDQINALEAQFRVHPYITRERRKEISNEIQIKEVHIKTWFQNRRMREKNDK
>GCA_907269095_ShxB_OU026117.1_15031637_15031809
MKRFRTAFTTNQLGYLESVYKQHRYIDVRMRRNLAWELQIEEKSIKTWFQNRRQKEKGDS
>GCA_907269095_ShxB_OU026117.1_15206218_15206396
AKRHRTAFTTWQTETLKDEFITNRYIDRTRCNELASTLQLPVRVIKIWFQNHRIKGKREL
>GCA_907269095_ShxB_OU026117.1_15408222_15408400
IDRTRRNALASTLQLPERVIKTWFQYHRIKGKENT
>GCA_907269095_ShxB_OU026117.1_15426460_15426635
VPVMTKEQKKRLEEEYTTWHYVSRPRRNELAREINLPEPRIKIWLQLRRCRESYFGHRR
>GCA_907269095_ShxB_OU026117.1_15429984_15430165
NPAPALTNEQIKLLEDEFAIEPFETPERRNELANDLNLPARRIKIWFQNRRMKEIFAER
>GCA_907269095_ShxB_OU026117.1_15438284_15438459
NKYYFRQSSVGLLVFRLQHPARMVIIYLFLRSHQAFVFSLLFHSSILIPNFNYTVSLYIEM
>GCA_907269095_ShxC_OU026117.1_14026496_14026635
ECVSTAQIHRYANAQISGLELQIEEKSIKTWFQNRRQKEKGDS
>GCA_907269095_ShxC_OU026117.1_14905483_14905655
AKRFRTALTTDQLCYLESVYKQHRFIDVQMRRNLAWELQIEEKSIKIWFQNRRQKEKGDS
>GCA_907269095_ShxC_OU026117.1_14976781_14976959
KKTKRFRTALTTDQLCYLESVYKQHRFIDVQMRRNLAWELQIEEKSIKIWFQNRRQKEK
>GCA_907269095_ShxC_OU026117.1_15016509_15016687
KMKRFRTAYTTDQINTLESVYRQNRYIDRYTRVNLAKSLRIGERCVKTWFQNRRMRGKR
>GCA_907269095_ShxC_OU026117.1_15048645_15048808
KKRKRTSFTTDQLEYLEAIFSRHQYISVEQRKCIGETLLICESSIKTWFQNRRIRFKQE
>GCA_907269095_ShxC_OU026117.1_15116532_15116695
KKRKRTSFTTDQLEYLEAIFSRHQYISVEQRKCIGETLLICESSIKTWFQNRRIRFKQE
>GCA_907269095_Ubx_OU026117.1_12983410_12983594
RRRGRQTYTRYQTLELEKEFHTNHYLTRRRRIEMAHALCLTERQIKIWFQNRRMKLKKEI
>GCA_907269095_abd-A_OU026117.1_12742762_12742946
RRRGRQTYTRFQTLELEKEFHFNHYLTRRRRIEIAHALCLTERQIKIWFQNRRMKLKKEL
>GCA_907269095_ftz_OU026117.1_13349266_13349444
SKRTRQTYTRFQTLELEKEFHFNKYLSRRRRIEVSRALGLTERQIKIWFQNRRMKAKKDA
>GCA_907269095_lab_OU026117.1_1253136_1253314
NNTGRTNFTNKQLTELEKEFHFNKYLTRARRIEIASALQLNETQVKIWFQNRRMKQKKRI
>GCA_907269095_zen_OU026117.1_13574903_13575087
TKRARTAYTSSQLVELENEFHQNRYLCRPRRIELANFLQLSERQIKIWFQNRRMKYKKDN
>GCA_907269105_Abd-B_OU026153.1_181214553_181214731
VRKKRKPYSKFQTLELEKEFLFNAYVSKQKRWELARTLNLTERQVRTVLFNLTEKN
>GCA_907269105_Antp_OU026153.1_183561403_183561581
RKRGRQTYTRYQTLELEKEFHFNRYLTRRRRIEIAHALCLTERQIKIWFQNRRMKWKKEN
>GCA_907269105_Dfd_OU026153.1_184220552_184220730
PKRQRTAYTRHQILELEKEFHYNRYLTRRRRIEIAHTLVLSERQIKIWFQNRRMKWKKDN
>GCA_907269105_Pb_OU026153.1_185056781_185056992.1
PRRLRTAYTNTQLLELEKEFHFNKYLCRPRRIEIAASLDLTERQVSENG
>GCA_907269105_Pb_OU026153.1_185056781_185056992.2
FCFALQVKVWFQNRRMKHKRQT
>GCA_907269105_Scr_OU026153.1_183981910_183982097
TKRQRTSYTRYQTLELEKEFHFNRYLTRRRRIEIAHALCLTERQIKIWFQNRRMKWKKEH
>GCA_907269105_Ubx_OU026153.1_182803096_182803280
RRRGRQTYTRYQTLELEKEFHTNHYLTRRRRIEMAHALCLTERQIKIWFQNRRMKLKKEI
>GCA_907269105_abd-A_OU026153.1_182064445_182064629
RRRGRQTYTRFQTLELEKEFHFNHYLTRRRRIEIAHALCLTERQIKIWFQNRRMKLKKEL
>GCA_907269105_ftz_OU026153.1_183823986_183824164
SKRTRQTYTRFQTLELEKEFHFNRYITRRRRIDIANALSLTERQIKIWFQNRRMKSKKDH
>GCA_907269105_lab_OU026153.1_185546643_185546890
NNSGRTNFTNKQLTELEKEFHFNRYLTRARRIEIANTLQLNETQVSDSFRKPSKRISTIQTYVFKFQVKIWFQNRRMKQKKRV
>GCA_907269105_zen_OU026153.1_184404540_184404706
VRRSRTVFTNDQVAKLENYFLKSNYINTDKAEELAAKLSLNAAPVKYWFKNRRRRNKMKE
>GCA_907269105_zen_OU026153.1_184522680_184522858
KSKRARTAFTSTQLIQLEREFHANKYLCRPRRIEISQRLDLSERQVKIWFQNRRMKSKK
>GCA_907269105_zen_OU026153.1_184586262_184586440
PVRYRVEFSKDQLKRLEAEYREKAYLSDGRHMKIADDLGLTDKNVLIWFQNRRRKDKKAI
>GCA_907269105_zen_OU026153.1_184604108_184604286
PVRYRVEFSKDQLKRLEAEYREKAYLSDGRHMKIADDLGLTDKNVLIWFQNRRRKDKKAI
>GCA_907269105_zen_OU026153.1_184621903_184622081
PVRYRVEFSKDQLKRLEAEYREKAYLSDGRHMKIADDLGLTDKNVLIWFQNRRRKDKKAI
>GCA_907269105_zen_OU026153.1_184639780_184639958
PVRYRVEFSKDQLKRLEAEYREKAYLSDGRHMKIADDLGLTDKNVLIWFQNRRRKDKKAI
>GCA_907269105_zen_OU026153.1_184668395_184668573
PVRYRVEFSKDQLKRLEAEYREKAYLSDGRHMKIADDLGLTDKNVLIWFQNRRRKDKKAI
>GCA_907269105_zen_OU026153.1_184680570_184680748
PVRYRVEFSKDQLKRLEAEYREKAYLSDGRHMKIADDLGLTDKNVLIWFQNRRRKDKKA
>GCA_907269105_zen_OU026153.1_184698142_184698320
PVRYRVEFSKDQLKRLEAEYREKAYLSDGRHMKIADDLGLTDKNVLIWFQNRRRKDKKA
>GCA_907269105_zen_OU026153.1_184709984_184710120
VLCSDIKKKKHLQAEYREKTYLSNGRHLNIVENLRLVDKNVTFSFQNRRIKDKKQI
>GCA_907269125_Abd-B_OU026145.1_37506510_37506637.1
TPTNPLEWTGQVTVRKKRKPYSKFQTLELEKEFLFNAYVSKQKRWELARNLNLTERQVR
>GCA_907269125_Abd-B_OU026145.1_37506510_37506637.2
VKIWFQNRRMKNKKNSQRQANQQNNNNSSNSNHNHGQAPQQHHNPHHLNLGLGMSHHTT
>GCA_907269125_Antp_OU026145.1_36736731_36736909
RKRGRQTYTRYQTLELEKEFHFNRYLTRRRRIEIAHALCLTERQIKIWFQNRRMKWKKE
>GCA_907269125_Dfd_OU026145.1_36488309_36488487
PKRQRTAYTRHQILELEKEFHYNRYLTRRRRIEIAHTLVLSERQIKIWFQNRRMKWKKD
>GCA_907269125_Pb_OU026145.1_52842654_52842826.1
QEFSITAEFVPENGLPRRLRTAYTNTQLLELEKEFHFNKYLCRPRRIEIAASLDLTERQ
>GCA_907269125_Pb_OU026145.1_52842654_52842826.2
VKVWFQNRRMKHKRQTLSKTDDEDNKDSLKGDDDNQSDSSKLDCAYQTKQIHKKKKERK
>GCA_907269125_Scr_OU026145.1_36569659_36569846
TKRQRTSYTRYQTLELEKEFHFNRYLTRRRRIEIAHALCLTERQIKIWFQNRRMKWKKE
>GCA_907269125_Ubx_OU026145.1_36989884_36990068
RRRGRQTYTRYQTLELEKEFHTNHYLTRRRRIEMAHALCLTERQIKIWFQNRRMKLKKE
>GCA_907269125_abd-A_OU026145.1_37245221_37245405
RRRGRQTYTRFQTLELEKEFHFNHYLTRRRRIEIAHALCLTERQIKIWFQNRRMKLKKE
>GCA_907269125_btn_OU026145.1_34281604_34281764
QLPFQLLLLVLEPDLYNALTQPESYSNLLPPATLEGTACGKLLVWGESCSVATDVVRWL
>GCA_907269125_ftz_OU026145.1_36640168_36640346
SKRTRQTYTRFQTLELEKEFHFNRYITRRRRIDIANALSLTERQIKIWFQNRRMKSKKD
>GCA_907269125_lab_OU026145.1_52614392_52614534.1
NPLLLMSNGTASSNNNNSGRTNFTNKQLTELEKEFHFNRYLTRARRIEIANTLQLNETQ
>GCA_907269125_lab_OU026145.1_52614392_52614534.2
QVKIWFQNRRMKQKKRVKEGLIPADVISQQQSSPSVHSAQSNNNISAAGNSNASNSGSN
>GCA_907269125_lab_OU026145.1_52614392_52614534.2
TGENMVPEPQNEAEEARERRSHPGRCDKSAAIISQCALSPK
>GCA_907269125_zen_OU026145.1_34193557_34193735
PSNNARRNRTAFTPFQEAELKAEFAACSSLYSCRRKQIADKLGLRERVIKVWFHNQRQK
>GCA_907269125_zen_OU026145.1_34198686_34198864
PSNNGRRNRTAFTPFQEAELKAEFAACSSLYSSRRKEIADKLGLCERVVKVWFQNQRQK
>GCA_907269125_zen_OU026145.1_34204612_34204772
PNTNTRRRTAFTPFQEAELKAEFAMWSSLYSCRRMQIAGKLGFCDRVVKVWFQNQRQKL
>GCA_907269125_zen_OU026145.1_34208239_34208423
PANNARRNRTAFTPFQEAELKAEFAACSSLYSSRRKEIADRLGLCERVIKVWFQNQRQK
>GCA_907269125_zen_OU026145.1_34214475_34214656
ARRNRTAFTPFQEAELKAEFAACSSLYSSRRKEIADKLGLCERVVKVWFQNQRQKVKRER
>GCA_907269125_zen_OU026145.1_34218054_34218232
PSNSARRNRTAFTPFQEAELKAEFAACSSLYSCRRKQIADKLGLCERVIKVWFHNQRQK
>GCA_907269125_zen_OU026145.1_34223183_34223361
PSNNGRRNRTAFTPFQEAELKAEFAACSSLYSSRRKEIADKLGLCERVVKVWFQNQRQK
>GCA_907269125_zen_OU026145.1_34227929_34228122
PNTNARRRTAFTPFQEAELKAEFAMCSSLYSCRRMQIAGKLGLGDRVVKVWFQNQRQKL
>GCA_907269125_zen_OU026145.1_34231521_34231699
PSNNARRNRTAFTPFQEAELKAEFAACSSLYSCRRKEIADKLGFCERVVKVWFQNQRQK
>GCA_907269125_zen_OU026145.1_34236541_34236701
PSNHVRRNRTAFTPDQEFAACSSLYSCRRKEIADRLGLCKRVIKDWFQNQRQK
>GCA_907269125_zen_OU026145.1_34238141_34238322
PANNARRNRTAFTPFQEAELKAEFAACSSLYSSRRREIADKLGLCERVIKVWFQNQRQK
>GCA_907269125_zen_OU026145.1_34245811_34245992
PANNTRRNRTAFTPFQEAELKAEFAACSSLYSSRRKEIADRLGLCERVIKVWFQNQRQK
>GCA_907269125_zen_OU026145.1_34251609_34251790
PANNARRNRTAFTPFQEAELKAEFAACSSLYSSRRKEIADKLGLCERVVKVWFQNQRQK
>GCA_907269125_zen_OU026145.1_34258858_34259039
PANNARRNRTAFTPFQEAELKAEFAACSSLYSSRRKEIADKLGLCERVVKVWFQNQRQK
>GCA_907269125_zen_OU026145.1_34270746_34270927
ARRNRTAFTPFQEAELKAEFAACSSLYSCRRKEIADKLGLCERVVKVWFQNQRQKVKRER
>GCA_907269125_zen_OU026145.1_34272135_34272313
ATRNRTAFTPFQEAELKAEFAACSSLYSCRRKEIANKLGLCERVIKVWFQNQRQKVKRER
>GCA_907269125_zen_OU026145.1_34274556_34274749
NARRRTAFTPFQEAELKAEFAMCSSLYSCRRMQIAGKLGLCDRVVKVWFQNQRQKLKRER
>GCA_907269125_zen_OU026145.1_34279136_34279317
GRRNRTAFTPFQEAELKAEFAACSSLYSSRRKEIADKLGLCERVIKVWFQNQRQKLKRER
>GCA_907269125_zen_OU026145.1_34283121_34283209
RRSLPQAAPSTAADKLGLCERVIKVWFQNQWQRLKRERQARST
>GCA_907269125_zen_OU026145.1_34287448_34287626
NARRRTAFTPFQEAELKAEFAMCSSLYSCRRMQIAGRLGLCDRVVKVWFQNQRQKLKRER
>GCA_907269125_zen_OU026145.1_34292232_34292413
VRRNRTAFTPFQEAELKAEFAACSSLYSCRRKEIANKLGLCERVIKVWFQNQRQKLKRER
>GCA_907269125_zen_OU026145.1_34293425_34293591
HFALLSIEFTACSSVYICRRKEIADRLGLCERVIKVWFQNQKQKLKRERQS
>GCA_907269125_zen_OU026145.1_34294951_34295039
RRSLPQAAPSTAADKLGLCERVIKVWFQNQWQRLKRERQARST
>GCA_907269125_zen_OU026145.1_34299192_34299370
NARRRTAFTPFQEAELKAEFAMCSSLYSCRRMQIAGRLGLCDRVVKVWFQNQRQKLKRER
>GCA_907269125_zen_OU026145.1_34303975_34304156
VRRNRTAFTPFQEAELKAEFAACSSLYSCRRKEIANKLGLCERVIKVWFQNQRQKLKRER
>GCA_907269125_zen_OU026145.1_34305168_34305334
LGLDGFTLVPQHFALLSIEFTACSSVYSCRRKEIADRLGLCERVIKVWFQNQKQKLKRERQS
>GCA_907269125_zen_OU026145.1_34306694_34306782
RRSLPQAAPSTAADKLGLCERVIKVWFQNQWQRLKRERQARST
>GCA_907269125_zen_OU026145.1_34320660_34320841
GRRNRTAFTPFQEAELKAEFAACSSLYSCRRKEIADKLGLCERVIKVWFQNQRQKLKRER
>GCA_907269125_zen_OU026145.1_34322268_34322428
VRRNRTAFTPDQEFAACSSLYSCRRKEIADRLGLCKRVIKVWFQNQRQKLKREL
>GCA_907269125_zen_OU026145.1_34324996_34325174
PSNNGRRNRTAFTSFQEAELKAEFAACSSLYSCRRKEIADKLGLCERVIKVWFQNQRQK
>GCA_907269125_zen_OU026145.1_34330887_34331083
NVRRRTAFTPFQEAELKAEFAKCSSLFSCRRMQIAGKLGLCDRVVKVWFQNQRQKVKRER
>GCA_907269125_zen_OU026145.1_34346402_34346580
HTTSAESRRLRTAFTANQLSVLKTELAKDSALCRWRRKELSDSLGLPERTIKIWFQNRR
>GCA_907269125_zen_OU026145.1_34348449_34348627
NKRFRTAFTDIQLSELQAEFASSSSLTSTRRKRISKKLALDEYTIKVWFQNQRQKNRRKR
>GCA_907269125_zen_OU026145.1_34377769_34377947
AKRARTAFTSTQLIELEREFHSNKYLCRPRRIEISQRLDLSERQVKIWFQNRRMKSKKDA
>GCA_910589235_Abd-B_OU342405.1_6813541_6813719
VRKKRKPYSKYQTLELEKEFLFNAYVSKQKRWELARTLNLTERQVKIWFQNRRMKNKKNT
>GCA_910589235_Antp_OU342405.1_7473164_7473342
RKRGRQTYTRYQTLELEKEFHFNRYLTRRRRIEIAHALCLTERQIKIWFQNRRMKWKKEN
>GCA_910589235_Dfd_OU342405.1_7678904_7679082
PKRQRTAYTRHQILELEKEFHYNRYLTRRRRIEIAHTLVLSERQIKIWFQNRRMKWKKDN
>GCA_910589235_Pb_OU342405.1_7804807_7805126.1
PRRLRTAYTNTQLLELEKEFHFNKYLCRPRRIEIAASLDLTERQVRTTFV
>GCA_910589235_Pb_OU342405.1_7804807_7805126.2
SLPFMLHTAILKPDFYLETKTLSCFNSIEVDSLGKRLETHFQEPFRVFRILTI
>GCA_910589235_Scr_OU342405.1_7619880_7620067
TKRQRTSYTRYQTLELEKEFHFNRYLTRRRRIEIAHALCLTERQIKIWFQNRRMKWKKEH
>GCA_910589235_Ubx_OU342405.1_7268978_7269162
RRRGRQTYTRYQTLELEKEFHTNHYLTRRRRIEMAHALCLTERQIKIWFQNRRMKLKKEI
>GCA_910589235_abd-A_OU342405.1_7045416_7045600
RRRGRQTYTRFQTLELEKEFHFNHYLTRRRRIEIAHALCLTERQIKIWFQNRRMKLKKEL
>GCA_910589235_ftz_OU342405.1_7587296_7587474
QTKRTRQTYTRYQTLELEKEFYTSRYLSRKRRMEISDLLGLSERQIKIWYQNRRMKAKK
>GCA_910589235_lab_OU342405.1_7849150_7849328
NNTGRTNFTNKQLTELEKEFHFNKYLTRARRIEIASALQLNETQVKIWFQNRRMKQKKRM
>GCA_910589235_zen_OU342405.1_7729260_7729447
RKRTRTAYTSFQLVELEKEFQKGRYLCRPRRIEMAESLFLTERQIKIWFQNRRMKYKKEE
>GCA_910589285_Abd-B_OU342687.1_11621326_11621504
VRKKRKPYSKFQTLELEKEFLFNAYVSKQKRWELARNLNLTERQVKIWFQNRRMKNKKN
>GCA_910589285_Antp_OU342687.1_10458830_10459008
RKRGRQTYTRYQTLELEKEFHFNRYLTRRRRIEIAHALCLTERQIKIWFQNRRMKWKKE
>GCA_910589285_Dfd_OU342687.1_10147729_10147907
PKRQRTAYTRHQILELEKEFHYNRYLTRRRRIEIAHTLVLSERQIKIWFQNRRMKWKKDN
>GCA_910589285_Pb_OU342687.1_9659444_9659583.1
VRLFITENGLPRRLRTAYTNTQLLELEKEFHFNKYLCRPRRIEIAASLDLTERQV
>GCA_910589285_Pb_OU342687.1_9659444_9659583.2
TLATLLAGERSIVIQKFVKPRLGAFATFRCGGVLVVAIFSFAECLSLVLHTPVLEPDLHL
>GCA_910589285_Ro_OU342687.1_9394439_9394617
RCELASALSLSETQVKIWFQNRRAKDKRIEKAQLDQQYRYLQHFNSYLSTYLAGRQHSS
>GCA_910589285_Scr_OU342687.1_10242069_10242256
TKRQRTSYTRYQTLELEKEFHFNRYLTRRRRIEIAHALCLTERQIKIWFQNRRMKWKKE
>GCA_910589285_ShxA_OU342687.1_9788338_9788516
QKRIRTAFTSQQMMELEQEYSRTRYLDRARRIELADILHLNERAIKLCFQNRRMKEKKD
>GCA_910589285_ShxA_OU342687.1_9789333_9789511
QKRIRTAFTSQQMMELEQEYSRTRYLDRARRIELADILHLNERAIKLCFQNRRMKEKKD
>GCA_910589285_ShxA_OU342687.1_9806235_9806413
QKRIRTAFTSQQMMELEQEYSRTRYLDRTRRIELADILRLNERTIKIWFQNRRMKEKKDR
>GCA_910589285_ShxA_OU342687.1_9810766_9810917
RTRYLDRTRRIELADILRLNERTIKIWFQNRRMKEKKDRAESLEDSEEVSTSESSPEIG
>GCA_910589285_ShxA_OU342687.1_9811737_9811915
QKRIRTAFKSQEIMELEQEYSRARYLDRARRIELADILHLNERTIKLCFQNRRIKEKKV
>GCA_910589285_ShxA_OU342687.1_9812573_9812751
QKRIRTAFKSQEIMELEQEYSRARYLDRARRIELADILHLNERTIKLCFQNRRIKEKKV
>GCA_910589285_ShxA_OU342687.1_9828720_9828898
GGVKKQKRIRTALKSQQMMELEQEYSRTRYLDRARRIELADVLHLNERTIKVWF
>GCA_910589285_ShxA_OU342687.1_9829697_9829881
SNKTTGGVKKQKRIRTALKSQQMMELEQEYSRTRYLDRARRIELADVLHLNERTIKVWF
>GCA_910589285_ShxA_OU342687.1_9837709_9837851
IRTAFTSQQMMELEQEYSRTRYLDRARRIELADILHLNERAIKLCFQNRRMKEKKDRAE
>GCA_910589285_ShxA_OU342687.1_9838680_9838858
QKRIRTAFTSQQMMELEQEYSRTRYLDRARRIELADILHLNERAIKLCFQNRRMKEKKD
>GCA_910589285_ShxA_OU342687.1_9868409_9868587
QKRIRTAFTSQQMMELEQEYSRTRYLDRTRRIELADILRLNERTIKIWFQNRRMKEKKDR
>GCA_910589285_ShxB_OU342687.1_9780320_9780507
STFTTDQVDYLEKQFIKFPYIGNAQRKKVDATLNIAERAVEIWFQNCRMKEK
>GCA_910589285_ShxB_OU342687.1_9781324_9781502
STFTTDQVDYLEKQFIKFPYIGNAQRKKVDATLNIAERAVEIWFQNCRMKEKNYS
>GCA_910589285_ShxB_OU342687.1_9893857_9894044
VKRFRSAFTTDQINYLEKQFRKFPYIGSAQRQEVAAVLNIEERAVKIWFQNRRMKEKKEN
>GCA_910589285_ShxC_OU342687.1_9776129_9776307
KNRKRTTFTTEQLWILKKLYSEHKYIDKVTRAEIANRFKISVKSVKTWFQNRRMKEKRES
>GCA_910589285_ShxC_OU342687.1_9897044_9897216
KRNRTAFTTEQLRSLEKTYSEHKYIDSVTRAEIANRLKISDKCVKIWFQNRRMKEKRES
>GCA_910589285_ShxD_OU342687.1_10001044_10001222
IKRKRKRTLFTTEQVAALEDIFKTKKYINCEERLAIGNQLKLNDKAVKIWFQNRRSKVK
>GCA_910589285_ShxD_OU342687.1_10017644_10017822
IKRKRKRTLFTTEQVAALEDIFKTKKYINREERLAIGNQLKLNDKAVKIWFQNRRLKVK
>GCA_910589285_ShxD_OU342687.1_9902038_9902201
TQTKRTLFTTEQVTALEDIFKTKKKYINRVERIAIGNQLQLNDKAIKIWFQID
>GCA_910589285_ShxD_OU342687.1_9936748_9936926
KHKRKRTLFTTEQVAALEDIFKTKQYINREERFTIGNQLQLNDKAVKIWFQNRRLKVKR
>GCA_910589285_ShxD_OU342687.1_9944805_9944983
KHKRKRTLFTTEQVAALEDIFKTKQYINREERFTIGNQLQLNDKAVKIWFQNRRLKVKR
>GCA_910589285_ShxD_OU342687.1_9957492_9957670
KHKRKRTLFTTEQVAALEDIFKTKQYINREERFTIGNQLQLNDKAVKIWFQNRRLKVKR
>GCA_910589285_ShxD_OU342687.1_9966056_9966234
IKRKRKRTLFTTEQVAALEDIFKTKQYVNREERLAIGNQLQLDDKAVQIWFQNQRLKVK
>GCA_910589285_ShxD_OU342687.1_9974695_9974861
QIKRTLFTTKQVSALENIFKAKQYINREERFGIGKQLQLNDKIWFQNRRLKDKRQD
>GCA_910589285_ShxD_OU342687.1_9981222_9981400
IKRKRKRTLFTTEQVAALEDIFKTKKYINREERLAIGNQLKLNDKTVKIWFQNRRLKVK
>GCA_910589285_ShxD_OU342687.1_9991739_9991917
IKRKRKRTLFTTEQVAALEDIFKTKKYINCEERLAIGNQLKLSDKAVKIWFQNRRLKVK
>GCA_910589285_Ubx_OU342687.1_10865725_10865909
RRRGRQTYTRYQTLELEKEFHTNHYLTRRRRIEMAHALCLTERQIKIWFQNRRMKLKKE
>GCA_910589285_abd-A_OU342687.1_11219584_11219768
RRRGRQTYTRFQTLELEKEFHFNHYLTRRRRIEIAHALCLTERQIKIWFQNRRMKLKKE
>GCA_910589285_ftz_OU342687.1_10334289_10334467
GSKRTRQTYTRFQTLELEKEFHFNKYLSRRRRIEVSHALGLTERQIKIWFQNRRMKAKK
>GCA_910589285_lab_OU342687.1_26114897_26115075.1
NNTGRTNFTNKQLTELEKEFHFNKYLTRARRIEIASALQLNETQVKIWFQNRRMKQKKR
>GCA_910589285_lab_OU342687.1_26114897_26115075.2
NTGRTNFTNKQLTELEKEFHFNKYLTRARRIEIASALQLNETQVKIWFQNRRMKQKKRI
>GCA_910589285_zen_OU342687.1_10035831_10036015
GFTKRARTAYTSSQLVELENEFHQNRYLCRPRRIELANYLQLSERQIKIWFQNRRMKYK
>GCA_910589295_Abd-B_OU342555.1_11147389_11147567
VRKKRKPYSKFQTLELEKEFLFNAYVSKQKRWELARNLNLTERQVKIWFQNRRMKNKKNS
>GCA_910589295_Antp_OU342555.1_12005639_12005817
RKRGRQTYTRYQTLELEKEFHFNRYLTRRRRIEIAHALCLTERQIKIWFQNRRMKWKKEN
>GCA_910589295_Dfd_OU342555.1_12226663_12226841
PKRQRTAYTRHQILELEKEFHYNRYLTRRRRIEIAHTLVLSERQIKIWFQNRRMKWKKD
>GCA_910589295_Pb_OU342555.1_12475675_12475853.1
PRRLRTAYTNTQLLELEKEFHFNKYLCRPRRIEIAASLDLTERQVRMKIQRKRYHLFIQS
>GCA_910589295_Pb_OU342555.1_12475675_12475853.2
LLLQVKVWFQNRRMKHKRQT
>GCA_910589295_Ro_OU342555.1_12639850_12639968.1
LRQFLTKAFYFRCELASALSLSETQVKIWFQNRRAKDKRIE
>GCA_910589295_Ro_OU342555.1_12639850_12639968.2
PRRQRTTFSAHQTLRLELEYARGEYVARARRYVGYVRYRWGRLALGE
>GCA_910589295_Scr_OU342555.1_12158750_12158937
TKRQRTSYTRYQTLELEKEFHFNRYLTRRRRIEIAHALCLTERQIKIWFQNRRMKWKKEH
>GCA_910589295_ShxA_OU342555.1_12350550_12350728
KRIRTAFTTEQMMKLEQEYARSRYLDRARRIVLADVMRLNERTIKIWFQNRRMKEKKDK
>GCA_910589295_ShxA_OU342555.1_12363923_12364101
KRIRTAFTTEQMMELEQEYARSHYLDRARRIVLADVMCLNERTIKIWFQNRRMKEKKDK
>GCA_910589295_ShxA_OU342555.1_12377614_12377792
QKRIRTAFTTEQMMELEQEYARSRYLDRARRIVLADVMRLNERTIKIWFQNRRMKEKKD
>GCA_910589295_ShxB_OU342555.1_12334985_12335163
RNNFITDQVNYVEKQFNKFPYIGNALRKEVASALNIPERAVKIWFQNRCMKEKKESATS
>GCA_910589295_ShxB_OU342555.1_12342571_12342749
AKRFRSAFTTDQVNYLEQQFKKCPYIGIDNRKEVASALNISEKAITIWFQNRRKKEKKE
>GCA_910589295_ShxB_OU342555.1_12357717_12357895
KRFRSAFTTDQVNYLEQQFKKSPYIGIDNRKEVASALNISERAIKIWFQNRRMKEKKES
>GCA_910589295_ShxB_OU342555.1_12371240_12371418
KRFRSAFTTDQVNYLEQQFKKSLYIGIDNRKEVASALNISERAIKIWFQNRRMKEKKES
>GCA_910589295_ShxC_OU342555.1_12332151_12332329
QKRVRTAFSSDQLRALEKEFSRRRYINSEKRAELANALKIGDNCIKFWFQNRRMKEKRQS
>GCA_910589295_ShxC_OU342555.1_12339330_12339511
QKRVRTAFSSDQLRALEKEFSRRRYIHSEKRAELANALKIGEKCVKVWFRNRRMKEKRKS
>GCA_910589295_ShxD_OU342555.1_12314439_12314620
RKRKRTMFTTEQVEALEEIFKTQQYVSREERQLIVNNLKINDKAVKIWFQNRRLKTKRLQ
>GCA_910589295_ShxD_OU342555.1_12321032_12321213
RKRKRTMFTTEQVEALEEIFKTQQYVSREERQLIVNNLKINDKAVKIWFQNRRLKTKMLQ
>GCA_910589295_ShxD_OU342555.1_12327431_12327612
RKRKRTMFTTEQVEALEEIFKTQQYVSREERQLIVNNLKINDKAVKIWFQNRRLKTKRLQ
>GCA_910589295_Ubx_OU342555.1_11706739_11706923
RRRGRQTYTRYQTLELEKEFHTNHYLTRRRRIEMAHALCLTERQIKIWFQNRRMKLKKEI
>GCA_910589295_abd-A_OU342555.1_11443313_11443497
RRRGRQTYTRFQTLELEKEFHFNHYLTRRRRIEIAHALCLTERQIKIWFQNRRMKLKKEL
>GCA_910589295_ftz_OU342555.1_12096697_12096875
SKRTRQTYTRFQTLELEKEFHFNKYLSRRRRIEVSHALGLTERQIKIWFQNRRMKAKKDG
>GCA_910589295_lab_OU342555.1_1061711_1061889
NNTGRTNFTNKQLTELEKEFHFNKYLTRARRIEIASALQLNETQVKIWFQNRRMKQKKRI
>GCA_910589295_zen_OU342555.1_12305550_12305734
TKRARTAYTSSQLVELENEFHQNRYLCRPRRIELANYLQLSERQIKIWFQNRRMKFKKDN
>GCA_910589355_Abd-B_OU342466.1_10768596_10768774
VRKKRKPYSKFQTLELEKEFLFNAYVSKQKRWELARNLNLTERQVKIWFQNRRMKNKKNS
>GCA_910589355_Antp_OU342466.1_11612072_11612250
RKRGRQTYTRYQTLELEKEFHFNRYLTRRRRIEIAHALCLTERQIKIWFQNRRMKWKKEN
>GCA_910589355_Dfd_OU342466.1_11850094_11850272
PKRQRTAYTRHQILELEKEFHYNRYLTRRRRIEIAHTLVLSERQIKIWFQNRRMKWKKD
>GCA_910589355_Pb_OU342466.1_12169833_12170011.1
PRRLRTAYTNTQLLELEKEFHFNKYLCRPRRIEIAASLDLTERQV
>GCA_910589355_Pb_OU342466.1_12169833_12170011.2
SIHKKNFVKIRNTFFFCKSLLNTVCLSLQVKVWFQNRRMKHKRQT
>GCA_910589355_Ro_OU342466.1_12350395_12350606.1
RCELASALSLSETQVKIWFQNRRAKDKRIE
>GCA_910589355_Ro_OU342466.1_12350395_12350606.2
PRRQRTTFSAHQTLRLELEYARGEYVARAR
>GCA_910589355_Scr_OU342466.1_11777316_11777503
TKRQRTSYTRYQTLELEKEFHFNRYLTRRRRIEIAHALCLTERQIKIWFQNRRMKWKKEH
>GCA_910589355_ShxA_OU342466.1_12046256_12046434
KSKRQRTAFTTEQLEWLEYEFQKCPYINQIKRLELADKINVAERTIKIWFQNRRMKSKK
>GCA_910589355_ShxB_OU342466.1_12039986_12040170
PKRDRVNFSAEQLSRLEQEFQNNKYVDLNKKLELAFCLKLSEKRIKVWFQNRRMKEKSQR
>GCA_910589355_ShxC_OU342466.1_12032472_12032602
RRRLQTPLLNIPLNITVLQNHLCVSVTVIKVWFQNRGLKEKRQT
>GCA_910589355_ShxD_OU342466.1_11971406_11971590
AQRSDRTKRVRTAFSTEQIRVMEARFRKRPYISRDERKVLQNQLCVSDTVIKVWFQNRR
>GCA_910589355_ShxD_OU342466.1_11975291_11975475
AQRSDRTKRVRTAFSTEQIRVMEARFRKRPYISRDERKVLQNQLCVSDTVIKVWFQNRR
>GCA_910589355_ShxD_OU342466.1_11979176_11979360
AQRSDRTKRVRTAFSTEQIRVMEARFRKRPYISRDERKVLQNQLCVSDTVIKVWFQNRR
>GCA_910589355_ShxD_OU342466.1_11983063_11983247
AQRSDRTKRVRTAFSTEQIRVMEARFRKRPYISRDERKVLQNQLCVSDTVIKVWFQNRR
>GCA_910589355_ShxD_OU342466.1_11986948_11987132
AQRSDRTKRVRTAFSTEQIRVMEARFRKRPYISRDERKVLQNQLCVSDTVIKVWFQNRR
>GCA_910589355_ShxD_OU342466.1_11990835_11991019
AQRSDRTKRVRTAFSTEQIRVMEARFRKRPYISRDERKVLQNQLCVSDTVIKVWFQNRR
>GCA_910589355_ShxD_OU342466.1_11994720_11994904
AQRSDRTKRVRTAFSTEQIRVMEARFRKRPYISRDERKVLQNQLCVSDTVIKVWFQNRR
>GCA_910589355_ShxD_OU342466.1_11998602_11998786
AQRSDRTKRVRTAFSTEQIRVMEARFRKRPYISRDERKVLQNQLCVSDTVIKVWFQNRR
>GCA_910589355_ShxD_OU342466.1_12002487_12002671
AQRSDRTKRVRTAFSTEQIRVMEARFRKRPYISRDERKVLQNQLCVSDTVIKVWFQNRR
>GCA_910589355_ShxD_OU342466.1_12006370_12006554
AQRSDRTKRVRTAFSTEQIRVMEARFRKRPYISRDERKVLQNQLCVSDTVIKVWFQNRR
>GCA_910589355_ShxD_OU342466.1_12010252_12010436
AQRSDRTKRVRTAFSTEQIRVMEARFRKRPYISRDERKVLQNQLCVSDTVIKVWFQNRR
>GCA_910589355_ShxD_OU342466.1_12014134_12014318
SQRSDRTKRVRTAFSTEQIRVMEARFRKRPYISRDERKVLQNQLCVSDTVIKVWFQNRR
>GCA_910589355_ShxD_OU342466.1_12018028_12018206
AQRSDRTKRVRTAFSTEQIRVMEARFRKRPYISRDERKVLQNQLCVSDTVIKVWFQNRR
>GCA_910589355_ShxD_OU342466.1_12021898_12022082
AQRSDRTKRVRTAFSTEQIRVMEARFRKRPYISRDERKVLQNQLCVSDTVIKVWFQNRR
>GCA_910589355_ShxD_OU342466.1_12025784_12025968
AQRSDRTKRVRTAFSTEQIRVMEARFRKRPYISRDERKVLQNQLCVSDTVIKVWFQNRR
>GCA_910589355_ShxD_OU342466.1_12029681_12029880
AQRSDRTKRVRTAFSTEQIRVMEARFRKRPYISRDERKVLQNQLCVSDTVIKVWFQNRR
>GCA_910589355_Ubx_OU342466.1_11305777_11305961
RRRGRQTYTRYQTLELEKEFHTNHYLTRRRRIEMAHALCLTERQIKIWFQNRRMKLKKEI
>GCA_910589355_abd-A_OU342466.1_11031976_11032160
RRRGRQTYTRFQTLELEKEFHFNHYLTRRRRIEIAHALCLTERQIKIWFQNRRMKLKKEL
>GCA_910589355_ftz_OU342466.1_11711064_11711242
SKRTRQTYTRFQTLELEKEFHFNKYLSRRRRIEVSHALGLTERQIKIWFQNRRMKAKKDG
>GCA_910589355_lab_OU342466.1_1110653_1110831
NNTGRTNFTNKQLTELEKEFHFNKYLTRARRIEIASALQLNETQVKIWFQNRRMKQKKRI
>GCA_910589355_zen_OU342466.1_11949402_11949586
TKRARTAYTSSQLVELENEFHQNRYLCRPRRIELANYLQLSERQIKIWFQNRRMKYKKDN
>GCA_910589415_Abd-B_OU342633.1_22284249_22284427
VRKKRKPYSKFQTLELEKEFLFNAYVSKQKRWELARNLNLTERQVKIWFQNRRMKNKKN
>GCA_910589415_Antp_OU342633.1_20909138_20909316
RKRGRQTYTRYQTLELEKEFHFNRYLTRRRRIEIAHALCLTERQIKIWFQNRRMKWKKE
>GCA_910589415_Dfd_OU342633.1_20428807_20428985
PKRQRTAYTRHQILELEKEFHYNRYLTRRRRIEIAHTLVLSERQIKIWFQNRRMKWKKD
>GCA_910589415_Pb_OU342633.1_20185292_20185437
GLLFPENGLPRRLRTAYTNTQLLELEKEFHFNKYLCRPRRIEIAASLDLTERQ
>GCA_910589415_Scr_OU342633.1_20562919_20563106
TKRQRTSYTRYQTLELEKEFHFNRYLTRRRRIEIAHALCLTERQIKIWFQNRRMKWKKE
>GCA_910589415_Ubx_OU342633.1_21344654_21344838
RRRGRQTYTRYQTLELEKEFHTNHYLTRRRRIEMAHALCLTERQIKIWFQNRRMKLKKE
>GCA_910589415_abd-A_OU342633.1_21802244_21802428
RRRGRQTYTRFQTLELEKEFHFNHYLTRRRRIEIAHALCLTERQIKIWFQNRRMKLKKE
>GCA_910589415_ftz_OU342633.1_20670655_20670833
GNKRTRQTYTRFQTLELEKEFHFNKYLNRRRRIEIAHSLCLTERQIKIWFQNRRMKDKK
>GCA_910589415_lab_OU342633.1_20082473_20082651.1
LNTGRTNFTNKQLTELEKEFHFNKYLTRARRIEIASSLQLNETQVKIWFQNRRMKQKKR
>GCA_910589415_lab_OU342633.1_20082473_20082651.2
LNTGRTNFTNKQLTELEKEFHFNKYLTRARRIEIASSLQLNETQVKIWFQNRRMKQKKR
>GCA_910589415_zen_OU342633.1_24075070_24075248
TKRARTAYTTFQLMMLEGEFSKGNYLCRPRRIQLAQYLRLTERQIKIWFQNRRMKKKKQI
>GCA_910589415_zen_OU342633.1_24087026_24087186
KRYRTTFSTSQLLALEAEFENNNYMCRPRRVQLAQALKLSEKQIKIWFQNRRMKKKKES
>GCA_910589415_zen_OU342633.1_24168020_24168180
SKRYRTTFSTSQLLALEAEFENNNYMCRPRRVQLAQALKLSEKQIKIWFQNRRIKKKKES
>GCA_910589415_zen_OU342633.1_24182318_24182496
KLSPDSTKRARTAYTTFQLMMLEGEFSKGNYLCRPRRIQLAQYLRLTERQIKIWFQNRR
>GCA_910589415_zen_OU342633.1_24231158_24231342
GKSTKGGRRPRTVFSARQLELLENEFASSEYISSTRRRELARSLTLEERQIKVWFQNRK
>GCA_910589415_zen_OU342633.1_24329862_24330022
SKRYRTTFSTSQLLALEAEFENNNYMCRPRRVQLAQALKLSEKQIKIWFQNRRMKKKKES
>GCA_910589415_zen_OU342633.1_24463544_24463704
SKRYRTTFSTSQLLALEAEFENNNYMCRPRRVQLAQALKLSEKQIKIWFQNRRMKKKKES
>GCA_910589475_Abd-B_OU342528.1_14557710_14557888
VRKKRKPYSKFQTLELEKEFLFNAYVSKQKRWELARNLNLTERQVKIWFQNRRMKNKKN
>GCA_910589475_Antp_OU342528.1_13512342_13512520
RKRGRQTYTRYQTLELEKEFHFNRYLTRRRRIEIAHALCLTERQIKIWFQNRRMKWKKE
>GCA_910589475_Dfd_OU342528.1_13171219_13171397
PKRQRTAYTRHQILELEKEFHYNRYLTRRRRIEIAHTLVLSERQIKIWFQNRRMKWKKDN
>GCA_910589475_Pb_OU342528.1_12864369_12864538
IFCIPENGLPRRLRTAYTNTQLLELEKEFHFNKYLCRPRRIEIAASLDLTERQVDIFVY
>GCA_910589475_Ro_OU342528.1_12544390_12544508.1
RCELAAALSLSETQVKIWFQNRRAKDKRIEKAQIDQQY
>GCA_910589475_Ro_OU342528.1_12544390_12544508.2
FYANLLCANRISYAENILKLSIY
>GCA_910589475_Ro_OU342528.1_12544390_12544508.2
CVQCTHYIRKFWFQNILMAVYLE
>GCA_910589475_Scr_OU342528.1_13270996_13271183
TKRQRTSYTRYQTLELEKEFHFNRYLTRRRRIEIAHALCLTERQIKIWFQNRRMKWKKE
>GCA_910589475_ShxA_OU342528.1_13048442_13048620
EKRKRRQFTIPQLLALKTEYERTQYIGRKRRFQLSNETQLSEKTIKIWFQNQRLKHRREL
>GCA_910589475_ShxA_OU342528.1_13053360_13053538
RKRRRTAFTIPQMIALEKEYRKSKYIDRNRRLQLAHEIRLSEKIIKIWFQNQRMKHKREM
>GCA_910589475_ShxA_OU342528.1_13059843_13060000
RKRRRTTFTISQRIALENEYNKHSYIDRNRRLQLANEINLNERIIKIWYQNQRMKHKKEL
>GCA_910589475_Ubx_OU342528.1_13874609_13874793
RRRGRQTYTRYQTLELEKEFHTNHYLTRRRRIEMAHALCLTERQIKIWFQNRRMKLKKE
>GCA_910589475_abd-A_OU342528.1_14233745_14233929
RRRGRQTYTRFQTLELEKEFHFNHYLTRRRRIEIAHALCLTERQIKIWFQNRRMKLKKE
>GCA_910589475_ftz_OU342528.1_13375212_13375390
GSKRTRQTYTKFQTLELEKEFLYNKYLSRHRRQEISNALNLTERQIKIWFQNRRMKAKK
>GCA_910589475_lab_OU342528.1_1082770_1082948
NNTGRTNFTNKQLTELEKEFHFNKYLTRARRIEIASALQLNETQVKIWFQNRRMKQKKRI
>GCA_910589475_zen_OU342528.1_13068421_13068599
FTKRARTAYTSSQLVELENEFHLNRYLCRPRRIELANYLQLSERQIKIWFQNRRMKYKK
>GCA_910589525_Abd-B_OU342496.1_10410873_10411051
VRKKRKPYSKFQTLELEKEFLFNAYVSKQKRWELARNLNLTERQVKIWFQNRRMKNKKNS
>GCA_910589525_Antp_OU342496.1_11440605_11440783
RKRGRQTYTRYQTLELEKEFHFNRYLTRRRRIEIAHALCLTERQIKIWFQNRRMKWKKEN
>GCA_910589525_Dfd_OU342496.1_11750177_11750355
PKRQRTAYTRHQILELEKEFHYNRYLTRRRRIEIAHTLVLSERQIKIWFQNRRMKWKKD
>GCA_910589525_Pb_OU342496.1_11989869_11990002.1
PRRLRTAYTNTQLLELEKEFHFNKYLCRPRRIEIAASLDLTERQVIRLNCFEFYLDRCLK
>GCA_910589525_Pb_OU342496.1_11989869_11990002.2
KNRYLLNYYLTTTNPTTCTYRYTPVDRCTYFETLIDSLDLQVKVWFQNRRMKHKRQT
>GCA_910589525_Ro_OU342496.1_12191757_12191854.1
FGFRCELASALSLSETQVKIWFQNRRAKDKRIE
>GCA_910589525_Ro_OU342496.1_12191757_12191854.2
PRRQRTTFSANQTLRLELEYARGEYVARAR
>GCA_910589525_Scr_OU342496.1_11667806_11667993
TKRQRTSYTRYQTLELEKEFHFNRYLTRRRRIEIAHALCLTERQIKIWFQNRRMKWKKEH
>GCA_910589525_ShxA_OU342496.1_11878399_11878577
KRVRTAFTSHQMMELEQEYVRTRYLDRSRRIELAEMLRLNERTIKIWFQNRRMKEKKDR
>GCA_910589525_ShxB_OU342496.1_11874651_11874838
KRFRSAFTTDQTNYLEQQFKKFPYVNTEQRKALAAYLHIEERSVKIWFQNRRMKEKKES
>GCA_910589525_ShxC_OU342496.1_11872622_11872806
PKRIRTAYTTEQLRALEHLFTQNKYITAQHRQEISMKLNIADKSVKIWFQNRRMKEKRVF
>GCA_910589525_ShxD_OU342496.1_11869247_11869404
RKRTVFTTEQLEVLEAIFLMKPYVTRDERATLVEKLQVNDKSIKVWFQNRRLKNKRRRLD
>GCA_910589525_Ubx_OU342496.1_11083657_11083841
RRRGRQTYTRYQTLELEKEFHTNHYLTRRRRIEMAHALCLTERQIKIWFQNRRMKLKKEI
>GCA_910589525_abd-A_OU342496.1_10774806_10774990
RRRGRQTYTRFQTLELEKEFHFNHYLTRRRRIEIAHALCLTERQIKIWFQNRRMKLKKEL
>GCA_910589525_ftz_OU342496.1_11538113_11538291
SKRTRQTYTRFQTLELEKEFHFNKYLSRRRRIEVSHALGLTERQIKIWFQNRRMKAKKDG
>GCA_910589525_lab_OU342496.1_1185685_1185863
NNTGRTNFTNKQLTELEKEFHFNKYLTRARRIEIASALQLNETQVKIWFQNRRMKQKKRI
>GCA_910589525_zen_OU342496.1_11865262_11865446
TKRARTAYTSAQLVELENEFHQNRYLCRPRRIELANYLQLSERQIKIWFQNRRMKYKKDN
>GCA_910589575_Abd-B_OU342436.1_6411447_6411625
VRKKRKPYSKFQTLELEKEFLFNAYVSKQKRWELARNLNLTERQVKIWFQNRRMKNKKN
>GCA_910589575_Antp_OU342436.1_5458065_5458243
RKRGRQTYTRYQTLELEKEFHFNRYLTRRRRIEIAHALCLTERQIKIWFQNRRMKWKKE
>GCA_910589575_Dfd_OU342436.1_5227709_5227887
PKRQRTAYTRHQILELEKEFHYNRYLTRRRRIEIAHTLVLSERQIKIWFQNRRMKWKKDN
>GCA_910589575_Pb_OU342436.1_4999921_5000066.1
HHPIVSENGLPRRLRTAYTNTQLLELEKEFHFNKYLCRPRRIEIAASLDLTERQ
>GCA_910589575_Pb_OU342436.1_4999921_5000066.2
QLFLPDRGPSSSKNLSSLDLELFPPSDVVESLSSPSSLLLRVCLLCFIRRFWNQTFT
>GCA_910589575_Ro_OU342436.1_4835393_4835586.1
RCELASALSLSETQVKIWFQNRRAKDKRIEKAHLDQQYRYRSDEYHIYCLVYLLNVIDS
>GCA_910589575_Ro_OU342436.1_4835393_4835586.2
GINSCFASGQHLTSWSFAVARRRRKESRPRRQRTTFSAHQTLRLELEYARGEYVARAR
>GCA_910589575_Scr_OU342436.1_5300169_5300356
TKRQRTSYTRYQTLELEKEFHFNRYLTRRRRIEIAHALCLTERQIKIWFQNRRMKWKKE
>GCA_910589575_ShxA_OU342436.1_5123770_5123954
KRIRTAFTSSQMMELEQEYARTRYLDRTRRLELADILRLNERTIKIWFQNRRMKEKKDR
>GCA_910589575_ShxB_OU342436.1_5130222_5130400
PKRYRSAFTTEQVTYLEKEFQKYPYIGNSRRRDVASALEIPERAVKIWFQNRRMKEKKDA
>GCA_910589575_ShxC_OU342436.1_5132208_5132386
KSKRIRTAFTTQQLKALEKAFSRARYIDVEARKDLSKILNLKEKSIKIWFQNRRMKEKK
>GCA_910589575_ShxD_OU342436.1_5135087_5135265
VKRKRKRTKFTTEQIEDLESIFSRRQYITREERQVLVEQLQISDSAIKVWFQNRRLRGK
>GCA_910589575_Ubx_OU342436.1_5805662_5805846
RRRGRQTYTRYQTLELEKEFHTNHYLTRRRRIEMAHALCLTERQIKIWFQNRRMKLKKE
>GCA_910589575_abd-A_OU342436.1_6085235_6085419
RRRGRQTYTRFQTLELEKEFHFNHYLTRRRRIEIAHALCLTERQIKIWFQNRRMKLKKE
>GCA_910589575_ftz_OU342436.1_5366923_5367101
GSKRTRQTYTRFQTLELEKEFHFNKYLSRRRRIEVSHALGLTERQIKIWFQNRRMKAKK
>GCA_910589575_lab_OU342436.1_15252061_15252242.1
NNTGRTNFTNKQLTELEKEFHFNKYLTRARRIEIASALQLNETQVKIWFQNRRMKQKKR
>GCA_910589575_lab_OU342436.1_15252061_15252242.2
NTGRTNFTNKQLTELEKEFHFNKYLTRARRIEIASALQLNETQVKIWFQNRRMKQKKRI
>GCA_910589575_zen_OU342436.1_5137614_5137798
TKRARTAYTSSQLVELENEFHQNRYLCRPRRIELANYLQLSERQIKIWFQNRRMKYKKD
>GCA_910589605_Abd-B_OU342654.1_13752704_13752882
VRKKRKPYSKFQTLELEKEFLFNAYVSKQKRWELARNLNLTERQVKIWFQNRRMKNKKNS
>GCA_910589605_Antp_OU342654.1_14698101_14698279
RKRGRQTYTRYQTLELEKEFHFNRYLTRRRRIEIAHALCLTERQIKIWFQNRRMKWKKEN
>GCA_910589605_Dfd_OU342654.1_14998050_14998228
PKRQRTAYTRHQILELEKEFHYNRYLTRRRRIEIAHTLVLSERQIKIWFQNRRMKWKKD
>GCA_910589605_Pb_OU342654.1_15307075_15307208.1
PRRLRTAYTNTQLLELEKEFHFNKYLCRPRRIEIAASLDLTERQVGYKL
>GCA_910589605_Pb_OU342654.1_15307075_15307208.2
RCTCQSATRTELLNLINTAFYYFQVKVWFQNRRMKHKRQT
>GCA_910589605_Ro_OU342654.1_15575875_15576059.1
ITKSILDNTYSLLKLSKYVFLSLNSLSRCELASALSLSETQVKIWFQNRRAKDKRIE
>GCA_910589605_Ro_OU342654.1_15575875_15576059.2
PRRQRTTFSAHQTLRLELEYARGEYVARAR
>GCA_910589605_Scr_OU342654.1_14899071_14899258
TKRQRTSYTRYQTLELEKEFHFNRYLTRRRRIEIAHALCLTERQIKIWFQNRRMKWKKEH
>GCA_910589605_ShxA_OU342654.1_15170785_15170963
KRHRTSFTTNQVIKLEEEYSRTRYVDRMRRMELSKVLRLTDRSIKVWFQNRRMKEKKER
>GCA_910589605_ShxB_OU342654.1_15162748_15162908
NRRHRTAFTTDQILELEYYYQKNKYISAAERERLSKSMNLTNRNIKIWFQNRRMKEKKSL
>GCA_910589605_ShxB_OU342654.1_15165355_15165530
IKCRRYRMAFTTEQINYLEKVFKKGPYVNSSQRQEIAEVLGISDRCVKVWFQNRRMREK
>GCA_910589605_ShxD_OU342654.1_15159830_15160020
RKRTRTAFTTSQIKILEKQFRKRPYVSPEERRVLTEQLQVSDKVVKVWFQNRRLKDKRE
>GCA_910589605_Ubx_OU342654.1_14351240_14351424
RRRGRQTYTRYQTLELEKEFHTNHYLTRRRRIEMAHALCLTERQIKIWFQNRRMKLKKEI
>GCA_910589605_abd-A_OU342654.1_14062209_14062393
RRRGRQTYTRFQTLELEKEFHFNHYLTRRRRIEIAHALCLTERQIKIWFQNRRMKLKKEL
>GCA_910589605_ftz_OU342654.1_14817383_14817561
SKRTRQTYTRFQTLELEKEFHFNKYLSRRRRIEVSHALGLTERQIKIWFQNRRMKAKKDG
>GCA_910589605_lab_OU342654.1_3271276_3271454.1
NNTGRTNFTNKQLTELEKEFHFNKYLTRARRIEIASALQLNETQVKIWFQNRRMKQKKR
>GCA_910589605_lab_OU342654.1_3271276_3271454.2
NTGRTNFTNKQLTELEKEFHFNKYLTRARRIEIASALQLNETQVKIWFQNRRMKQKKRI
>GCA_910589605_zen_OU342654.1_15136358_15136542
TKRARTAYTSSQLVELENEFHQNRYLCRPRRIELANYLQLSERQIKIWFQNRRMKYKKDN
>GCA_910589645_Abd-B_OU342601.1_2518045_2518223
VRKKRKPYSKFQTLELEKEFLFNAYVSKQKRWELARNLNLTERQVKIWFQNRRMKNKKNT
>GCA_910589645_Antp_OU342601.1_4150569_4150747
RKRGRQTYTRYQTLELEKEFHFNRYLTRRRRIEIAHALCLTERQIKIWFQNRRMKWKKEN
>GCA_910589645_Dfd_OU342601.1_4596464_4596642
PKRQRTAYTRHQILELEKEFHYNRYLTRRRRIEIAHTLVLSERQIKIWFQNRRMKWKKD
>GCA_910589645_Pb_OU342601.1_5100799_5100977.1
PRRLRTAYTNTQLLELEKEFHFNKYLCRPRRIEIAASLDLTERQV
>GCA_910589645_Pb_OU342601.1_5100799_5100977.2
NYCIREKAPQKVLSHDYFKKLMPTLCLNSIYTFQVKVWFQNRRMKHKRQT
>GCA_910589645_Ro_OU342601.1_5433875_5433999.1
FVYRCELAAALSLSETQVKIWFQNRRAKDKRIE
>GCA_910589645_Ro_OU342601.1_5433875_5433999.2
PRRQRTTFSARQTLRLELEYARGEYVARAR
>GCA_910589645_Scr_OU342601.1_4475444_4475631
TKRQRTSYTRYQTLELEKEFHFNRYLTRRRRIEIAHALCLTERQIKIWFQNRRMKWKKEH
>GCA_910589645_ShxA_OU342601.1_4808613_4808800
PKRVRTAFTSNQMIELEQEYRRTRYLDRARRLELSAHLKLNERTIKIWFQNRRMKEKKD
>GCA_910589645_ShxB_OU342601.1_4801580_4801758
NKRFRSAFTTNQLSILEHEFKKDAYVHNLRREELASKLRLSERTIKIWFQNRRMKEKRE
>GCA_910589645_ShxD_OU342601.1_4785488_4785666
CKRIRTAFTTEQIIVLEEVYVRQLYVSKIEREALTERLGLSDRAIKVWFQNRRMKGKRD
>GCA_910589645_ShxD_OU342601.1_4795737_4795900
RIRTSFTTKQLNILEEKFLKNEYIKKDERILLAERLKLGDRQICTWFQNRRMKKKREFDG
>GCA_910589645_Ubx_OU342601.1_3570212_3570396
RRRGRQTYTRYQTLELEKEFHTNHYLTRRRRIEMAHALCLTERQIKIWFQNRRMKLKKEI
>GCA_910589645_abd-A_OU342601.1_3023517_3023701
RRRGRQTYTRFQTLELEKEFHFNHYLTRRRRIEIAHALCLTERQIKIWFQNRRMKLKKEL
>GCA_910589645_ftz_OU342601.1_4333628_4333806
SKRTRQTYTRFQTLELEKEFHFNKYLSRRRRIEVSHALGLTERQIKIWFQNRRMKAKKDG
>GCA_910589645_lab_OU342602.1_1096337_1096515.1
NNTGRTNFTNKQLTELEKEFHFNKYLTRARRIEIASALQLNETQVKIWFQNRRMKQKKRI
>GCA_910589645_lab_OU342602.1_1096337_1096515.2
LTELEKEYFNKYLTRARRMEIARLLQLNEMHVKKWLRIKPTYKTN
>GCA_910589645_zen_OU342601.1_4782112_4782290
TKRARTAYTSSQLVELENEFHQNRYLCRPRRIELANYLQLSERQIKIWFQNRRMKYKKDN
>GCA_910591435_Abd-B_OU342767.1_9346243_9346421
VRKKRKPYSKFQTLELEKEFLFNAYVSKQKRWELARNLNLTERQVKIWFQNRRMKNKKNS
>GCA_910591435_Antp_OU342767.1_10243837_10244015
RKRGRQTYTRYQTLELEKEFHFNRYLTRRRRIEIAHALCLTERQIKIWFQNRRMKWKKEN
>GCA_910591435_Dfd_OU342767.1_10479564_10479742
PKRQRTAYTRHQILELEKEFHYNRYLTRRRRIEIAHTLVLSERQIKIWFQNRRMKWKKD
>GCA_910591435_Dfd_OU342767.1_10485336_10485514
PKRQRTAYTRHQILELEKEFHYNRYLTRRRRIEIAHTLVLSERQIKIWFQNRRMKWKKD
>GCA_910591435_Pb_OU342767.1_10687055_10687227.1
PRRLRTAYTNTQLLELEKEFHFNKYLCRPRRIEIAASLDLTERQVRISIVSTRNGDTY
>GCA_910591435_Pb_OU342767.1_10687055_10687227.2
VKVWFQNRRMKHKRQT
>GCA_910591435_Ro_OU342767.1_10869805_10869944
INYFRCELASALSLSETQVKIWFQNRRAKDKRIE
>GCA_910591435_Scr_OU342767.1_10408140_10408327
TKRQRTSYTRYQTLELEKEFHFNRYLTRRRRIEIAHALCLTERQIKIWFQNRRMKWKKEH
>GCA_910591435_ShxA_OU342767.1_10587660_10587838
KRIRTAFTSQQMMELEQEYARTRYLDRARRIELAEILRLNERTIKIWFQNRRMKEKKDR
>GCA_910591435_ShxB_OU342767.1_10583610_10583797
KRFRSAFTTDQVNYLEKQFKKFPYIGNAHRKEVAAVLKIPERAVKIWFQNRRMKEKKES
>GCA_910591435_ShxC_OU342767.1_10581274_10581437
QKRVRTAFSTEQLRALEKAYSRHKYVDSGMRAELAKSLNIGDKCIKIWFQNRRMKEKKES
>GCA_910591435_ShxD_OU342767.1_10578876_10579051
RKRTVFTTEQIEALEDIFKIKQYINREERQEIVKKLELDDKAVKIWFQNRRLKIKRMPQQ
>GCA_910591435_Ubx_OU342767.1_9932849_9933033
RRRGRQTYTRYQTLELEKEFHTNHYLTRRRRIEMAHALCLTERQIKIWFQNRRMKLKKEI
>GCA_910591435_abd-A_OU342767.1_9655842_9656026
RRRGRQTYTRFQTLELEKEFHFNHYLTRRRRIEIAHALCLTERQIKIWFQNRRMKLKKEL
>GCA_910591435_ftz_OU342767.1_10342755_10342933
SKRTRQTYTRFQTLELEKEFHFNKYLSRRRRIEVSHALGLTERQIKIWFQNRRMKAKKDG
>GCA_910591435_lab_OU342767.1_934645_934823
NNTGRTNFTNKQLTELEKEFHFNKYLTRARRIEIASALQLNETQVKIWFQNRRMKQKKRI
>GCA_910591435_zen_OU342767.1_10574494_10574678
TKRARTAYTSSQLVELENEFHQNRYLCRPRRIELANYLQLSERQIKIWFQNRRMKYKKDN
>GCA_910591515_Abd-B_OU342796.1_18093402_18093580
VRKKRKPYSKFQTLELEKEFLYNAYVSKQKRWELARTLNLTERQVKIWFQNRRMKNKKNS
>GCA_910591515_Antp_OU342796.1_18892631_18892809
RKRGRQTYTRYQTLELEKEFHFNRYLTRRRRIEIAHALCLTERQIKIWFQNRRMKWKKEN
>GCA_910591515_Dfd_OU342796.1_19172859_19173037
PKRQRTAYTRHQILELEKEFHYNRYLTRRRRIEIAHTLVLSERQIKIWFQNRRMKWKKDN
>GCA_910591515_Pb_OU342796.1_19321738_19321916.1
PRRLRTAYTNTQLLELEKEFHFNKYLCRPRRIEIAASLDLTERQVRITMISRIPRSLTRG
>GCA_910591515_Pb_OU342796.1_19321738_19321916.2
ILSTSRKKRVNEMYKIYANRAQKKSAGARVTKKKNTIAPLGKSLVPKSKDETQEAN
>GCA_910591515_Pb_OU342796.1_19321738_19321916.2
EFASCVSSFDFGTRLLPKGAIVFFFLVTLAPADFFCALFAYILYISFTLFFREVDR
>GCA_910591515_Scr_OU342796.1_19098564_19098751
TKRQRTSYTRYQTLELEKEFHFNRYLTRRRRIEIAHALCLTERQIKIWFQNRRMKWKKEH
>GCA_910591515_Ubx_OU342796.1_18659722_18659906
RRRGRQTYTRYQTLELEKEFHTNHYLTRRRRIEMAHSLCLTERQIKIWFQNRRMKLKKEI
>GCA_910591515_abd-A_OU342796.1_18392742_18392920
RRRGRQTYTRFQTLELEKEFHFNHYLTRRRRIEIAHALCLTERQIKIWFQNRRMKLKKEL
>GCA_910591515_ftz_OU342796.1_19048736_19048920
QKRTRQTYTRFQTLELEKEFHFNRYLTRRRRIEIAQALCLTERQIKIWFQNRRMKAKKDG
>GCA_910591515_lab_OU342796.1_19390684_19390862
NNTGRTNFTNKQLTELEKEFHFNKYLTRARRIEIASALQLNETQVKIWFQNRRMKQKKRM
>GCA_910591515_zen_OU342796.1_19229294_19229472
GKRSRTAYSSAQLVELEKEFHCGRYLCRPRRIEMAASLCLTERQIKIWFQNRRMKYKKEQ
>GCA_910591565_Abd-B_OU342873.1_23445574_23445752
VRKKRKPYSKFQTLELEKEFLFNAYVSKQKRWELARNLNLTERQVKIWFQNRRMKNKKNS
>GCA_910591565_Antp_OU342873.1_24468943_24469121
RKRGRQTYTRYQTLELEKEFHFNRYLTRRRRIEIAHALCLTERQIKIWFQNRRMKWKKEN
>GCA_910591565_Dfd_OU342873.1_24742493_24742671
PKRQRTAYTRHQILELEKEFHYNRYLTRRRRIEIAHTLVLSERQIKIWFQNRRMKWKKD
>GCA_910591565_Pb_OU342873.1_25005283_25005467
PRRLRTAYTNTQLLELEKEFHFNKYLCRPRRIEIAASLDLTERQVKSDVLFYLKTLGYNK
>GCA_910591565_Ro_OU342873.1_25226762_25226946.1
VMSFHFRCELATALSLSETQVKIWFQNRRAKDKRIE
>GCA_910591565_Ro_OU342873.1_25226762_25226946.2
PRRQRTTFSAHQTLRLELEYARGEYVARARRYVALAKGQ
>GCA_910591565_Scr_OU342873.1_24657100_24657287
TKRQRTSYTRYQTLELEKEFHFNRYLTRRRRIEIAHALCLTERQIKIWFQNRRMKWKKEH
>GCA_910591565_ShxA_OU342873.1_24865800_24865978
KRIRTAFTSQQMMELEQEYARTRYLDRSRRIELAKILNLNERTIKIWFQNRRMKEKKDR
>GCA_910591565_ShxB_OU342873.1_24862194_24862372
KAKRFRSAFTTEQIKYLDAEFRKYPYIGSARRKEVSSALNIPERAVKIWFQNRRMKEKK
>GCA_910591565_ShxC_OU342873.1_24859481_24859653
PKRVRTAYSTEQIRTLEKIYSTTKYIDAKRRKELAGTLNIGDKALKIWFQNRRMKEKKES
>GCA_910591565_ShxD_OU342873.1_24857417_24857595
RKRTAFTTEQILALEKVFRKKPYVNRDERQALVEQLQVTDRAVKVWFQNRRIKSKREELE
>GCA_910591565_Ubx_OU342873.1_24101982_24102166
RRRGRQTYTRYQTLELEKEFHTNHYLTRRRRIEMAHALCLTERQIKIWFQNRRMKLKKEI
>GCA_910591565_abd-A_OU342873.1_23768553_23768737
RRRGRQTYTRFQTLELEKEFHFNHYLTRRRRIEIAHALCLTERQIKIWFQNRRMKLKKEL
>GCA_910591565_ftz_OU342873.1_24581799_24581977
SKRTRQTYTRFQTLELEKEFHFNKYLSRRRRIEVSHALGLTERQIKIWFQNRRMKAKKDG
>GCA_910591565_lab_OU342873.1_18633254_18633432.1
NNTGRTNFTNKQLTELEKEFHFNKYLTRARRIEIASALQLNETQVKIWFQNRRMKQKKR
>GCA_910591565_lab_OU342873.1_18633254_18633432.2
NTGRTNFTNKQLTELEKEFHFNKYLTRARRIEIASALQLNETQVKIWFQNRRMKQKKRI
>GCA_910591565_zen_OU342873.1_24849207_24849391
TKRARTAYTSSQLVELENEFHQNRYLCRPRRIELANYLQLSERQIKIWFQNRRMKYKKDN
>GCA_910591585_Abd-B_OU342835.1_3295847_3296019
TARKKRKPYSKYQTLELEKEFLYNAYVSKQKRWELARQLNLTERQVKIWFQNRRMKNKK
>GCA_910591585_Antp_OU342835.1_2647700_2647878
RKRGRQTYTRYQTLELEKEFHFNRYLTRRRRIEIAHALCLTERQIKIWFQNRRMKWKKE
>GCA_910591585_Dfd_OU342835.1_2408795_2408973
PKRQRTAYTRHQILELEKEFHYNRYLTRRRRIEIAHTLVLSERQIKIWFQNRRMKWKKD
>GCA_910591585_Pb_OU342835.1_2273017_2273204.1
NFQIFSVSENGLPRRLRTAYTNTQLLELEKEFHFNKYLCRPRRIEIAASLDLTERQVR
>GCA_910591585_Pb_OU342835.1_2273017_2273204.2
YSRNITVVTALLFVTIDGEHFLPFGLFHSIRRRAVLVVSIFF
>GCA_910591585_Scr_OU342835.1_2482927_2483114
TKRQRTSYTRYQTLELEKEFHFNRYLTRRRRIEIAHALCLTERQIKIWFQNRRMKWKKE
>GCA_910591585_Ubx_OU342835.1_2829855_2830039
RRRGRQTYTRYQTLELEKEFHTNHYLTRRRRIEMAHSLCLTERQIKIWFQNRRMKLKKE
>GCA_910591585_abd-A_OU342835.1_3050142_3050326
RRRGRQTYTRFQTLELEKEFHFNHYLTRRRRIEIAHALCLTERQIKIWFQNRRMKLKKE
>GCA_910591585_ftz_OU342835.1_2518001_2518179
QKRTRQTYTRFQTLELEKEFHFNRYLTRRRRIEIAQALCLTERQIKIWFQNRRMKAKKD
>GCA_910591585_lab_OU342835.1_2227628_2227806.1
FNNTGRTNFTNKQLTELEKEFHFNKYLTRARRIEIASALQLNETQVKIWFQNRRMKQKK
>GCA_910591585_lab_OU342835.1_2227628_2227806.2
NTGRTNFTNKQLTELEKEFHFNKYLTRARRIEIASALQLNETQVKIWFQNRRMKQKKRM
>GCA_910591585_zen_OU342835.1_2344450_2344628
GKRSRTAYSSAQLVELEKEFHCGRYLCRPRRIEMAASLCLTERQIKIWFQNRRMKYKKE
>GCA_910591665_Abd-B_OU342863.1_2318983_2319161
VRKKRKPYSKYQTLELEKEFLFNAYVSKQKRWELARNLNLTERQVKIWFQNRRMKNKKNS
>GCA_910591665_Antp_OU342863.1_2799925_2800103
RKRGRQTYTRYQTLELEKEFHFNRYLTRRRRIEIAHALCLTERQIKIWFQNRRMKWKKEN
>GCA_910591665_Dfd_OU342863.1_2957769_2957947
PKRQRTAYTRHQILELEKEFHYNRYLTRRRRIEIAHTLVLSERQIKIWFQNRRMKWKKDN
>GCA_910591665_Pb_OU342863.1_3043636_3043955.1
PRRLRTAYTNTQLLELEKEFHFNKYLCRPRRIEIAASLDLTERQVSVEMGPSSEERSRRM
>GCA_910591665_Pb_OU342863.1_3043636_3043955.2
TCDPKSWQFQVKVWFQNRRMKHKRQT
>GCA_910591665_Pb_OU342863.1_3043636_3043955.2
RLPLVLHPPVLEPDLHLELPGFRIARLISACHYSRAVCRSSFSLEFCHPSRSFFTRGTH
>GCA_910591665_Scr_OU342863.1_2913517_2913704
TKRQRTSYTRYQTLELEKEFHFNRYLTRRRRIEIAHALCLTERQIKIWFQNRRMKWKKEH
>GCA_910591665_Ubx_OU342863.1_2651443_2651627
RRRGRQTYTRYQTLELEKEFHTNHYLTRRRRIEMAHSLCLTERQIKIWFQNRRMKLKKEI
>GCA_910591665_abd-A_OU342863.1_2477200_2477378
RRRGRQTYTRFQTLELEKEFHFNHYLTRRRRIEIAHALCLTERQIKIWFQNRRMKLKKEL
>GCA_910591665_ftz_OU342863.1_2890524_2890702
QKRTRQTYTRFQTLELEKEFHFNRYLTRRRRIEIAQALCLTERQIKIWFQNRRMKAKKDG
>GCA_910591665_lab_OU342863.1_3076183_3076361
NNTGRTNFTNKQLTELEKEFHFNKYLTRARRIEIASALQLNETQVKIWFQNRRMKQKKRM
>GCA_910591665_zen_OU342863.1_2994968_2995155
GKRSRTAYSSAQLVELEKEFHCGRYLCRPRRIEMAASLCLTERQIKIWFQNRRMKYKKEQ
>GCA_910591885_Abd-B_OU342938.1_2309114_2309292
VRKKRKPYSKFQTLELEKEFLFNAYVSKQKRWELARNLNLTERQVKIWFQNRRMKNKKNS
>GCA_910591885_Antp_OU342938.1_3000549_3000727
RKRGRQTYTRYQTLELEKEFHFNRYLTRRRRIEIAHALCLTERQIKIWFQNRRMKWKKEN
>GCA_910591885_Dfd_OU342938.1_3321581_3321759
PKRQRTAYTRHQILELEKEFHYNRYLTRRRRIEIAHTLVLSERQIKIWFQNRRMKWKKDN
>GCA_910591885_Pb_OU342938.1_3531006_3531151.1
PRRLRTAYTNTQLLELEKEFHFNKYLCRPRRIEIAASLDLTERQVRMIKKKCSMYSLSVS
>GCA_910591885_Pb_OU342938.1_3531006_3531151.2
LKRNAPCTAFLYQLASSVSKPFVPLIAGESLVSKQKNETQTSN
>GCA_910591885_Scr_OU342938.1_3239223_3239410
VKRQRTSYTRYQTLELEKEFHFNRYLTRRRRIEIAHALCLTERQIKIWFQNRRMKWKKEH
>GCA_910591885_Ubx_OU342938.1_2766088_2766272
RRRGRQTYTRYQTLELEKEFHTNHYLTRRRRIEMAHSLCLTERQIKIWFQNRRMKLKKEI
>GCA_910591885_abd-A_OU342938.1_2536075_2536259
RRRGRQTYTRFQTLELEKEFHFNHYLTRRRRIEIAHALCLTERQIKIWFQNRRMKLKKEL
>GCA_910591885_ftz_OU342938.1_3190981_3191165
HKRTRQTYTRSQTLELEKEFHYNRYLTRKRRVEIARILSLSERQIKIWFQNRRMKAKKNG
>GCA_910591885_lab_OU342938.1_3595563_3595741
NNTGRTNFTNKQLTELEKEFHFNKYLTRARRIEIASALQLNETQVKIWFQNRRMKQKKRM
>GCA_910591885_zen_OU342938.1_3396835_3397013
TKRSRTAYTSAQLVVLEKEFNGMHYLCRPRRIEMAASLSLTERQIKIWFQNRRMKHKKDQ
>GCA_910592155_Abd-B_OU342968.1_19033662_19033840
VRKKRKPYSKFQTLELEKEFLFNAYVSKQKRWELARNLNLTERQVKIWFQNRRMKNKKNS
>GCA_910592155_Antp_OU342968.1_20097794_20097972
RKRGRQTYTRYQTLELEKEFHFNRYLTRRRRIEIAHALCLTERQIKIWFQNRRMKWKKEN
>GCA_910592155_Dfd_OU342968.1_20421590_20421768
PKRQRTAYTRHQILELEKEFHYNRYLTRRRRIEIAHTLVLSERQIKIWFQNRRMKWKKD
>GCA_910592155_Pb_OU342968.1_20812113_20812252.1
PRRLRTAYTNTQLLELEKEFHFNKYLCRPRRIEIAASLDLTERQVRFELLPTYQIKSKYL
>GCA_910592155_Pb_OU342968.1_20812113_20812252.2
QLFPLLFQVKVWFQNRRMKHKRQT
>GCA_910592155_Ro_OU342968.1_21166078_21166238
VFVIYSRCELAAALSLSETQVKIWFQNRRAKDKRIE
>GCA_910592155_Scr_OU342968.1_20320337_20320524
TKRQRTSYTRYQTLELEKEFHFNRYLTRRRRIEIAHALCLTERQIKIWFQNRRMKWKKEH
>GCA_910592155_ShxA_OU342968.1_20627386_20627567
KRLRTAFTSHQMMELEQEFTRTRYLDRPRRLELAVQLNLNERTIKIWFQNRRMKEKKDR
>GCA_910592155_ShxB_OU342968.1_20621264_20621442
QVKRFRSAFTTMQISLLEKEFKKDPYVTNMRREHVANTLNLPERAVKIWFQNRRMKEKR
>GCA_910592155_ShxC_OU342968.1_20619025_20619209
PKRIRTAFTTEQLNQLEDTFHQHPYIDAKKRAELAKRTKVGERQIKIWFQNRRMKKKRQS
>GCA_910592155_ShxD_OU342968.1_20608645_20608826
RKRYRTAFTTDQILALEEVYNTQTYINKNERQVLTEKLKISDRAIKVWFQNRRMKGKRE
>GCA_910592155_Ubx_OU342968.1_19703949_19704133
RRRGRQTYTRYQTLELEKEFHTNHYLTRRRRIEMAHALCLTERQIKIWFQNRRMKLKKEI
>GCA_910592155_abd-A_OU342968.1_19378103_19378287
RRRGRQTYTRFQTLELEKEFHFNHYLTRRRRIEIAHALCLTERQIKIWFQNRRMKLKKEL
>GCA_910592155_ftz_OU342968.1_20229829_20230007
SKRTRQTYTRFQTLELEKEFHFNKYLSRRRRIEVSHALGLTERQIKIWFQNRRMKAKKDG
>GCA_910592155_lab_OU342968.1_1885986_1886164
NNTGRTNFTNKQLTELEKEFHFNKYLTRARRIEIASALQLNETQVKIWFQNRRMKQKKRI
>GCA_910592155_zen_OU342968.1_20598938_20599122
TKRARTAYTSSQLVELENEFHQNRYLCRPRRIELANYLQLSERQIKIWFQNRRMKYKKDN
>GCA_910592295_Abd-B_OU342943.1_3915618_3915796
VRKKRKPYSKFQTLELEKEFLFNAYVSKQKRWELARNLNLTERQVKIWFQNRRMKNKKNS
>GCA_910592295_Antp_OU342943.1_4606769_4606947
RKRGRQTYTRYQTLELEKEFHFNRYLTRRRRIEIAHALCLTERQIKIWFQNRRMKWKKEN
>GCA_910592295_Dfd_OU342943.1_4813322_4813500
PKRQRTAYTRHQILELEKEFHYNRYLTRRRRIEIAHTLVLSERQIKIWFQNRRMKWKKDN
>GCA_910592295_Pb_OU342943.1_4928256_4928407.1
PRRLRTAYTNTQLLELEKEFHFNKYLCRPRRIEIAASLDLTERQVRTMRKEHDTPLAELI
>GCA_910592295_Pb_OU342943.1_4928256_4928407.2
EKSTILPLLNLSYSHPPRTKTVRSFQVKVWFQNRRMKHKRQT
>GCA_910592295_Scr_OU342943.1_4760061_4760248
TKRQRTSYTRYQTLELEKEFHFNRYLTRRRRIEIAHALCLTERQIKIWFQNRRMKWKKEH
>GCA_910592295_Ubx_OU342943.1_4403860_4404044
RRRGRQTYTRYQTLELEKEFHTNHYLTRRRRIEMAHSLCLTERQIKIWFQNRRMKLKKEI
>GCA_910592295_abd-A_OU342943.1_4178035_4178219
RRRGRQTYTRFQTLELEKEFHFNHYLTRRRRIEIAHALCLTERQIKIWFQNRRMKLKKEL
>GCA_910592295_ftz_OU342943.1_4728318_4728502
QKRTRQTYTRFQTLELEKEFHFNRYLTRRRRIEIAQALCLTERQIKIWFQNRRMKAKKDG
>GCA_910592295_lab_OU342943.1_4979150_4979328
NNTGRTNFTNKQLTELEKEFHFNKYLTRARRIEIASALQLNETQVKIWFQNRRMKQKKRM
>GCA_910592295_zen_OU342943.1_4861776_4861969
SKRSRTAYSSAQLVELEKEFHCGRYLCRPRRIEMAASLCLTERQIKIWFQNRRMKYKKEQ
>GCA_910592335_Abd-B_OU342954.1_24732225_24732403
VRKKRKPYSKFQTLELEKEFLFNAYVSKQKRWELARNLNLTERQVKIWFQNRRMKNKKN
>GCA_910592335_Antp_OU342954.1_23702412_23702590
RKRGRQTYTRYQTLELEKEFHFNRYLTRRRRIEIAHALCLTERQIKIWFQNRRMKWKKE
>GCA_910592335_Dfd_OU342954.1_23369815_23369993
PKRQRTAYTRHQILELEKEFHYNRYLTRRRRIEIAHTLVLSERQIKIWFQNRRMKWKKD
>GCA_910592335_Pb_OU342954.1_23054943_23055262.1
KFPYKNSFFFSENGLPRRLRTAYTNTQLLELEKEFHFNKYLCRPRRIEIAASLDLTERQ
>GCA_910592335_Pb_OU342954.1_23054943_23055262.2
QVKVWFQNRRMKHKRQTLGKQGDDRDDEDSINSDGGKSSKMSSDKFLDDELSKKSCQGC
>GCA_910592335_Scr_OU342954.1_23473647_23473834
TKRQRTSYTRYQTLELEKEFHFNRYLTRRRRIEIAHALCLTERQIKIWFQNRRMKWKKE
>GCA_910592335_Ubx_OU342954.1_24027394_24027578
RRRGRQTYTRYQTLELEKEFHTNHYLTRRRRIEMAHALCLTERQIKIWFQNRRMKLKKE
>GCA_910592335_abd-A_OU342954.1_24383692_24383876
RRRGRQTYTRFQTLELEKEFHFNHYLTRRRRIEIAHALCLTERQIKIWFQNRRMKLKKE
>GCA_910592335_ftz_OU342954.1_23540723_23540901
NKRTRQTYTRYQTLELEKEFHSNKYLTRRRRVEISQALCLSERQIKIWFQNRRMKAKKD
>GCA_910592335_lab_OU342954.1_22999288_22999466.1
LNTGRTNFTNKQLTELEKEFHFNKYLTRARRIEIASALQLNETQVKIWFQNRRMKQKKR
>GCA_910592335_lab_OU342954.1_22999288_22999466.2
LNTGRTNFTNKQLTELEKEFHFNKYLTRARRIEIASALQLNETQVKIWFQNRRMKQKKR
>GCA_910592335_zen_OU342954.1_23265018_23265196
TKRARTAYTSNQLVELEKEFHASRYLCRPRRIQMARALNLSERQIKIWFQNRRMKYKKEQ
>GCA_910592335_zen_OU342954.1_23274481_23274659
TKRARTAYTSNQLVELEKEFHASRYLCRPRRIQMARALNLSERQIKIWFQNRRMKYKKEQ
>GCA_910592335_zen_OU342954.1_23283943_23284121
TKRARTAYTSNQLVELEKEFHASRYLCRPRRIQMARALNLSERQIKIWFQNRRMKYKKEQ
>GCA_910592335_zen_OU342954.1_23291115_23291293
MKRQRTTFTGDQILELEKEFQLNHRIDRLRRIRISESLNLSERQIRTWFQNRRTKEKKEQ
>GCA_910592335_zen_OU342954.1_23300717_23300895
TKRARTAYTSNQLVELEKEFHASRYLCRPRRIQMARALNLSERQIKIWFQNRRMKYKKEQ
>GCA_910592335_zen_OU342954.1_23309073_23309251
MKRQRTTFTGDQILELEKEFQLNHRIDRLRRIRISESLNLSERQIRTWFQNRRTKEKKEQ
>GCA_910592335_zen_OU342954.1_23317274_23317452
MKRQRTTFTGDQILELEKEFQLNHRIDRLRRIRISESLNLSERQIRTWFQNRRTKEKKEQ
>GCA_910593695_Abd-B_OU343052.1_49582684_49582862
VRKKRKPYSKFQTLELEKEFLYNAYVSKQKRWELARNLNLTERQVKIWFQNRRMKNKKNS
>GCA_910593695_Antp_OU343052.1_47948563_47948741
RKRGRQTYTRYQTLELEKEFHFNRYLTRRRRIEIAHALCLTERQIKIWFQNRRMKWKKE
>GCA_910593695_Dfd_OU343052.1_47115564_47115742
PKRQRTAYTRHQILELEKEFHYNRYLTRRRRIEIAHTLVLSERQIKIWFQNRRMKWKKD
>GCA_910593695_Pb_OU343052.1_46677552_46677598
GHFAPLAALLRHFVVEEFVGHFPALAAVTGHRVFIVAVVSLFTQALAFVFHAAILKPHLH
>GCA_910593695_Scr_OU343052.1_47366297_47366484
TKRQRTSYTRYQTLELEKEFHFNRYLTRRRRIEIAHALCLTERQIKIWFQNRRMKWKKE
>GCA_910593695_Ubx_OU343052.1_48728911_48729095
RRRGRQTYTRYQTLELEKEFHTNHYLTRRRRIEMAHALCLTERQIKIWFQNRRMKLKKE
>GCA_910593695_abd-A_OU343052.1_50554097_50554281
RRRGRQTYTRFQTLELEKEFHFNHYLTRRRRIEIAHALCLTERQIKIWFQNRRMKLKKEL
>GCA_910593695_ftz_OU343052.1_47556256_47556434
SSKRTRQTYTRFQTLELEKEFHFNKYLTRRRRIEIAHALCLTERQIKIWFQNRRMKAKK
>GCA_910593695_lab_OU343052.1_46564566_46564744.1
LNTGRTNFTNKQLTELEKEFHFNKYLTRARRIEIASALQLNETQVKIWFQNRRMKQKKR
>GCA_910593695_lab_OU343052.1_46564566_46564744.2
LNTGRTNFTNKQLTELEKEFHFNKYLTRARRIEIASALQLNETQVKIWFQNRRMKQKKR
>GCA_910593695_zen_OU343052.1_46922712_46922890
TKRARTAYTSSQLVELEKEFLYNKYLCRPRRIQMAQSLNLTERQIKIWFQNRRMKYKKE
>GCA_910593735_Abd-B_OU343041.1_11285297_11285475
VRKKRKPYSKYQTLELEKEFLFNAYVSKQKRWELARNLNLTERQVKIWFQNRRMKNKKN
>GCA_910593735_Antp_OU343041.1_10819778_10819956
RKRGRQTYTRYQTLELEKEFHFNRYLTRRRRIEIAHALCLTERQIKIWFQNRRMKWKKE
>GCA_910593735_Dfd_OU343041.1_10666028_10666206
PKRQRTAYTRHQILELEKEFHYNRYLTRRRRIEIAHTLVLSERQIKIWFQNRRMKWKKD
>GCA_910593735_Pb_OU343041.1_10581577_10581911.1
VLSCLISVTENGLPRRLRTAYTNTQLLELEKEFHFNKYLCRPRRIEIAASLDLTERQVS
>GCA_910593735_Pb_OU343041.1_10581577_10581911.2
RNITVVTALLLLVAVDGEYLLALRLLDAIRRRAFLLVAILLAQRLPLVLHPPVLEPDLHL
>GCA_910593735_Scr_OU343041.1_10708960_10709147
TKRQRTSYTRYQTLELEKEFHFNRYLTRRRRIEIAHALCLTERQIKIWFQNRRMKWKKE
>GCA_910593735_Ubx_OU343041.1_10962167_10962351
RRRGRQTYTRYQTLELEKEFHTNHYLTRRRRIEMAHSLCLTERQIKIWFQNRRMKLKKE
>GCA_910593735_abd-A_OU343041.1_11132690_11132874
RRRGRQTYTRFQTLELEKEFHFNHYLTRRRRIEIAHALCLTERQIKIWFQNRRMKLKKE
>GCA_910593735_ftz_OU343041.1_10731823_10732001
QKRTRQTYTRFQTLELEKEFHFNRYLTRRRRIEIAQALCLTERQIKIWFQNRRMKAKKD
>GCA_910593735_lab_OU343041.1_10549488_10549666.1
FNNTGRTNFTNKQLTELEKEFHFNKYLTRARRIEIASALQLNETQVKIWFQNRRMKQKK
>GCA_910593735_lab_OU343041.1_10549488_10549666.2
NTGRTNFTNKQLTELEKEFHFNKYLTRARRIEIASALQLNETQVKIWFQNRRMKQKKRM
>GCA_910593735_zen_OU343041.1_10629167_10629345
KRSRTAYSSAQLVELEKEFHCGRYLCRPRRIEMAASLCLTERQIKIWFQNRRMKYKKEQ
>GCA_910594885_Abd-B_OU343114.1_22851132_22851277.1
VRKKRKPYSKYQTLELEKEFLYNAYVSKQKRWELARNLNLTERQVSLYLFLFSVTLFISY
>GCA_910594885_Abd-B_OU343114.1_22851132_22851277.2
VKIWFQNRRMKNKKNS
>GCA_910594885_Antp_OU343114.1_23882119_23882297
RKRGRQTYTRYQTLELEKEFHFNRYLTRRRRIEIAHALCLTERQIKIWFQNRRMKWKKEN
>GCA_910594885_Dfd_OU343114.1_24146478_24146656
PKRQRTAYTRHQILELEKEFHYNRYLTRRRRIEIAHTLVLSERQIKIWFQNRRMKWKKDN
>GCA_910594885_Pb_OU343114.1_24321193_24321326.1
PRRLRTAYTNTQLLELEKEFHFNKYLCRPRRIEIAASLDLTERQAIIIIIIIIITIKI
>GCA_910594885_Pb_OU343114.1_24321193_24321326.2
IYNITCFNKKLKVKVWFQNRRMKHKRQT
>GCA_910594885_Scr_OU343114.1_24054392_24054579
TKRQRTSYTRYQTLELEKEFHFNRYLTRRRRIEIAHALCLTERQIKIWFQNRRMKWKKEH
>GCA_910594885_Ubx_OU343114.1_23476658_23476842
RRRGRQTYTRYQTLELEKEFHTNHYLTRRRRIEMAHALCLTERQIKIWFQNRRMKLKKEI
>GCA_910594885_abd-A_OU343114.1_23113370_23113554
RRRGRQTYTRFQTLELEKEFHFNHYLTRRRRIEIAHALCLTERQIKIWFQNRRMKLKKEL
>GCA_910594885_ftz_OU343114.1_23977751_23977929
NKRCRQTYTNTQTKILEKTFSITQYVTRDKRMDLASTINLSEGQIKVWFQNRRMKEKTHG
>GCA_910594885_lab_OU343114.1_24405905_24406149.1
NNSGRTNFTNKQLTELEKEFHFNKYLTRARRIEIANALQLNETQVIK
>GCA_910594885_lab_OU343114.1_24405905_24406149.2
YLTRARRIEIANALQLNETQVIK
>GCA_910594885_zen_OU343114.1_24200288_24200472
RKRSRTAFTPAQVQRMEKEFVKNGYISKARRIEVAERLSLTERQVKVWFQNRRMKQKHET
>GCA_910594945_Abd-B_OU343128.1_20263748_20263926
VRKKRKPYSKFQTLELEKEFLFNAYVSKQKRWELARNLNLTERQVKIWFQNRRMKNKKN
>GCA_910594945_Antp_OU343128.1_19348459_19348637
RKRGRQTYTRYQTLELEKEFHFNRYLTRRRRIEIAHALCLTERQIKIWFQNRRMKWKKE
>GCA_910594945_Dfd_OU343128.1_19116898_19117076
PKRQRTAYTRHQILELEKEFHYNRYLTRRRRIEIAHTLVLSERQIKIWFQNRRMKWKKDN
>GCA_910594945_Pb_OU343128.1_18891110_18891417.1
LLTSIIFITENGLPRRLRTAYTNTQLLELEKEFHFNKYLCRPRRIEIAASLDLTERQVR
>GCA_910594945_Pb_OU343128.1_18891110_18891417.2
PWQLFLPDSGPSSSKNLSSPVLELLPPSDVVESLSSPSSVLLSVCLLCFIRLFWNQTFT
>GCA_910594945_Ro_OU343128.1_18695456_18695583.1
RCELASALSMSETQVKIWFQNRRAKDKRIEKAQLDQQYRYAHFFFFLLAFPQLCWGQVC
>GCA_910594945_Ro_OU343128.1_18695456_18695583.2
LRLELEYARGEYVARARRYIPFLYSLMYLPT
>GCA_910594945_Scr_OU343128.1_19192359_19192546
TKRQRTSYTRYQTLELEKEFHFNRYLTRRRRIEIAHALCLTERQIKIWFQNRRMKWKKE
>GCA_910594945_ShxA_OU343128.1_19005307_19005485
QKRIRTAFTSQQMMELEQEYTRTRYLDRARRIELAEILRLNERTIKIWFQNRRMKEKKDR
>GCA_910594945_ShxB_OU343128.1_19010229_19010413
IKRIRSAFTTDQVNYLEKQFKKFPYIGNAHRKEVAANLNIPERAVKIWFQNRRMKEKKDS
>GCA_910594945_ShxC_OU343128.1_19018600_19018775
KRVRTAFSTEQLRALERTYSRHKYIDSEKRAELAKSLNIGDKCIKIWFQNRRVKAKKES
>GCA_910594945_ShxD_OU343128.1_19021010_19021188
VIRKRKRTVFTTEQVEALEEIFKTKQYITREERKDIVDTLNISDKGAKIWFQNRRLKMK
>GCA_910594945_Ubx_OU343128.1_19654463_19654647
RRRGRQTYTRYQTLELEKEFHTNHYLTRRRRIEMAHALCLTERQIKIWFQNRRMKLKKE
>GCA_910594945_abd-A_OU343128.1_19941947_19942131
RRRGRQTYTRFQTLELEKEFHFNHYLTRRRRIEIAHALCLTERQIKIWFQNRRMKLKKE
>GCA_910594945_ftz_OU343128.1_19260917_19261095
GSKRTRQTYTRFQTLELEKEFHFNKYLSRRRRIEVSHALGLTERQIKIWFQNRRMKAKK
>GCA_910594945_lab_OU343128.1_1169382_1169560
NNTGRTNFTNKQLTELEKEFHFNKYLTRARRIEIASALQLNETQVKIWFQNRRMKQKKRI
>GCA_910594945_zen_OU343128.1_19024798_19024982
TKRARTAYTSSQLVELENEFHQNRYLCRPRRIELANYLQLSERQIKIWFQNRRMKYKKD
>GCA_910595825_Abd-B_OU343161.1_75559837_75559970.1
QCTPPSGMEWTTQATVRKKRKPYSKFQTIELEKEFLFNAYVSKQKRWELARNLNLTERQ
>GCA_910595825_Abd-B_OU343161.1_75559837_75559970.2
VKIWFQNRRMKNKKNSQRQVNQQNNNNSSNSNHNHGQAPHQHPNAHHLNLGLGMGHHTT
>GCA_910595825_Antp_OU343161.1_73352556_73352734
RKRGRQTYTRYQTLELEKEFHFNRYLTRRRRIEIAHALCLTERQIKIWFQNRRMKWKKE
>GCA_910595825_Dfd_OU343161.1_72739832_72740010
PKRQRTAYTRHQILELEKEFHYNRYLTRRRRIEIAHTLVLSERQIKIWFQNRRMKWKKD
>GCA_910595825_Pb_OU343161.1_67684900_67685036.1
ITIDLFAENGLPRRLRTAYTNTQLLELEKEFHFNKYLCRPRRIEIAASLDLTERQ
>GCA_910595825_Pb_OU343161.1_67684900_67685036.2
VKVWFQNRRMKHKRQTLSKTDDEDNKDSLKGDDDNQSDSSKLDCAFQKKQTN
>GCA_910595825_Scr_OU343161.1_72947138_72947325
TKRQRTSYTRYQTLELEKEFHFNRYLTRRRRIEIAHALCLTERQIKIWFQNRRMKWKKE
>GCA_910595825_Ubx_OU343161.1_74249688_74249872
RRRGRQTYTRYQTLELEKEFHTNHYLTRRRRIEMAHALCLTERQIKIWFQNRRMKLKKE
>GCA_910595825_abd-A_OU343161.1_74926737_74926921
RRRGRQTYTRFQTLELEKEFHFNHYLTRRRRIEIAHALCLTERQIKIWFQNRRMKLKKE
>GCA_910595825_ftz_OU343161.1_73122356_73122534
SKRTRQTYTRYQTLELEKEFHFNRYITRRRRIDIANALNLTERQIKIWFQNRRMKSKKD
>GCA_910595825_lab_OU343161.1_67309456_67309583.1
LLLMGNGNNNTNNNSGRTNFTNKQLTELEKEFHFNRYLTRARRIEIANTLQLNETQVSV
>GCA_910595825_lab_OU343161.1_67309456_67309583.2
QVKIWFQNRRMKQKKRVKEGLIPADVLNQQQQSTSSQSNNSNSNVNNNTSSNRSLSPNA
>GCA_910595825_zen_OU343161.1_67987354_67987532
FSNALLLRDPSDGMRIIFNHFQLTELQSELNENIYLPRTRRIVRSKRLDLEEIQDKLKY
>GCA_910595825_zen_OU343161.1_67990254_67990426
RLYKKTNKLRILKYRLYFFLPGTASIKKSTKSNEVVKYMLGLRTAFTNYQFVE
>GCA_910595825_zen_OU343161.1_67999243_67999427
SGIMRRRTRTIFTDFQLSELNREFNTYIYLPRIRRIEISNRLDLEERHVKVWFQNRRMK
>GCA_910595825_zen_OU343161.1_68029391_68029569
TATCKDYFTNYQISELKREFTDNNYPGRTCRIDICNRLGLEVRQVKVWFQNQRQKFKDSL
>GCA_910595825_zen_OU343161.1_68048669_68048847
APRVRTAFTNYQFTELEREFQQCIYLHQARRINIATRLGLNEIQVKVWFKNRRAKYKKSS
>GCA_910595825_zen_OU343161.1_68051711_68051886
NFRRARTSFTNDQIAELEREFKIASYPSRLHRLEISRRLHLEERQVKVWFQNRRSKEKK
>GCA_910595825_zen_OU343161.1_68078312_68078490
APRVRTAFTNYQFTELEREFHQCIYLHQARRIDIATRLGLNERQVKVWFMNRRSKHKKSS
>GCA_910595825_zen_OU343161.1_68081938_68082113
NFRRARTSFTNVQIAELEREFKIAFYPSRLHRLEISRRLHLVERQVKVWFQNRRSKEKK
>GCA_910595825_zen_OU343161.1_68099347_68099525
APRVRTAFTNYQFTELEREFHQCIYLHQARRIDIATRLGLNERQVKVWFMNRRSKHKKSS
>GCA_910595825_zen_OU343161.1_68106350_68106525
NFRRARKSFTNHQIAELEGELKDCYCPSRMHRLEISRRLHLEEMQVEVWFQNRRIKERK
>GCA_910595825_zen_OU343161.1_68118233_68118405
PNTRVKRYRTMFTNLQLFHLESEFNIKNELPRLRRIQIAERLELSESQVKVWFQNRRAK
>GCA_910595825_zen_OU343161.1_68125337_68125509
VKRYRTMFTNLQLFHLESEFNIKNELPRLRRIQIAERLELSESQVKVWFQNRRAKFRNAA
>GCA_910595825_zen_OU343161.1_68135020_68135195
FRRARKSFTNHQIAELEGELKDCYCPSRMHRLEISRRLHLEEMQVEVWFQNRRIKERKLF
>GCA_910595825_zen_OU343161.1_68142316_68142494
APRVRTAFTNYQFTELEREFHQCIYLHQVRRIDIATRLGLNERQVKVWFMNRRSKHKKS
>GCA_910595825_zen_OU343161.1_68160372_68160550
APRVRTAFTNYQFTELEREFHQCIYLHQARRIDIATRLGLNERQVKVWFMNRRSKHKKS
>GCA_910595825_zen_OU343161.1_68184389_68184567
APRVRTAFTNYQFTELEREFHQCIYLHQARRIDIATRLGLNERQVKVWFMNRRSKHKKS
>GCA_910595825_zen_OU343161.1_68202333_68202511
APRVRTAFTNYQFTELEREFHQCIYLHQARRIDIATRLGLNERQVKVWFMNRRSKHKKS
>GCA_910595825_zen_OU343161.1_68223425_68223588
KNELKKNKKTVYSPFQLTDLEREFQEEIYLPRSRRIAISRRLDLEEIKVKVWFQNRRTK
>GCA_910595825_zen_OU343161.1_68229840_68230024
VKRYRTVFTNLQLFHLENEFNIKDELPRLRRIQIAERLELSENQVKVWFQNRRAKVRKIR
>GCA_910595825_zen_OU343161.1_68235466_68235629
KNELKKNKKTVYSPFQLTDLEREFQEEIYLPRSRRIAISRRLDLEEIKVKVWFQNRRTK
>GCA_910595825_zen_OU343161.1_68241882_68242066
VKRYRTVFTNLQLFHLENEFNIKDELPRLRRIQIAERLELSENQVKVWFQNRRAKVRKIR
>GCA_910595825_zen_OU343161.1_68256572_68256744
RGIFNLRTLILELDINLTLKFESYRDINPLFTRQVIIDFEFTLKMNQLKMLKQCSKSF
>GCA_910595825_zen_OU343161.1_68257397_68257566
RGIFNLRTLILELDINLTLKFESYRDINPLFTRQVIIDFEFTLKMNQLKMLKQCSKSF
>GCA_910595825_zen_OU343161.1_68260275_68260450
MIHLESEFKIDDNLPRIRRIKTAEQLELSKSQVKVWFQNRRAKIRKAT
>GCA_910595825_zen_OU343161.1_68262097_68262206
LARIRRIKIAEQLELPKSQVKVWFQNRRAKIQVMV
>GCA_910595825_zen_OU343161.1_68262097_68262206
IIHLESEFKIDNNLLVYEGLRSRNNLNCLRVKLRSGSKIGGRRSKSW
>GCA_910595825_zen_OU343161.1_68264279_68264394
MIHLESEFKSTITCLVYEGLRSRNNLNCLRVKLRSGSKIGGRRFKSW
>GCA_910595825_zen_OU343161.1_68266609_68266745
AAANLQKEEKLVPLYLCGFSSRMAGLILNCFNFFHR
>GCA_910595825_zen_OU343161.1_68266609_68266745
LTSRIDISNRLGLKVKQVKVLFQNRWKKLKQFSINPAILDEKPHKYSGTNFSSFCRFAA
>GCA_910595825_zen_OU343161.1_68270989_68271131
ADELGPPSSHQISKYERALRCVFTQVYLGRRLEISRFLRLHEILVNVWFQNHHSKLIKLL
>GCA_910595825_zen_OU343161.1_68295911_68296095
VKRYRTVFTNLQLFHLENEFNIKDELPRLRRIQIAERLELSENQVKVWFQNRRAKVRKIR
>GCA_910595825_zen_OU343161.1_68301406_68301569
KNELKKNKKTVYSPFQLTDLEREFQEEIYLPRSRRIAISRRLDLEEIKVKVWFQNRRTK
>GCA_910595825_zen_OU343161.1_68307820_68308004
VKRYRTVFTNLQLFHLENEFNIKDELPRLRRIQIAERLELSENQVKVWFQNRRAKVRKIR
>GCA_910595825_zen_OU343161.1_68321882_68322063
LNDFEHCFSNFNRFILRVNLKSKIITCLVCEGLRSRNNLNYLRVKLRSSSKIGGRRLES
>GCA_910595825_zen_OU343161.1_68322956_68323125
NPLTIFSHFQLKEFEREFKEEIYLLRSRRFAISRRLDLKEIYVKVWFQNRRMQLKKSI
>GCA_910595825_zen_OU343161.1_68325539_68325723
FILRVNSKSTITCLVYEGLRSRNNLNYLKVKLRSGSKIGGR
>GCA_910595825_zen_OU343161.1_68325539_68325723
FKLFRDLNPSYTRQVIVDFEFTLKMNHLNMLKRCSKLF
>GCA_910595825_zen_OU343161.1_68327087_68327196
LTSSIQSADFETLPSRVYLLQVKASRDSDPAAMWNSLSNSASWKWLKIVHGFQSNNILL
>GCA_910595825_zen_OU343161.1_68328805_68328920
MIHLESEFKSTITCLVYEGLRSRNNLNCLRVKLRSGSKIGGRRSKSW
>GCA_910595825_zen_OU343161.1_68346410_68346522
ESSQIGVRTDYQFVELDREFDKCIYLHQARLIDIFKHLERKNRSWYG
>GCA_910595825_zen_OU343161.1_68348334_68348479
LPNTENVLSSTQLIELLREFHIKAYLPHRIQIAENLNFLRRNLKHRSRTRRSSSDASS
>GCA_910595825_zen_OU343161.1_68349175_68349302
LPNTENVLSSTQLIELLREFHIKAYLPHRIQIAENLNFLRRNLKHRSRTRRSSSDASS
>GCA_910595825_zen_OU343161.1_68388017_68388198
KCKRARTAFTSFQLIQLEREFFINKFYLCRPRRIQIAERLELSERQVKIWFQNRRMKRKK
>GCA_910595825_zen_OU343161.1_68402541_68402719
KCKRIRTAFSSFQLMQLEREFHTNKYLCRPRRIDIAERLELSERQVKIWFQNRRMKRKK
>GCA_910595825_zen_OU343161.1_68422745_68422923
CKRARTAFSSYQLMQLEREFHTNQYLCRPRRIDIAERLELSERQVKIWFQNRRMKRKKDA
>GCA_910595825_zen_OU343161.1_68472024_68472202
CKRARTAFSSFQLMQLEREFYTNKYLCRPRRIDIAERLELSERQVKIWFQNRRMKRKKDA
>GCA_910595825_zen_OU343161.1_72578103_72578293
HRRKRTVFTINQVNELKNCFLQSQYVNPERAQKIAEKFSLPIGPVKTWFKNYRRKTKLKEE
>GCA_911387685_Abd-B_OU426853.1_2693708_2693886
VRKKRKPYSKYQTLELEKEFLFNAYVSKQKRWELARTLNLTERQVKIWFQNRRMKNKKN
>GCA_911387685_Antp_OU426853.1_2031063_2031241
RKRGRQTYTRYQTLELEKEFHFNRYLTRRRRIEIAHALCLTERQIKIWFQNRRMKWKKE
>GCA_911387685_Dfd_OU426853.1_1825121_1825299
PKRQRTAYTRHQILELEKEFHYNRYLTRRRRIEIAHTLVLSERQIKIWFQNRRMKWKKD
>GCA_911387685_Pb_OU426853.1_1700368_1700513.1
TIISFLLENGLPRRLRTAYTNTQLLELEKEFHFNKYLCRPRRIEIAASLDLTERQVRMI
>GCA_911387685_Pb_OU426853.1_1700368_1700513.2
VKVWFQNRRMKHKRQTLSKEDGDEKDGSTSDGMEKSKNEKMLGIDAEEKKSCHNCDISG
>GCA_911387685_Scr_OU426853.1_1883950_1884137
TKRQRTSYTRYQTLELEKEFHFNRYLTRRRRIEIAHALCLTERQIKIWFQNRRMKWKKE
>GCA_911387685_Ubx_OU426853.1_2238859_2239043
RRRGRQTYTRYQTLELEKEFHTNHYLTRRRRIEMAHALCLTERQIKIWFQNRRMKLKKE
>GCA_911387685_abd-A_OU426853.1_2463300_2463478
RRRGRQTYTRFQTLELEKEFHFNHYLTRRRRIEIAHALCLTERQIKIWFQNRRMKLKKE
>GCA_911387685_ftz_OU426853.1_1918314_1918492
NKRTRQTYTRYQTLELEKEFYTSRYLSRKRRMEISHLLGLTERQIKIWYQNRRMKAKKES
>GCA_911387685_lab_OU426853.1_1654830_1655008.1
FNNTGRTNFTNKQLTELEKEFHFNKYLTRARRIEIASALQLNETQVKIWFQNRRMKQKK
>GCA_911387685_lab_OU426853.1_1654830_1655008.2
NTGRTNFTNKQLTELEKEFHFNKYLTRARRIEIASALQLNETQVKIWFQNRRMKQKKRM
>GCA_911387685_zen_OU426853.1_1775859_1776040
KRTRTAYTSFQLVELEKEFQKGRYLCRPRRIEMAEILFLTERQIKIWFQNRRMKHKKEE
>GCA_911387755_Abd-B_OU426988.1_149669382_149669521.1
TPPSAMEWTTQVTVRKKRKPYSKFQTIELEKEFLYNAYVSKQKRWELARNLNLTERQVS
>GCA_911387755_Abd-B_OU426988.1_149669382_149669521.2
VKIWFQNRRMKNKKNSQRQVNQQNNNNNNNGQAPPQHPNAHHLNLGLGMGHHTTKMH
>GCA_911387755_Antp_OU426988.1_146567055_146567233
RKRGRQTYTRYQTLELEKEFHFNRYLTRRRRIEIAHALCLTERQIKIWFQNRRMKWKKE
>GCA_911387755_Dfd_OU426988.1_145677400_145677578
PKRQRTAYTRHQILELEKEFHYNRYLTRRRRIEIAHTLVLSERQIKIWFQNRRMKWKKD
>GCA_911387755_Pb_OU426988.1_152168125_152168300
FGRRVRTAFTNSQLIDLEREFSKCIYLHRSRRIEISARLDLNEKQVKVWFQNRRMKLKK
>GCA_911387755_Pb_OU426988.1_152745790_152745983.1
PRRLRTAYTNTQLLELEKEFHFNKYLCRPRRIEIAASLDLTERQV
>GCA_911387755_Pb_OU426988.1_152745790_152745983.2
VELQFTPSQTDSHCIIILNFSKVKVWFQNRRMKHKRQT
>GCA_911387755_Scr_OU426988.1_145987333_145987520
TKRQRTSYTRYQTLELEKEFHFNRYLTRRRRIEIAHALCLTERQIKIWFQNRRMKWKKE
>GCA_911387755_Ubx_OU426988.1_147706911_147707095
RRRGRQTYTRYQTLELEKEFHTNHYLTRRRRIEMAHALCLTERQIKIWFQNRRMKLKKE
>GCA_911387755_abd-A_OU426988.1_148732103_148732287
RRRGRQTYTRFQTLELEKEFHFNHYLTRRRRIEIAHALCLTERQIKIWFQNRRMKLKKE
>GCA_911387755_ftz_OU426988.1_146207776_146207954
SKRTRQTYTRYQTLELEKEFHFNRYITRRRRIDIASALSLTERQIKIWFQNRRMKSKKD
>GCA_911387755_lab_OU426988.1_153263372_153263496.1
NNSGRTNFTNKQLTELEKEFHFNRYLTRARRIEIANTLQLNETQVSVIHYLICLTDYLRN
>GCA_911387755_lab_OU426988.1_153263372_153263496.2
FNRYLTRARRIEIANTLQLNETQVSVIHYLICLTDYLRNLTILGENMVSESTNETKETS
>GCA_911387755_zen_OU426988.1_145458376_145458557
RRPRRSRTVFTRDQVAELKYYFMQCSYVNTERAEQLANKLSMPIGPVRIWFKNQRRKMK
>GCA_911387755_zen_OU426988.1_152119429_152119607
CKRARTAFSSNQLIQLEREFHTNKYLCRPRRIEISQRLELSERQVKIWFQNRRMKSKKD
>GCA_911387755_zen_OU426988.1_152295546_152295724
GPRVRTAFTESQLMELELEFGRCIYLHRARRIDISKRLGLNEKVVKVWFQNRRMKFKKTM
>GCA_911387755_zen_OU426988.1_152310639_152310817
GPRVRTAFTDSQLMELEREFGRCIYLHQARRIDISKRLGLNEKVVKVWFQNRRMKFKKTA
>GCA_911387755_zen_OU426988.1_152320657_152320835
GPRVRTAFTDSQLMELEREFGRCIYLHQARRIDISKRLGLNEKVIKVWFQNRRMKFKKT
>GCA_911387765_Abd-B_OU426956.1_10238415_10238593
VRKKRKPYSKFQTLELEKEFLFNAYVSKQKRWELARNLNLTERQVKIWFQNRRMKNKKN
>GCA_911387765_Antp_OU426956.1_8991953_8992131
RKRGRQTYTRYQTLELEKEFHFNRYLTRRRRIEIAHALCLTERQIKIWFQNRRMKWKKE
>GCA_911387765_Dfd_OU426956.1_8668555_8668733
PKRQRTAYTRHQILELEKEFHYNRYLTRRRRIEIAHTLVLSERQIKIWFQNRRMKWKKDN
>GCA_911387765_Pb_OU426956.1_8343033_8343352.1
FYLCSITENGLPRRLRTAYTNTQLLELEKEFHFNKYLCRPRRIEIAASLDLTERQVNIS
>GCA_911387765_Pb_OU426956.1_8343033_8343352.2
TPLATLFPREWSIIIKEFVKPRFAFASLRRRGVLVVAIFTF
>GCA_911387765_Ro_OU426956.1_8078764_8078867
RCELATALSLSETQVKIWFQNRRAKDKRIEKAQLDQQY
>GCA_911387765_Scr_OU426956.1_8758973_8759160
TKRQRTSYTRYQTLELEKEFHFNRYLTRRRRIEIAHALCLTERQIKIWFQNRRMKWKKE
>GCA_911387765_ShxA_OU426956.1_8518643_8518827
PKRIRTAFTSNQMLELEQEYAKTRYLDRSRRIELSEQLQLNERTIKIWFQNRRMKEKKDR
>GCA_911387765_ShxB_OU426956.1_8524535_8524713
VKRYRSAFTTGQINYLEDQFKKCPYIGNTNRKEVASVLNISERAIKIWFQNRRMKEKKEV
>GCA_911387765_ShxC_OU426956.1_8526977_8527158
KTKRNRTMFTTEQIRLLENVFLRSKYIDIERRRELAECLKMDQKCIKVWFQNRRMKEKR
>GCA_911387765_ShxD_OU426956.1_8529682_8529863
RKRTVFTTEQIVAMESVFKKRPYVTKADRLLLTQKLNISEKAIKVWFQNRRRATEKSNNE
>GCA_911387765_Ubx_OU426956.1_9457058_9457242
RRRGRQTYTRYQTLELEKEFHTNHYLTRRRRIEMAHALCLTERQIKIWFQNRRMKLKKE
>GCA_911387765_abd-A_OU426956.1_9867155_9867339
RRRGRQTYTRFQTLELEKEFHFNHYLTRRRRIEIAHALCLTERQIKIWFQNRRMKLKKE
>GCA_911387765_ftz_OU426956.1_8858622_8858800
GSKRTRQTYTRFQTLELEKEFHFNKYLSRRRRIEVSHALGLTERQIKIWFQNRRMKAKK
>GCA_911387765_lab_OU426956.1_26134900_26135078.1
NNTGRTNFTNKQLTELEKEFHFNKYLTRARRIEIASALQLNETQVKIWFQNRRMKQKKR
>GCA_911387765_lab_OU426956.1_26134900_26135078.2
NTGRTNFTNKQLTELEKEFHFNKYLTRARRIEIASALQLNETQVKIWFQNRRMKQKKRI
>GCA_911387765_zen_OU426956.1_8531541_8531725
GFTKRARTAYTSSQLVELENEFHQNRYLCRPRRIELANYLQLSERQIKIWFQNRRMKYK
>GCA_911387775_Abd-B_OU426896.1_10569477_10569655
VRKKRKPYSKFQTLELEKEFLFNAYVSKQKRWELARNLNLTERQVKIWFQNRRMKNKKNS
>GCA_911387775_Antp_OU426896.1_11536688_11536866
RKRGRQTYTRYQTLELEKEFHFNRYLTRRRRIEIAHALCLTERQIKIWFQNRRMKWKKEN
>GCA_911387775_Dfd_OU426896.1_11773509_11773687
PKRQRTAYTRHQILELEKEFHYNRYLTRRRRIEIAHTLVLSERQIKIWFQNRRMKWKKD
>GCA_911387775_Pb_OU426896.1_12016333_12016469.1
PRRLRTAYTNTQLLELEKEFHFNKYLCRPRRIEIAASLDLTERQVNR
>GCA_911387775_Pb_OU426896.1_12016333_12016469.2
KLLHTFKSHFQVKVWFQNRRMKHKRQT
>GCA_911387775_Ro_OU426896.1_12212744_12212871
RLATSIFIYIDLYLYRCELASALSLSETQVKIWFQNRRAKDKRIE
>GCA_911387775_Scr_OU426896.1_11705592_11705779
TKRQRTSYTRYQTLELEKEFHFNRYLTRRRRIEIAHALCLTERQIKIWFQNRRMKWKKEH
>GCA_911387775_ShxA_OU426896.1_11897691_11897875
KRIRTAFTSQQMLELEQEYARTRYLDRTRRIELSDILQLNERTIKIWFQNRRMKEKKDR
>GCA_911387775_ShxB_OU426896.1_11892233_11892411
VKRYRSAFTTSQINYLEKQFEKCPYIGSAARKEVANLLNIPERAIKIWFQNRRMKEKKE
>GCA_911387775_ShxC_OU426896.1_11889608_11889780
KKRNRTLFTTDQVRMLENVFAKSKYIDVERRREISQCLQIEQKCIKIWFQNRRMKEKKEL
>GCA_911387775_ShxD_OU426896.1_11887513_11887700
YFKSITKRKRKRTIFTTEQIIVMEGVFKKRPYVSKEERLFLSKKLNITEKAIKIWFQNR
>GCA_911387775_Ubx_OU426896.1_11162668_11162852
RRRGRQTYTRYQTLELEKEFHTNHYLTRRRRIEMAHALCLTERQIKIWFQNRRMKLKKEI
>GCA_911387775_abd-A_OU426896.1_10871015_10871199
RRRGRQTYTRFQTLELEKEFHFNHYLTRRRRIEIAHALCLTERQIKIWFQNRRMKLKKEL
>GCA_911387775_ftz_OU426896.1_11628944_11629122
SKRTRQTYTRFQTLELEKEFHFNKYLSRRRRIEVSHALGLTERQIKIWFQNRRMKAKKDG
>GCA_911387775_lab_OU426896.1_990884_991062
NNTGRTNFTNKQLTELEKEFHFNKYLTRARRIEIASALQLNETQVKIWFQNRRMKQKKRI
>GCA_911387775_zen_OU426896.1_11885602_11885786
TKRARTAYTSSQLVELENEFHQNRYLCRPRRIELANYLQLSERQIKIWFQNRRMKYKKDN
>GCA_911387785_Abd-B_OU426983.1_82394303_82394481
VRKKRKPYSKFQTLELEKEFLFNAYVSKQKRWELARNLNLTERQVKIWFQNRRMKNKKN
>GCA_911387785_Antp_OU426983.1_80320727_80320914
RKRGRQTYTRYQTLELEKEFHFNRYLTRRRRIEIAHALCLTERQIKIWFQNRRMKWKKE
>GCA_911387785_Dfd_OU426983.1_46329721_46329899
PKRQRTAYTRHQILELEKEFHYNKYLTRRRRIEIAHTLCLSERQIKIWFQNRRMKWKKD
>GCA_911387785_Pb_OU426983.1_45823296_45823450
LLLMSTENGLPRRLRTAYTNTQLLELEKEFHFNKYLCRPRRIEIAASLDLTERQ
>GCA_911387785_Scr_OU426983.1_79820499_79820686
TKRQRTSYTRYQTLELEKEFHFNRYLTRRRRIEIAHALCLTERQIKIWFQNRRMKWKKE
>GCA_911387785_Ubx_OU426983.1_80982355_80982539
RRRGRQTYTRYQTLELEKEFHTNHYLTRRRRIEMAHALCLTERQIKIWFQNRRMKLKKE
>GCA_911387785_abd-A_OU426983.1_79977420_79977598
RTRQTYSRYQTLELEKEFHYNKYLSRKRRIEISNELCLTERQIKIWFQNRRMKLKKEIG
>GCA_911387785_abd-A_OU426983.1_81658455_81658639
RRRGRQTYTRFQTLELEKEFHFNHYLTRRRRIEIAHALCLTERQIKIWFQNRRMKLKKE
>GCA_911387785_lab_OU426983.1_24541388_24541566
NNTGRTNFTNKQLTELEKEFHFNKYLTRARRIEIASALQLNETQVKIWFQNRRMKQKKRM
>GCA_911387785_zen_OU426983.1_46069212_46069390
KSNKRARTAYTSTQLVELEKEFHFNRYLCRPRRIEMASLLRLTERQIKIWFQNRRMKYK
>GCA_911387795_Abd-B_OU426925.1_8438704_8438882
VRKKRKPYSKFQTLELEKEFLFNAYVSKQKRWELARNLNLTERQVKIWFQNRRMKNKKN
>GCA_911387795_Antp_OU426925.1_7552325_7552503
RKRGRQTYTRYQTLELEKEFHFNRYLTRRRRIEIAHALCLTERQIKIWFQNRRMKWKKE
>GCA_911387795_Dfd_OU426925.1_7316579_7316757
PKRQRTAYTRHQILELEKEFHYNRYLTRRRRIEIAHTLVLSERQIKIWFQNRRMKWKKDN
>GCA_911387795_Pb_OU426925.1_6718776_6718939
SIVFITENGLPRRLRTAYTNTQLLELEKEFHFNKYLCRPRRIEIAASLDLTERQVRMKI
>GCA_911387795_Ro_OU426925.1_6532402_6532553.1
RCELASALSLSETQVKIWFQNRRAKDKRIEKAQLDQQYRY
>GCA_911387795_Ro_OU426925.1_6532402_6532553.2
LLFLAVARRRRKESRPRRQRTTFSAHQTLRLELEYARGEYVARARRY
>GCA_911387795_Scr_OU426925.1_7390292_7390479
TKRQRTSYTRYQTLELEKEFHFNRYLTRRRRIEIAHALCLTERQIKIWFQNRRMKWKKE
>GCA_911387795_ShxA_OU426925.1_6829081_6829259
QKRIRTAFTTQQIMELEREYARIPYIDRARRMELAAFLRLNERTIKIWFQNRRMKEKKVR
>GCA_911387795_ShxA_OU426925.1_6829834_6829931
QKRIRTAFTTQQIMELEREYARIPYIDRARRMELAAFLRLNERTIKIWFQNRRMKEKKVR
>GCA_911387795_ShxA_OU426925.1_6839055_6839236
QKRIRTAFTTQQIMELEQEYARIPYIDRARRMELADFLCLNERTIKIWFQNHRMREMKVR
>GCA_911387795_ShxA_OU426925.1_6845389_6845570
KKRTRTAFTTQQIMELEQEYARIPYIDRARRMELAASLRLNERSIMIWFQNRRMKEKKIR
>GCA_911387795_ShxA_OU426925.1_6856617_6856798
QKRIRTAFTTQQIMELEQEYARIPYIDRARRMELAAFLRLNERTIKIWFQNRRMKEKKVR
>GCA_911387795_ShxA_OU426925.1_6861427_6861605
KKRTRTAFTTQQIMELEQEYARIPYIDRARRMELAAFLRLDERTIKIWFQNRRMKEKKVR
>GCA_911387795_ShxA_OU426925.1_6865704_6865864
STSVERGCVMHFSATKKKGYARIPYIDRARRMELAAFLRLNERTIKIWFQNRRMKEKKVR
>GCA_911387795_ShxA_OU426925.1_6877233_6877357
YARIPHLDRACRLEFADFLRLNERTIKIWFQNRRMKQKKDRAESMEDSEDVSTSVSSPD
>GCA_911387795_ShxA_OU426925.1_6877861_6878018
YARIPHLDRACRLEFADFLRLNERTIKIWFQNRRMKQKKDRAESMEDSEDVSTSVSSPD
>GCA_911387795_ShxA_OU426925.1_6878489_6878667
YARIPHLDRACRLEFADFLRLNERTIKIWFQNRRMKQKKDRAESMEDSEDVSTSVSSPD
>GCA_911387795_ShxA_OU426925.1_6879075_6879253
QKRIRTAFTTQQIMELEQENARIPHLDRARRLEPADFLRLNERTIKIWFQNRRMKQKKD
>GCA_911387795_ShxA_OU426925.1_6879711_6879889
KRIRTAFTTQQIMELEQENARIPHLDCARRLEPADFLRLNERTIKIWFQNRRMKQKKDR
>GCA_911387795_ShxA_OU426925.1_6880297_6880475
KKQKRIRTAFTTQQIMELEQENARIPHLDRARRIEPADFLRLNERTIKIWFQNRLMKQ
>GCA_911387795_ShxA_OU426925.1_6880883_6881061
KAIRITFTTQQIMELEQENARIPHLDRALRLEPADFLRLNERTIKIWFQNRRMKQKKDR
>GCA_911387795_ShxA_OU426925.1_6881469_6881653
TKAIRITFTTQQIMELEQENARIPHLDRALRLEPADFLRLNERTIKIWFQNRRMKQKKD
>GCA_911387795_ShxA_OU426925.1_6882105_6882262
IRTAFTTQQIMELEQQYARIPHLDRARRLEHADFLRLNERTIKIWFQNRRMNQMKDRAE
>GCA_911387795_ShxA_OU426925.1_6882715_6882899
YARIPHLDRACRLEFADFLRLNERTIKIWFQNRRMKQKKDRAESMEDSEDVSTSVSSPD
>GCA_911387795_ShxA_OU426925.1_6887523_6887698
KRISTAFTTQQIMELEKENARIPHLDRARRLELADFLRLNERTIKIWFQNRRMKQKKDR
>GCA_911387795_ShxA_OU426925.1_6888108_6888289
KRISTAFTTQQIMELEKENARIPHLDRARRLELADFLRLNERTIKIWFQNRRMKQKKDR
>GCA_911387795_ShxA_OU426925.1_6888736_6888911
KRISTAFTTQQIMEFEQENARIPHLDRARRLEPADFLRLNERTIKIWFQNRRMKQKKDR
>GCA_911387795_ShxA_OU426925.1_6889321_6889499
KRISTAFTTQQIMEFEQENARIPHLDRARRLEPADFLRLNERTIKIWFQNRRMKQKKDR
>GCA_911387795_ShxA_OU426925.1_6889950_6890110
IRTAFTTQQIMELEQEYARIPHLDRACRLEPADFLRLNERTINIWFQNRPMKQKKDRAE
>GCA_911387795_ShxA_OU426925.1_6890530_6890714
IRTAFTTQQIMELEQEYARIPHLDRACRLEPADFLRLNERTINIWFQNRPMKQKKDRAE
>GCA_911387795_ShxA_OU426925.1_6890766_6890848
IRTAFTTQQIMELEQEYARIPHLDRACRLEPADFLRLNERTINIWFQNRPMKQKKDRAE
>GCA_911387795_ShxA_OU426925.1_6899620_6899798
TTQQIMELEQENARIPHLDRALRLEPADFLRLNERTIKIWFQNRRMKQKKDRAESMEDS
>GCA_911387795_ShxA_OU426925.1_6900244_6900401
KAIRITFTTQQIMELEQENARIPHLDRALRLEPADFLRLNERTIKIWFQNRRMKQKKDR
>GCA_911387795_ShxA_OU426925.1_6900828_6901006
KAIRITFTTQQIMELEQENARIPHLDRALRLEPADFLRLNERTIKIWFQNRRMKQKKDR
>GCA_911387795_ShxA_OU426925.1_6901421_6901578
KAIRITFTTQQIMELEQENARIPHLDRALRLEPADFLRLNERTIKIWFQNRRMKQKKDR
>GCA_911387795_ShxA_OU426925.1_6902007_6902182
YARIPHFDRARRLEPADFLRLNERTIKIWFQNRRMKQKKDRAESMEDSEDVSTSVSSPD
>GCA_911387795_ShxA_OU426925.1_6902638_6902825
IRTAFTTQQIMELEQQYARIPHLDRARRHEHADFLRLNERTIKIWFQNRRMNQMKDRAE
>GCA_911387795_ShxA_OU426925.1_6903250_6903434
YARIPHFDRARRLEPADFLRLNERTIKIWFQNRRMKQKKDRAESMEDSEDVSTSVSSPD
>GCA_911387795_ShxA_OU426925.1_6917367_6917545
PKRIRTAFTTQQIMELEQEYARIPYIDRARRMELAAFLRLNERTIKIWFQNRRMKEKKVE
>GCA_911387795_ShxA_OU426925.1_6922160_6922341
QKRIRTAFTTQQIMELEQEYARIPYIDRARRMELAAFLRLDERTIKIWFQNRRMKEKKVR
>GCA_911387795_ShxA_OU426925.1_6932166_6932287
YARIPHLDRACRLEFADFLRLNERTIKIWFQNRRMKQKKDRAESMEDSEDVSTSVSSPD
>GCA_911387795_ShxA_OU426925.1_6932791_6932948
QKRIRTAFTTQQIMELEQENARIPHLDRARRLEPADFLRLNERTIKIWFQNRRMKQKKD
>GCA_911387795_ShxA_OU426925.1_6933418_6933599
YARIPHLDRACRLEFADFLRLNERTIKIWFQNRRMKQKKDRAESMEDSEDVSTSVSSPD
>GCA_911387795_ShxA_OU426925.1_6934003_6934181
QKRIRTAFTTQQIMELEQENARIPHLDRARRLEPADFLRLNERTIKIWFQNRRMKQKKD
>GCA_911387795_ShxA_OU426925.1_6934639_6934817
KRIRTAFTTQQIMELEQENARIPHLDCARRLEPADFLRLNERTIKIWFQNRRMKQKKDR
>GCA_911387795_ShxA_OU426925.1_6935225_6935403
KKQKRIRTAFTTQQIMELEQENARIPHLDRARRIEPADFVRLNERTIKIWFQNRLMKQ
>GCA_911387795_ShxA_OU426925.1_6935811_6935998
YARIPHLDRACRLEFADFLRLNERTIKIWFQNRRMKQKKDRAESMEDSEDVSTSVSSPD
>GCA_911387795_ShxA_OU426925.1_6936447_6936604
IRTAFTTQQIMELEQQYARIPHLDRARRLEHADFLRLNERTIKIWFQNRRMNQMKDRAE
>GCA_911387795_ShxA_OU426925.1_6937057_6937241
IRTAFTTQQIMELEQQYARIPHLDRARRLEHADFLRLNERTIKIWFQNRRMNQMKDRAE
>GCA_911387795_ShxA_OU426925.1_6942870_6943054
IRTAFTTQQIMELEQEYARIPHLDRACRLEPADFLRLNERTIKIWFQNRRMKQKKDRAE
>GCA_911387795_ShxA_OU426925.1_6943106_6943188
IRTAFTTQQIMELEQEYARIPHLDRACRLEPADFLRLNERTIKIWFQNRRMKQKKDRAE
>GCA_911387795_ShxA_OU426925.1_6943596_6943783
IRTAFTTQQIMELEQEYARIPHLDRACRLEPADFLRLNERTIKIWFQNRRMKQKKDRAE
>GCA_911387795_ShxA_OU426925.1_6944213_6944373
KAIRITFTTQQIMELEQENARIPHLDRALRLEPADFLRLNERTIKIWFQNRRMKQKKDR
>GCA_911387795_ShxA_OU426925.1_6944803_6944960
IRTAFTTQQIMELEQQYARIPHLDRARRLEHADFLRLNERTIKIWFQNRRMNQMKDRAE
>GCA_911387795_ShxA_OU426925.1_6945413_6945597
IRTAFTTQQIMELEQQYARIPHLDRARRLEHADFLRLNERTIKIWFQNRRMNQMKDRAE
>GCA_911387795_ShxA_OU426925.1_6962999_6963177
PKRIRTAFTTQQIMELEQEYARIPYIDRARRMELAAFLRLNERNIKIWFQNRRMKEKKVR
>GCA_911387795_ShxA_OU426925.1_6975019_6975197
KRMRTAFTTQQIMELEQENARIPYIDRARRMELAAFLRLNERTIMIWFQNRCMKQRKDR
>GCA_911387795_ShxA_OU426925.1_6980013_6980194
QKRIRTVFKTQQIMKLEQEYARRPQLDRARRLELADFLHLNECTIKIWFQNRRKKQKKDQ
>GCA_911387795_ShxA_OU426925.1_6989667_6989848
KRIRTAFTTQQIMELEQEYTRIPYIDRARRMELAAFLHLNERTIKIWFQNRRMKEKKVR
>GCA_911387795_ShxA_OU426925.1_6995448_6995626
PKRIRTAFTTQQIMELEQEYARIPYIDRARRMELAAFLRLNERNIKIWFQNRRMKEKKV
>GCA_911387795_ShxA_OU426925.1_7016542_7016642
TKRIRTAFTTQQIMELEQEYARIPHLDRARRLEHADFLRLNERTVKIWFQNRRMNQMKDR
>GCA_911387795_ShxA_OU426925.1_7017098_7017276
TKRIRTAFTTQQIMELEQEYARIPHLDRARRLEHADFLRLNERTVKIWFQNRRMNQMKDR
>GCA_911387795_ShxA_OU426925.1_7017706_7017884
TKRIRTAFTTQQIMELEQEYARIPHLDRARRLEHADFLRLNERTVKIWFQNRRMNQMKDR
>GCA_911387795_ShxA_OU426925.1_7018330_7018508
TKRIRTAFTTQQIMELEQENARIPHLDRARRLEHADFLRLNERTIKIWFQNRRMMQKKDR
>GCA_911387795_ShxA_OU426925.1_7018967_7019145
TKRIRTAFTTQQIMELEQENARIPHLDRARRLEHADFLRLNERTIKIWFQNRRMMQKKDR
>GCA_911387795_ShxA_OU426925.1_7019598_7019776
YARIPHLDRACRLEFADFLRLNERTIKIWFQNRRMKQKKDR
>GCA_911387795_ShxA_OU426925.1_7020229_7020407
YARIPHLDRACRLEFADFLRLNERTIKIWFQNRRMKQKKDR
>GCA_911387795_ShxA_OU426925.1_7020853_7021031
YARIPHLDRACRLEFADFLRLNERTIKIWFQNRRMKQKKDR
>GCA_911387795_ShxA_OU426925.1_7021490_7021668
QKRIRTAFTTQQIMELEQENARIPHLNRACRLEFADFLRLNERTIKIWFQNRRMKQKKDR
>GCA_911387795_ShxA_OU426925.1_7022099_7022277
QKRIRTAFTTQQIMELEQENARIPHLNRACRLEFADFLRLNERTIKIWFQNRRMKQKKDR
>GCA_911387795_ShxA_OU426925.1_7022723_7022901
YARIPHLDRACRLEFADFLRLNERTIKIWFQNRRMKQKKDR
>GCA_911387795_ShxA_OU426925.1_7023360_7023538
YARIPHLDRACRLEFADFLRLNERTIKIWFQNRRMKQKKDR
>GCA_911387795_ShxA_OU426925.1_7023984_7024162
YARIPHLDRACRLEFADFLRLNERTIKIWFQNRRMKQKKDR
>GCA_911387795_ShxA_OU426925.1_7024621_7024799
QKRIRTAFTTQQIMELEQENARIPHLNRACRLEFADFLRLNERTIKIWFQNRRMKQKKDR
>GCA_911387795_ShxA_OU426925.1_7025230_7025408
QKRIRTAFTTQQIMELEQENARIPHLNRACRLEFADFLRLNERTIKIWFQNRRMKQKKDR
>GCA_911387795_ShxA_OU426925.1_7025860_7026038
QKRIRTAFTTQQIMELEQENARIPHLNRACRLEFADFLRLNERTIKIWFQNRRMKQKKDR
>GCA_911387795_ShxA_OU426925.1_7026446_7026624
TKRIRTAFTTQQIMELEQENARIPHLDCARRLEPADFLRLNERTIKIWFQNRRMKQKKDR
>GCA_911387795_ShxA_OU426925.1_7027079_7027257
TKRIRTAFTTQQIMELEQENARIPHLDCARRLEPADFLRLNERTIKIWFQNRRMKQKKDR
>GCA_911387795_ShxA_OU426925.1_7032870_7033054
QKRIRTAFTTQQIMELEQQYARIPHLDRARRLEPADFLRLNERTIK
>GCA_911387795_ShxA_OU426925.1_7033504_7033658
QKRIRTAFTTQQIMELEQENARVPHLNRARRLEPADFLLLNERTIKIWFQNRRMMQKKDR
>GCA_911387795_ShxA_OU426925.1_7034067_7034245
TKRIRTAFTTQQIMELEQENARIPHLDRARRLEHADFLRLNERTIKIWFQNRRMMQKKDR
>GCA_911387795_ShxA_OU426925.1_7034698_7034876
TKRIRTAFTTQQIMELEQENARIPHLDRARRLEHADFLRLNERTIKIWFQNRRMMQKKDR
>GCA_911387795_ShxA_OU426925.1_7035329_7035507
TKRIRTAFTTQQIMELEQENARIPHLDRARRLEHADFLRLNERTIKIWFQNRRMMQKKDR
>GCA_911387795_ShxA_OU426925.1_7035960_7036138
QKRIRTAFTTQQIMELEQENARIPHLNRACRLEFADFLRLNERTIKIWFQNRRMKQKKDR
>GCA_911387795_ShxA_OU426925.1_7036569_7036747
QKRIRTAFTTQQIMELEQENARIPHLNRACRLEFADFLRLNERTIKIWFQNRRMKQKKDR
>GCA_911387795_ShxA_OU426925.1_7037199_7037377
QKRIRTAFTTQQIMELEQENARIPHLNRACRLEFADFLRLNERTIKIWFQNRRMKQKKDR
>GCA_911387795_ShxA_OU426925.1_7037785_7037963
TKAIRITFTTQQIMELEQENARIPHLDRALRLEPADFLRLNERTIKIWFQNRLMKQ
>GCA_911387795_ShxA_OU426925.1_7038418_7038596
TKRIRTAFTTQQIMELEQENARIPHLDRARRLEHADFLRLNERTIKIWFQNRRMNQMKDR
>GCA_911387795_ShxA_OU426925.1_7039049_7039227
QKRIRTAFTTQQIMELEQENARIPHLNRACRLEFADFLRLNERTIKIWFQNRRMKQKKDR
>GCA_911387795_ShxA_OU426925.1_7039658_7039836
QKRIRTAFTTQQIMELEQENARIPHLNRACRLEFADFLRLNERTIKIWFQNRRMKQKKDR
>GCA_911387795_ShxA_OU426925.1_7040282_7040460
QKRIRTAFTTQQIMELEQENARIPHLNRACRLEFADFLRLNERTIKIWFQNRRMKQKKDR
>GCA_911387795_ShxA_OU426925.1_7040874_7041052
QKRIRTAFTTQQIMELEQEYARIPYIDSARRLELADLLRLNERRIKIWFQNRRMKQKKDR
>GCA_911387795_ShxA_OU426925.1_7041508_7041686
QKRIRTAFTTQQIMELEQEYARIPYIDSARRLELADLLRLNERRIKIWFQNRRMKQKKDR
>GCA_911387795_ShxA_OU426925.1_7055990_7056168
KRIRTAFTTQQIMELEQEYARIPYIDRARRMELAAFLHLNERTIKIWFQNRRMKEKKVR
>GCA_911387795_ShxA_OU426925.1_7064102_7064280
KKPKRIRTAFTTQQIMELEQEYARIPYIDRARRMELAAFLRLNERTIKIWFQNRRMKEK
>GCA_911387795_ShxA_OU426925.1_7080019_7080203
QKCIRTAFTTQQIMELEQQYARIPHLDRARRLEHADFLRLNERTIKIWFQNRRMNQMKDR
>GCA_911387795_ShxA_OU426925.1_7080631_7080809
QKCIRTAFTTQQIMELEQQYARIPHLDRARRLEHADFLRLNERTIKIWFQNRRMNQMKDR
>GCA_911387795_ShxA_OU426925.1_7081223_7081401
QKRIRTAFTTQQIMELEQENARIPHLDRARRIEPADFLRLNERTIKIWFQNRLMKQ
>GCA_911387795_ShxA_OU426925.1_7081809_7081987
TKRIRTAFTTQQIMELEQENARIPHLDRARRLEHADFLRLNERTVKIWFQNRRMNQMKDR
>GCA_911387795_ShxA_OU426925.1_7082440_7082618
TKRIRTAFTTQQIMELEQENARIPHLDRARRLEHADFLRLNERTVKIWFQNRRMNQMKDR
>GCA_911387795_ShxA_OU426925.1_7083049_7083227
TKRIRTAFTTQQIMELEQENARIPHLDRARRLEHADFLRLNERTVKIWFQNRRMNQMKDR
>GCA_911387795_ShxA_OU426925.1_7083680_7083858
YARIPHLDRACRLEFADFLRLNERTIKIWFQNRRMKQKKDR
>GCA_911387795_ShxA_OU426925.1_7084310_7084488
TKRIRTAFTTQQIMELEQENARIPHLDRARRLEHADFLRLNERTIKIWFQNRRMNQMKDR
>GCA_911387795_ShxA_OU426925.1_7084941_7085119
TKRIRTAFTTQQIMELEQENARIPHLDRARRLEHADFLRLNERTIKIWFQNRRMNQMKDR
>GCA_911387795_ShxA_OU426925.1_7085550_7085728
TKRIRTAFTTQQIMELEQENARIPHLDRARRLEHADFLRLNERTIKIWFQNRRMNQMKDR
>GCA_911387795_ShxA_OU426925.1_7086181_7086359
TKRIRTAFTTQQIMELEQENARIPHLDRARRLEHADFLRLNERTIKIWFQNRRMNQMKDR
>GCA_911387795_ShxA_OU426925.1_7086790_7086968
YARIPHLDRACRLEFADFLRLNERTIKIWFQNRRMKQKKDR
>GCA_911387795_ShxA_OU426925.1_7087421_7087599
YARIPHLDRACRLEFADFLRLNERTIKIWFQNRRMKQKKDR
>GCA_911387795_ShxA_OU426925.1_7088045_7088223
YARIPHLDRACRLEFADFLRLNERTIKIWFQNRRMKQKKDR
>GCA_911387795_ShxA_OU426925.1_7088682_7088860
QKRIRTAFTTQQIMELEQENARIPHLNRACRLEFADFLRLNERTIKIWFQNRRMKQKKDR
>GCA_911387795_ShxA_OU426925.1_7089291_7089469
QKRIRTAFTTQQIMELEQENARIPHLNRACRLEFADFLRLNERTIKIWFQNRRMKQKKDR
>GCA_911387795_ShxA_OU426925.1_7097125_7097309
QKRIRTAFTTQQIMELEQQYARIPHLDRARRLEPADFLRLNERTIK
>GCA_911387795_ShxA_OU426925.1_7097759_7097913
QKRIRTAFTTQQIMELEQENARIPHLNRARRLEPADFLLPNERTIKIWFQNRRMMQKKDR
>GCA_911387795_ShxA_OU426925.1_7098289_7098467
TKRIRTAFTTQQIMELEQENARIPHLDRARRLEHADFLRLNERTIKIWFQNRRMMQKKDR
>GCA_911387795_ShxA_OU426925.1_7098920_7099098
YARIPHLDRACRLEFADFLRLNERTIKIWFQNRRMKQKKDR
>GCA_911387795_ShxA_OU426925.1_7099551_7099729
YARIPHLDRACRLEFADFLRLNERTIKIWFQNRRMKQKKDR
>GCA_911387795_ShxA_OU426925.1_7100175_7100353
YARIPHLDRACRLEFADFLRLNERTIKIWFQNRRMKQKKDR
>GCA_911387795_ShxA_OU426925.1_7100812_7100990
TKRIRTAFTTQQIMELEQENARIPHLDRARRLEHADFLRLNERTIKIWFQNRRMNQMKDR
>GCA_911387795_ShxA_OU426925.1_7101421_7101599
TKRIRTAFTTQQIMELEQENARIPHLDRARRLEHADFLRLNERTIKIWFQNRRMNQMKDR
>GCA_911387795_ShxA_OU426925.1_7102051_7102229
QKRIRTAFTTQEIMELEQENARIPHLNRACRLEFADFLRLNERTIKIWFQNRRMKQKKDR
>GCA_911387795_ShxA_OU426925.1_7102637_7102815
TKRIRTAFTTQQIMELEQENARIPHLDCARRLEPADFLRLNERTIKIWFQNRRMKQKKDR
>GCA_911387795_ShxA_OU426925.1_7103270_7103448
TKRIRTAFTTQQIMELEQENARIPHLDCARRLEPADFLRLNERTIKIWFQNRRMKQKKDR
>GCA_911387795_ShxA_OU426925.1_7110892_7111076
QKRIRTAFTTQQIMELEQQYARIPHLDRARRLEPADFLRLNERTIK
>GCA_911387795_ShxA_OU426925.1_7111526_7111680
QKRIRTAFTTQQIMELEQENARIPHLNRARRLEPADFLLPNERTIKIWFQNRRMMQKKDR
>GCA_911387795_ShxA_OU426925.1_7112056_7112234
TKRIRTAFTTQQIMELEQENARIPHLDRARRLEHADFLRLNERTIKIWFQNRRMMQKKDR
>GCA_911387795_ShxA_OU426925.1_7112687_7112865
YARIPHLDRACRLEFADFLRLNERTIKIWFQNRRMKQKKDR
>GCA_911387795_ShxA_OU426925.1_7113318_7113496
YARIPHLDRACRLEFADFLRLNERTIKIWFQNRRMKQKKDR
>GCA_911387795_ShxA_OU426925.1_7113942_7114120
YARIPHLDRACRLEFADFLRLNERTIKIWFQNRRMKQKKDR
>GCA_911387795_ShxA_OU426925.1_7114579_7114757
TKRIRTAFTTQQIMELEQENARIPHLDRARRLEHADFLRLNERTIKIWFQNRRMNQMKDR
>GCA_911387795_ShxA_OU426925.1_7115188_7115366
TKRIRTAFTTQQIMELEQENARIPHLDRARRLEHADFLRLNERTIKIWFQNRRMNQMKDR
>GCA_911387795_ShxA_OU426925.1_7115812_7115990
QKRIRTAFTTQEIMELEQENARIPHLNRACRLEFADFLRLNERTIKIWFQNRRMKQKKDR
>GCA_911387795_ShxA_OU426925.1_7116404_7116582
TKRIRTAFTTQQIMELEQENARIPHLDCARRLEPADFLRLNERTIKIWFQNRRMKQKKDR
>GCA_911387795_ShxA_OU426925.1_7117037_7117215
TKRIRTAFTTQQIMELEQENARIPHLDCARRLEPADFLRLNERTIKIWFQNRRMKQKKDR
>GCA_911387795_ShxA_OU426925.1_7124651_7124835
QKRIRTAFTTQQIMELEQQYARIPHLDRARRLEPADFLRLNERTIK
>GCA_911387795_ShxA_OU426925.1_7125285_7125439
QKRIRTAFTTQQIMELEQENARIPHLNRARRLEPADFLLPNERTIKIWFQNRRMMQKKDR
>GCA_911387795_ShxA_OU426925.1_7125815_7125993
TKRIRTAFTTQQIMELEQENARIPHLDRARRLEHADFLRLNERTIKIWFQNRRMMQKKDR
>GCA_911387795_ShxA_OU426925.1_7126446_7126624
TKRIRTAFTTQQIMELEQENARIPHLDRARRLEHADFLRLNERTIKIWFQNRRMMQKKDR
>GCA_911387795_ShxA_OU426925.1_7127077_7127255
YARIPHLDRACRLEFADFLRLNERTIKIWFQNRRMKQKKDR
>GCA_911387795_ShxA_OU426925.1_7127701_7127879
YARIPHLDRACRLEFADFLRLNERTIKIWFQNRRMKQKKDR
>GCA_911387795_ShxA_OU426925.1_7128338_7128516
TKRIRTAFTTQQIMELEQENARIPHLDRARRLEHADFLRLNERTIKIWFQNRRMNQMKDR
>GCA_911387795_ShxA_OU426925.1_7128947_7129125
TKRIRTAFTTQQIMELEQENARIPHLDRARRLEHADFLRLNERTIKIWFQNRRMNQMKDR
>GCA_911387795_ShxA_OU426925.1_7129577_7129755
QKRIRTAFTTQEIMELEQENARIPHLNRACRLEFADFLRLNERTIKIWFQNRRMKQKKDR
>GCA_911387795_ShxA_OU426925.1_7130163_7130341
TKRIRTAFTTQQIMELEQENARIPHLDCARRLEPADFLRLNERTIKIWFQNRRMKQKKDR
>GCA_911387795_ShxA_OU426925.1_7130796_7130974
TKRIRTAFTTQQIMELEQENARIPHLDCARRLEPADFLRLNERTIKIWFQNRRMKQKKDR
>GCA_911387795_ShxA_OU426925.1_7137727_7137911
QKRIRTAFTTQQIMELEQQYARIPHLDRARRLEPADFLRLNERTIK
>GCA_911387795_ShxA_OU426925.1_7138361_7138515
QKRIRTAFTTQQIMELEQENARIPHLNRARRLEPADFLLLNERTIKIWFQNRRMMQKKDR
>GCA_911387795_ShxA_OU426925.1_7138924_7139102
QKRIRTAFTTQQIMELEQENARIPHLNRARRLEPADFLLLNERTIKIWFQNRRMMQKKDR
>GCA_911387795_ShxA_OU426925.1_7139555_7139733
QKRIRTAFTTQQIMELEQENARIPHLNRARRLEPADFLLLNERTIKIWFQNRRMMQKKDR
>GCA_911387795_ShxA_OU426925.1_7140185_7140363
QERIRTAFTTQQIMELEQENARIPHLDRARRLEPANFLRLNERTIKIWFQNRRMKQKKDQ
>GCA_911387795_ShxA_OU426925.1_7140762_7140949
QKRIRTAFTTQQIMELEQEYARIPHLDRACRLEPADFLRLNERTTNIWFQNRRMKQKKDR
>GCA_911387795_ShxA_OU426925.1_7141400_7141578
QKRIRTAFTTQQIMELEQEYARIPHLDRACRLEPADFLRLNERTTNIWFQNRRMKQKKDR
>GCA_911387795_ShxA_OU426925.1_7149276_7149454
QKRIRTAFTTQQIMELEQEYARIPYIDSARRLELADLLRLNERTIKIWFQNRRMKQKKDR
>GCA_911387795_ShxA_OU426925.1_7163546_7163724
QKRIRTAFTTRQIMELEQEYARIPHLDRARRLEPADFLRLNKRTIKIWSQNRRMKQKKDR
>GCA_911387795_ShxA_OU426925.1_7164141_7164319
QKRIRTAFTTRQIMELEQEYARIPHLDRARRLEPADFLRLNKRTIKIWSQNRRMKQKKDR
>GCA_911387795_ShxA_OU426925.1_7164727_7164905
QKRIRTALRTQQIMELEQEYARITHLDRARRLEPADFLRLNERTITIWFQNRRMKQKKDR
>GCA_911387795_ShxA_OU426925.1_7165352_7165536
QKRIRTALRTQQIMELEQEYARITHLDRARRLEPADFLRLNERTITIWFQNRRMKQKKDR
>GCA_911387795_ShxA_OU426925.1_7165943_7166121
QKRIRTAFTTQQIMELEQEYARIPHLDRARRLEPADFLRLNERTIKIWFQNRRMKQKKDR
>GCA_911387795_ShxA_OU426925.1_7166572_7166750
QKRIRTAFTTQQIMELEQEYARIPHLDRARRLEPADFLRLNERTIKIWFQNRRMKQKKDR
>GCA_911387795_ShxA_OU426925.1_7167192_7167376
QKRIRTAFTTQQIMELEQEYARIPHLDRARRLEPADFLRLNERTIKIWFQNRRMKQKKDR
>GCA_911387795_ShxA_OU426925.1_7167787_7167965
QKRIRTAFTTQQIMELEQEYARIPHLDRARRLEPADFLRLNERTIKIWFQNRRMKQKKDR
>GCA_911387795_ShxA_OU426925.1_7168416_7168594
QKRIRTAFTTQQIMELEQEYARIPHLDRARRLEPADFLRLNERTIKIWFQNRRMKQKKDR
>GCA_911387795_ShxA_OU426925.1_7169045_7169223
QKRIRTAFTTQQIMELEQEYARIPHLDRARRLEPADFLRLNERTIKIWFQNRRMKQKKDR
>GCA_911387795_ShxB_OU426925.1_7187827_7188005
GKRFRSAFTTDQVNSLEKQFKMSPYISKTYRQEVASALDIPERAVKIWFQNRRMKEKKES
>GCA_911387795_ShxB_OU426925.1_7198869_7199047
GKRFRSAFTTDQVNSLEKQFKMSPYISKTYRQEVASALDIPERAVKIWFQNRRMKEKKES
>GCA_911387795_ShxD_OU426925.1_7204448_7204629
QKRVRTTFTADQLLALEKTYSCQMYVNSNKRAELARTLNIDDRCIKFWFQNRRMKAKKE
>GCA_911387795_ShxD_OU426925.1_7212686_7212864
GNRKRTAFTTEQVEALEDIFKTKQYVTREERQVIVTNLQLTDKSVKIWFQNRRL
>GCA_911387795_ShxD_OU426925.1_7213685_7213863
VNVVKGNRKRTAFTTEQVEALEDIFKTKQYVTREERQVIVTNLQLTDKSVKIWFQNRRL
>GCA_911387795_ShxD_OU426925.1_7222425_7222603
RKRTAFTTEQVEALEDIFKTKQYVTREERQVIVTNLQLTDKSVKIWFQNRRLKIKGMQDQ
>GCA_911387795_Ubx_OU426925.1_7864496_7864680
RRRGRQTYTRYQTLELEKEFHTNHYLTRRRRIEMAHALCLTERQIKIWFQNRRMKLKKE
>GCA_911387795_abd-A_OU426925.1_8139845_8140029
RRRGRQTYTRFQTLELEKEFHFNHYLTRRRRIEIAHALCLTERQIKIWFQNRRMKLKKE
>GCA_911387795_ftz_OU426925.1_7460019_7460197
GSKRTRQTYTRFQTLELEKEFHFNKYLSRRRRIEVSHALGLTERQIKIWFQNRRMKAKK
>GCA_911387795_lab_OU426925.1_18944193_18944371.1
NNTGRTNFTNKQLTELEKEFHFNKYLTRARRIEIASALQLNETQVKIWFQNRRMKQKKR
>GCA_911387795_lab_OU426925.1_18944193_18944371.2
NTGRTNFTNKQLTELEKEFHFNKYLTRARRIEIASALQLNETQVKIWFQNRRMKQKKRI
>GCA_911387795_zen_OU426925.1_7230003_7230187
FTKRARTAYTSSQLVELENEFHQNRYLCRPRRIELANYLQLSERQIKIWFQNRRMKCKK
>GCA_911387805_Abd-B_OU426879.1_13067979_13068157
VRKKRKPYSKFQTLELEKEFLFNAYVSKQKRWELARNLNLTERQVKIWFQNRRMKNKKNS
>GCA_911387805_Antp_OU426879.1_13700836_13701014
RKRGRQTYTRYQTLELEKEFHFNRYLTRRRRIEIAHALCLTERQIKIWFQNRRMKWKKEN
>GCA_911387805_Dfd_OU426879.1_13985098_13985276
PKRQRTAYTRHQILELEKEFHYNRYLTRRRRIEIAHTLVLSERQIKIWFQNRRMKWKKDN
>GCA_911387805_Pb_OU426879.1_14152512_14152690
PRRLRTAYTNTQLLELEKEFHFNKYLCRPRRIEIAASLDLTERQVKVWFQNRRMKHKRQT
>GCA_911387805_Scr_OU426879.1_13873662_13873849
TKRQRTSYTRYQTLELEKEFHFNRYLTRRRRIEIAHALCLTERQIKIWFQNRRMKWKKEH
>GCA_911387805_Ubx_OU426879.1_13498440_13498624
RRRGRQTYTRYQTLELEKEFHTNHYLTRRRRIEMAHALCLTERQIKIWFQNRRMKLKKEI
>GCA_911387805_abd-A_OU426879.1_13269244_13269428
RRRGRQTYTRFQTLELEKEFHFNHYLTRRRRIEIAHALCLTERQIKIWFQNRRMKLKKEL
>GCA_911387805_ftz_OU426879.1_13821489_13821667
GKRTRQTYTRFQTLELEKEFHFNRYLTRRRRIEIAHSLCLTERQIKIWFQNRRMKAKKDN
>GCA_911387805_lab_OU426879.1_14217756_14217934
LNTGRTNFTNKQLTELEKEFHFNKYLTRARRIEIASALQLNETQVKIWFQNRRMKQKKRM
>GCA_911387805_zen_OU426879.1_14035277_14035455
PKRIRTAYTSAQLIELEEYFRVNKYLCRLSRNDLALKLNLDERQIKIWFQNRRMKEKKNA
>GCA_911387925_Abd-B_OU427026.1_590150_590328
VRKKRKPYSKFQTLELEKEFLFNAYVSKQKRWELARNLNLTERQVKIWFQNRRMKNKKNS
>GCA_911387925_Antp_OU427026.1_1321941_1322119
RKRGRQTYTRYQTLELEKEFHFNRYLTRRRRIEIAHALCLTERQIKIWFQNRRMKWKKEN
>GCA_911387925_Dfd_OU427026.1_1663423_1663601
PKRQRTAYTRHQILELEKEFHYNRYLTRRRRIEIAHTLVLSERQIKIWFQNRRMKWKKDN
>GCA_911387925_Pb_OU427026.1_1899522_1899571.1
PRRLRTAYTNTQLLELEKEFHFNKYLCRPRRIEIAASLDLTERQVRMIKKKSSMYSLSVS
>GCA_911387925_Pb_OU427026.1_1899522_1899571.2
LKRNPQCTAFLYQLASSVSKPFVPLIAGESLVSKQKNETQTSN
>GCA_911387925_Scr_OU427026.1_1574324_1574511
VKRQRTSYTRYQTLELEKEFHFNRYLTRRRRIEIAHALCLTERQIKIWFQNRRMKWKKEH
>GCA_911387925_Ubx_OU427026.1_1070077_1070261
RRRGRQTYTRYQTLELEKEFHTNHYLTRRRRIEMAHSLCLTERQIKIWFQNRRMKLKKEI
>GCA_911387925_abd-A_OU427026.1_825317_825501
RRRGRQTYTRFQTLELEKEFHFNHYLTRRRRIEIAHALCLTERQIKIWFQNRRMKLKKEL
>GCA_911387925_ftz_OU427026.1_1522786_1522970
QKRTRQTYTRYQTLELEKEFHYNRYLTRKRRIEIAKALCLSERQIKIWFQNRRMKAKKDG
>GCA_911387925_lab_OU427026.1_1963052_1963230
NNTGRTNFTNKQLTELEKEFHFNKYLTRARRIEIASALQLNETQVKIWFQNRRMKQKKRM
>GCA_911387925_zen_OU427026.1_1749532_1749710
SKRTRTAYTSAQLIALEKEFSNLRYLCRSRRIEMAKALCLTERQIKIWFQNRRMKYKKEQ
>GCA_911387935_Abd-B_OU426995.1_2765317_2765495
VRKKRKPYSKYQTLELEKEFLFNAYVSKQKRWELARTLNLTERQVKIWFQNRRMKNKKN
>GCA_911387935_Antp_OU426995.1_2114876_2115054
RKRGRQTYTRYQTLELEKEFHFNRYLTRRRRIEIAHALCLTERQIKIWFQNRRMKWKKE
>GCA_911387935_Dfd_OU426995.1_1910600_1910778
PKRQRTAYTRHQILELEKEFHYNRYLTRRRRIEIAHTLVLSERQIKIWFQNRRMKWKKD
>GCA_911387935_Pb_OU426995.1_1787733_1788058.1
TIISFLLENGLPRRLRTAYTNTQLLELEKEFHFNKYLCRPRRIEIAASLDLTERQVGTI
>GCA_911387935_Pb_OU426995.1_1787733_1788058.2
VKVWFQNRRMKHKRQTLSKEDGDEKDGSTSDGMEKSKNEKMLGIDAEEKKSCHNCDISG
>GCA_911387935_Scr_OU426995.1_1969129_1969316
TKRQRTSYTRYQTLELEKEFHFNRYLTRRRRIEIAHALCLTERQIKIWFQNRRMKWKKE
>GCA_911387935_Ubx_OU426995.1_2316452_2316636
RRRGRQTYTRYQTLELEKEFHTNHYLTRRRRIEMAHALCLTERQIKIWFQNRRMKLKKE
>GCA_911387935_abd-A_OU426995.1_2540499_2540677
RRRGRQTYTRFQTLELEKEFHFNHYLTRRRRIEIAHALCLTERQIKIWFQNRRMKLKKE
>GCA_911387935_ftz_OU426995.1_2003380_2003558
NKRTRQTYTRYQTLELEKEFYTSRYLSRKRRMEISNLLGLTERQIKIWYQNRRMKAKKES
>GCA_911387935_lab_OU426995.1_1742894_1743072.1
FNNTGRTNFTNKQLTELEKEFHFNKYLTRARRIEIASALQLNETQVKIWFQNRRMKQKK
>GCA_911387935_lab_OU426995.1_1742894_1743072.2
NTGRTNFTNKQLTELEKEFHFNKYLTRARRIEIASALQLNETQVKIWFQNRRMKQKKRM
>GCA_911387935_zen_OU426995.1_1864158_1864339
RKRTRTAYTSFQLVELEKEFQKGRYLCRPRRIEMAEILFLTERQIKIWFQNRRMKHKKE
>GCA_911622165_Abd-B_OU443158.1_2093994_2094172
VRKKRKPYSKFQTLELEKEFLFNAYVSKQKRWELARNLNLTERQVKIWFQNRRMKNKKN
>GCA_911622165_Antp_OU443158.1_1375026_1375204
RKRGRQTYTRYQTLELEKEFHFNRYLTRRRRIEIAHALCLTERQIKIWFQNRRMKWKKE
>GCA_911622165_Dfd_OU443158.1_1039824_1040002
PKRQRTAYTRHQILELEKEFHYNRYLTRRRRIEIAHTLVLSERQIKIWFQNRRMKWKKD
>GCA_911622165_Pb_OU443158.1_838549_838823.1
QLCYVAENGLPRRLRTAYTNTQLLELEKEFHFNKYLCRPRRIEIAASLDLTERQV
>GCA_911622165_Pb_OU443158.1_838549_838823.2
ARYITVVAALLLVAVYRQHFLALRLLHSVGRRAILLVTVLF
>GCA_911622165_Scr_OU443158.1_1122189_1122376
KRQRTSYTRYQTLELEKEFHFNRYLTRRRRIEIAHALCLTERQIKIWFQNRRMKWKKEH
>GCA_911622165_Ubx_OU443158.1_1620590_1620774
RRRGRQTYTRYQTLELEKEFHTNHYLTRRRRIEMAHSLCLTERQIKIWFQNRRMKLKKE
>GCA_911622165_abd-A_OU443158.1_1853501_1853685
RRRGRQTYTRFQTLELEKEFHFNHYLTRRRRIEIAHALCLTERQIKIWFQNRRMKLKKE
>GCA_911622165_ftz_OU443158.1_1174275_1174453
GHKRTRQTYSRYQTLELEKEFHYNSYLTRGRRVEVSQALSLSERQIKIWFQNRRMKAKK
>GCA_911622165_lab_OU443158.1_775277_775455.1
FNNTGRTNFTNKQLTELEKEFHFNKYLTRARRIEIASALQLNETQVKIWFQNRRMKQKK
>GCA_911622165_lab_OU443158.1_775277_775455.2
NTGRTNFTNKQLTELEKEFHFNKYLTRARRIEIASALQLNETQVKIWFQNRRMKQKKRM
>GCA_911622165_zen_OU443158.1_969807_969985
STKRSRTAYSSAQLFELEKEFSCTRYLCRPRRIELATILSLTERQIKIWFQNRRMKDKK
>GCA_911728435_Abd-B_OU452203.1_22163404_22163582
VRKKRKPYSKYQTLELEKEYLYNAYVSKQKRWELARNLNLTERQVKIWFQNRRMKNKKNT
>GCA_911728435_Antp_OU452203.1_22601163_22601341
RKRGRQTYTRYQTLELEKEFHFNRYLTRRRRIEIAHALCLTERQIKIWFQNRRMKWKKEN
>GCA_911728435_Dfd_OU452203.1_22666920_22667098
TKRTRQTYTRYQTLELEKEFHFNKYLTRRRRIEISHTLCLSERQIKIWFQNRRMKAKKDQ
>GCA_911728435_Dfd_OU452203.1_22743722_22743900
PKRQRTAYTRHQILELEKEFHYNRYLTRRRRIEIAHTLVLSERQIKIWFQNRRMKWKKD
>GCA_911728435_Pb_OU452203.1_22817690_22817859
RSLETETLIKRSSRAEVARFLPVISPLYVKKLAKAPFSLSDLFKVKVWFQNRRMKHKRQT
>GCA_911728435_Scr_OU452203.1_22702363_22702550
TKRQRTSYTRYQTLELEKEFHFNRYLTRRRRIEIAHALCLTERQIKIWFQNRRMKWKKEH
>GCA_911728435_Ubx_OU452203.1_22471894_22472078
RRRGRQTYTRYQTLELEKEFHTNHYLTRRRRIEMAHVLCLTERQIKIWFQNRRMKLKKEI
>GCA_911728435_abd-A_OU452203.1_22311964_22312148
RRRGRQTYTRFQTLELEKEFHFNHYLTRRRRIEIAHALCLTERQIKIWFQNRRMKLKKEL
>GCA_911728435_lab_OU452203.1_22835264_22835409.1
GGPTSLLNLNCLNTGRTNFTNKQLTELEKEFHFNKYLTRARRIEIASALQLNETQVTLY
>GCA_911728435_lab_OU452203.1_22835264_22835409.2
LQVKIWFQNRRMKQKKRMKEGLIPPEPLVTSNASSPSTNTLVRSTNSSPNNHLHCDNKH
>GCA_911728435_zen_OU452206.1_3901109_3901287
KKRARTQFTSDQLLELEKTFQRNQYLCRKVRIELAHMLDLSEKKIKVWFQNRRMKEKKEQ
>GCA_911728435_zen_OU452206.1_3947574_3947752
KKRARTQFTSDQLLELEKTFQRNQYLCRKVRIELSQMLNLSEKKIKVWFQNRRMKEKKAQ
>GCA_911728435_zen_OU452206.1_3976384_3976562
KKRGRTQFTSDQLLELEKNFQRNQYLSRKVRIELAQMLDLSEKKIKVWFQNRRMKEKKEQ
>GCA_911728435_zen_OU452206.1_4002219_4002397
KKRARTQFTSDQLLELEKTFQRNQYLCRKVRVELVQMLDLSEKKIKVWFQNRRMKEKKKQ
>GCA_911728435_zen_OU452206.1_4007492_4007670
KKRARTQFTSDQLLELEKTFQRNQYLCRKVRIELAQMLDLSEKKIKVWFQNRRMKEKKEQ
>GCA_911728475_Abd-B_OU452309.1_31591569_31591747
VRKKRKPYSKFQTLELEKEFLFNAYVSKQKRWELARNLNLTERQVKIWFQNRRMKNKKNS
>GCA_911728475_Antp_OU452309.1_33626026_33626204
RKRGRQTYTRYQTLELEKEFHFNRYLTRRRRIEIAHALCLTERQIKIWFQNRRMKWKKEN
>GCA_911728475_Dfd_OU452309.1_34278894_34279072
PKRQRTAYTRHQILELEKEFHYNRYLTRRRRIEIAHTLVLSERQIKIWFQNRRMKWKKDN
>GCA_911728475_Pb_OU452309.1_34789736_34789881.1
PRRLRTAYTNTQLLELEKEFHFNKYLCRPRRIEIAASLDLTERQVRTFFYLILQHILILI
>GCA_911728475_Pb_OU452309.1_34789736_34789881.2
HVFCFIKVKVWFQNRRMKHKRQT
>GCA_911728475_Pb_OU452309.1_34789736_34789881.2
RLSLVLHSSVLEPDFDLDETEYVLLILFFVQLAYKMIVDMHGNYFRWVYNIRKVYQ
>GCA_911728475_Scr_OU452309.1_34053484_34053671
TKRQRTSYTRYQTLELEKEFHFNRYLTRRRRIEIAHALCLTERQIKIWFQNRRMKWKKEH
>GCA_911728475_Ubx_OU452309.1_32897327_32897511
RRRGRQTYTRYQTLELEKEFHTNHYLTRRRRIEMAHALCLTERQIKIWFQNRRMKLKKEI
>GCA_911728475_abd-A_OU452309.1_32254535_32254719
RRRGRQTYTRFQTLELEKEFHFNHYLTRRRRIEIAHALCLTERQIKIWFQNRRMKLKKEL
>GCA_911728475_ftz_OU452309.1_33909688_33909866
SKRTRQTYTRYQTLELEKEFHFNKYLTRRRRVEIAHTLCLTERQIKIWFQNRRMKAKKDT
>GCA_911728475_lab_OU452309.1_34898830_34899008
NNTGRTNFTNKQLTELEKEFHFNKYLTRARRIEIASALQLNETQVKIWFQNRRMKQKKRM
>GCA_911728475_zen_OU452309.1_34418832_34419010
SKRARTAYTSSQLVELEKEFHYNRYLCRPRRIEMANMLNLTERQIKIWFQNRRMKFKKEQ
>GCA_911728495_Abd-B_OU452254.1_11404449_11404627
VRKKRKPYSKFQTLELEKEFLFNAYVSKQKRWELARNLNLTERQVKIWFQNRRMKNKKN
>GCA_911728495_Antp_OU452254.1_10125258_10125436
RKRGRQTYTRYQTLELEKEFHFNRYLTRRRRIEIAHALCLTERQIKIWFQNRRMKWKKE
>GCA_911728495_Dfd_OU452254.1_9812213_9812391
PKRQRTAYTRHQILELEKEFHYNRYLTRRRRIEIAHTLVLSERQIKIWFQNRRMKWKKDN
>GCA_911728495_Pb_OU452254.1_9496470_9496603.1
INSLKSFYVVPENGLPRRLRTAYTNTQLLELEKEFHFNKYLCRPRRIEIAASLDLTERQ
>GCA_911728495_Pb_OU452254.1_9496470_9496603.2
QVKVWFQNRRMKHKRQTLSKTEDGDDKDSTTSEGGKSSNIIYRP
>GCA_911728495_Ro_OU452254.1_9229547_9229680.1
RCELASALSLSETQVKIWFQNRRAKDKRIEKAHLDQQY
>GCA_911728495_Ro_OU452254.1_9229547_9229680.2
LFIIGVSTVARRRRKESRPRRQRTTFSAHQTLRLELEYARGEYVARAR
>GCA_911728495_Scr_OU452254.1_9904033_9904220
TKRQRTSYTRYQTLELEKEFHFNRYLTRRRRIEIAHALCLTERQIKIWFQNRRMKWKKE
>GCA_911728495_ShxA_OU452254.1_9675446_9675624
QKRIRTAFTSQQMMELEQEYARTRYLDRARRIELADILRLNERTIKIWFQNRRMKEKKDR
>GCA_911728495_ShxB_OU452254.1_9679458_9679636
EKRFRSAFTTEQVNYLEKQFKKFPYIGNVHRKEVAMALNIPERAVKIWFQNRRMKEKKET
>GCA_911728495_ShxC_OU452254.1_9681655_9681809
KRARTAFTTDQLRALEKTFCQYKYIDSERRRELSKALNIADKCVKIWFQNRRMKEKKES
>GCA_911728495_ShxD_OU452254.1_9685894_9686081
KPIIKRKRKRTVFTIEQVAALEEIFSNKPYVTREERQALVQQLQINDKAIKIWFQNRRL
>GCA_911728495_Ubx_OU452254.1_10578277_10578461
RRRGRQTYTRYQTLELEKEFHTNHYLTRRRRIEMAHALCLTERQIKIWFQNRRMKLKKE
>GCA_911728495_abd-A_OU452254.1_10959303_10959487
RRRGRQTYTRFQTLELEKEFHFNHYLTRRRRIEIAHALCLTERQIKIWFQNRRMKLKKE
>GCA_911728495_ftz_OU452254.1_9993747_9993925
GSKRTRQTYTRFQTLELEKEFHFNKYLSRRRRIEVSHALGLTERQIKIWFQNRRMKAKK
>GCA_911728495_lab_OU452254.1_24899430_24899608.1
NNTGRTNFTNKQLTELEKEFHFNKYLTRARRIEIASALQLNETQVKIWFQNRRMKQKKR
>GCA_911728495_lab_OU452254.1_24899430_24899608.2
NTGRTNFTNKQLTELEKEFHFNKYLTRARRIEIASALQLNETQVKIWFQNRRMKQKKRI
>GCA_911728495_zen_OU452254.1_9688758_9688942
TKRARTAYTSSQLVELENEFHQNRYLCRPRRIELANYLQLSERQIKIWFQNRRMKYKKD
>GCA_911728515_Abd-B_OU452176.1_7304478_7304656
VRKKRKPYSKFQTLELEKEFLFNAYVSKQKRWELARNLNLTERQVKIWFQNRRMKNKKN
>GCA_911728515_Antp_OU452176.1_6255656_6255834
RKRGRQTYTRYQTLELEKEFHFNRYLTRRRRIEIAHALCLTERQIKIWFQNRRMKWKKE
>GCA_911728515_Dfd_OU452176.1_6018393_6018571
PKRQRTAYTRHQILELEKEFHYNRYLTRRRRIEIAHTLVLSERQIKIWFQNRRMKWKKDN
>GCA_911728515_Pb_OU452176.1_5820283_5820455
VLICVMSVVSENGLPRRLRTAYTNTQLLELEKEFHFNKYLCRPRRIEIAASLDLTERQV
>GCA_911728515_Ro_OU452176.1_5666804_5666886.1
VNSFYLVFLYSVARRRRKESRPRRQRTTFSAHQTLRLELEYARGEYVARAR
>GCA_911728515_Ro_OU452176.1_5666804_5666886.2
VNSFYLVFLYSVARRRRKESRPRRQRTTFSAHQTLRLELEYARGEYVARAR
>GCA_911728515_Scr_OU452176.1_6091076_6091263
TKRQRTSYTRYQTLELEKEFHFNRYLTRRRRIEIAHALCLTERQIKIWFQNRRMKWKKE
>GCA_911728515_ShxA_OU452176.1_5912337_5912515
QKRIRTAFTSHQMMELEQEYARTRYLDRTRRIELAEILRLNERTIKIWFQNRRMKEKKDR
>GCA_911728515_ShxB_OU452176.1_5915958_5916136
AKRFRSAFTTEQTNYLEEQYKKFQYINGEQRQKVASVLKIGERPIKIWFQNRRMKEKKEN
>GCA_911728515_ShxC_OU452176.1_5917989_5918155
KRNRTAFTTKQLRTLELMFVQNKYITPERRREISKILNLGDKSVKIWFQNRRMKEKRES
>GCA_911728515_ShxD_OU452176.1_5921097_5921278
VKRKRKRTVFTTEQLQVLEEIYSRKPYVTRDERQILVHQLQVNDKSVKIWFQNRRLKNK
>GCA_911728515_Ubx_OU452176.1_6649340_6649524
RRRGRQTYTRYQTLELEKEFHTNHYLTRRRRIEMAHALCLTERQIKIWFQNRRMKLKKE
>GCA_911728515_abd-A_OU452176.1_6957520_6957704
RRRGRQTYTRFQTLELEKEFHFNHYLTRRRRIEIAHALCLTERQIKIWFQNRRMKLKKE
>GCA_911728515_ftz_OU452176.1_6159136_6159314
GSKRTRQTYTRFQTLELEKEFHFNKYLSRRRRIEVSHALGLTERQIKIWFQNRRMKAKK
>GCA_911728515_lab_OU452176.1_16634273_16634451.1
NNTGRTNFTNKQLTELEKEFHFNKYLTRARRIEIASALQLNETQVKIWFQNRRMKQKKR
>GCA_911728515_lab_OU452176.1_16634273_16634451.2
NTGRTNFTNKQLTELEKEFHFNKYLTRARRIEIASALQLNETQVKIWFQNRRMKQKKRI
>GCA_911728515_zen_OU452176.1_5923761_5923939
FTKRARTAYTSSQLVELENEFHQNRYLCRPRRIELANYLQLSERQIKIWFQNRRMKYKK
>GCA_911728535_Abd-B_OU452274.1_21017613_21017791
VRKKRKPYSKFQTLELEKEFLFNAYVSKQKRWELARNLNLTERQVKIWFQNRRMKNKKNS
>GCA_911728535_Antp_OU452274.1_21955293_21955471
RKRGRQTYTRYQTLELEKEFHFNRYLTRRRRIEIAHALCLTERQIKIWFQNRRMKWKKEN
>GCA_911728535_Dfd_OU452274.1_22224394_22224572
PKRQRTAYTRHQILELEKEFHYNRYLTRRRRIEIAHTLVLSERQIKIWFQNRRMKWKKD
>GCA_911728535_Pb_OU452274.1_22498262_22498401.1
PRRLRTAYTNTQLLELEKEFHFNKYLCRPRRIEIAASLDLTERQVKSDTRRKPVVTCDYS
>GCA_911728535_Pb_OU452274.1_22498262_22498401.2
LQYTNDLASLVPAYLSSMVSIVHFFCFQVKVWFQNRRMKHKRQT
>GCA_911728535_Ro_OU452274.1_22707091_22707266
ESRTFVTAGSEESRLVRAAEVKNVFTLLHFRCELATALSLSETQVKIWFQNRRAKDKRIE
>GCA_911728535_Scr_OU452274.1_22125015_22125202
TKRQRTSYTRYQTLELEKEFHFNRYLTRRRRIEIAHALCLTERQIKIWFQNRRMKWKKEH
>GCA_911728535_ShxA_OU452274.1_22352922_22353103
KRIRTAFTSQQMMELEQEYGRTRYLDRSRRIELAKILNLNERTIKIWFQNRRMKEKKDR
>GCA_911728535_ShxB_OU452274.1_22347083_22347261
KKAKRFRSAFTTEQIKYLDTEFRKYPYIGSARRKEVSSALNIPERAVKIWFQNRRMKEK
>GCA_911728535_ShxC_OU452274.1_22344290_22344441
PKRVRTAYSTDQVRALEKIYSTSKYIDAKRRKQLAETLNIGDKALKIWFQNRRMKEKKES
>GCA_911728535_ShxD_OU452274.1_22342556_22342734
RKRKRTAFTTEQILALEKVFCKKPYVNRDERLALVEQLQVTDRAVKVWFQNRRIKSKREE
>GCA_911728535_Ubx_OU452274.1_21612060_21612244
RRRGRQTYTRYQTLELEKEFHTNHYLTRRRRIEMAHALCLTERQIKIWFQNRRMKLKKEI
>GCA_911728535_abd-A_OU452274.1_21347532_21347716
RRRGRQTYTRFQTLELEKEFHFNHYLTRRRRIEIAHALCLTERQIKIWFQNRRMKLKKEL
>GCA_911728535_ftz_OU452274.1_22058995_22059173
SKRTRQTYTRFQTLELEKEFHFNKYLSRRRRIEVSHALGLTERQIKIWFQNRRMKAKKDG
>GCA_911728535_lab_OU452274.1_16838028_16838206.1
NNTGRTNFTNKQLTELEKEFHFNKYLTRARRIEIASALQLNETQVKIWFQNRRMKQKKR
>GCA_911728535_lab_OU452274.1_16838028_16838206.2
NTGRTNFTNKQLTELEKEFHFNKYLTRARRIEIASALQLNETQVKIWFQNRRMKQKKRI
>GCA_911728535_zen_OU452274.1_22335480_22335664
TKRARTAYTSSQLVELENEFHQNRYLCRPRRIELANYLQLSERQIKIWFQNRRMKYKKDN
>GCA_912470025_Abd-B_OU525126.1_4806304_4806482
VRKKRKPYSKYQTLELEKEFLFNAYVSKQKRWELARTLNLTERQVKIWFQNRRMKNKKN
>GCA_912470025_Antp_OU525126.1_4143016_4143194
RKRGRQTYTRYQTLELEKEFHFNRYLTRRRRIEIAHALCLTERQIKIWFQNRRMKWKKE
>GCA_912470025_Dfd_OU525126.1_3937126_3937304
PKRQRTAYTRHQILELEKEFHYNRYLTRRRRIEIAHTLVLSERQIKIWFQNRRMKWKKD
>GCA_912470025_Pb_OU525126.1_3811108_3811427.1
IIFLFYLENGLPRRLRTAYTNTQLLELEKEFHFNKYLCRPRRIEIAASLDLTERQVRTT
>GCA_912470025_Pb_OU525126.1_3811108_3811427.2
IFPYRRTLSHLCRRRPLYSEFAVYASYGDSETRLL
>GCA_912470025_Scr_OU525126.1_3996428_3996615
TKRQRTSYTRYQTLELEKEFHFNRYLTRRRRIEIAHALCLTERQIKIWFQNRRMKWKKE
>GCA_912470025_Ubx_OU525126.1_4347509_4347693
RRRGRQTYTRYQTLELEKEFHTNHYLTRRRRIEMAHALCLTERQIKIWFQNRRMKLKKE
>GCA_912470025_abd-A_OU525126.1_4571941_4572125
RRRGRQTYTRFQTLELEKEFHFNHYLTRRRRIEIAHALCLTERQIKIWFQNRRMKLKKE
>GCA_912470025_ftz_OU525126.1_4028944_4029122
TKRTRQTYTRYQTLELEKEFYTSRYLSRKRRMEISDLLGLSERQIKIWYQNRRMKAKKEG
>GCA_912470025_lab_OU525126.1_3766449_3766627.1
FNNTGRTNFTNKQLTELEKEFHFNKYLTRARRIEIASALQLNETQVKIWFQNRRMKQKK
>GCA_912470025_lab_OU525126.1_3766449_3766627.2
NTGRTNFTNKQLTELEKEFHFNKYLTRARRIEIASALQLNETQVKIWFQNRRMKQKKRM
>GCA_912470025_zen_OU525126.1_3886899_3887086
KQRKRTRTAYTSFQLVELEKEFQKGRYLCRPRRIEMAENLFLTERQIKIWFQNRRMKHK
>GCA_912999735_Abd-B_OU538729.1_10377161_10377339
VRKKRKPYSKFQTLELEKEFLFNAYVSKQKRWELARNLNLTERQVKIWFQNRRMKNKKNS
>GCA_912999735_Antp_OU538729.1_10978648_10978826
RKRGRQTYTRYQTLELEKEFHFNRYLTRRRRIEIAHALCLTERQIKIWFQNRRMKWKKEN
>GCA_912999735_Dfd_OU538729.1_11151435_11151613
PKRQRTAYTRHQILELEKEFHYNRYLTRRRRIEIAHTLVLSERQIKIWFQNRRMKWKKD
>GCA_912999735_Pb_OU538729.1_11317603_11317676.1
PRRLRTAYTNTQLLELEKEFHFNKYLCRPRRIEIAASLDLTERQVRHR
>GCA_912999735_Pb_OU538729.1_11317603_11317676.2
NLRYNFIVFKRINFSLQVKVWFQNRRMKHKRQT
>GCA_912999735_Ro_OU538729.1_10042193_10042311.1
RCELASALSLSETQVKIWFQNRRAKDKRIEKAHLDQQYRYGENINSTRRTR
>GCA_912999735_Ro_OU538729.1_10042193_10042311.2
NLNLLVLVTFTMVILLIVVARRRRKESRPRRQRTTFSAHQTLRLELEYARGEYVARAR
>GCA_912999735_Scr_OU538729.1_11101358_11101545
TKRQRTSYTRYQTLELEKEFHFNRYLTRRRRIEIAHALCLTERQIKIWFQNRRMKWKKEH
>GCA_912999735_ShxA_OU538729.1_11219283_11219422
LHYLCCRESCAYTFWFLSTIVCFVRSPIGTRFQLLLLLAHSHLVRLHRCYKNLVK
>GCA_912999735_ShxA_OU538729.1_11219708_11219799
PNGYGPTKKPKRVRTAFTTAQVMELEDEYERSKYLDRNRRIHLSNSMKLSEKTIKVGFQ
>GCA_912999735_ShxA_OU538729.1_11220035_11220219
PNGYGPTKKPKRVRTAFTTAQVMELEDEYERSKYLDRNRRIHLSNSMKLSEKTIKVGFQ
>GCA_912999735_ShxA_OU538729.1_11220506_11220684
PNGYGPTKKPKRVRTAFTTAQVMELEDEYERSKYLDRNRRIHLSNSMKLSEKTIKVGFQ
>GCA_912999735_ShxA_OU538729.1_11232704_11232888
KPKRVRTAFTTAQVMELEDEYERSKYLDRNRRIHLSNSMKLSEKTIKVWFQNRRMKEKK
>GCA_912999735_ShxA_OU538729.1_11235957_11236135
ANNPKRVRTVFTTLQMVELKLEYARTRYLDRTRRQKLSYSLQLSEETIKVWFQNRRMKD
>GCA_912999735_ShxC_OU538729.1_11229211_11229392
PKRFRTMYTTHQLETLENIYKEVKYVSAIRREEIAKQLNISSKCIKVWFQNRRMKEKRES
>GCA_912999735_Ubx_OU538729.1_10751024_10751208
RRRGRQTYTRYQTLELEKEFHTNHYLTRRRRIEMAHALCLTERQIKIWFQNRRMKLKKEI
>GCA_912999735_abd-A_OU538729.1_10568301_10568485
RRRGRQTYTRFQTLELEKEFHFNHYLTRRRRIEIAHALCLTERQIKIWFQNRRMKLKKEL
>GCA_912999735_ftz_OU538729.1_11045462_11045640
VKRTRKTYTRSQTLEMEKEFYLNSYITKEQRIKLAYDVQLTERQVKIWFQNRRMKAKKED
>GCA_912999735_lab_OU538738.1_434117_434298
NNTGRTNFTNKQLTELEKEFHFNKYLTRARRIEIASALQLNETQVKIWFQNRRMKQKKRI
>GCA_912999735_zen_OU538729.1_11213243_11213427
TKRARTAYTSSQLVELENEFRQNRYLCRPRRIELANYLQLSERQIKIWFQNRRMKYKKDN
>GCA_912999745_Abd-B_OU538766.1_5347993_5348171
VRKKRKPYSKFQTLELEKEFLFNAYVSKQKRWELARNLNLTERQVKIWFQNRRMKNKKNS
>GCA_912999745_Antp_OU538766.1_5963002_5963180
RKRGRQTYTRYQTLELEKEFHFNRYLTRRRRIEIAHALCLTERQIKIWFQNRRMKWKKEN
>GCA_912999745_Dfd_OU538766.1_6130897_6131075
PKRQRTAYTRHQILELEKEFHYNRYLTRRRRIEIAHTLVLSERQIKIWFQNRRMKWKKD
>GCA_912999745_Pb_OU538766.1_6262070_6262203.1
PRRLRTAYTNTQLLELEKEFHFNKYLCRPRRIEIAASLDLTERQVFY
>GCA_912999745_Pb_OU538766.1_6262070_6262203.2
IRPTPTFSFNFLFQVKVWFQNRRMKHKRQT
>GCA_912999745_Ro_OU538766.1_6355525_6355682.1
SLYLHDISIDKCFSCRYNTFSLRELKIICFRCELASALSLSETQVKIWFQNRRAKDKRIE
>GCA_912999745_Ro_OU538766.1_6355525_6355682.2
PRRQRTTFSAHQTLRLELEYARGEYVARARRYNLQLGSSYI
>GCA_912999745_Scr_OU538766.1_6079375_6079562
TKRQRTSYTRYQTLELEKEFHFNRYLTRRRRIEIAHALCLTERQIKIWFQNRRMKWKKEH
>GCA_912999745_ShxA_OU538766.1_6192570_6192748
KRVRTAFTSHQMMELEQEYARTRYLDRARRIELAETLVLNERTIKIWFQNRRMKEKKDR
>GCA_912999745_ShxB_OU538766.1_6189637_6189815
KVKRIRSAFTTNQIMYLENEFLKSHYIGVVSRKEIANKLNIPERAVKVWFQNRRMKEKK
>GCA_912999745_ShxC_OU538766.1_6186748_6186911
NKRKRTTFTTEQLKVLEKTFASSKYLDSERRRDLSKVLGLAEKCLKVWFQNKRMKEKREV
>GCA_912999745_ShxD_OU538766.1_6184608_6184795
RSENFITKRKRRPIFTTQQILALEKIFNKKPYVNKQERQILRERINLNERDIKLWFKNR
>GCA_912999745_Ubx_OU538766.1_5740065_5740249
RRRGRQTYTRYQTLELEKEFHTNHYLTRRRRIEMAHALCLTERQIKIWFQNRRMKLKKEI
>GCA_912999745_abd-A_OU538766.1_5558229_5558413
RRRGRQTYTRFQTLELEKEFHFNHYLTRRRRIEIAHALCLTERQIKIWFQNRRMKLKKEL
>GCA_912999745_ftz_OU538766.1_6024879_6025057
SKRTRQTYTRYQTLELEKEFHFNKYLSRRRRIEVSHALGLTERQIKIWFQNRRMKAKKDG
>GCA_912999745_lab_OU538766.1_422647_422825
NNTGRTNFTNKQLTELEKEFHFNKYLTRARRIEIASALQLNETQVKIWFQNRRMKQKKRI
>GCA_912999745_zen_OU538766.1_6182680_6182858
TKRARTAYTSSQLVELENEFHQNRYLCRPRRIELANYLQLSERQIKIWFQNRRMKYKKDN
>GCA_912999785_Abd-B_OU538831.1_5912756_5912934
VRKKRKPYSKFQTLELEKEFLFNAYVSKQKRWELARNLNLTERQVKIWFQNRRMKNKKN
>GCA_912999785_Antp_OU538831.1_4975641_4975819
RKRGRQTYTRYQTLELEKEFHFNRYLTRRRRIEIAHALCLTERQIKIWFQNRRMKWKKE
>GCA_912999785_Dfd_OU538831.1_4715029_4715207
PKRQRTAYTRHQILELEKEFHYNRYLTRRRRIEIAHTLVLSERQIKIWFQNRRMKWKKDN
>GCA_912999785_Pb_OU538831.1_4526192_4526481.1
SLKYNTIFVAENGLPRRLRTAYTNTQLLELEKEFHFNKYLCRPRRIEIAASLDLTERQV
>GCA_912999785_Pb_OU538831.1_4526192_4526481.2
PTRDRHRPKTYQGLFWSFFHLLKLLSPCHRRLRFWSAFAFCVSFSCFGTRLLPV
>GCA_912999785_Ro_OU538831.1_4351584_4351690.1
RCELASALSLSETQVKIWFQNRRAKDKRIEKAQLDQQYRCVYNK
>GCA_912999785_Ro_OU538831.1_4351584_4351690.2
VLKSVVRCLVARRRRKESRPRRQRTTFSAHQTLRLELEYARGEYVARARRY
>GCA_912999785_Scr_OU538831.1_4795775_4795962
TKRQRTSYTRYQTLELEKEFHFNRYLTRRRRIEIAHALCLTERQIKIWFQNRRMKWKKE
>GCA_912999785_ShxA_OU538831.1_4624910_4625097
QKRIRTAFTSQQMMHLEQEYAKTKYLDRTRRIELADTLRLNERTIKIWFQNRRMKEKKDR
>GCA_912999785_ShxB_OU538831.1_4627650_4627840
PKRFRSAFSTEQIKFLELQFKKFPYISSEHRKEIATSLNMQERAVKIWFQNRRMKEKKET
>GCA_912999785_ShxC_OU538831.1_4629748_4629926
NKRVRTAFTTDQLRALERNYLLKKYINSENRRELSKELNIGEKCIKIWFQNRRMKEKRE
>GCA_912999785_ShxD_OU538831.1_4633074_4633255
VKRKRKRTVFRTDQVEAMEEVFAKKPYVTKEDRKALVDRLQISDKSVKVWFQNRRLKNK
>GCA_912999785_Ubx_OU538831.1_5315288_5315472
RRRGRQTYTRYQTLELEKEFHTNHYLTRRRRIEMAHALCLTERQIKIWFQNRRMKLKKE
>GCA_912999785_abd-A_OU538831.1_5575159_5575343
RRRGRQTYTRFQTLELEKEFHFNHYLTRRRRIEIAHALCLTERQIKIWFQNRRMKLKKE
>GCA_912999785_ftz_OU538831.1_4865632_4865810
GSKRTRQTYTRFQTLELEKEFHFNKYLSRRRRIEVSHALGLTERQIKIWFQNRRMKAKK
>GCA_912999785_lab_OU538831.1_14722842_14723023.1
NNTGRTNFTNKQLTELEKEFHFNKYLTRARRIEIASALQLNETQVKIWFQNRRMKQKKR
>GCA_912999785_lab_OU538831.1_14722842_14723023.2
NTGRTNFTNKQLTELEKEFHFNKYLTRARRIEIASALQLNETQVKIWFQNRRMKQKKRI
>GCA_912999785_zen_OU538831.1_4636430_4636614
FSKRARTAYTSSQLVELENEFHQNRYLCRPRRIELANYLQLSERQIKIWFQNRRMKYKK
>GCA_912999815_Abd-B_OU538797.1_5000095_5000273
VRKKRKPYSKFQTLELEKEFLFNAYVSKQKRWELARNLNLTERQVKIWFQNRRMKNKKN
>GCA_912999815_Antp_OU538797.1_4193432_4193610
RKRGRQTYTRYQTLELEKEFHFNRYLTRRRRIEIAHALCLTERQIKIWFQNRRMKWKKE
>GCA_912999815_Dfd_OU538797.1_3993836_3994014
PKRQRTAYTRHQILELEKEFHYNRYLTRRRRIEIAHTLVLSERQIKIWFQNRRMKWKKDN
>GCA_912999815_Pb_OU538797.1_3823431_3823624.1
LIFLISVVSENGLPRRLRTAYTNTQLLELEKEFHFNKYLCRPRRIEIAASLDLTERQVN
>GCA_912999815_Pb_OU538797.1_3823431_3823624.2
KRAVVIQEFIKTSLGTLPTFGRCGIFIIAVFALAQCLSFVFHAPVLKPYFHL
>GCA_912999815_Ro_OU538797.1_3714064_3714194.1
RCELASALSLSETQVKIWFQNRRAKDKRIEKAHLDQQY
>GCA_912999815_Ro_OU538797.1_3714064_3714194.2
LNYFRLVARRRRKESRPRRQRTTFSAHQTLRLELEYARGEYVARAR
>GCA_912999815_Scr_OU538797.1_4052315_4052502
TKRQRTSYTRYQTLELEKEFHFNRYLTRRRRIEIAHALCLTERQIKIWFQNRRMKWKKE
>GCA_912999815_ShxA_OU538797.1_3913970_3914148
QKRVRTAFTSNQMMELENEYARTRYLDRSRRIELADMLRLNERTIKIWFQNRRMKEKKDR
>GCA_912999815_ShxB_OU538797.1_3916284_3916462
PKRFRSAFTTEQINYLETLFKKFPYIDRERRKEVAAILKMEERPIKIWFQNRRMKEKKEH
>GCA_912999815_ShxC_OU538797.1_3918347_3918528
KRIRTTYTTEQLQALEQIFTQSRYITSEYREKIAKSLNVNDKSIKIWFQNRRMKLKKSS
>GCA_912999815_ShxD_OU538797.1_3920135_3920316
VKRKRKRIVFTTEQLEVLETVFTKKPYVTKDERQSLVQQLQVNEKSIKVWFQNRRLKNK
>GCA_912999815_Ubx_OU538797.1_4475244_4475428
RRRGRQTYTRYQTLELEKEFHTNHYLTRRRRIEMAHALCLTERQIKIWFQNRRMKLKKE
>GCA_912999815_abd-A_OU538797.1_4731010_4731194
RRRGRQTYTRFQTLELEKEFHFNHYLTRRRRIEIAHALCLTERQIKIWFQNRRMKLKKE
>GCA_912999815_ftz_OU538797.1_4107421_4107599
GSKRTRQTYTRFQTLELEKEFHFNKYLSRRRRIEVSHALGLTERQIKIWFQNRRMKAKK
>GCA_912999815_lab_OU538797.1_11668036_11668214.1
NNTGRTNFTNKQLTELEKEFHFNKYLTRARRIEIASALQLNETQVKIWFQNRRMKQKKR
>GCA_912999815_lab_OU538797.1_11668036_11668214.2
NTGRTNFTNKQLTELEKEFHFNKYLTRARRIEIASALQLNETQVKIWFQNRRMKQKKRI
>GCA_912999815_zen_OU538797.1_3924169_3924353
FTKRARTAYTSSQLVELENEFHQNRYLCRPRRIELANYLQLSERQIKIWFQNRRMKYKK
>GCA_913789895_Abd-B_OU565266.1_12884113_12884291
VRKKRKPYSKFQTLELEKEFLFNAYVSKQKRWELARNLNLTERQVKIWFQNRRMKNKKNT
>GCA_913789895_Antp_OU565266.1_14100231_14100409
RKRGRQTYTRYQTLELEKEFHFNRYLTRRRRIEIAHALCLTERQIKIWFQNRRMKWKKEN
>GCA_913789895_Dfd_OU565266.1_14469527_14469705
PKRQRTAYTRHQILELEKEFHYNRYLTRRRRIEIAHTLVLSERQIKIWFQNRRMKWKKDN
>GCA_913789895_Pb_OU565266.1_14681471_14681589.1
PRRLRTAYTNTQLLELEKEFHFNKYLCRPRRIEIAASLDLTERQVRTTKNMYPRNPFTET
>GCA_913789895_Pb_OU565266.1_14681471_14681589.2
IEPSRSNSTSLSHHRTNPPKGKILCFQVKVWFQNRRMKHKRQT
>GCA_913789895_Scr_OU565266.1_14374715_14374902
TKRQRTSYTRYQTLELEKEFHFNRYLTRRRRIEIAHALCLTERQIKIWFQNRRMKWKKEH
>GCA_913789895_Ubx_OU565266.1_13754157_13754341
RRRGRQTYTRYQTLELEKEFHTNHYLTRRRRIEMAHSLCLTERQIKIWFQNRRMKLKKEI
>GCA_913789895_abd-A_OU565266.1_13379192_13379370
RRRGRQTYTRFQTLELEKEFHFNHYLTRRRRIEIAHALCLTERQIKIWFQNRRMKLKKEL
>GCA_913789895_ftz_OU565266.1_14307124_14307302
PKRTRQTYTRFQTLELEKEFHFNRYLTRRRRLEISQALCLSERQIKIWFQNRRMKAKKGE
>GCA_913789895_lab_OU565266.1_14753708_14753886
NNTGRTNFTNKQLTELEKEFHFNKYLTRARRIEIASALQLNETQVKIWFQNRRMKQKKRM
>GCA_913789895_zen_OU565266.1_14564355_14564548
GKRTRTAYTSAQLVKLENEFHRGRYLCRPRRIEMAAALCLTERQIKIWFQNRRMKYKKEP
>GCA_913789915_Abd-B_OU565289.1_12282817_12282995
VRKKRKPYSKFQTLELEKEFLFNAYVSKQKRWELARNLNLTERQVKIWFQNRRMKNKKNT
>GCA_913789915_Antp_OU565289.1_13623634_13623812
RKRGRQTYTRYQTLELEKEFHFNRYLTRRRRIEIAHALCLTERQIKIWFQNRRMKWKKEN
>GCA_913789915_Dfd_OU565289.1_14038365_14038543
PKRQRTAYTRHQILELEKEFHYNRYLTRRRRIEIAHTLVLSERQIKIWFQNRRMKWKKDN
>GCA_913789915_Pb_OU565289.1_14277548_14277687.1
PRRLRTAYTNTQLLELEKEFHFNKYLCRPRRIEIAASLDLTERQVRTTRKIYLRYPFSSS
>GCA_913789915_Pb_OU565289.1_14277548_14277687.2
IYQKRKCFCFQVKVWFQNRRMKHKRQT
>GCA_913789915_Scr_OU565289.1_13924650_13924837
TKRQRTSYTRYQTLELEKEFHFNRYLTRRRRIEIAHALCLTERQIKIWFQNRRMKWKKEH
>GCA_913789915_Ubx_OU565289.1_13264454_13264638
RRRGRQTYTRYQTLELEKEFHTNHYLTRRRRIEMAHSLCLTERQIKIWFQNRRMKLKKEI
>GCA_913789915_abd-A_OU565289.1_12844233_12844411
RRRGRQTYTRFQTLELEKEFHFNHYLTRRRRIEIAHALCLTERQIKIWFQNRRMKLKKEL
>GCA_913789915_ftz_OU565289.1_13847593_13847777
HKRTRQTYTRFQTLELEKEFHFNRYLTRRRRIEIAQALCLTERQIKIWFQNRRMKAKKDG
>GCA_913789915_lab_OU565289.1_14372769_14372947
NNTGRTNFTNKQLTELEKEFHFNKYLTRARRIEIASALQLNETQVKIWFQNRRMKQKKRM
>GCA_913789915_zen_OU565289.1_14132812_14133002
GKRTRTAYTSEQLMTLENEFRCDHYLCRPRRIVMAQLLDLTERQIKIWFQNRRMKYKKEE
>GCA_914767545_Abd-B_OU611957.1_8375684_8375862
VRKKRKPYSKFQTLELEKEFLFNAYVSKQKRWELARNLNLTERQVKIWFQNRRMKNKKN
>GCA_914767545_Antp_OU611957.1_7175716_7175894
RKRGRQTYTRYQTLELEKEFHFNRYLTRRRRIEIAHALCLTERQIKIWFQNRRMKWKKE
>GCA_914767545_Dfd_OU611957.1_6861443_6861621
PKRQRTAYTRHQILELEKEFHYNRYLTRRRRIEIAHTLVLSERQIKIWFQNRRMKWKKDN
>GCA_914767545_Pb_OU611957.1_6555095_6555261.1
HVPIIFVPENGLPRRLRTAYTNTQLLELEKEFHFNKYLCRPRRIEIAASLDLTERQ
>GCA_914767545_Pb_OU611957.1_6555095_6555261.2
QLFFPESGPSSSRNLSSPVLELLPPSDVVESLSSPSSLLVNVCLLCFIRL
>GCA_914767545_Pb_OU611957.1_6555095_6555261.2
QVKVWFQNRRMKHKRQTLTKSEDGDDKDSTTSEGGKSSKTGLDKFLDDDGPLSGKKSCQ
>GCA_914767545_Pb_OU611957.1_6555095_6555261.2
PKVRMVMIKTQLHQKVVRAPKLDSTNSWTTMAHSLERKVVR
>GCA_914767545_Ro_OU611957.1_6322008_6322174.1
YITHCYRCELASALTLSETQVKIWFQNRRAKDKRIEKAQIDQQY
>GCA_914767545_Ro_OU611957.1_6322008_6322174.2
VCCCIINNNCNRLFPLTVARRRRKESRPRRQRTTFSAHQTLRLELEYARGEYVARARRY
>GCA_914767545_Scr_OU611957.1_6957270_6957457
TKRQRTSYTRYQTLELEKEFHFNRYLTRRRRIEIAHALCLTERQIKIWFQNRRMKWKKE
>GCA_914767545_ShxA_OU611957.1_6714482_6714666
PKRNRTAFTTNQVVELEQEFGRTPYLERSRRLELAEALRLNERTIKIWFQNRRMKEKKDK
>GCA_914767545_ShxA_OU611957.1_6735095_6735276
PKRNRTAFTTNQVVELEQEFARTRYLERSRRIELAEALQLNERTIKIWFQNRRMKEKKDN
>GCA_914767545_ShxB_OU611957.1_6740645_6740823
AKRCRMQFSTEQINLLEAEFKKYRYISDEDRKKIAYALQIQETDIDIWFHSRRLTEKREN
>GCA_914767545_ShxC_OU611957.1_6720972_6721150
NKRQRTAFTTDNLRVLEEVFSHEKYIDRVHRIELARSLNVDEKIIKVWFQNRRMKEKKE
>GCA_914767545_ShxC_OU611957.1_6728049_6728209
SKRKRINFTTEQVNILENIFSKTPYVKREQRQNLSRMLQINDKSIKVWFQNRRTKSKKEA
>GCA_914767545_Ubx_OU611957.1_7597986_7598170
RRRGRQTYTRYQTLELEKEFHTNHYLTRRRRIEMAHALCLTERQIKIWFQNRRMKLKKE
>GCA_914767545_abd-A_OU611957.1_7992471_7992655
RRRGRQTYTRFQTLELEKEFHFNHYLTRRRRIEIAHALCLTERQIKIWFQNRRMKLKKE
>GCA_914767545_ftz_OU611957.1_7047324_7047502
GSKRTRQTYTRFQTLELEKEFHFNKYLSRRRRIEVSHALGLTERQIKIWFQNRRMKAKK
>GCA_914767545_lab_OU611957.1_19045487_19045665.1
NNTGRTNFTNKQLTELEKEFHFNKYLTRARRIEIASALQLNETQVKIWFQNRRMKQKKR
>GCA_914767545_lab_OU611957.1_19045487_19045665.2
NTGRTNFTNKQLTELEKEFHFNKYLTRARRIEIASALQLNETQVKIWFQNRRMKQKKRI
>GCA_914767545_zen_OU611957.1_6751087_6751265
GFTKRARTAYTSSQLVELENEFHLNRYLCRPRRIELANYLQLSERQIKIWFQNRRMKYK
>GCA_914767635_Abd-B_OU612058.1_53655822_53655982.1
VRKKRKPYSKFQTIELEKEFLYNAYVSKQKRWELARNLNLTERQVCFINIFRNITSPILI
>GCA_914767635_Abd-B_OU612058.1_53655822_53655982.2
RVFLVLHSTILEPNFHLWGRIEKKISKKLFKSRVLISKRGS
>GCA_914767635_Antp_OU612058.1_55426829_55427007
RKRGRQTYTRYQTLELEKEFHFNRYLTRRRRIEIAHALCLTERQIKIWFQNRRMKWKKEN
>GCA_914767635_Dfd_OU612058.1_55955479_55955657
PKRQRTAYTRHQILELEKEFHYNRYLTRRRRIEIAHTLVLSERQIKIWFQNRRMKWKKDN
>GCA_914767635_Pb_OU612058.1_59625883_59626151.1
PRRLRTAYTNTQLLELEKEFHFNKYLCRPRRIEIAASLDLTERQVKTMHIKFARRGISLH
>GCA_914767635_Pb_OU612058.1_59625883_59626151.2
TNSHSSDFSSHPQVKVWFQNRRMKHKRQT
>GCA_914767635_Scr_OU612058.1_55856799_55856986
TKRQRTSYTRYQTLELEKEFHFNRYLTRRRRIEIAHALCLTERQIKIWFQNRRMKWKKE
>GCA_914767635_Ubx_OU612058.1_54697886_54698070
RRRGRQTYTRYQTLELEKEFHTNHYLTRRRRIEMAHALCLTERQIKIWFQNRRMKLKKEI
>GCA_914767635_abd-A_OU612058.1_54141328_54141512
RRRGRQTYTRFQTLELEKEFHFNHYLTRRRRIEIAHALCLTERQIKIWFQNRRMKLKKEL
>GCA_914767635_ftz_OU612058.1_55636538_55636716
SKRTRQTYTRFQTLELEKEFHFNRYITRRRRIDIANALSLTERQIKIWFQNRRMKSKKDR
>GCA_914767635_lab_OU612058.1_59927296_59927426.1
NNSGRTNFTNKQLTELEKEFHFNRYLTRARRIEIANTLQLNETQVSV
>GCA_914767635_lab_OU612058.1_59927296_59927426.2
LQKTSSFAIKASFQVKIWFQNRRMKQKKRV
>GCA_914767635_zen_OU612058.1_56110908_56111089
LRRARTVFTSEQVDGLKYYFMQCNYVNIERAQEIANELSLGTGNVRIWFKNQRRKVKLKE
>GCA_914767635_zen_OU612058.1_59017416_59017591
KCKRARTAFSSNQLIQLEREFHANKYLCRPRRIEISQRLELSERQVKIWFQNRRMKSKK
>GCA_914767635_zen_OU612058.1_59061779_59061966
RSGRRVRTAYSESQLKELEREFNVNGAFLNQARRIEIANRLGVQEKQIKIWFQNRRMKAK
>GCA_914767635_zen_OU612058.1_59130366_59130469
VWSPDGLHGISAQRTIQREFGHVVFFHQARRIEIKIK
>GCA_914767635_zen_OU612058.1_59148471_59148580
WSGVRMAYTEFQLKELQREFKRVVFFHQARRIETKRNKLRSGSSIT
>GCA_914767635_zen_OU612058.1_59164625_59164818
GRRVRTAYSESQLKELEREFNVNGAFLHQARRIETANRLGVPEKQIK
>GCA_914767635_zen_OU612058.1_59172226_59172281
VKQVKIWSGVRMAYTESQLKEPQREFKRVVFSHLAPRIETKINKL
>GCA_914767635_zen_OU612058.1_59225083_59225192
WSGVRTAYTESQLKELKREFKRVVFFHQAPRIEIKINKLRSGSSIT
>GCA_914767635_zen_OU612058.1_59230799_59230935
WSGVRMAYTESQLKELKREFGHVVFFHQASRIEIKIK
>GCA_914767635_zen_OU612058.1_59250815_59250924
ADSWVRESVILKRCGPIKFHPVILEPDLNLFIFISL
>GCA_914767635_zen_OU612058.1_59250815_59250924
NLIGPHLFSITLSRTQESAQIPLQALQFIQYLGLAATPSLVS
>GCA_914767635_zen_OU612058.1_59256449_59256630
GSGRRVRTAYSESKLKEMEHEFNVNGALLHQTRLIEIANRLGVPEKQIKKWLQNRRMKAK
>GCA_914767635_zen_OU612058.1_59285582_59285760
RHYTESQLKELEREFNVNGAFLHQARRIEIANRLGVQEKQIKIWFQNRRMKAKRSSSILV
>GCA_914767635_zen_OU612058.1_59288973_59289079
SLSLLQNMPKAAEYLNRFNVAKSPETEEGNGRRVRTAYTEAQIGDGRLKIETAGGAYWTRP
>GCA_914767635_zen_OU612058.1_59376814_59376995
GRRVRTQYSEFQLKELEREFNVNGAFLHQARRIDIANRLGVPEKQIKIWFQNHRMKVKKLM
>GCA_914767635_zen_OU612058.1_59393710_59393891
TEEGNGRRMRTAYTEPQLKELEREFFENGAFLHPIRRTQIASRLGVKEKQIKIWFQNRRM
>GCA_914767635_zen_OU612058.1_59400518_59400696
GNGRRVRTAYTEPQIKELEREFFENGAFLHPIRRTQIATRLGVKEKQIKIWFQNRRMKEK
>GCA_914767645_Abd-B_OU611785.1_11407271_11407449
VRKKRKPYSKFQTLELEKEFLFNAYVSKQKRWELARNLNLTERQVKIWFQNRRMKNKKNS
>GCA_914767645_Antp_OU611785.1_12332507_12332685
RKRGRQTYTRYQTLELEKEFHFNRYLTRRRRIEIAHALCLTERQIKIWFQNRRMKWKKEN
>GCA_914767645_Dfd_OU611785.1_12572364_12572542
PKRQRTAYTRHQILELEKEFHYNRYLTRRRRIEIAHTLVLSERQIKIWFQNRRMKWKKD
>GCA_914767645_Pb_OU611785.1_12783888_12784036.1
PRRLRTAYTNTQLLELEKEFHFNKYLCRPRRIEIAASLDLTERQVRMEIQR
>GCA_914767645_Pb_OU611785.1_12783888_12784036.2
LLLQVKVWFQNRRMKHKRQT
>GCA_914767645_Ro_OU611785.1_12957308_12957633.1
LRYSRILTEAFYFRCELASALSLSETQVKIWFQNRRAKDKRIE
>GCA_914767645_Ro_OU611785.1_12957308_12957633.2
PRRQRTTFSAHQTLRLELEYARGEYVARARRYARSGGREEDRQR
>GCA_914767645_Scr_OU611785.1_12496675_12496862
TKRQRTSYTRYQTLELEKEFHFNRYLTRRRRIEIAHALCLTERQIKIWFQNRRMKWKKEH
>GCA_914767645_ShxA_OU611785.1_12677215_12677393
QKRIRTAFTSQQMMELEQEYARTRYLDRARRIELADILRLNERTIKIWFQNRRMKEKKD
>GCA_914767645_ShxB_OU611785.1_12671026_12671213
VKRFRSAFTTDQVNYLEKQFKKFPYIGNAHRKEVAAALNIPERAVKIWFQNRRMKEKKE
>GCA_914767645_ShxC_OU611785.1_12668080_12668258
QKRVRTAFSTDQLRALEKTYSRHKYIDSLKRAELANALNIGDKCIKIWFQNRRMKEKRES
>GCA_914767645_ShxD_OU611785.1_12666199_12666377
RKRKRTIFTTEQVEALLEIFKTKQYVSREERQVIVNKLQLNDKAVKIWFQNHRLKIKKMQ
>GCA_914767645_Ubx_OU611785.1_12009379_12009563
RRRGRQTYTRYQTLELEKEFHTNHYLTRRRRIEMAHALCLTERQIKIWFQNRRMKLKKEI
>GCA_914767645_abd-A_OU611785.1_11719441_11719625
RRRGRQTYTRFQTLELEKEFHFNHYLTRRRRIEIAHALCLTERQIKIWFQNRRMKLKKEL
>GCA_914767645_ftz_OU611785.1_12423510_12423688
SKRTRQTYTRFQTLELEKEFHFNKYLSRRRRIEVSHALGLTERQIKIWFQNRRMKAKKDG
>GCA_914767645_lab_OU611785.1_967032_967210
NNTGRTNFTNKQLTELEKEFHFNKYLTRARRIEIASALQLNETQVKIWFQNRRMKQKKRI
>GCA_914767645_zen_OU611785.1_12662324_12662508
TKRARTAYTSSQLVELENEFHQNRYLCRPRRIELANYLQLSERQIKIWFQNRRMKYKKDN
>GCA_914767665_Abd-B_OU611927.1_5794429_5794607
VRKKRKPYSKFQTLELEKEFLFNAYVSKQKRWELARNLNLTERQVKIWFQNRRMKNKKNS
>GCA_914767665_Antp_OU611927.1_7160897_7161075
RKRGRQTYTRYQTLELEKEFHFNRYLTRRRRIEIAHALCLTERQIKIWFQNRRMKWKKEN
>GCA_914767665_Dfd_OU611927.1_7643808_7643986
PKRQRTAYTRHQILELEKEFHYNRYLTRRRRIEIAHTLVLSERQIKIWFQNRRMKWKKDN
>GCA_914767665_Pb_OU611927.1_8322324_8322475
PRRLRTAYTNTQLLELEKEFHFNKYLCRPRRIEIAASLDLTERQVS
>GCA_914767665_Scr_OU611927.1_7509330_7509517
TKRQRTSYTRYQTLELEKEFHFNRYLTRRRRIEIAHALCLTERQIKIWFQNRRMKWKKEH
>GCA_914767665_Ubx_OU611927.1_6717186_6717370
RRRGRQTYTRYQTLELEKEFHTNHYLTRRRRIEMAHALCLTERQIKIWFQNRRMKLKKEI
>GCA_914767665_abd-A_OU611927.1_6249159_6249343
RRRGRQTYTRFQTLELEKEFHFNHYLTRRRRIEIAHALCLTERQIKIWFQNRRMKLKKEL
>GCA_914767665_ftz_OU611927.1_7419038_7419216
SKRTRQTYTRFQTLELEKEFYCNKYLTRRRRVEIAHALSLSERQIKIWFQNRRMKAKKDP
>GCA_914767665_lab_OU611927.1_8396624_8396802
LNTGRTNFTNKQLTELEKEFHFNKYLTRARRIEIASALQLNETQVKIWFQNRRMKQKKRM
>GCA_914767665_zen_OU611927.1_7725704_7725888
NTTKRARTAYTNNQLVELEKEFFTSKYLCRPRRMNLVRALNLTERQIKIWFQNRRMKYK
>GCA_914767665_zen_OU611927.1_7725935_7726119
NTTKRARTAYTNNQLVELEKEFFTSKYLCRPRRMNLVRALNLTERQIKIWFQNRRMKYK
>GCA_914767665_zen_OU611927.1_7726163_7726347
NTTKRARTAYTNNQLVELEKEFFTSKYLCRPRRMNLVRALNLTERQIKIWFQNRRMKYK
>GCA_914767665_zen_OU611927.1_7726397_7726560
NTTKRARTAYTNNQLVELEKEFFTSKYLCRPRRMNLVRALNLTERQIKIWFQNRRMKYK
>GCA_914767665_zen_OU611927.1_7726568_7726755
NTTKRARTAYTNNQLVELEKEFFTSKYLCRPRRMNLVRALNLTERQIKIWFQNRRMKYK
>GCA_914767665_zen_OU611927.1_7729090_7729268
TKRARTAYTSNQLVELEKEFFTNKYLCRPRRINLARALNLTERQIKIWFQNRRIKYKKE
>GCA_914767665_zen_OU611927.1_7729755_7729945
TKRARTAYTSNQLVELEKEFFTNKYLCRPRRINLARALNLTERQIKIWFQNRRIKYKKE
>GCA_914767665_zen_OU611927.1_7729992_7730155
TKRARTAYTSNQLVELEKEFFTNKYLCRPRRINLARALNLTERQIKIWFQNRRIKYKKE
>GCA_914767665_zen_OU611927.1_7730163_7730350
NTTKRARTAYTNNQLVELEKEFFTNKYLCRPRRINLARALNLTERQIKIWFQNRRMKYK
>GCA_914767665_zen_OU611927.1_7733928_7734109
TKRAKTANTSNQLMELEMEFFTNKYLCRFRRINLARALNLTERQIQIWFQNRRMKFKKE
>GCA_914767665_zen_OU611927.1_7738458_7738636
LSESEKQFHQNKYLDKSSYKRIALALHLSERQVTVWFTNKR
>GCA_914767665_zen_OU611927.1_7741812_7741990
TKRARTSYTNNQLVELEKGFFTIKYLSKSRRINLARALNLTEGQIKSWFQNRRIKFKKE
>GCA_914767665_zen_OU611927.1_7752671_7752843
LSESEKQFHQNKYLDKSSYKRIALALHLSERQVTVWFTNKR
>GCA_914767665_zen_OU611927.1_7756587_7756765
TKRARTPYTSNQVVELEKEFFTSKYVSESRCINLARALNLTERQIRIWFTKRRMKFKKE
>GCA_914767665_zen_OU611927.1_7761486_7761658
STNSTNRTKQPRILFSRVQLSESEKQFHLNKYLDKSSYKRIALALHLSERQVTVWFTNK
>GCA_914767665_zen_OU611927.1_7769991_7770169
TKRARTAYTSNQLVELEKEFFTNKYLCRPRRINLARALNLTERQIKIWFQNRRMKYKKE
>GCA_914767665_zen_OU611927.1_7884028_7884215
RKRFRTIFTPYQLAWLEREFRLRQYLDRTRRSQLAEQLKLTERQIKVWFQNRRTKLKKEN
>GCA_914767695_Abd-B_OU611818.1_5291741_5291919
VRKKRKPYSKFQTLELEKEFLFNAYVSKQKRWELARNLNLTERQVKIWFQNRRMKNKKN
>GCA_914767695_Antp_OU611818.1_4416999_4417177
RKRGRQTYTRYQTLELEKEFHFNRYLTRRRRIEIAHALCLTERQIKIWFQNRRMKWKKE
>GCA_914767695_Dfd_OU611818.1_4204207_4204385
PKRQRTAYTRHQILELEKEFHYNRYLTRRRRIEIAHTLVLSERQIKIWFQNRRMKWKKDN
>GCA_914767695_Pb_OU611818.1_4028516_4028646.1
TFVSENGLPRRLRTAYTNTQLLELEKEFHFNKYLCRPRRIEIAASLDLTERQV
>GCA_914767695_Pb_OU611818.1_4028516_4028646.2
PDNSFCQKVVHHRPKIYQARSLSFYPLRTSSNLCHRRLPFCLTFVSCASYVDFETRPLP
>GCA_914767695_Ro_OU611818.1_3878983_3879137.1
RCELASALSLSETQVKIWFQNRRAKDKRIEKAHLDQQY
>GCA_914767695_Ro_OU611818.1_3878983_3879137.2
NSLVAPVARRRRKESRPRRQRTTFSAHQTLRLELEYARGEYVARARR
>GCA_914767695_Scr_OU611818.1_4269834_4270021
TKRQRTSYTRYQTLELEKEFHFNRYLTRRRRIEIAHALCLTERQIKIWFQNRRMKWKKE
>GCA_914767695_ShxA_OU611818.1_4122472_4122650
QKRVRTAFTSQQMMELEQEYARTRYLDRARRIELADMLRLNERTIKIWFQNRRMKEKKDR
>GCA_914767695_ShxB_OU611818.1_4125856_4126034
VKRFRSAFTTDQVNHLEQQFKKFPYIGNAHRKEVALALNIPERAVKIWFQNRRMKEKKET
>GCA_914767695_ShxC_OU611818.1_4127926_4128098
KRARTAFSTDQLRILEKTFSRHKYIDSEGRKELAKTLSIGDKCIKIWFQNRRMKEKRES
>GCA_914767695_ShxD_OU611818.1_4129350_4129528
TFRAVVKRKRKRTVFTTEQVAALEKIFAVKPYVTREDRQVLVQTLQINDKAIKIWFQNR
>GCA_914767695_Ubx_OU611818.1_4734346_4734530
RRRGRQTYTRYQTLELEKEFHTNHYLTRRRRIEMAHALCLTERQIKIWFQNRRMKLKKE
>GCA_914767695_abd-A_OU611818.1_4984189_4984373
RRRGRQTYTRFQTLELEKEFHFNHYLTRRRRIEIAHALCLTERQIKIWFQNRRMKLKKE
>GCA_914767695_ftz_OU611818.1_4327191_4327369
GSKRTRQTYTRFQTLELEKEFHFNKYLSRRRRIEVSHALGLTERQIKIWFQNRRMKAKK
>GCA_914767695_lab_OU611818.1_12018998_12019176.1
NNTGRTNFTNKQLTELEKEFHFNKYLTRARRIEIASALQLNETQVKIWFQNRRMKQKKR
>GCA_914767695_lab_OU611818.1_12018998_12019176.2
NTGRTNFTNKQLTELEKEFHFNKYLTRARRIEIASALQLNETQVKIWFQNRRMKQKKRI
>GCA_914767695_zen_OU611818.1_4131905_4132089
TKRARTAYTSSQLVELENEFHQNRYLCRPRRIELANYLQLSERQIKIWFQNRRMKYKKD
>GCA_914767705_Abd-B_OU611913.1_2996722_2996900
VRKKRKPYSKFQTLELEKEFLYNAYVSKQKRWELARNLNLSERQVKIWFQNRRMKNKKNS
>GCA_914767705_Antp_OU611913.1_3494246_3494424
RKRGRQTYTRYQTLELEKEFHFNRYLTRRRRIEIAHALCLTERQIKIWFQNRRMKWKKEN
>GCA_914767705_Dfd_OU611913.1_3652397_3652575
PKRQRTAYTRHQILELEKEFHYNRYLTRRRRIEIAHTLVLSERQIKIWFQNRRMKWKKDN
>GCA_914767705_Ftz_OU611913.1_3582433_3582611
HKRTRQTYTRFQTLELEKEFHFNRYLTRRRRIEIAHALCLTERQIKIWFQNRRMKAKKDG
>GCA_914767705_Pb_OU611913.1_3761409_3761530.1
PRRLRTAYTNTQLLELEKEFHFNKYLCRPRRIEIAASLDLTERQVSLVLKLR
>GCA_914767705_Pb_OU611913.1_3761409_3761530.2
NCATENDYFCNWKGGSLFKIIIMNPLCSQVKVWFQNRRMKHKRQT
>GCA_914767705_Scr_OU611913.1_3606648_3606835
TKRQRTSYTRYQTLELEKEFHFNRYLTRRRRIEIAHALCLTERQIKIWFQNRRMKWKKEH
>GCA_914767705_Ubx_OU611913.1_3336422_3336606
RRRGRQTYTRYQTLELEKEFHTNHYLTRRRRIEMAHALCLTERQIKIWFQNRRMKLKKEI
>GCA_914767705_abd-A_OU611913.1_3163938_3164122
RRRGRQTYTRFQTLELEKEFHFNHYLTRRRRIEIAHALCLTERQIKIWFQNRRMKLKKEL
>GCA_914767705_lab_OU611913.1_3806284_3806462
NNTGRTNFTNKQLTELEKEFHFNKYLTRARRIEIASALQLNETQVKIWFQNRRMKQKKRM
>GCA_914767705_zen_OU611913.1_3701557_3701753
SKRARTAYTSAQLVELEKEFHYNRYLCRPRRIEMAALLSLTERQIKIWFQNRRMKFKKEQ
>GCA_914767735_Abd-B_OU612080.1_11326310_11326488
VRKKRKPYSKFQTLELEKEFLFNAYVSKQKRWELARNLNLTERQVKIWFQNRRMKNKKNS
>GCA_914767735_Antp_OU612080.1_12070608_12070786
RKRGRQTYTRYQTLELEKEFHFNRYLTRRRRIEIAHALCLTERQIKIWFQNRRMKWKKEN
>GCA_914767735_Dfd_OU612080.1_12304270_12304448
PKRQRTAYTRHQILELEKEFHYNRYLTRRRRIEIAHTLVLSERQIKIWFQNRRMKWKKDN
>GCA_914767735_Pb_OU612080.1_12430055_12430203.1
PRRLRTAYTNTQLLELEKEFHFNKYLCRPRRIEIAASLDLTERQVKGQFSQVFSLITSVA
>GCA_914767735_Pb_OU612080.1_12430055_12430203.2
LNCKLTFANVARFYANCISLSCVQVKVWFQNRRMKHKRQT
>GCA_914767735_Scr_OU612080.1_12242914_12243101
TKRQRTSYTRYQTLELEKEFHFNRYLTRRRRIEIAHALCLTERQIKIWFQNRRMKWKKEH
>GCA_914767735_Ubx_OU612080.1_11851640_11851824
RRRGRQTYTRYQTLELEKEFHTNHYLTRRRRIEMAHALCLTERQIKIWFQNRRMKLKKEI
>GCA_914767735_abd-A_OU612080.1_11591640_11591818
RRRGRQTYTRFQTLELEKEFHFNHYLTRRRRIEIAHALCLTERQIKIWFQNRRMKLKKEM
>GCA_914767735_ftz_OU612080.1_12206730_12206908
QKRTRQTYTRFQTLELEKEFHFNRYLTRRRRIEIAQALCLTERQIKIWFQNRRMKAKKDG
>GCA_914767735_lab_OU612080.1_12480728_12480906
NNTGRTNFTNKQLTELEKEFHFNKYLTRARRIEIASALQLNETQVKIWFQNRRMKQKKRM
>GCA_914767735_zen_OU612080.1_12355035_12355213
GKRSRTAYSSAQLVELEKEFHCGRYLCRPRRIEMAASLCLTERQIKIWFQNRRMKYKKEQ
>GCA_914767755_Abd-B_OU611859.1_8330558_8330736
VRKKRKPYSKFQTLELEKEFLFNAYVSKQKRWELARNLNLTERQVKIWFQNRRMKNKKN
>GCA_914767755_Antp_OU611859.1_7423787_7423965
RKRGRQTYTRYQTLELEKEFHFNRYLTRRRRIEIAHALCLTERQIKIWFQNRRMKWKKE
>GCA_914767755_Dfd_OU611859.1_7170602_7170780
PKRQRTAYTRHQILELEKEFHYNRYLTRRRRIEIAHTLVLSERQIKIWFQNRRMKWKKDN
>GCA_914767755_Pb_OU611859.1_6962103_6962278.1
SIVYFTENGLPRRLRTAYTNTQLLELEKEFHFNKYLCRPRRIEIAASLDLTERQVRMKI
>GCA_914767755_Pb_OU611859.1_6962103_6962278.2
PWQLFLPDSGPSSSKNLSSPVLELLPPSDVVESLSSPSSVLLSVCRLCFIRLFWNQTFT
>GCA_914767755_Ro_OU611859.1_6791303_6791427.1
RCELASALSLSETQVKIWFQNRRAKDKRIEKAQLDQQY
>GCA_914767755_Ro_OU611859.1_6791303_6791427.2
FLFLAVARRRRKESRPRRQRTTFSAHQTLRLELEYARGEYVARARRY
>GCA_914767755_Scr_OU611859.1_7250297_7250484
TKRQRTSYTRYQTLELEKEFHFNRYLTRRRRIEIAHALCLTERQIKIWFQNRRMKWKKE
>GCA_914767755_ShxA_OU611859.1_7069533_7069711
QKRVRTAFTSQQMMELEQEYARTRYLDRARRIELADILRLNERTIKIWFQNRRMKEKKDR
>GCA_914767755_ShxB_OU611859.1_7073360_7073547
VKRFRSAFTTDQVNYLEKQFKKFPYIGNAHRKEVAAALNIAERAIKIWFQNRRMKEKKEN
>GCA_914767755_ShxC_OU611859.1_7076356_7076534
KRVRTAFSTDQLRALEKTYSRHKYIDSEKRAELANTLNIGDKCIKIWFQNRRMKEKRES
>GCA_914767755_ShxD_OU611859.1_7078009_7078187
RKRKRTVFTSEQVEALEDIFKTKQYISREDRQQIVNKLQLNDKAVKIWFQNRRLKVKRM
>GCA_914767755_Ubx_OU611859.1_7742379_7742563
RRRGRQTYTRYQTLELEKEFHTNHYLTRRRRIEMAHALCLTERQIKIWFQNRRMKLKKE
>GCA_914767755_abd-A_OU611859.1_8017803_8017987
RRRGRQTYTRFQTLELEKEFHFNHYLTRRRRIEIAHALCLTERQIKIWFQNRRMKLKKE
>GCA_914767755_ftz_OU611859.1_7323617_7323795
GSKRTRQTYTRFQTLELEKEFHFNKYLSRRRRIEVSHALGLTERQIKIWFQNRRMKAKK
>GCA_914767755_lab_OU611859.1_17393735_17393913.1
NNTGRTNFTNKQLTELEKEFHFNKYLTRARRIEIASALQLNETQVKIWFQNRRMKQKKR
>GCA_914767755_lab_OU611859.1_17393735_17393913.2
NTGRTNFTNKQLTELEKEFHFNKYLTRARRIEIASALQLNETQVKIWFQNRRMKQKKRI
>GCA_914767755_zen_OU611859.1_7082762_7082946
GFTKRARTAYTSSQLVELENEFHQNRYLCRPRRIELANYLQLSERQIKIWFQNRRMKYK
>GCA_914767815_Abd-B_OU611883.1_6670678_6670856
VRKKRKPYSKFQTLELEKEFLFNAYVSKQKRWELARNLNLTERQVKIWFQNRRMKNKKN
>GCA_914767815_Antp_OU611883.1_5846614_5846792
RKRGRQTYTRYQTLELEKEFHFNRYLTRRRRIEIAHALCLTERQIKIWFQNRRMKWKKE
>GCA_914767815_Dfd_OU611883.1_5588922_5589100
PKRQRTAYTRHQILELEKEFHYNRYLTRRRRIEIAHTLVLSERQIKIWFQNRRMKWKKDN
>GCA_914767815_Pb_OU611883.1_5418027_5418178.1
WIVFIIENGLPRRLRTAYTNTQLLELEKEFHFNKYLCRPRRIEIAASLDLTERQVRMKI
>GCA_914767815_Pb_OU611883.1_5418027_5418178.2
PWQLFLPDSGPSSSKNLSSPVLELLPPSDVVESLSSPSSVLLSVCRLCFIRLFWNHTFT
>GCA_914767815_Ro_OU611883.1_5263119_5263240.1
RCELASALSLSETQVKIWFQNRRAKDKRIEKAQLDQQY
>GCA_914767815_Ro_OU611883.1_5263119_5263240.2
RCELASALSLSETQVKIWFQNRRAKDKRIEKAQLDQQY
>GCA_914767815_Scr_OU611883.1_5696874_5697061
TKRQRTSYTRYQTLELEKEFHFNRYLTRRRRIEIAHALCLTERQIKIWFQNRRMKWKKE
>GCA_914767815_ShxA_OU611883.1_5503752_5503930
QKRVRTAFTSQQMMELEQEYARTRYLDRARRIELADILRLNERTIKIWFQNRRMKEKKDR
>GCA_914767815_ShxB_OU611883.1_5507958_5508142
VKRFRSAFTTEQVNYLEKQFKKFPYIGNAHRKEVAANLNIPERAVKIWFQNRRMKEKKES
>GCA_914767815_ShxC_OU611883.1_5510920_5511098
KRVRTAFSTDQLRALEKTYSRHRYIDSEKRAELANTLNIGDKCIKIWFQNRRMKEKRES
>GCA_914767815_ShxD_OU611883.1_5512505_5512695
VKRKRKRTVFTTEQVETLEAIFKTKQYVSREDRQHIVNKLQLNDKAIKIWFQNRRLKIK
>GCA_914767815_Ubx_OU611883.1_6137845_6138029
RRRGRQTYTRYQTLELEKEFHTNHYLTRRRRIEMAHALCLTERQIKIWFQNRRMKLKKE
>GCA_914767815_abd-A_OU611883.1_6388831_6389015
RRRGRQTYTRFQTLELEKEFHFNHYLTRRRRIEIAHALCLTERQIKIWFQNRRMKLKKE
>GCA_914767815_ftz_OU611883.1_5759682_5759860
GSKRTRQTYTRFQTLELEKEFHFNKYLSRRRRIEVSHALGLTERQIKIWFQNRRMKAKK
>GCA_914767815_lab_OU611883.1_15258094_15258272.1
NNTGRTNFTNKQLTELEKEFHFNKYLTRARRIEIASALQLNETQVKIWFQNRRMKQKKR
>GCA_914767815_lab_OU611883.1_15258094_15258272.2
NTGRTNFTNKQLTELEKEFHFNKYLTRARRIEIASALQLNETQVKIWFQNRRMKQKKRI
>GCA_914767815_zen_OU611883.1_5516483_5516667
FTKRARTAYTSSQLVELENEFHQNRYLCRPRRIELANYLQLSERQIKIWFQNRRMKYKK
>GCA_914767915_Abd-B_OU611990.1_11272680_11272858
VRKKRKPYSKFQTLELEKEFLFNAYVSKQKRWELARNLNLTERQVKIWFQNRRMKNKKNS
>GCA_914767915_Antp_OU611990.1_12448870_12449048
RKRGRQTYTRYQTLELEKEFHFNRYLTRRRRIEIAHALCLTERQIKIWFQNRRMKWKKEN
>GCA_914767915_Dfd_OU611990.1_12724898_12725076
PKRQRTAYTRHQILELEKEFHYNRYLTRRRRIEIAHTLVLSERQIKIWFQNRRMKWKKD
>GCA_914767915_Pb_OU611990.1_12970848_12971038.1
PRRLRTAYTNTQLLELEKEFHFNKYLCRPRRIEIAASLDLTERQVNV
>GCA_914767915_Pb_OU611990.1_12970848_12971038.2
IGTYDTTFLVVKCFFFFLSQVKVWFQNRRMKHKRQT
>GCA_914767915_Ro_OU611990.1_13153519_13153712.1
RLPFLFYFINLFLYFRCELASALSLSETQVKIWFQNRRAKDKRIE
>GCA_914767915_Ro_OU611990.1_13153519_13153712.2
PRRQRTTFSAHQTLRLELEYARGEYVARAR
>GCA_914767915_Scr_OU611990.1_12651761_12651948
TKRQRTSYTRYQTLELEKEFHFNRYLTRRRRIEIAHALCLTERQIKIWFQNRRMKWKKEH
>GCA_914767915_ShxA_OU611990.1_12843829_12844007
KRIRTAFTSHQMMELEQEYARTRYLDRTRRIELAETLSLNERTIKIWFQNRRMKEKKDR
>GCA_914767915_ShxB_OU611990.1_12837142_12837326
KPKRFRSAFTTEQSNYLEEQYTKSQYINREQRQNVASILKIGEKPIKIWFQNRRMKEKK
>GCA_914767915_ShxC_OU611990.1_12835136_12835302
VKRNRTAFTTKQLRALELLFTQNKYITSERRREISKALNLGDKSVKIWFQNRRMKEKRES
>GCA_914767915_ShxD_OU611990.1_12831228_12831409
RKRKRTVFTTEQLQVLEEIYSNKPYVSRDERQVLVQQLQVNDKSVKIWFQNRRLKNKRGE
>GCA_914767915_Ubx_OU611990.1_12048772_12048956
RRRGRQTYTRYQTLELEKEFHTNHYLTRRRRIEMAHALCLTERQIKIWFQNRRMKLKKEI
>GCA_914767915_abd-A_OU611990.1_11654225_11654409
RRRGRQTYTRFQTLELEKEFHFNHYLTRRRRIEIAHALCLTERQIKIWFQNRRMKLKKEL
>GCA_914767915_ftz_OU611990.1_12564287_12564465
SKRTRQTYTRFQTLELEKEFHFNKYLSRRRRIEVSHALGLTERQIKIWFQNRRMKAKKDG
>GCA_914767915_lab_OU611990.1_1184214_1184392
NNTGRTNFTNKQLTELEKEFHFNKYLTRARRIEIASALQLNETQVKIWFQNRRMKQKKRI
>GCA_914767915_zen_OU611990.1_12828491_12828669
TKRARTAYTSSQLVELENEFHQNRYLCRPRRIELANYLQLSERQIKIWFQNRRMKYKKDN
>GCA_914767935_Abd-B_OU612043.1_154187453_154187595.1
VRKKRKPYSKFQTLELEKEFLYNAYVSKQKRWELARNLQLTERQ
>GCA_914767935_Abd-B_OU612043.1_154187453_154187595.2
VSKQKRWELARNLQLTERQ
>GCA_914767935_Antp_OU612043.1_157228359_157228537
RKRGRQTYTRYQTLELEKEFHFNRYLTRRRRIEIAHALCLTERQIKIWFQNRRMKWKKEN
>GCA_914767935_Dfd_OU612043.1_157983638_157983816
PKRQRTAYTRHQILELEKEFHYNRYLTRRRRIEIAHTLVLSERQIKIWFQNRRMKWKKD
>GCA_914767935_Pb_OU612043.1_224421268_224421335.1
PRRLRTAYTNTQLLELEKEFHFNKYLCRPRRIEIAASLDLTERQVSLTYFSCSSNFDVCM
>GCA_914767935_Pb_OU612043.1_224421268_224421335.2
STLFFFFAFLFLIRLHFFQVKVWFQNRRMKHKRQT
>GCA_914767935_Ro_OU612043.1_165364829_165365007.1
QRRQRTTFSTEQTLRLEVEFHRNEYISRSRRFELAETLRLTETQIKIWFQNRRAKDKRI
>GCA_914767935_Ro_OU612043.1_165364829_165365007.2
RRQRTTFSTEQTLRLEVEFHRNEYISRSRRFELAETLRLTETQIKIWFQNRRAKDKRIE
>GCA_914767935_Scr_OU612043.1_157778743_157778930
TKRQRTSYTRYQTLELEKEFHFNRYLTRRRRIEIAHALCLTERQIKIWFQNRRMKWKKEH
>GCA_914767935_Ubx_OU612043.1_156213479_156213663
RRRGRQTYTRYQTLELEKEFHTNHYLTRRRRIEMAHALCLTERQIKIWFQNRRMKLKKEI
>GCA_914767935_abd-A_OU612043.1_155178334_155178518
RRRGRQTYTRFQTLELEKEFHFNHYLTRRRRIEIAHALCLTERQIKIWFQNRRMKLKKEL
>GCA_914767935_ftz_OU612043.1_157489514_157489692
SKRTRQTYTRFQTLELEKEFHFNRYITRRRRIDIANALNLSERQIKIWFQNRRMKSKKDR
>GCA_914767935_lab_OU612043.1_224714269_224714450
NNSGRTNFTNKQLTELEKEFHFNRYLTRARRIEIANTLQLNETQVKIFRFLTYLNNIKGG
>GCA_914767935_zen_OU612043.1_158276100_158276257
PRRTRTTFSAAQIAELEKYFLETRYLNPERLTEVSAKLGLGTAQVKIWFKNRRRRHKINT
>GCA_914767935_zen_OU612043.1_158299767_158299948
KKRIRTSFNSLQIWELEREYQHSMYMQPHRRQQIAQRLSLNEKHIKIWFQNRRMRNKRER
>GCA_914767935_zen_OU612043.1_158315306_158315484
KKRTRTAFNNFQVVELEREYRRSMYMHRERRQEVAQRLSLDENHIKIWFQNRRMRYKREG
>GCA_914767935_zen_OU612043.1_158336538_158336716
KEKRIRTSFTSFQLNELESEFKRNMYMFRQNRINVAERLSLRENQIKIWFQNRRMRMKR
>GCA_914767935_zen_OU612043.1_158350175_158350353
QKRTRTAFTSFQLIELEREFKRNMYMFRHHRIHVAQRLALRESQVKVWFQNRRMRHKKE
>GCA_914767945_Abd-B_OU612023.1_12838362_12838540
VRKKRKPYSKFQTLELEKEFLFNAYVSKQKRWELARNLNLTERQVKIWFQNRRMKNKKNS
>GCA_914767945_Antp_OU612023.1_13921065_13921243
RKRGRQTYTRYQTLELEKEFHFNRYLTRRRRIEIAHALCLTERQIKIWFQNRRMKWKKEN
>GCA_914767945_Dfd_OU612023.1_14229201_14229379
PKRQRTAYTRHQILELEKEFHYNRYLTRRRRIEIAHTLVLSERQIKIWFQNRRMKWKKD
>GCA_914767945_Pb_OU612023.1_14550710_14550846.1
PRRLRTAYTNTQLLELEKEFHFNKYLCRPRRIEIAASLDLTERQVSKDSLSPTLPFLDTR
>GCA_914767945_Pb_OU612023.1_14550710_14550846.2
VFTLHIMQTFQRDNSHANIFLLQVKVWFQNRRMKHKRQT
>GCA_914767945_Ro_OU612023.1_14832075_14832226
CTFLIYNVIFRCELASALSLSETQVKIWFQNRRAKDKRIE
>GCA_914767945_Scr_OU612023.1_14142197_14142384
TKRQRTSYTRYQTLELEKEFHFNRYLTRRRRIEIAHALCLTERQIKIWFQNRRMKWKKEH
>GCA_914767945_ShxA_OU612023.1_14344128_14344306
RKRKRTAFTTSQIDELEKAFIRHNYIDRAKRIILASYLHLSERSVKIWFQNRRMKQKKEC
>GCA_914767945_ShxA_OU612023.1_14366871_14367016
TMRVRTAFTTEQPEKLEREYTRNRYLEPVLS
>GCA_914767945_ShxA_OU612023.1_14372237_14372421
PKRVRTAFTTDQLLQLEREYARNRYLDRAHRIALADALQLPEKILKVWYQNRRMKEKKEN
>GCA_914767945_ShxA_OU612023.1_14389372_14389556
PKRVRTAFTTDQLLQLEREYARNRYLDRAYRIALADALQLPEKILKVWYQNRRMREKKEN
>GCA_914767945_ShxA_OU612023.1_14398857_14399041
PKRVRTAFTTDQLLQLEREYARNRYLDRAYRIALADALQLPEKILKVWYQNRRMKEKKEN
>GCA_914767945_ShxA_OU612023.1_14407453_14407631
PKRARTAFTTDQLLQLEREYARNRYLDRAHRIALADALQLPEKILKVWYQNRRMKEKKEN
>GCA_914767945_ShxB_OU612023.1_14355856_14356025
LQNLFTTSQLSYLEEKYKKHRHINTRQCWHIARAIDMPENVIKNWFQKRRIKEENLSFI
>GCA_914767945_Ubx_OU612023.1_13533538_13533722
RRRGRQTYTRYQTLELEKEFHTNHYLTRRRRIEMAHALCLTERQIKIWFQNRRMKLKKEI
>GCA_914767945_abd-A_OU612023.1_13217249_13217433
RRRGRQTYTRFQTLELEKEFHFNHYLTRRRRIEIAHALCLTERQIKIWFQNRRMKLKKEL
>GCA_914767945_ftz_OU612023.1_14052827_14053005
SKRTRQTYTRYQTLELEKEFHYNKYLSRRRRIEVSHQLGLTERQIKIWFQNRRMKAKKDG
>GCA_914767945_lab_OU612023.1_1171396_1171574
NNTGRTNFTNKQLTELEKEFHFNKYLTRARRIEIASALQLNETQVKIWFQNRRMKQKKRI
>GCA_914767945_lab_OU612023.1_14416867_14416925
TISYNCLMLLSTPEHILFLKPTEETSGSTYFLLFFHRTVPKPDFDGSRI
>GCA_914767945_zen_OU612023.1_14334020_14334204
TKRARTAYTSSQLVELENEFHSNRYLCRPRRIELANYLQLSERQIKIWFQNRRMKYKKDN
>GCA_914767995_Abd-B_OU612094.1_63562562_63562623.1
VRKKRKPYSKFQTLELEKEFLYNAYVSKQKRWELARNLNLTERQVSTSSKSLAENWMN
>GCA_914767995_Abd-B_OU612094.1_63562562_63562623.2
AYVSKQKRWELARNLNLTERQVSTSSKSLAENWMN
>GCA_914767995_Antp_OU612094.1_66591982_66592160
RKRGRQTYTRYQTLELEKEFHFNRYLTRRRRIEIAHALCLTERQIKIWFQNRRMKWKKEN
>GCA_914767995_Dfd_OU612094.1_67443806_67443984
PKRQRTAYTRHQILELEKEFHYNRYLTRRRRIEIAHTLVLSERQIKIWFQNRRMKWKKDN
>GCA_914767995_Pb_OU612094.1_68017985_68018127.1
PRRLRTAYTNTQLLELEKEFHFNKYLCRPRRIEIAASLDLTERQVSYFLIFTAFIFLSVY
>GCA_914767995_Pb_OU612094.1_68017985_68018127.2
LQVKVWFQNRRMKHKRQT
>GCA_914767995_Scr_OU612094.1_67153838_67154025
TKRQRTSYTRYQTLELEKEFHFNRYLTRRRRIEIAHALCLTERQIKIWFQNRRMKWKKEH
>GCA_914767995_Ubx_OU612094.1_65609922_65610106
RRRGRQTYTRYQTLELEKEFHTNHYLTRRRRIEMAHALCLTERQIKIWFQNRRMKLKKEI
>GCA_914767995_abd-A_OU612094.1_64704260_64704444
RRRGRQTYTRFQTLELEKEFHFNHYLTRRRRIEIAHALCLTERQIKIWFQNRRMKLKKEL
>GCA_914767995_ftz_OU612094.1_66850042_66850220
SKRTRQTYTRYQTLELEKEFHFNRYITRRRRIDVAHALALTERQVKIWFQNRRMKCKKDR
>GCA_914767995_lab_OU612094.1_68442629_68442876.1
NNSGRTNFTNKQLTELEKEFHFNRYLTRARRIEIANTLQLNETQVI
>GCA_914767995_lab_OU612094.1_68442629_68442876.2
RYLTRARRIEIANTLQLNETQVI
>GCA_914829495_Abd-B_OU618545.1_14729909_14730087
VRKKRKPYSKFQTLELEKEFLFNAYVSKQKRWELARNLNLTERQVKIWFQNRRMKNKKNS
>GCA_914829495_Antp_OU618545.1_15861312_15861490
RKRGRQTYTRYQTLELEKEFHFNRYLTRRRRIEIAHALCLTERQIKIWFQNRRMKWKKEN
>GCA_914829495_Dfd_OU618545.1_16170230_16170408
PKRQRTAYTRHQILELEKEFHYNRYLTRRRRIEIAHTLVLSERQIKIWFQNRRMKWKKD
>GCA_914829495_Pb_OU618545.1_16514725_16514870.1
PRRLRTAYTNTQLLELEKEFHFNKYLCRPRRIEIAASLDLTERQVRLILLLIT
>GCA_914829495_Pb_OU618545.1_16514725_16514870.2
YFEYLSRCPHYLHIIETFQLDNSQANFLLLQVKVWFQNRRMKHKRQT
>GCA_914829495_Ro_OU618545.1_16832861_16832952
VLYAYCRCELASALSLSETQVKIWFQNRRAKDKRIE
>GCA_914829495_Scr_OU618545.1_16068423_16068610
TKRQRTSYTRYQTLELEKEFHFNRYLTRRRRIEIAHALCLTERQIKIWFQNRRMKWKKEH
>GCA_914829495_ShxA_OU618545.1_16315797_16315981
PKRVRTAFTTAQLTLLEQEYARSRYLDRARRIVLANALQLNEKTLKVWYQNRRMKEKKD
>GCA_914829495_ShxA_OU618545.1_16330106_16330290
PKRVRTAFTTAQLTHLEQEYTRSRYLDRARRIVLANALQLNEKTLKVWYQNRRMKEKRD
>GCA_914829495_ShxA_OU618545.1_16354202_16354386
VSSSVRKPKRVRTAFTTAQLTHLEQEYTRSRYLDRARRIVLANALQLNEKTLKVWYQN
>GCA_914829495_ShxA_OU618545.1_16361796_16361980
PKRVRTAFTTAQLTHLEQEYARSRYLDRARRIVLANALQLNEKTLKVWYQNRRMKEKKE
>GCA_914829495_ShxA_OU618545.1_16372437_16372621
PKRVRTAFTTAQLTNLEQEYARSRYLDRARRIVLANALQLNEKTLKVWYQNRRMKEKKD
>GCA_914829495_ShxA_OU618545.1_16377437_16377621
PKRVRTAFTTAQLTHLEQEYARSRYLDRARRIVLANALQLNEKTLKVWYQNRRMKEKKDI
>GCA_914829495_ShxA_OU618545.1_16384291_16384469
PKRVRTAFTTAQLTLLEQEYARSRYLDRARRIVLANALQLNEKTLKVWYQNRRMKEKKEN
>GCA_914829495_ShxB_OU618545.1_16288622_16288797
PSPKKSRYRFTTSQLAYIEEEYKKYRYADSDRRLLIARAIGMPEKQIKIWFQNRRMKEK
>GCA_914829495_ShxD_OU618545.1_16280244_16280428
RKRFRTAFTTDQLLGLENAFARNNYVDRLERSILANSLKLSETSIKVWFQNRRMKKKKEN
>GCA_914829495_Ubx_OU618545.1_15457098_15457282
RRRGRQTYTRYQTLELEKEFHTNHYLTRRRRIEMAHALCLTERQIKIWFQNRRMKLKKEI
>GCA_914829495_abd-A_OU618545.1_15114138_15114322
RRRGRQTYTRFQTLELEKEFHFNHYLTRRRRIEIAHALCLTERQIKIWFQNRRMKLKKEL
>GCA_914829495_ftz_OU618545.1_15975779_15975957
SKRTRQTYTRFQTLELEKEFHFNKYLSRRRRIEVSHALGLTERQIKIWFQNRRMKAKKDG
>GCA_914829495_lab_OU618545.1_1349579_1349757
NNTGRTNFTNKQLTELEKEFHFNKYLTRARRIEIASALQLNETQVKIWFQNRRMKQKKRI
>GCA_914829495_zen_OU618545.1_16271160_16271338
TKRARTAYTSAQLVELESEFHQNRYLCRPRRIELANYLQLSERQIKIWFQNRRMKYKKDN
>GCA_916048165_Abd-B_OU696481.1_12107195_12107373
VRKKRKPYSKFQTLELEKEFLFNAYVSKQKRWELARNLNLTERQVKIWFQNRRMKNKKNS
>GCA_916048165_Antp_OU696481.1_13106256_13106434
RKRGRQTYTRYQTLELEKEFHFNRYLTRRRRIEIAHALCLTERQIKIWFQNRRMKWKKEN
>GCA_916048165_Dfd_OU696481.1_13411917_13412095
PKRQRTAYTRHQILELEKEFHYNRYLTRRRRIEIAHTLVLSERQIKIWFQNRRMKWKKD
>GCA_916048165_Pb_OU696481.1_13828108_13828265
PRRLRTAYTNTQLLELEKEFHFNKYLCRPRRIEIAASLDLTERQVGNINKENSYLIIY
>GCA_916048165_Ro_OU696481.1_14054619_14054737
INQIIKHVYFTYFRCELASTLSLSETQVKIWFQNRRAKDKRIE
>GCA_916048165_Scr_OU696481.1_13318992_13319179
TKRQRTSYTRYQTLELEKEFHFNRYLTRRRRIEIAHALCLTERQIKIWFQNRRMKWKKEH
>GCA_916048165_ShxA_OU696481.1_13521219_13521394
FARTPFLDRSRRLEVADKLRINERTIK
>GCA_916048165_ShxA_OU696481.1_13521219_13521394
RLFFSFMRRFRNHILMVLSFIRNLSATSSLLERSKNGVLANYFSNSKTYCESSPNSFFF
>GCA_916048165_ShxA_OU696481.1_13551151_13551329
IQKPRRIRTAFTTDQVIESEKEYERYRYLDPTRRMELANILQINRRTIKTWFQKHRMME
>GCA_916048165_ShxA_OU696481.1_13552252_13552430
PKRIRTAFTTDQVTKLENEYARDRYLDLTKRMELANTLQVKERTIKVWFQNRRMKEKKE
>GCA_916048165_ShxA_OU696481.1_13562297_13562475
VLEKEFHSNKYLTQSRRIEVSISLRLSEQQVKIWFQNRRIKAKKDANLASVANSNGINN
>GCA_916048165_ShxA_OU696481.1_13591431_13591609
QKRVRIAFTSQQLMELEKEYTRNKYLDRARRLELAEELKINERTIKIWFQNRRMKEKKDR
>GCA_916048165_ShxA_OU696481.1_13597393_13597571
KRVRTAFTTQQLMELEKEYAKNKYLHGARRLELSEELKINERTIKIWFQNRRMKEKKDR
>GCA_916048165_ShxA_OU696481.1_13608047_13608207
AKRNRTAFTTPQVLELEKEFARTPYLDRSRRLELANELRINERTIKIWFQNRRMKEKKKH
>GCA_916048165_ShxA_OU696481.1_13613897_13614075
QKRVRTAFTTQQLMELEKEYAKNQYLHRARRLELSEELKINERTIKIWFQNRRMKKKKD
>GCA_916048165_ShxA_OU696481.1_13622438_13622601
AKRIRTAFTTPQVHELEKEFARTPYLDRSRRLELADELRLNERTIKIWFQNRRMKEKKKH
>GCA_916048165_ShxA_OU696481.1_13633195_13633373
QKRVRTAFTTQQLMELEKEYAKNQYLHRARRLELSEELNINERTIKIWFQNRRMKKKKD
>GCA_916048165_ShxA_OU696481.1_13639313_13639476
AKRIRTAFTTPQVHELEKEFARTPYLDRSRRLELADELRLNERTIKIWFQNRRMKEKKKH
>GCA_916048165_ShxA_OU696481.1_13644425_13644603
QKRVRTAFTTQQLMELEKEYAKNQYLHRARRLELSEELKINERTIKIWFQNRRMKKKKD
>GCA_916048165_ShxA_OU696481.1_13650736_13650896
AKRNRTAFTTPQVLELEKEFARTPYLDRSRRLELANELRINERTIKIWFQNRRMKEKKKH
>GCA_916048165_ShxA_OU696481.1_13656888_13657066
QKRVRTAFTTQQLMELEKEYAKNQYLHRARRLELSEELNINERTIKIWFQNRRMKKKKD
>GCA_916048165_ShxA_OU696481.1_13665815_13665978
KDKRIRTAFTTPQVLELEKEFARTPYLDRSRRLELADELRINERTIKIWFQNRRMKEKK
>GCA_916048165_ShxA_OU696481.1_13671996_13672156
QSTSKTLNGVKKAKRNRTAFTTPQVLELEKEFARTPYLDRSRRFELADELRINERTIK
>GCA_916048165_ShxA_OU696481.1_13684989_13685176
DKRIRTAFTTPQVLELEKEFARTPYLDRSRRLELADELRINEKTIKIWFQNRRMKEKKN
>GCA_916048165_ShxA_OU696481.1_13692599_13692777
KAKRNRTAFTTPQVLELEKEFARTPYLDRSRRLELADELRLNERTIKIWFQNRRMKEKK
>GCA_916048165_ShxB_OU696481.1_13536823_13536995
IKRYRSAFTTDQIIYLEEQFKKSFYITNSERKEVALMLNIPERAVKIWFQNRRMKEKRE
>GCA_916048165_ShxB_OU696481.1_13541501_13541667
TNSKCKEVALTINISERVVKILFQNPKMKEKMEEIQIKKSVNKWSQSEL
>GCA_916048165_Ubx_OU696481.1_12748061_12748245
RRRGRQTYTRYQTLELEKEFHTNHYLTRRRRIEMAHALCLTERQIKIWFQNRRMKLKKEI
>GCA_916048165_abd-A_OU696481.1_12449550_12449734
RRRGRQTYTRFQTLELEKEFHFNHYLTRRRRIEIAHALCLTERQIKIWFQNRRMKLKKEL
>GCA_916048165_ftz_OU696481.1_13223407_13223591
AKRTRQTYSRTQTLELEKEFHYNKYLTRSRRIEVSISLRLSERQVKIWFQNRRMKAKKDA
>GCA_916048165_ftz_OU696481.1_13228385_13228563
AKRTRRTYSRTQTIELEKEFHSNKYLTQSRRIEVSISLRLSEQQVKIWFENRRMKA
>GCA_916048165_lab_OU696481.1_1177131_1177309
SNTGRTNFTNKQLTELEKEFHFNKYLTRARRIEIASALQLNETQVKIWFQNRRMKQKKRI
>GCA_916048165_zen_OU696481.1_13509389_13509573
TKRARTAYTSSQLVELENEFHQNRYLCRPRRIELANYLQLSERQIKIWFQNRRMKFKKDN
>GCA_916048285_Abd-B_OU696529.1_79935376_79935431.1
CTPTNALHEWTGQVSVRKKRKPYSKFQTLELEKEFLYNAYVSKQKRWELARNLNLTERQ
>GCA_916048285_Abd-B_OU696529.1_79935376_79935431.2
VKIWFQNRRMKNKKNSQRQANQQNNNNSSNSNHNHSQAAQQHHSNHHLGLGLSMGHHAT
>GCA_916048285_Antp_OU696529.1_78466003_78466181
RKRGRQTYTRYQTLELEKEFHFNRYLTRRRRIEIAHALCLTERQIKIWFQNRRMKWKKE
>GCA_916048285_Dfd_OU696529.1_78011229_78011407
PKRQRTAYTRHQILELEKEFHYNRYLTRRRRIEIAHTLVLSERQIKIWFQNRRMKWKKD
>GCA_916048285_Pb_OU696529.1_75725722_75725771.1
IAAEFVPENGLPRRLRTAYTNTQLLELEKEFHFNKYLCRPRRIEIAASLDLTERQVSYF
>GCA_916048285_Pb_OU696529.1_75725722_75725771.2
QVKVWFQNRRMKHKRQTLSKTDDEDNKDSLKGDDDQSDSSKYTMVFYYAHFYQTQ
>GCA_916048285_Scr_OU696529.1_78152081_78152268
TKRQRTSYTRYQTLELEKEFHFNRYLTRRRRIEIAHALCLTERQIKIWFQNRRMKWKKE
>GCA_916048285_Ubx_OU696529.1_78953137_78953321
RRRGRQTYTRYQTLELEKEFHTNHYLTRRRRIEMAHALCLTERQIKIWFQNRRMKLKKE
>GCA_916048285_abd-A_OU696529.1_79439296_79439480
RRRGRQTYTRFQTLELEKEFHFNHYLTRRRRIEIAHALCLTERQIKIWFQNRRMKLKKE
>GCA_916048285_ftz_OU696529.1_78287445_78287623
SKRTRQTYTRYQTLELEKEFHFNRYITRRRRIDIANALALTERQIKIWFQNRRMKSKKD
>GCA_916048285_lab_OU696529.1_75468095_75468165.1
QVKIWFQNRRMKQKKRVKEGLIPADILTQHTVTTTTNSPPAINSTTSPSASAATQQNHT
>GCA_916048285_lab_OU696529.1_75468095_75468165.2
FQVKIWFQNRRMKQKKRVKEGLIPADILTQHTVTTTTNSPPAINSTTSPSASAATQQNH
>GCA_916048285_zen_OU696529.1_75890879_75891057
KAKRIRTAYTSKQLIELERQFHINKYLCRPRRIEIAQRLELSELQIKIWFQNRRMKSKK
>GCA_916048285_zen_OU696529.1_75906734_75906912
AKRIRTAYTSKQLIELERQFHINKYLCRPRRIEIAQRLELSELQIKIWFQNRRMKSKKDA
>GCA_916048285_zen_OU696529.1_75946973_75947151
AKRIRTAYTSKQLIELERHFQINKYLCRPRRIEIAQRLELSECQIKIWFQNRRMKSKKDA
>GCA_916048285_zen_OU696529.1_75969162_75969340
KAKRIRTAYTSKQLIELERQFHINQYLCRPRRIEIAQRLEISERQIKIWFQNRRMKSKK
>GCA_916048285_zen_OU696529.1_75970688_75970866
KAKRIRTAYTSKQLIELERQFQINKYLCRPRRIEIAQCLELSERQIKIWFQNRRMKSKK
>GCA_916048285_zen_OU696529.1_76008900_76009078
KAKRIRTAYTSKQLIELERQFQINKYLCRPRRIEIAQRLELSECQIKIWFQNRRMKSKK
>GCA_916048285_zen_OU696529.1_76024199_76024377
AKRIRTAYTSKQLIELERQFQINKYLCRPRRIEIAQRLELSECQIKIWFQNRRMKSKKDA
>GCA_916048285_zen_OU696529.1_76035008_76035186
AKRIRTAYTSKQLIELERQFHINKYLCRPRRIEIAQRLELSECQIKIWFQNRRMKSKKDA
>GCA_916048285_zen_OU696529.1_76036663_76036841
AKRIRTAYTSKQLIELERQFQINKYLCRPRRIEIAQRLELSECQIKIWFQNRRMKSKKDA
>GCA_916048285_zen_OU696529.1_76038184_76038362
AKRIRTAYTSKQLIELERQFHINKYLCRPRRIEIAQRLELSECQIKIWFQNRRMKSKKDA
>GCA_916048285_zen_OU696529.1_76056989_76057161
AAEFVPENGLPRRLRTAYTNTQLLELEKEFHFNKYLCRPSRIEIAARLDVIEQQVSYFY
>GCA_916048285_zen_OU696529.1_76242613_76242791
KAKRIRTAYTSKQLIELERQFHINKYLCRPRRIEIAQRLELSELQIKIWFQNRRMKSKK
>GCA_916048285_zen_OU696529.1_76258474_76258652
AKRIRTAYTSKQLIELERQFHINKYLCRPRRIEIAQRLELSELQIKIWFQNRRMKSKKDA
>GCA_916048285_zen_OU696529.1_76297357_76297535
AKRIRTAYTSKQLIELERQFHINKYLCRPRRIEIAQRLELSELQIKIWFQNRRMKSKKDA
>GCA_916048285_zen_OU696529.1_76315694_76315872
KAKRIRTAYTSKQLIELERQFQINKYLCRPRRIEIAQRLELSERQIKIWSQNHRMKSKK
>GCA_916048285_zen_OU696529.1_76360732_76360910
KAKRIRTAYTSKQLIELERQFQINKYLCRPRRIEIAQRLELSECQIKIWFQNRRMKSKK
>GCA_916048285_zen_OU696529.1_76405941_76406119
QKRFRTVYTSFHLVQLESEFKRNMYLHRRRRIEIAQRLSLGENQVKIWFQNRRMKYKKE
>GCA_916048285_zen_OU696529.1_76435072_76435250
AKRIRTAYTSKQLIELERQFQINKYLCRPRRIEIAQRLELSECQIKIWFQNRRMKSKKDA
>GCA_916048285_zen_OU696529.1_76626911_76627056
PRRLRTAYTNTQLLELEKELHFNKYLCRPRRIEIAANLDLTERQVSYFYCLYVSYFFLHS
>GCA_916048285_zen_OU696529.1_76650762_76650940
KAKRIRTAFTSKQLIELERQFHINKYLCRPRRIEIAQRLELSECQIKIWFQNRRMKSKK
>GCA_916048285_zen_OU696529.1_76664387_76664565
KAKRIRTAFTSKQLIELERQFHINKYLCRPRRIEIAQRLELSERQIKIWFQNRRMKSKK
>GCA_916048285_zen_OU696529.1_76689147_76689325
KAKRIRTAYTSKQLIELERQFQINKYLCRPRRIEIAQRLELSECQIKIWFQNRRMKSKK
>GCA_916048285_zen_OU696529.1_76716574_76716752
KAKRIRTAYTSKQLIELERQFQINKYLCRPRRIEIAQRLELSELQIKIWFQNRRMKSKK
>GCA_916048285_zen_OU696529.1_76732838_76733016
TKRIRTAYTSKQLIELERQFQINKYLCRPRRIEIAQRLELSELQIKIWFQNRRMKSKKDA
>GCA_916048285_zen_OU696529.1_76750236_76750414
AKRIRTAYTSKQLIELERQFQINKYLCRPRRIEIAQRLELSECQIKIWFQNRRMKSKKDA
>GCA_916048285_zen_OU696529.1_76751879_76752057
AKRIRTAYSSKQLIELERQFQINKYLCRPRRIEIAQRLELSERQIKIWFQNRRMKSKKDA
>GCA_916048285_zen_OU696529.1_76782268_76782446
AKRIRTAYTSKQLIELERQFQINKYLCRPRRIEIAQRLELSECQIKIWFQNRRMKSKKDA
>GCA_916048285_zen_OU696529.1_76783914_76784092
AKRIRTAYTSKQLIELERQFQINKYLCRPRRIEIAQRLELSERQIKIWFQNRRMKSKKDA
>GCA_916048285_zen_OU696529.1_76801711_76801889
KAKRIRTAYTSKQLIELERQFQINKYLCRPHRIEIAQRLELSECQIKIWFQNRRMKSKK
>GCA_916048285_zen_OU696529.1_76835410_76835588
KAKRIRTAYTSKQLIELERQFQINKYLCRPRRIEIAQRLELSECQIKIWFQNRRMKSKK
>GCA_916048285_zen_OU696529.1_76851076_76851257
QKRFRTVYTSFQLVQLESEFKRNMYLHRRRRIEIAQRLSLGENQVKIWFQNRRMKYKKET
>GCA_916048285_zen_OU696529.1_77119894_77120072
KAKRIRTAYTSKQLIELERQFQINKYLCRPRRIEIAQRLELSECQIKIWFQNRRMKSKK
>GCA_916048285_zen_OU696529.1_77147583_77147761
QKRFRTAYTSFHLVQLESEFKQNMYLHRTRRIQIAQRLLLGEKQVKIWFQNRRMKYKKET
>GCA_916048285_zen_OU696529.1_77166561_77166739
QKRFRTAYTSFHLVQLESVFKQNMYLHRTRRIQIAQRLSLGEKQVKIWFQNRRMKYKKET
>GCA_916048285_zen_OU696529.1_77167192_77167370
QKRFRTAYTSFHLVQLESVFKQNMYLHRTRRIQIAQRLSLGEKQVKIWFQNRRMKYKKET
>GCA_916048285_zen_OU696529.1_77167827_77168005
QKRFRTAYTSFHLVQLESEFKQNMYLHRTRRIQIAQRLTLSEKQVKIWFQIRRMKYKKET
>GCA_916048285_zen_OU696529.1_77168462_77168640
QKRFRTAYTSFHLVQLESEFKQNMYLHRTRRIQIAQRLTLSEKQVKIWFQIRRMKYKKET
>GCA_916048285_zen_OU696529.1_77169093_77169271
QKRFRTAYTSFHLVQLESEFKQNMYLHRTRRIQIAQRLTLSEKQVKIWFQIRRMKYKKET
>GCA_916048285_zen_OU696529.1_77775816_77775994
QKRSRTVYTSSQLVQLESEFKRNMYLYRTRRIDIAQRLSLGEKQVKIWFQNRRMKFKKE
>GCA_916048285_zen_OU696529.1_77783266_77783444
QKRSRTVYTSSQLVQLESEFKRNMYLYRTRRIDIAQRLSLGEKQVKIWFQNRRMKFKKET
>GCA_916048285_zen_OU696529.1_77790893_77791071
QKRSRTVYTSSQLVQLESEFKRNMYLYRTRRIDIAQRLSLGEKQVKIWFQNRRMKFKKET
>GCA_916048285_zen_OU696529.1_77819973_77820127
RRPRRTRTTFTSAQIAQLEQHFLQGKYLTSSRLEELSAKLALGTSQVKIWFKNRRRRHK
>GCA_916049575_Abd-B_OU696668.1_22271204_22271382
VRKKRKPYSKYQTLELEKEFLFNAYVSKQKRWELARTLNLTERQVKIWFQNRRMKNKKN
>GCA_916049575_Antp_OU696668.1_21581716_21581894
RKRGRQTYTRYQTLELEKEFHFNRYLTRRRRIEIAHALCLTERQIKIWFQNRRMKWKKE
>GCA_916049575_Dfd_OU696668.1_21356052_21356230
PKRQRTAYTRHQILELEKEFHYNRYLTRRRRIEIAHTLVLSERQIKIWFQNRRMKWKKD
>GCA_916049575_Pb_OU696668.1_21216193_21216515.1
FYSFLENGLPRRLRTAYTNTQLLELEKEFHFNKYLCRPRRIEIAASLDLTERQVRTTFA
>GCA_916049575_Pb_OU696668.1_21216193_21216515.2
DTGNITVVTALLLVCVDTQDLLVLRLFHTVGRRAILLVAVLLTKSLPFMLHPTVLEPYLH
>GCA_916049575_Scr_OU696668.1_21429172_21429359
TKRQRTSYTRYQTLELEKEFHFNRYLTRRRRIEIAHALCLTERQIKIWFQNRRMKWKKE
>GCA_916049575_Ubx_OU696668.1_21804243_21804427
RRRGRQTYTRYQTLELEKEFHTNHYLTRRRRIEMAHALCLTERQIKIWFQNRRMKLKKE
>GCA_916049575_abd-A_OU696668.1_22048457_22048641
RRRGRQTYTRFQTLELEKEFHFNHYLTRRRRIEIAHALCLTERQIKIWFQNRRMKLKKE
>GCA_916049575_ftz_OU696668.1_21461527_21461711
HKRTRQTYTRFQTLELEKEFHFNRYLTRRRRIEIAQALCLTERQIKIWFQNRRMKAKKD
>GCA_916049575_lab_OU696668.1_21165785_21165963.1
FNNTGRTNFTNKQLTELEKEFHFNKYLTRARRIEIASALQLNETQVKIWFQNRRMKQKK
>GCA_916049575_lab_OU696668.1_21165785_21165963.2
NTGRTNFTNKQLTELEKEFHFNKYLTRARRIEIASALQLNETQVKIWFQNRRMKQKKRM
>GCA_916049575_zen_OU696668.1_21297491_21297672
GNAKRSRTAYSSSQLVELEKEFQRSRYLCRPRRIEMASALCLTERQIKIWFQNRRMKYK
>GCA_916050605_Abd-B_OU696696.1_64097011_64097171.1
VRKKRKPYSKFQTIELEKEFLFNAYVSKQKRWELARNLNLTERQVKLILIHNFNCLLHIS
>GCA_916050605_Abd-B_OU696696.1_64097011_64097171.2
KKYNLPMFFFFLIFQVKIWFQNRRMKNKKNS
>GCA_916050605_Antp_OU696696.1_65592251_65592429
RKRGRQTYTRYQTLELEKEFHFNRYLTRRRRIEIAHALCLTERQIKIWFQNRRMKWKKEN
>GCA_916050605_Dfd_OU696696.1_66052146_66052324
PKRQRTAYTRHQILELEKEFHYNRYLTRRRRIEIAHTLVLSERQIKIWFQNRRMKWKKDN
>GCA_916050605_Pb_OU696696.1_70937706_70937962.1
TRYFNFVLFFVENGLPRRLRTAYTNTQLLELEKEFHFNKYLCRPRRIEIAASLDLTERQ
>GCA_916050605_Pb_OU696696.1_70937706_70937962.2
QVKVWFQNRRMKHKRQTLSKTDDEDNKDSLKGDDDNQSDSSKLDCAYQTKNTKKKHY
>GCA_916050605_Scr_OU696696.1_65893377_65893564
TKRQRTSYTRYQTLELEKEFHFNRYLTRRRRIEIAHALCLTERQIKIWFQNRRMKWKKEH
>GCA_916050605_Ubx_OU696696.1_64932176_64932360
RRRGRQTYTRYQTLELEKEFHTNHYLTRRRRIEMAHALCLTERQIKIWFQNRRMKLKKEI
>GCA_916050605_abd-A_OU696696.1_64467000_64467184
RRRGRQTYTRFQTLELEKEFHFNHYLTRRRRIEIAHALCLTERQIKIWFQNRRMKLKKEL
>GCA_916050605_ftz_OU696696.1_65755878_65756056
SKRTRQTYTRYQTLELEKEFHFNRYITRRRRIDIANALSLTERQIKIWFQNRRMKSKKDR
>GCA_916050605_lab_OU696696.1_70650135_70650370.1
NNSGRTNFTNKQLTELEKEFHFNRYLTRARRIEIANTLQLNETQVRYKNFQSIYYLSNFFNFKVKIWFQNRRMKQKKR
>GCA_916050605_lab_OU696696.1_70650135_70650370.2
NNSGRTNFTNKQLTELEKEFHFNRYLTRARRIEIANTLQLNETQVRYKNFQSIYYLSNFFNFKVKIWFQNRRMKQKKR
>GCA_916050605_zen_OU696696.1_66156691_66156869
MRRLRRSRTVFTSEQVAELKYYFMQCSYVNTERAEQLAAKLSMGPGPVRVWFKNQRRKL
>GCA_916050605_zen_OU696696.1_71103135_71103313
KGRRVRTAFTNSQLMELESEFKRCVYLHRPRRIQISSRLGLNEKQVKVWFQNRRMKFKK
>GCA_916050605_zen_OU696696.1_71143598_71143776
CKRARTAFSSNQLIQLEREFHTNKYLCRPRRIEISQRLELSERQVKIWFQNRRMKSKKDA
>GCA_916610125_Abd-B_OU744276.1_81538884_81539029.1
VRKKRKPYSKFQTLELEKEFLFNAYVSKQKRWELARNLNLTERQVSVFLFLSIHSRGSLL
>GCA_916610125_Abd-B_OU744276.1_81538884_81539029.2
FWHTGVVCKANEYTATFVHFATCFRFSRLQVKIWFQNRRMKNKKNS
>GCA_916610125_Antp_OU744276.1_82771675_82771853
RKRGRQTYTRYQTLELEKEFHFNRYLTRRRRIEIAHALCLTERQIKIWFQNRRMKWKKEN
>GCA_916610125_Dfd_OU744276.1_83148272_83148450
PKRQRTAYTRHQILELEKEFHYNRYLTRRRRIEIAHTLVLSERQIKIWFQNRRMKWKKDN
>GCA_916610125_Pb_OU744276.1_67422548_67422630.1
PRRLRTAYTNTQLLELEKEFHFNKYLCRPRRIEIAASLDLTERQVSEKHFLFYLP
>GCA_916610125_Pb_OU744276.1_67422548_67422630.2
VKSIFCFICQFKLHCEFLSHFVQVKVWFQNRRMKHKRQT
>GCA_916610125_Scr_OU744276.1_83011148_83011335
TKRQRTSYTRYQTLELEKEFHFNRYLTRRRRIEIAHALCLTERQIKIWFQNRRMKWKKEH
>GCA_916610125_Ubx_OU744276.1_82359744_82359928
RRRGRQTYTRYQTLELEKEFHTNHYLTRRRRIEMAHALCLTERQIKIWFQNRRMKLKKEI
>GCA_916610125_abd-A_OU744276.1_81936076_81936260
RRRGRQTYTRFQTLELEKEFHFNHYLTRRRRIEIAHALCLTERQIKIWFQNRRMKLKKEL
>GCA_916610125_ftz_OU744276.1_82900573_82900751
SKRTRQTYTRFQTLELEKEFHFNRYITRRRRIDIANALSLTERQIKIWFQNRRMKSKKDR
>GCA_916610125_lab_OU744276.1_67816882_67817069.1
NNSGRTNFTNKQLTELEKEFHFNRYLTRARRIEIANTLQLNETQVSRGK
>GCA_916610125_lab_OU744276.1_67816882_67817069.2
KLNNCELADKIYQLQVKIWFQNRRMKQKKRV
>GCA_916610125_lab_OU744276.1_67816882_67817069.2
HFNRYLTRARRIEIANTLQLNETQVSRGK
>GCA_916610125_zen_OU744276.1_66761113_66761291
APNKEKSKRARTAFTSHQLIQLEREFHANKYLCRPRRIEISQRLDLSEKQVKIWFQNRR
>GCA_916610125_zen_OU744276.1_66791679_66791863
QAIPTTSQNTSPLLQNTPIVQVQQNNAMEIKKPVRTRISFSYSQQIILETEFHRSAYLY
>GCA_916610125_zen_OU744276.1_66794768_66794943
AMEFKKAVRTRINFSYPQQVILGTEFQGNAYIYKSRRIEIAARLGIEEKQMKVWFHNRS
>GCA_916610125_zen_OU744276.1_66807923_66808101
APNKEKSKRARTAFTSHQLIQLEREFHANKYLCRPRRIEISQRLDLSERQVKIWFQNRR
>GCA_916610125_zen_OU744276.1_66829739_66829917
APNKEKSKRARTAFTSHQLIQLEREFHANKYLCRPRRIEISQRLDLSERQVKIWFQNRR
>GCA_916610125_zen_OU744276.1_66849015_66849193
APNKEKSKRARTAFTSHQLIQLEREFHANKYLCRPRRIEISQRLDLSERQVKIWFQNRR
>GCA_916610125_zen_OU744276.1_66883907_66884085
APNKEKSKRARTAFTSHQLIQLEREFHANKYLCRPRRIEISQRLDLSERQVKIWFQNRR
>GCA_916610125_zen_OU744276.1_66908988_66909166
SKRARTAFTSNQLIQLEREFHANKYLCRPRRIEISQRLHLSEGQVKIWFQNRRMKSKKDA
>GCA_916610125_zen_OU744276.1_66913538_66913722
NGMENKKPVRTRISFSHPQQIVLETEFQGSPYLHKSRRIETANRLGIEEKQVKVWFQNR
>GCA_916610125_zen_OU744276.1_66923888_66924066
APNKEKSKRARTAFTSNQLIQLEREFHANKYLCRPRRIEISQRLDLSERQVKIWFQNRR
>GCA_916610125_zen_OU744276.1_66965345_66965523
SKRARTAFTSNQLIQLEREFHANKYLCRPRRIEISQRLDLSERQVKIWFQNRRMKSKKDA
>GCA_916610125_zen_OU744276.1_66995982_66996130
TNFNSSMILNKTQSTAPNKEQSKRARTAFTSNQLIQLEREFHANKYLCRPRRIEISQRL
>GCA_916610125_zen_OU744276.1_66998051_66998238
APKKEKSKRARTAFTSHQLIQLEREFHANKYLCRPRRIEISQRLDLSERQVKIWFQNRR
>GCA_916610125_zen_OU744276.1_67036028_67036209
NNGKEIKKPVRTRISFSHPQQIVLETEFQGSPYIYKSRQIEIANRLGIEDKQVKVWFQN
>GCA_916610125_zen_OU744276.1_67045314_67045492
APNKEKIKRARTAFTSHQLIQLEREFHANKYLCRPRRIEISQRLDLSEKQVKIWFQNRR
>GCA_916610125_zen_OU744276.1_67160290_67160474
NGMENKKPVRTRISFSHPQQIVLETEFQGSPYIYKSRQIEIANRLGIEEKQVKVWFQNR
>GCA_916610125_zen_OU744276.1_67174050_67174234
NGMENKKPVRTRISFSHPQQIVLETEFQGSPYIYKSRQIEIANRLGIEEKQVKVWFQNR
>GCA_916610125_zen_OU744276.1_67184701_67184885
NGMENKKPVRTRISFSHPQQIVLETEFQGSPYIYKSRQIEIANRLGIEEKQVKVWFQNR
>GCA_916610125_zen_OU744276.1_67195269_67195453
NGMENKKPVRTRISFSHPQQIVLETEFQGSPYIYKSRQIEIANRLGIEEKQVKVWFQNR
>GCA_916610125_zen_OU744276.1_67219534_67219718
NGMENKKPVRTRISFSHPQQIVLETEFQGSPYLHKSRRIETANRLGIEGKRVKIWFQNR
>GCA_916610125_zen_OU744276.1_67219969_67220135
NGMENKKPVRTRISFSHPQQIVLETEFQGSPYLHKSRRIETANRLGIEGKRVKIWFQNR
>GCA_916610125_zen_OU744276.1_67222146_67222330
NGMENKKPVRTRISFSHPQQIVLETEFQGSPYLQKSRRIETANRLGIEGKRVKIWFQNR
>GCA_916610125_zen_OU744276.1_67225691_67225875
NGMENKKPVRTRISFSHPQQIVLETEFQGSPYLHKSRRIETANRLGIEGKRVKIWFQNR
>GCA_916610125_zen_OU744276.1_67227877_67228061
NGMENKKPVRTRISFSHPQQIVLETEFQGSPYLHKSRRIETANRLGIEGKRVKIWFQNR
>GCA_916610125_zen_OU744276.1_67228312_67228478
NGMENKKPVRTRISFSHPQQIVLETEFQGSPYLHKSRRIETANRLGIEGKRVKIWFQNR
>GCA_916610125_zen_OU744276.1_83226499_83226680
SRRGRTIFTKPQIAELESCFMEYKYVNSERADELAAKLSLDAAPVKYWFKNQRRRIKEKE
>GCA_916610135_Abd-B_OU744343.1_4210908_4211086
VRKKRKPYSKFQTLELEKEFLFNAYVSKQKRWELARNLNLTERQVKIWFQNRRMKNKKN
>GCA_916610135_Antp_OU744343.1_2840501_2840679
RKRGRQTYTRYQTLELEKEFHFNRYLTRRRRIEIAHALCLTERQIKIWFQNRRMKWKKE
>GCA_916610135_Dfd_OU744343.1_2391389_2391567
PKRQRTAYTRHQILELEKEFHYNRYLTRRRRIEIAHTLVLSERQIKIWFQNRRMKWKKD
>GCA_916610135_Pb_OU744343.1_2128622_2128791.1
IIEKYLFRVTENGLPRRLRTAYTNTQLLELEKEFHFNKYLCRPRRIEIAASLDLTERQV
>GCA_916610135_Pb_OU744343.1_2128622_2128791.2
PEISQLWQLFFSSPSIDSIFSPLDFSMPSEVEPSFSSPSSLLRVCRLCFIRRFWNHTF
>GCA_916610135_Scr_OU744343.1_2504790_2504977
TKRQRTSYTRYQTLELEKEFHFNRYLTRRRRIEIAHALCLTERQIKIWFQNRRMKWKKE
>GCA_916610135_Ubx_OU744343.1_3219021_3219205
RRRGRQTYTRYQTLELEKEFHTNHYLTRRRRIEMAHSLCLTERQIKIWFQNRRMKLKKE
>GCA_916610135_abd-A_OU744343.1_3648300_3648478
RRRGRQTYTRFQTLELEKEFHFNHYLTRRRRIEIAHALCLTERQIKIWFQNRRMKLKKE
>GCA_916610135_ftz_OU744343.1_2588729_2588907
QKRTRQTYTRFQTLELEKEFHFNRYLTRRRRIEIAQALCLTERQIKIWFQNRRMKAKKD
>GCA_916610135_lab_OU744343.1_2026251_2026429.1
FNNTGRTNFTNKQLTELEKEFHFNKYLTRARRIEIASALQLNETQVKIWFQNRRMKQKK
>GCA_916610135_lab_OU744343.1_2026251_2026429.2
NTGRTNFTNKQLTELEKEFHFNKYLTRARRIEIASALQLNETQVKIWFQNRRMKQKKRM
>GCA_916610135_zen_OU744343.1_2279575_2279753
STGKRSRTAYSSAQLVELEKEFHCGRYLCRPRRIEMAASLCLTERQIKIWFQNRRMKYK
>GCA_916610145_Abd-B_OU744316.1_39408749_39408888.1
TPTNPLEWTGQVTVRKKRKPYSKFQTLELEKEFLFNAYVSKQKRWELARNLNLTERQVR
>GCA_916610145_Abd-B_OU744316.1_39408749_39408888.2
QVKIWFQNRRMKNKKNSQRQANQQNNNNSSNSNHNHGQAPQQHHNPHHLNLGLGMSHHT
>GCA_916610145_Antp_OU744316.1_38416902_38417080
RKRGRQTYTRYQTLELEKEFHFNRYLTRRRRIEIAHALCLTERQIKIWFQNRRMKWKKE
>GCA_916610145_Dfd_OU744316.1_38089633_38089811
PKRQRTAYTRHQILELEKEFHYNRYLTRRRRIEIAHTLVLSERQIKIWFQNRRMKWKKD
>GCA_916610145_Pb_OU744316.1_54278363_54278622.1
QEFSITAEFVPENGLPRRLRTAYTNTQLLELEKEFHFNKYLCRPRRIEIAASLDLTERQ
>GCA_916610145_Pb_OU744316.1_54278363_54278622.2
PVACENCVFVRFDKHNPTYYYLTDCHHHLLSCLCCPRHRSSRVSAVCVSCVDFETTPSP
>GCA_916610145_Pb_OU744316.1_54278363_54278622.2
QVKVWFQNRRMKHKRQTLSKTDDEDNKDSLKGDDDNQSDSSKLDCAYQIEQIHNFHTRR
>GCA_916610145_Scr_OU744316.1_38197005_38197192
TKRQRTSYTRYQTLELEKEFHFNRYLTRRRRIEIAHALCLTERQIKIWFQNRRMKWKKE
>GCA_916610145_Ubx_OU744316.1_38755705_38755889
RRRGRQTYTRYQTLELEKEFHTNHYLTRRRRIEMAHALCLTERQIKIWFQNRRMKLKKE
>GCA_916610145_abd-A_OU744316.1_39077453_39077637
RRRGRQTYTRFQTLELEKEFHFNHYLTRRRRIEIAHALCLTERQIKIWFQNRRMKLKKE
>GCA_916610145_ftz_OU744316.1_38282752_38282930
SKRTRQTYTRFQTLELEKEFHFNRYITRRRRIDIANALSLTERQIKIWFQNRRMKSKKD
>GCA_916610145_lab_OU744316.1_53989015_53989256.1
NNSGRTNFTNKQLTELEKEFHFNRYLTRARRIEIANTLQLNETQVSRACQASHSHLLLTLCVRLQVKIWFQNRRMKQKKR
>GCA_916610145_lab_OU744316.1_53989015_53989256.2
NNSGRTNFTNKQLTELEKEFHFNRYLTRARRIEIANTLQLNETQVSRACQASHSHLLLTLCVRLQVKIWFQNRRMKQKKR
>GCA_916610145_zen_OU744316.1_29525693_29525871
KAKRARTAFTSTQLIELEREFHSNKYLCRPRRIEISQRLDLSERQVKIWFQNRRMKSKK
>GCA_916610145_zen_OU744316.1_29541981_29542159
NAKRFRTVFTEHQLSELNAEFAISSSLYSSRRKRICERLCLNEFTVKVWFQNQRQKYRK
>GCA_916610145_zen_OU744316.1_29554951_29555135
MNKRFRTAFTHIQLIELQAEFANNSSLTSSRRKKISKRLSLDEYTIKVWFQNQRQKNRK
>GCA_916610145_zen_OU744316.1_29562038_29562189
FGSADRSVSTQCELTPRTHQKSNIARRNRTAFTSFQEAELKAEFAKCSSLYSCRRKEIA
>GCA_916610145_zen_OU744316.1_29562471_29562670
FGSADRSVSTQCELTPRTHQKSNIARRNRTAFTSFQEAELKAEFAKCSSLYSCRRKEIA
>GCA_916610145_zen_OU744316.1_29565982_29566178
ATAFTPFQEAELRTEFAKCSSLHSCRGKEIAEKLGLCERVVKVWFQNQRQKVKRERLQQ
>GCA_916610145_zen_OU744316.1_29569514_29569686
QSSNIAQRERTAFTPFQEAKLKAELAKCSSLYSCWQKEIADKLVLCERVVKVWFQNQRK
>GCA_916610145_zen_OU744316.1_29572924_29573102
ARRNRTAFTPFQEAELKAEFAKCSSLYSCRRKEIAEKLGLCERVVKVWFQNQRQKLKRE
>GCA_916610145_zen_OU744316.1_29580238_29580416
ARRHRMAFTPFQEAELKAEFAKCSSLYRCRRKENADKLWLCERVVKVWFQNQRQKVKRER
>GCA_916610145_zen_OU744316.1_31104778_31104956
ARRNRTAFTPFQEAELKAEFAKCSSLYSCRRKEIADKLGLCERVVKVWFQNQRQKLKRE
>GCA_916610165_Abd-B_OU744336.1_88374916_88375067.1
LHEWTGQVSVRKKRKPYSKFQTLELEKEFLYNAYVSKQKRWELARNLNLTERQVSILTQ
>GCA_916610165_Abd-B_OU744336.1_88374916_88375067.2
VKIWFQNRRMKNKKNSQRQANQQSNNNNSSNSNHNHNQAAQQHHNNHHLGLGLSMGHHA
>GCA_916610165_Antp_OU744336.1_86834196_86834374
RKRGRQTYTRYQTLELEKEFHFNRYLTRRRRIEIAHALCLTERQIKIWFQNRRMKWKKE
>GCA_916610165_Dfd_OU744336.1_86359114_86359292
PKRQRTAYTRHQILELEKEFHYNRYLTRRRRIEIAHTLVLSERQIKIWFQNRRMKWKKD
>GCA_916610165_Pb_OU744336.1_85997781_85997932.1
ITAEFVPENGLPRRLRTAYTNTQLLELEKEFHFNKYLCRPRRIEIAASLDLTERQVNYF
>GCA_916610165_Pb_OU744336.1_85997781_85997932.2
QVKVWFQNRRMKHKRQTLSKTDDKDNKDSLKGDDDQSDSSKCKPILYILINLIM
>GCA_916610165_Scr_OU744336.1_86515206_86515393
TKRQRTSYTRYQTLELEKEFHFNRYLTRRRRIEIAHALCLTERQIKIWFQNRRMKWKKE
>GCA_916610165_Ubx_OU744336.1_87399973_87400157
RRRGRQTYTRYQTLELEKEFHTNHYLTRRRRIEMAHALCLTERQIKIWFQNRRMKLKKE
>GCA_916610165_abd-A_OU744336.1_87907490_87907674
RRRGRQTYTRFQTLELEKEFHFNHYLTRRRRIEIAHALCLTERQIKIWFQNRRMKLKKE
>GCA_916610165_ftz_OU744336.1_86664473_86664651
SKRTRQTYTRYQTLELEKEFHFNRYITRRRRIDIANALALTERQIKIWFQNRRMKSKKD
>GCA_916610165_lab_OU744336.1_85755522_85755778.1
NNSGRTNFTNKQLTELEKEFHFNRYLTRARRIEIANTLQLNETQVYKYIYTYIYFNYQGLKKLNQCFLFKVKIWFQNRRMKQKKR
>GCA_916610165_lab_OU744336.1_85755522_85755778.2
NNSGRTNFTNKQLTELEKEFHFNRYLTRARRIEIANTLQLNETQVYKYIYTYIYFNYQGLKKLNQCFLFKVKIWFQNRRMKQKKR
>GCA_916610165_zen_OU744336.1_86191742_86191902
ESKGSFKPKRKRTAFTSKQLIELEREFHINKYLTRPRRIRIAERLDLCERQVKIWFQNR
>GCA_916610165_zen_OU744336.1_86203973_86204148
TKFKRSRTAFTSSQLVQLESEFKRNMYLYRTRRIEIAQRLSLCERQVKIWFQNRRMKHK
>GCA_916610165_zen_OU744336.1_86219470_86219624
PRRTRTTFTSAQIAELEQHFLQGRYLTSSRLAELSAKLALGTAQVKIWFKNRRRRHKIQ
>GCA_916610205_Abd-B_OU744293.1_14469192_14469370
VRKKRKPYSKFQTLELEKEFLFNAYVSKQKRWELARNLNLTERQVKIWFQNRRMKNKKNS
>GCA_916610205_Antp_OU744293.1_15386807_15386985
RKRGRQTYTRYQTLELEKEFHFNRYLTRRRRIEIAHALCLTERQIKIWFQNRRMKWKKEN
>GCA_916610205_Dfd_OU744293.1_15636604_15636782
PKRQRTAYTRHQILELEKEFHYNRYLTRRRRIEIAHTLVLSERQIKIWFQNRRMKWKKD
>GCA_916610205_Pb_OU744293.1_15856650_15856798.1
PRRLRTAYTNTQLLELEKEFHFNKYLCRPRRIEIAASLDLTERQVRIKIQRISSHLPLPT
>GCA_916610205_Pb_OU744293.1_15856650_15856798.2
LLLQVKVWFQNRRMKHKRQT
>GCA_916610205_Ro_OU744293.1_16049212_16049354.1
YRYSRNLTEAFYFRCELASALSLSETQVKIWFQNRRAKDKRIE
>GCA_916610205_Ro_OU744293.1_16049212_16049354.2
PRRQRTTFSAHQTLRLELEYARGEYVARARRYARSGGGRLAMGVAPISRWRHGGEECLHA
>GCA_916610205_Scr_OU744293.1_15562107_15562294
TKRQRTSYTRYQTLELEKEFHFNRYLTRRRRIEIAHALCLTERQIKIWFQNRRMKWKKEH
>GCA_916610205_ShxA_OU744293.1_15747207_15747385
KRIRTAFTSQQMSELEEEYARTRYLDRARRIELADILRLNERTIKIWFQNRRMKEKKDR
>GCA_916610205_ShxB_OU744293.1_15743063_15743250
KRFRSAFTTEQVNHLEKQFKNFPYIGNAHRKEVAADLNIPERAVKIWFQNRRMKEKKES
>GCA_916610205_ShxC_OU744293.1_15740172_15740347
QKRVRTAFSTDQLRALEKTYSRHKYIDSEKRAELANTLNIGDKCIKIWFQNRRMKEKRES
>GCA_916610205_ShxD_OU744293.1_15738505_15738695
RKRKRTIFTTEQVKALEDIFKTKQYVSREDRQVIVNKLQLNDKVVKIWFQNRRLKIKRMH
>GCA_916610205_Ubx_OU744293.1_15053800_15053984
RRRGRQTYTRYQTLELEKEFHTNHYLTRRRRIEMAHALCLTERQIKIWFQNRRMKLKKEI
>GCA_916610205_abd-A_OU744293.1_14765163_14765347
RRRGRQTYTRFQTLELEKEFHFNHYLTRRRRIEIAHALCLTERQIKIWFQNRRMKLKKEL
>GCA_916610205_ftz_OU744293.1_15491860_15492038
SKRTRQTYTRFQTLELEKEFHFNKYLSRRRRIEVSHALGLTERQIKIWFQNRRMKAKKDG
>GCA_916610205_lab_OU744293.1_1505584_1505762
NNTGRTNFTNKQLTELEKEFHFNKYLTRARRIEIASALQLNETQVKIWFQNRRMKQKKRI
>GCA_916610205_zen_OU744293.1_15735542_15735726
TKRARTAYTSSQLVELENEFHQNRYLCRPRRIELANYLQLTERQIKIWFQNRRMKYKKDN
>GCA_916610215_Abd-B_OU744254.1_13148154_13148332
VRKKRKPYSKFQTLELEKEFLFNAYVSKQKRWELARNLNLTERQVKIWFQNRRMKNKKNS
>GCA_916610215_Antp_OU744254.1_14053172_14053350
RKRGRQTYTRYQTLELEKEFHFNRYLTRRRRIEIAHALCLTERQIKIWFQNRRMKWKKEN
>GCA_916610215_Dfd_OU744254.1_14299069_14299247
PKRQRTAYTRHQILELEKEFHYNRYLTRRRRIEIAHTLVLSERQIKIWFQNRRMKWKKD
>GCA_916610215_Pb_OU744254.1_14507154_14507293.1
PRRLRTAYTNTQLLELEKEFHFNKYLCRPRRIEIAASLDLTERQVRMKIPTMNII
>GCA_916610215_Pb_OU744254.1_14507154_14507293.2
NEITRSPPPLLRLYIKNRDTNLIFLFLLQVKVWFQNRRMKHKRQT
>GCA_916610215_Ro_OU744254.1_14721327_14721448.1
YRYLRILTEVLYFRCELASALSLSETQVKIWFQNRRAKDKRIE
>GCA_916610215_Ro_OU744254.1_14721327_14721448.2
PRRQRTTFSAHQTLRLELEYARGEYVARARRYARSGGGILAPALSE
>GCA_916610215_Scr_OU744254.1_14216909_14217096
TKRQRTSYTRYQTLELEKEFHFNRYLTRRRRIEIAHALCLTERQIKIWFQNRRMKWKKEH
>GCA_916610215_ShxA_OU744254.1_14398691_14398869
QKRIRTAFTSQQMMELEQEYARTRYLDRARRIELADILRLNERTIKIWFQNRRMKEKKD
>GCA_916610215_ShxB_OU744254.1_14393873_14394060
VKRFRSAFTTDQVNHLEKQFKKFPYIGNAHRKEVAAALNIPERAIKIWFQNRRMKEKKE
>GCA_916610215_ShxC_OU744254.1_14390886_14391064
QKRVRTAFSTDQLRALEKTYSRHKYIDSEKRAELANTLNIGDKCIKIWFQNRRMKEKRES
>GCA_916610215_ShxD_OU744254.1_14389218_14389408
RKRKRTVFKADQVEALEDIFKTKQYVSREDRQQIVNKLQLNDKAVKIWFQNRRLKVKRMQ
>GCA_916610215_Ubx_OU744254.1_13730837_13731021
RRRGRQTYTRYQTLELEKEFHTNHYLTRRRRIEMAHALCLTERQIKIWFQNRRMKLKKEI
>GCA_916610215_abd-A_OU744254.1_13457146_13457330
RRRGRQTYTRFQTLELEKEFHFNHYLTRRRRIEIAHALCLTERQIKIWFQNRRMKLKKEL
>GCA_916610215_ftz_OU744254.1_14147257_14147435
SKRTRQTYTRFQTLELEKEFHFNKYLSRRRRIEVSHALGLTERQIKIWFQNRRMKAKKDG
>GCA_916610215_lab_OU744254.1_1605421_1605599
NNTGRTNFTNKQLTELEKEFHFNKYLTRARRIEIASALQLNETQVKIWFQNRRMKQKKRI
>GCA_916610215_zen_OU744254.1_14386023_14386207
TKRARTAYTSSQLVELENEFHQNRYLCRPRRIELANYLQLSERQIKIWFQNRRMKYKKDN
>GCA_916610235_Abd-B_OU744328.1_14961516_14961694
VRKKRKPYSKFQTLELEKEFLFNAYVSKQKRWELARNLNLTERQVKIWFQNRRMKNKKN
>GCA_916610235_Antp_OU744328.1_14111647_14111825
RKRGRQTYTRYQTLELEKEFHFNRYLTRRRRIEIAHALCLTERQIKIWFQNRRMKWKKE
>GCA_916610235_Dfd_OU744328.1_13854428_13854606
PKRQRTAYTRHQILELEKEFHYNRYLTRRRRIEIAHTLVLSERQIKIWFQNRRMKWKKD
>GCA_916610235_Pb_OU744328.1_13704383_13704588.1
KKRKITSHFSENGLPRRLRTAYTNTQLLELEKEFHFNKYLCRPRRIEIAASLDLTERQV
>GCA_916610235_Pb_OU744328.1_13704383_13704588.2
PEISQLWQLFFSSLSRDRSFSPFDFSIPSDVEPSFSSPSSLLKVCRLCFIRRFWNHTFT
>GCA_916610235_Scr_OU744328.1_13921171_13921358
TKRQRTSYTRYQTLELEKEFHFNRYLTRRRRIEIAHALCLTERQIKIWFQNRRMKWKKE
>GCA_916610235_Ubx_OU744328.1_14346601_14346785
RRRGRQTYTRYQTLELEKEFHTNHYLTRRRRIEMAHSLCLTERQIKIWFQNRRMKLKKE
>GCA_916610235_abd-A_OU744328.1_14627412_14627590
RRRGRQTYTRFQTLELEKEFHFNHYLTRRRRIEIAHALCLTERQIKIWFQNRRMKLKKE
>GCA_916610235_ftz_OU744328.1_13968852_13969033
AYKRTRQTYTRYQTLELEKDFHFSRYLNKKRRKEIAESLCLTERQIKIWFQNRRMKAKK
>GCA_916610235_lab_OU744328.1_13651974_13652152.1
FNNTGRTNFTNKQLTELEKEFHFNKYLTRARRIEIASALQLNETQVKIWFQNRRMKQKK
>GCA_916610235_lab_OU744328.1_13651974_13652152.2
NTGRTNFTNKQLTELEKEFHFNKYLTRARRIEIASALQLNETQVKIWFQNRRMKQKKRM
>GCA_916610235_zen_OU744328.1_13790817_13790995
QTGKRTRTAYTSAQLVELEKEFHRGRYLCRPRRIEMAAALCLTERQIKIWFQNRRMKYK
>GCA_916610255_Abd-B_OU744358.1_20470029_20470207
VRKKRKPYSKFQTLELEKEFLFNAYVSKQKRWELARNLNLTERQVKIWFQNRRMKNKKN
>GCA_916610255_Antp_OU744358.1_19550916_19551094
RKRGRQTYTRYQTLELEKEFHFNRYLTRRRRIEIAHALCLTERQIKIWFQNRRMKWKKE
>GCA_916610255_Dfd_OU744358.1_19271689_19271867
PKRQRTAYTRHQILELEKEFHYNRYLTRRRRIEIAHTLVLSERQIKIWFQNRRMKWKKD
>GCA_916610255_Pb_OU744358.1_19119896_19119987.1
KKRRITSHFSENGLPRRLRTAYTNTQLLELEKEFHFNKYLCRPRRIEIAASLDLTERQV
>GCA_916610255_Pb_OU744358.1_19119896_19119987.2
PEISQLWQLFFSSLSRDSSFSPLDFSMPSDVEPSFSSPSSLLKVCRLCFIRRFWNHTF
>GCA_916610255_Scr_OU744358.1_19344726_19344913
TKRQRTSYTRYQTLELEKEFHFNRYLTRRRRIEIAHALCLTERQIKIWFQNRRMKWKKE
>GCA_916610255_Ubx_OU744358.1_19816453_19816637
RRRGRQTYTRYQTLELEKEFHTNHYLTRRRRIEMAHSLCLTERQIKIWFQNRRMKLKKE
>GCA_916610255_abd-A_OU744358.1_20114002_20114180
RRRGRQTYTRFQTLELEKEFHFNHYLTRRRRIEIAHALCLTERQIKIWFQNRRMKLKKE
>GCA_916610255_ftz_OU744358.1_19396399_19396583
QKRTRQTYTRFQTLELEKEFHFNKYLTRRRRLEIAQALCLSERQIKIWFQNRRMKAKKD
>GCA_916610255_lab_OU744358.1_19063242_19063420.1
FNNTGRTNFTNKQLTELEKEFHFNKYLTRARRIEIASALQLNETQVKIWFQNRRMKQKK
>GCA_916610255_lab_OU744358.1_19063242_19063420.2
NTGRTNFTNKQLTELEKEFHFNKYLTRARRIEIASALQLNETQVKIWFQNRRMKQKKRM
>GCA_916610255_zen_OU744358.1_19208228_19208403
PNGKRSRTAYTSAQLVELEKEFNRGRYLCRPRRIEMAAALCLTERQIKIWFQNRRMKYK
>GCA_916614155_Abd-B_OU744805.1_18010020_18010198
VRKKRKPYSKFQTLELEKEFLFNAYVSKQKRWELARNLNLTERQVKIWFQNRRMKNKKNS
>GCA_916614155_Antp_OU744805.1_19089548_19089726
RKRGRQTYTRYQTLELEKEFHFNRYLTRRRRIEIAHALCLTERQIKIWFQNRRMKWKKEN
>GCA_916614155_Dfd_OU744805.1_19397810_19397988
PKRQRTAYTRHQILELEKEFHYNRYLTRRRRIEIAHTLVLSERQIKIWFQNRRMKWKKD
>GCA_916614155_Pb_OU744805.1_19659235_19659431.1
PRRLRTAYTNTQLLELEKEFHFNKYLCRPRRIEIAASLDLTERQVRIEIQRVKSHSNLQN
>GCA_916614155_Pb_OU744805.1_19659235_19659431.2
HLLQVKVWFQNRRMKHKRQT
>GCA_916614155_Ro_OU744805.1_19893191_19893342.1
RLIKSFHNLTCMTTILTEAFFFRCELASALSLSETQVKIWFQNRRAKDKRIE
>GCA_916614155_Ro_OU744805.1_19893191_19893342.2
PRRQRTTFSAHQTLRLELEYARGEYVARARRYARSGRRGKIGSGRSVTNHVKT
>GCA_916614155_Scr_OU744805.1_19299542_19299729
TKRQRTSYTRYQTLELEKEFHFNRYLTRRRRIEIAHALCLTERQIKIWFQNRRMKWKKEH
>GCA_916614155_ShxA_OU744805.1_19541081_19541259
KRIRTAFTSQQMMELEQEYARTRYLDRARRIELADILRLNERTIKIWFQNRRMKEKKDR
>GCA_916614155_ShxB_OU744805.1_19535101_19535288
AKRFRSAFTTDQVNYLEKQFKKFPYIGNAHRKEVAAALKIPERAVKIWFQNRRMKEKKE
>GCA_916614155_ShxC_OU744805.1_19532286_19532461
QKRVRTAFSSDQLRVLEKTFSRHKYIDSVKRAELANTLKIGDKCVKIWFQNRRMKEKRES
>GCA_916614155_ShxD_OU744805.1_19530221_19530387
RKRKRTVFTTEQVEALLDIFKTKQYISREERQVIVNKLQLSDKAVKTWFQNRRLKNKRMQ
>GCA_916614155_Ubx_OU744805.1_18683383_18683567
RRRGRQTYTRYQTLELEKEFHTNHYLTRRRRIEMAHALCLTERQIKIWFQNRRMKLKKEI
>GCA_916614155_abd-A_OU744805.1_18360912_18361096
RRRGRQTYTRFQTLELEKEFHFNHYLTRRRRIEIAHALCLTERQIKIWFQNRRMKLKKEL
>GCA_916614155_ftz_OU744805.1_19209347_19209525
SKRTRQTYTRFQTLELEKEFHFNKYLSRRRRIEVSHALGLTERQIKIWFQNRRMKAKKDG
>GCA_916614155_lab_OU744805.1_1503374_1503552
NNTGRTNFTNKQLTELEKEFHFNKYLTRARRIEIASALQLNETQVKIWFQNRRMKQKKRI
>GCA_916614155_zen_OU744805.1_19523850_19524034
TKRARTAYTSSQLVELENEFHQNRYLCRPRRIELANYLQLSERQIKIWFQNRRMKYKKDN
>GCA_916618015_Abd-B_OU745247.1_13058772_13058950
VRKKRKPYSKFQTLELEKEFLFNAYVSKQKRWELARNLNLTERQVKIWFQNRRMKNKKN
>GCA_916618015_Antp_OU745247.1_12119928_12120106
RKRGRQTYTRYQTLELEKEFHFNRYLTRRRRIEIAHALCLTERQIKIWFQNRRMKWKKE
>GCA_916618015_Dfd_OU745247.1_11857635_11857813
PKRQRTAYTRHQILELEKEFHYNRYLTRRRRIEIAHTLVLSERQIKIWFQNRRMKWKKDN
>GCA_916618015_Pb_OU745247.1_11646928_11647103.1
ELLSSIIFITENGLPRRLRTAYTNTQLLELEKEFHFNKYLCRPRRIEIAASLDLTERQV
>GCA_916618015_Pb_OU745247.1_11646928_11647103.2
PWQLFLPDRGPSSSKNLSSPVLELLPPSDVVESLSSPSSVLLSVCLLCFIRLFWNQTFT
>GCA_916618015_Ro_OU745247.1_11413285_11413400.1
RCELASALSLSETQVKIWFQNRRAKDKRIEKAQLDQQY
>GCA_916618015_Ro_OU745247.1_11413285_11413400.2
NPFVFPVARRRRKESRPRRQRTTFSAHQTLRLELEYARGEYVARARRY
>GCA_916618015_Scr_OU745247.1_11943443_11943630
TKRQRTSYTRYQTLELEKEFHFNRYLTRRRRIEIAHALCLTERQIKIWFQNRRMKWKKE
>GCA_916618015_ShxA_OU745247.1_11758885_11759063
QKRIRTAFTSQQMMELEQEYARTRYLDRARRIELAELLRLNERTIKIWFQNRRMKEKKDR
>GCA_916618015_ShxB_OU745247.1_11763340_11763518
VKRFRSAFTTDQVNYLEKQFKKFPYIGNAHRKEVASALNIPERAVKIWFQNRRMKEKKES
>GCA_916618015_ShxC_OU745247.1_11766568_11766746
KRVRTAFSTDQLRGLERAYSRHKYVDSEKRAALANALKIGDKCVKVWFQNRRMKEKRES
>GCA_916618015_ShxD_OU745247.1_11768644_11768834
VKRKRKRTIFTTEQVETLEKIFKTKQYISREERQMIVNNLQINDKAVKIWFQNRRLKTK
>GCA_916618015_Ubx_OU745247.1_12436584_12436768
RRRGRQTYTRYQTLELEKEFHTNHYLTRRRRIEMAHALCLTERQIKIWFQNRRMKLKKE
>GCA_916618015_abd-A_OU745247.1_12723065_12723249
RRRGRQTYTRFQTLELEKEFHFNHYLTRRRRIEIAHALCLTERQIKIWFQNRRMKLKKE
>GCA_916618015_ftz_OU745247.1_12020263_12020441
GSKRTRQTYTRFQTLELEKEFHFNKYLSRRRRIEVSHALGLTERQIKIWFQNRRMKAKK
>GCA_916618015_lab_OU745247.1_26611798_26611976.1
NNTGRTNFTNKQLTELEKEFHFNKYLTRARRIEIASALQLNETQVKIWFQNRRMKQKKR
>GCA_916618015_lab_OU745247.1_26611798_26611976.2
NTGRTNFTNKQLTELEKEFHFNKYLTRARRIEIASALQLNETQVKIWFQNRRMKQKKRI
>GCA_916618015_zen_OU745247.1_11774502_11774686
GFTKRARTAYTSSQLVELENEFHQNRYLCRPRRIELANYLQLSERQIKIWFQNRRMKYK
>GCA_916618145_Abd-B_OU745313.1_6077697_6077875
VRKKRKPYSKFQTLELEKEFLFNAYVSKQKRWELARNLNLTERQVKIWFQNRRMKNKKNS
>GCA_916618145_Antp_OU745313.1_6569444_6569622
RKRGRQTYTRYQTLELEKEFHFNRYLTRRRRIEIAHALCLTERQIKIWFQNRRMKWKKEN
>GCA_916618145_Dfd_OU745313.1_6689656_6689834
PKRQRTAYTRHQILELEKEFHYNRYLTRRRRIEIAHTLVLSERQIKIWFQNRRMKWKKD
>GCA_916618145_Pb_OU745313.1_6830659_6830978.1
PRRLRTAYTNTQLLELEKEFHFNKYLCRPRRIEIAASLDLTERQV
>GCA_916618145_Pb_OU745313.1_6830659_6830978.2
NALLQVKVWFQNRRMKHKRQT
>GCA_916618145_Ro_OU745313.1_7221103_7221185.1
RCELASALSLSETQVKIWFQNRRAKDKRIEKAQLDQQY
>GCA_916618145_Ro_OU745313.1_7221103_7221185.2
FYLSVARRRRKESRPRRQRTTFSAHQTLRLELEYARGEYVARTR
>GCA_916618145_Scr_OU745313.1_6652605_6652792
TKRQRTSYTRYQTLELEKEFHFNRYLTRRRRIEIAHALCLTERQIKIWFQNRRMKWKKEH
>GCA_916618145_ShxA_OU745313.1_6748919_6749097
KRIRTAFTSQQMLELEQEYARNRYLDRSRRMELSSTLRLNERTIKIWFQNRRMKEKKDK
>GCA_916618145_ShxB_OU745313.1_6737620_6737798
VKRIRTAFSFEQMKVLENSFKRCRYASNVARKEIAALLKLSEKTVKIWFQNRRIKEKREM
>GCA_916618145_ShxB_OU745313.1_6743759_6743943
PKRIRSAFTTDQVQFLEEKYKKHPYIDNLHRKEVSKILNITERSVKIWFQNRRMREKNE
>GCA_916618145_ShxD_OU745313.1_6735832_6736010
PKRNRTVFKIGQVEALEQFYKYKQYATQKDRQQLQKTLQISDKTIKVWFQNRRLKDRRE
>GCA_916618145_Ubx_OU745313.1_6393741_6393925
RRRGRQTYTRYQTLELEKEFHTNHYLTRRRRIEMAHALCLTERQIKIWFQNRRMKLKKEI
>GCA_916618145_abd-A_OU745313.1_6245530_6245714
RRRGRQTYTRFQTLELEKEFHFNHYLTRRRRIEIAHALCLTERQIKIWFQNRRMKLKKEL
>GCA_916618145_ftz_OU745313.1_6618742_6618920
SKRTRQTYTRFQTLELEKEFHFNKYLSRRRRIEVSHALGLTERQIKIWFQNRRMKAKKDG
>GCA_916618145_lab_OU745313.1_617698_617876
NNTGRTNFTNKQLTELEKEFHFNKYLTRARRIEIASALQLNETQVKIWFQNRRMKQKKRI
>GCA_916618145_zen_OU745313.1_6741483_6741667
TKRARTAYTSSQLVELENEFHQNRYLCRPRRIELANYLQLSERQIKIWFQNRRMKYKKDN
>GCA_916701695_Abd-B_OU753563.1_13553157_13553335
VRKKRKPYSKFQTLELEKEFLFNAYVSKQKRWELARNLNLTERQVKIWFQNRRMKNKKNS
>GCA_916701695_Antp_OU753563.1_14484311_14484489
RKRGRQTYTRYQTLELEKEFHFNRYLTRRRRIEIAHALCLTERQIKIWFQNRRMKWKKEN
>GCA_916701695_Dfd_OU753563.1_14718620_14718798
PKRQRTAYTRHQILELEKEFHYNRYLTRRRRIEIAHTLVLSERQIKIWFQNRRMKWKKD
>GCA_916701695_Pb_OU753563.1_14911424_14911587.1
PRRLRTAYTNTQLLELEKEFHFNKYLCRPRRIEIAASLDLTERQVRMKIQRITSHNMPFH
>GCA_916701695_Pb_OU753563.1_14911424_14911587.2
YFVITTLYSPLLRKESNLDFFTLQVKVWFQNRRMKHKRQT
>GCA_916701695_Ro_OU753563.1_15112966_15113117.1
AQQPWVIEWVCNIRYPRILTEAFYFRCELASALSLSETQVKIWFQNRRAKDKRIE
>GCA_916701695_Ro_OU753563.1_15112966_15113117.2
PRRQRTTFSAHQTLRLELEYARGEYVARARRYARSGGGILARALGE
>GCA_916701695_Scr_OU753563.1_14647090_14647277
TKRQRTSYTRYQTLELEKEFHFNRYLTRRRRIEIAHALCLTERQIKIWFQNRRMKWKKEH
>GCA_916701695_ShxA_OU753563.1_14809823_14810001
KRVRTAFTSQQMLELEQEYARTRYLDRARRIELADILRLNERTIKIWFQNRRMKEKKDR
>GCA_916701695_ShxB_OU753563.1_14806192_14806379
EKRFRSAFTTDQVNYLEKQFKKFPYIGNAHRKEVAAALNIAERAIKIWFQNRRMKEKKE
>GCA_916701695_ShxC_OU753563.1_14803205_14803377
KRRVRTAFSTDQLRALEKTYSRHKYIDSEKRAELANTLNIGDKCIKIWFQNRRMKEKRES
>GCA_916701695_ShxD_OU753563.1_14801550_14801728
RKRTVFTTEQIEALEEIFKTKQYVSREDRQQIVNKLQLNDKAVKIWFQNRRLKVKRMQGP
>GCA_916701695_Ubx_OU753563.1_14161480_14161664
RRRGRQTYTRYQTLELEKEFHTNHYLTRRRRIEMAHALCLTERQIKIWFQNRRMKLKKEI
>GCA_916701695_abd-A_OU753563.1_13873402_13873586
RRRGRQTYTRFQTLELEKEFHFNHYLTRRRRIEIAHALCLTERQIKIWFQNRRMKLKKEL
>GCA_916701695_ftz_OU753563.1_14579716_14579894
SKRTRQTYTRFQTLELEKEFHFNKYLSRRRRIEVSHALGLTERQIKIWFQNRRMKAKKDG
>GCA_916701695_lab_OU753563.1_1360098_1360276
NNTGRTNFTNKQLTELEKEFHFNKYLTRARRIEIASALQLNETQVKIWFQNRRMKQKKRI
>GCA_916701695_zen_OU753563.1_14797338_14797522
TKRARTAYTSSQLVELENEFHQNRYLCRPRRIELANYLQLSERQIKIWFQNRRMKYKKDN
>GCA_916999025_Abd-B_OU779867.1_11025886_11026064
VRKKRKPYSKFQTLELEKEFLFNAYVSKQKRWELARNLNLTERQVKIWFQNRRMKNKKNS
>GCA_916999025_Antp_OU779867.1_12153075_12153253
RKRGRQTYTRYQTLELEKEFHFNRYLTRRRRIEIAHALCLTERQIKIWFQNRRMKWKKEN
>GCA_916999025_Dfd_OU779867.1_12430457_12430635
PKRQRTAYTRHQILELEKEFHYNRYLTRRRRIEIAHTLVLSERQIKIWFQNRRMKWKKD
>GCA_916999025_Pb_OU779867.1_12688768_12688904.1
PRRLRTAYTNTQLLELEKEFHFNKYLCRPRRIEIAASLDLTERQVKYPI
>GCA_916999025_Pb_OU779867.1_12688768_12688904.2
QVKVWFQNRRMKHKRQT
>GCA_916999025_Ro_OU779867.1_12899337_12899437.1
YCFTRCELASALSLSETQVKIWFQNRRAKDKRIE
>GCA_916999025_Ro_OU779867.1_12899337_12899437.2
PRRQRTTFSAHQTLRLELEYARGEYVARARRSVSS
>GCA_916999025_Scr_OU779867.1_12354986_12355173
TKRQRTSYTRYQTLELEKEFHFNRYLTRRRRIEIAHALCLTERQIKIWFQNRRMKWKKEH
>GCA_916999025_ShxA_OU779867.1_12562566_12562753
PKRIRTAFTSNQMVALEREYAKSRYLDRPRRLELAGILHLHERTIKIWFQNRRMKEKKDR
>GCA_916999025_ShxB_OU779867.1_12547392_12547573
RKAKRFRIAFTTEQINYMEEKFKKFPYINSNHRQEIAQALNIPEKAVKVWFQNRRMREK
>GCA_916999025_ShxC_OU779867.1_12543417_12543595
SSTYRTEFTRAQLKSLEEVYSHMKYIREPNKTVLADAINLSTKCVKIWFQNRRVKDKRQL
>GCA_916999025_Ubx_OU779867.1_11742722_11742906
RRRGRQTYTRYQTLELEKEFHTNHYLTRRRRIEMAHALCLTERQIKIWFQNRRMKLKKEI
>GCA_916999025_abd-A_OU779867.1_11432273_11432457
RRRGRQTYTRFQTLELEKEFHFNHYLTRRRRIEIAHALCLTERQIKIWFQNRRMKLKKEL
>GCA_916999025_ftz_OU779867.1_12257734_12257912
AKRTRQTYSRFQTLELEKEFHFNKYLSKRRRIEVSQALGLSERQIKIWFQNRRMKAKKDG
>GCA_916999025_lab_OU779867.1_1142635_1142813
NNTGRTNFTNKQLTELEKEFHFNKYLTRARRIEIASALQLNETQVKIWFQNRRMKQKKRI
>GCA_916999025_zen_OU779867.1_12528190_12528374
TKRARTAYTSSQLVELENEFHQNRYLCRPRRIELANYLQLSERQIKIWFQNRRMKYKKDN
>GCA_917051295_Abd-B_OU785231.1_11602020_11602198
VRKKRKPYSKFQTLELEKEFLFNAYVSKQKRWELARNLNLTERQVKIWFQNRRMKNKKNS
>GCA_917051295_Antp_OU785231.1_12680119_12680297
RKRGRQTYTRYQTLELEKEFHFNRYLTRRRRIEIAHALCLTERQIKIWFQNRRMKWKKEN
>GCA_917051295_Dfd_OU785231.1_12936967_12937145
PKRQRTAYTRHQILELEKEFHYNRYLTRRRRIEIAHTLVLSERQIKIWFQNRRMKWKKD
>GCA_917051295_Pb_OU785231.1_13234710_13234876.1
PRRLRTAYTNTQLLELEKEFHFNKYLCRPRRIEIAASLDLTERQVKKHAYSDTYLENLNK
>GCA_917051295_Pb_OU785231.1_13234710_13234876.2
LYSVCFNRIFIFFLQVKVWFQNRRMKHKRQT
>GCA_917051295_Ro_OU785231.1_13489184_13489377.1
SQLNNCLKTTVDNDSYIKSKYIYDSEIFCFRCELASALSLSETQVKIWFQNRRAKDKRIE
>GCA_917051295_Ro_OU785231.1_13489184_13489377.2
PRRQRTTFSAHQTLRLELEYARGEYVARARRLAMFSFFEVKTSLAALSTFWQGVNLWIRV
>GCA_917051295_Scr_OU785231.1_12851560_12851747
TKRQRTSYTRYQTLELEKEFHFNRYLTRRRRIEIAHALCLTERQIKIWFQNRRMKWKKEH
>GCA_917051295_ShxA_OU785231.1_13061323_13061501
KRIRTAFTSQQMMELENEYARARYLDRSRRVELSEILHLNERTIKIWFQNRRMKEKKDR
>GCA_917051295_ShxB_OU785231.1_13057455_13057633
KSKRFRSAFTTEQIDFLEREFKECPYIGSGNRKEVANKLNILERAVKIWFQNRRMKEKK
>GCA_917051295_ShxC_OU785231.1_13055010_13055188
NKRNRTAYTTDQLRVLEKTFARTKYVDAERRKELADNLKIGEKCVKVWFQNRRMKEKKEC
>GCA_917051295_ShxD_OU785231.1_13050552_13050736
TLKVNLKRRRKRTIFTTEQIVFLEGVFQRSPYITREERVAMMNRLQLSEKAIKIWFQNR
>GCA_917051295_Ubx_OU785231.1_12263541_12263725
RRRGRQTYTRYQTLELEKEFHTNHYLTRRRRIEMAHALCLTERQIKIWFQNRRMKLKKEI
>GCA_917051295_abd-A_OU785231.1_11905555_11905739
RRRGRQTYTRFQTLELEKEFHFNHYLTRRRRIEIAHALCLTERQIKIWFQNRRMKLKKEL
>GCA_917051295_ftz_OU785231.1_12771847_12772025
SKRTRQTYTRFQTLELEKEFHFNKYLSRRRRIEVSHALGLTERQIKIWFQNRRMKAKKDG
>GCA_917051295_lab_OU785231.1_1232963_1233141
NNTGRTNFTNKQLTELEKEFHFNKYLTRARRIEIASALQLNETQVKIWFQNRRMKQKKRI
>GCA_917051295_zen_OU785231.1_13048930_13049114
TKRARTAYTSSQLVELENEFHQNRYLCRPRRIELANYLQLSERQIKIWFQNRRMKYKKDN
>GCA_917208135_Abd-B_OU795005.1_5541953_5542131
VRKKRKPYSKYQTLELEKEFLFNAYVSKQKRWELARNLNLSERQVKIWFQNRRMKNKKN
>GCA_917208135_Antp_OU795005.1_4967086_4967264
RKRGRQTYTRYQTLELEKEFHFNRYLTRRRRIEIAHALCLTERQIKIWFQNRRMKWKKE
>GCA_917208135_Dfd_OU795005.1_4799017_4799195
PKRQRTAYTRHQILELEKEFHYNRYLTRRRRIEIAHTLVLSERQIKIWFQNRRMKWKKD
>GCA_917208135_Pb_OU795005.1_4674503_4674558.1
RKSLCFVHVAENGLPRRLRTAYTNTQLLELEKEFHFNKYLCRPRRIEIAASLDLTERQ
>GCA_917208135_Pb_OU795005.1_4674503_4674558.2
SGNVAVVTAFLLVIVHQHQFVTLRLFDTVLRRSVLIVAVLFAQRLTFVFHATILKPHFYL
>GCA_917208135_Scr_OU795005.1_4845959_4846146
TKRQRTSYTRYQTLELEKEFHFNRYLTRRRRIEIAHALCLTERQIKIWFQNRRMKWKKE
>GCA_917208135_Ubx_OU795005.1_5146227_5146411
RRRGRQTYTRYQTLELEKEFHTNHYLTRRRRIEMAHALCLTERQIKIWFQNRRMKLKKE
>GCA_917208135_abd-A_OU795005.1_5357663_5357847
RRRGRQTYTRFQTLELEKEFHFNHYLTRRRRIEIAHALCLTERQIKIWFQNRRMKLKKE
>GCA_917208135_ftz_OU795005.1_4872532_4872710
HKRTRQTYTRFQTLELEKEFHFNRYLTRRRRIEIAHALCLTERQIKIWFQNRRMKAKKD
>GCA_917208135_lab_OU795005.1_4633485_4633663.1
FNNTGRTNFTNKQLTELEKEFHFNKYLTRARRIEIASALQLNETQVKIWFQNRRMKQKK
>GCA_917208135_lab_OU795005.1_4633485_4633663.2
NTGRTNFTNKQLTELEKEFHFNKYLTRARRIEIASALQLNETQVKIWFQNRRMKQKKRM
>GCA_917208135_zen_OU795005.1_4747874_4748070
SKRARTAYTSAQLVELEKEFHYNRYLCRPRRIEMAALLSLTERQIKIWFQNRRMKFKKE
>GCA_917490735_Abd-B_OU823253.1_13602376_13602554
VRKKRKPYSKFQTLELEKEFLFNAYVSKQKRWELARNLNLTERQVKIWFQNRRMKNKKNS
>GCA_917490735_Antp_OU823253.1_14507451_14507629
RKRGRQTYTRYQTLELEKEFHFNRYLTRRRRIEIAHALCLTERQIKIWFQNRRMKWKKEN
>GCA_917490735_Dfd_OU823253.1_14756765_14756943
PKRQRTAYTRHQILELEKEFHYNRYLTRRRRIEIAHTLVLSERQIKIWFQNRRMKWKKD
>GCA_917490735_Pb_OU823253.1_14985756_14985913.1
PRRLRTAYTNTQLLELEKEFHFNKYLCRPRRIEIAASLDLTERQVRMKIQRISSHLPLPT
>GCA_917490735_Pb_OU823253.1_14985756_14985913.2
LLLQVKVWFQNRRMKHKRQT
>GCA_917490735_Ro_OU823253.1_15185535_15185725.1
ILTKTLYFRCELASALSLSETQVKIWFQNRRAKDKRIE
>GCA_917490735_Ro_OU823253.1_15185535_15185725.2
PRRQRTTFSAHQTLRLELEYARGEYVARARRYASSGGGRSALDIAPIS
>GCA_917490735_Scr_OU823253.1_14682846_14683033
TKRQRTSYTRYQTLELEKEFHFNRYLTRRRRIEIAHALCLTERQIKIWFQNRRMKWKKEH
>GCA_917490735_ShxA_OU823253.1_14875953_14876131
KRIRTAFTSQQMSELEEEYARTRYLDRARRIELAEILHLNERTIKIWFQNRRMKEKKDR
>GCA_917490735_ShxB_OU823253.1_14871282_14871469
VKRFRSAFTTEQVNYLEKQFKNFPYIGNAHRKEVAAALNIPERAVKIWFQNRRMKEKKE
>GCA_917490735_ShxC_OU823253.1_14868391_14868566
QKRVRTAFSTDQLRALEKTYFRHKYIDSEKRAELANTLNIGDKCIKIWFQNRRMKEKRES
>GCA_917490735_ShxD_OU823253.1_14866688_14866872
RKRTVFTTEQVEALEDIFKTKQYLRREDRQVIVNKLQLNDKVVKIWFQNRRLKIKRMQDQ
>GCA_917490735_Ubx_OU823253.1_14186096_14186280
RRRGRQTYTRYQTLELEKEFHTNHYLTRRRRIEMAHALCLTERQIKIWFQNRRMKLKKEI
>GCA_917490735_abd-A_OU823253.1_13901712_13901896
RRRGRQTYTRFQTLELEKEFHFNHYLTRRRRIEIAHALCLTERQIKIWFQNRRMKLKKEL
>GCA_917490735_ftz_OU823253.1_14612694_14612872
SKRTRQTYTRFQTLELEKEFHFNKYLSRRRRIEVSHALGLTERQIKIWFQNRRMKAKKDG
>GCA_917490735_lab_OU823253.1_1502806_1502984
NNTGRTNFTNKQLTELEKEFHFNKYLTRARRIEIASALQLNETQVKIWFQNRRMKQKKRI
>GCA_917490735_zen_OU823253.1_14863877_14864061
TKRARTAYTSSQLVELENEFHQNRYLCRPRRIELANYLQLTERQIKIWFQNRRMKYKKDN
>GCA_917499265_Abd-B_OU824116.1_1781123_1781301
VRKKRKPYSKFQTLELEKEFLFNAYVSKQKRWELARNLNLTERQVKIWFQNRRMKNKKNS
>GCA_917499265_Antp_OU824116.1_2377100_2377278
RKRGRQTYTRYQTLELEKEFHFNRYLTRRRRIEIAHALCLTERQIKIWFQNRRMKWKKEN
>GCA_917499265_Dfd_OU824116.1_2576427_2576605
PKRQRTAYTRHQILELEKEFHYNRYLTRRRRIEIAHTLVLSERQIKIWFQNRRMKWKKDN
>GCA_917499265_Pb_OU824116.1_2685231_2685391.1
PRRLRTAYTNTQLLELEKEFHFNKYLCRPRRIEIAASLDLTERQVRITMTSRLTYPFFHQ
>GCA_917499265_Pb_OU824116.1_2685231_2685391.2
RKTRVFQVKVWFQNRRMKHKRQT
>GCA_917499265_Pb_OU824116.1_2685231_2685391.2
VCRLCFILRFWNQTFTWNTRVFLHYRRSKVSSFEQIRNSLDFHSGISSGLSFRNFFGGR
>GCA_917499265_Scr_OU824116.1_2517179_2517366
TKRQRTSYTRYQTLELEKEFHFNRYLTRRRRIEIAHALCLTERQIKIWFQNRRMKWKKEH
>GCA_917499265_Ubx_OU824116.1_2196555_2196739
RRRGRQTYTRYQTLELEKEFHTNHYLTRRRRIEMAHSLCLTERQIKIWFQNRRMKLKKEI
>GCA_917499265_abd-A_OU824116.1_1996261_1996445
RRRGRQTYTRFQTLELEKEFHFNHYLTRRRRIEIAHALCLTERQIKIWFQNRRMKLKKEL
>GCA_917499265_ftz_OU824116.1_2487621_2487799
QKRTRQTYTRFQTLELEKEFHFNRYLTRRRRIEIAQALCLTERQIKIWFQNRRMKAKKDG
>GCA_917499265_lab_OU824116.1_2726405_2726583
NNTGRTNFTNKQLTELEKEFHFNKYLTRARRIEIASALQLNETQVKIWFQNRRMKQKKRM
>GCA_917499265_zen_OU824116.1_2625105_2625292
GKRSRTAYSSAQLVELEKEFHCGRYLCRPRRIEMAASLCLTERQIKIWFQNRRMKYKKEQ
>GCA_917499995_Abd-B_OU824206.1_6854242_6854414
VRKKRKPYSKYQTLELEKEFLYNAYVSKQKRWELARNLTLTERQVKIWFQNRRMKNKKN
>GCA_917499995_Antp_OU824206.1_6221534_6221712
RKRGRQTYTRYQTLELEKEFHFNRYLTRRRRIEIAHALCLTERQIKIWFQNRRMKWKKE
>GCA_917499995_Dfd_OU824206.1_6026020_6026198
PKRQRTAYTRHQILELEKEFHFNKYLTRRRRIEIAHTLVLSERQIKIWFQNRRMKFKKD
>GCA_917499995_Pb_OU824206.1_5924369_5924472.1
PTTLLVCFVVSENGLPRRLRTAYTNTQLLELEKEFHFNKYLCRPRRIEIAASLDLTERQ
>GCA_917499995_Pb_OU824206.1_5924369_5924472.2
ARRTATRKTACPRTVSRRARATRCCRWTRTRRRAATTVIFP
>GCA_917499995_Scr_OU824206.1_6090246_6090433
TKRQRTSYTRYQTLELEKEFHFNRYLTRRRRIEIAHALCLTERQIKIWFQNRRMKWKKE
>GCA_917499995_Ubx_OU824206.1_6427273_6427457
RRRGRQTYTRYQTLELEKEFHTNHYLTRRRRIEMAHALCLTERQIKIWFQNRRMKLKKE
>GCA_917499995_abd-A_OU824206.1_6652485_6652669
RRRGRQTYTRFQTLELEKEFHFNHYLTRRRRIEIAHALCLTERQIKIWFQNRRMKLKKE
>GCA_917499995_ftz_OU824206.1_6121216_6121394
QKRTRQTYTRFQTLELEKEFHFNKYLTRRRRIEIAQALRLTERQIKIWFQNRRMKAKKD
>GCA_917499995_zen_OU824206.1_5981599_5981777
GKRARTAYSSSQLVELEKEFHCGRYLCRPRRIEMATALGLNERQIKIWFQNRRMKYKKE
>GCA_917563855_Abd-B_OU830601.1_7507698_7507876
VRKKRKPYSKFQTLELEKEFLFNAYVSKQKRWELARNLNLTERQVKIWFQNRRMKNKKN
>GCA_917563855_Antp_OU830601.1_5371683_5371861
RKRGRQTYTRYQTLELEKEFHFNRYLTRRRRIEIAHALCLTERQIKIWFQNRRMKWKKE
>GCA_917563855_Dfd_OU830601.1_23092569_23092747
PKRQRTAYTRHQILELEKEFHYNRYLTRRRRIEIAHTLVLSERQIKIWFQNRRMKWKKDN
>GCA_917563855_Pb_OU830601.1_22475499_22475602.1
ENGLPRRLRTAYTNTQLLELEKEFHFNKYLCRPRRIEIAASLDLTERQVTNFSFENHELQ
>GCA_917563855_Pb_OU830601.1_22475499_22475602.2
PRETTGMTRTPQLRKEVKAQRCHPINSWMKTDQAVKRVAKD
>GCA_917563855_Ro_OU830601.1_3746152_3746315
PRRQRTTFSAAQTLRLEVEFRRAEYVARARRLELAAALRLTETQVKIWFQNRRAKDKRIE
>GCA_917563855_Scr_OU830601.1_4908744_4908931
TKRQRTSYTRYQTLELEKEFHFNRYLTRRRRIEIAHALCLTERQIKIWFQNRRMKWKKE
>GCA_917563855_Ubx_OU830601.1_5080265_5080443
SKRTRQTYTRYQTLELEKEFFSSLYLTRKRRIEVSHGLGLSERQIKIWYQNRRMKKKKA
>GCA_917563855_Ubx_OU830601.1_6174682_6174866
RRRGRQTYTRYQTLELEKEFHTNHYLTRRRRIEMAHALCLTERQIKIWFQNRRMKLKKE
>GCA_917563855_abd-A_OU830601.1_6899660_6899844
RRRGRQTYTRFQTLELEKEFHFNHYLTRRRRIEIAHALCLTERQIKIWFQNRRMKLKKE
>GCA_917563855_lab_OU830601.1_986080_986261
NNTGRTNFTNKQLTELEKEFHFNKYLTRARRIEIASALQLNETQVKIWFQNRRMKQKKRI
>GCA_917563855_zen_OU830601.1_22807962_22808137
GKRARTAYTSSQLVDLEKEFQFNRYLCRPRRIELAAHLNLSERQIKIWFQNRRMKYKKE
>GCA_917880715_Abd-B_OU862872.1_29862599_29862738.1
TPTNPLEWTGQVTVRKKRKPYSKFQTLELEKEFLFNAYVSKQKRWELARNLNLTERQVS
>GCA_917880715_Abd-B_OU862872.1_29862599_29862738.2
QVKIWFQNRRMKNKKNSQRQANQQNNNNSSNSNHNHGQAPQQHHNPHHLNLGLGMSHHT
>GCA_917880715_Antp_OU862872.1_28734809_28734987
RKRGRQTYTRYQTLELEKEFHFNRYLTRRRRIEIAHALCLTERQIKIWFQNRRMKWKKE
>GCA_917880715_Dfd_OU862872.1_28423878_28424056
PKRQRTAYTRHQILELEKEFHYNRYLTRRRRIEIAHTLVLSERQIKIWFQNRRMKWKKD
>GCA_917880715_Pb_OU862872.1_27803977_27804170.1
KEFSITAEFVPENGLPRRLRTAYTNTQLLELEKEFHFNKYLCRPRRIEIAASLDLTERQ
>GCA_917880715_Pb_OU862872.1_27803977_27804170.2
FFFLIFNFVFVLFGKHNPTYYYLTDCHHHLLSCLCCPRHPSSREFVACVSCVDFETT
>GCA_917880715_Pb_OU862872.1_27803977_27804170.2
VKVWFQNRRMKHKRQTLSKTDDEDNKDSLKGDDDNQSDSSKLDCAYQTKRIQ
>GCA_917880715_Scr_OU862872.1_28537818_28538005
TKRQRTSYTRYQTLELEKEFHFNRYLTRRRRIEIAHALCLTERQIKIWFQNRRMKWKKE
>GCA_917880715_Ubx_OU862872.1_29098203_29098387
RRRGRQTYTRYQTLELEKEFHTNHYLTRRRRIEMAHALCLTERQIKIWFQNRRMKLKKE
>GCA_917880715_abd-A_OU862872.1_29479780_29479964
RRRGRQTYTRFQTLELEKEFHFNHYLTRRRRIEIAHALCLTERQIKIWFQNRRMKLKKE
>GCA_917880715_ftz_OU862872.1_28633917_28634095
SKRTRQTYTRYQTLELEKEFHFNRYITRRRRIDIANALSLTERQIKIWFQNRRMKSKKD
>GCA_917880715_lab_OU862872.1_27626314_27626363.1
GNGTTTSNNNNSGRTNFTNKQLTELEKEFHFNRYLTRARRIEIANTLQLNETQVSAKQFFQ
>GCA_917880715_lab_OU862872.1_27626314_27626363.2
PGENMVPESTNEAEETSERRPHSGRCDKSAVISQCAGPLRPK
>GCA_917880715_zen_OU862872.1_27918195_27918355
EAQRLSKPKRHRTAFSNDQILDLEREFEIHPNLRGSRRIEIAKRLRLTEKNVKIWFQNR
>GCA_917880715_zen_OU862872.1_27921332_27921510
PRRNRTAFTNNQISDLVSEFKIDPKLHGARRIAIAKRLGLTEKIVKVWFQNRRSKQKKKT
>GCA_917880715_zen_OU862872.1_27926794_27926972
PRRNRTAFTNNQISDLVSEFKIDPKLHGARRIAIAKRLGLTEKIVKVWFQNRRSKQKKKT
>GCA_917880715_zen_OU862872.1_27932257_27932435
PRRNRTAFTNNQISDLVSEFKIDPKLHGARRIAIAKRLGLTEKIVKVWFQNRRSKQKKKT
>GCA_917880715_zen_OU862872.1_27937325_27937485
EAQRLSKPKRHRTAFSNDQILDLEREFEIHPNLRGSRRIEIAKRLRLTEKNVKIWFQNR
>GCA_917880715_zen_OU862872.1_27940462_27940640
PRRNRTAFTNNQISDLVSEFKIDPKLHGARRIAIAKRLGLTEKIVKVWFQNRRSKQKKKT
>GCA_917880715_zen_OU862872.1_27945491_27945669
SNKPRRNRTAFTNNQISDLVSEFKIDPKLHGARRIAIAKRLGLTEKIVKVWFQNRRSKQ
>GCA_917880715_zen_OU862872.1_27948648_27948808
[truncated: 27,161 more chars]
