# Supplementary material for: Diversity, duplication, and genomic organization of homeobox genes in Lepidoptera
Source: Genome Res. 2023 Jan;33(1):32–44. doi: 10.1101/gr.277118.122 (PMC9977156; doi:10.1101/gr.277118.122)
Supplement: Supplemental Material [file supp_gr.277118.122_Supplemental_Data_.zip › Supplemental_Data/HOX_HD_nuc.fasta]

>GCA_902806685_lab_LR761657.1_14838916_14839094
GATCCTCTTCTTCTGCTTCATCCGTCGATTCTGGAACCATATTTTGACTTGCGTCTCATTCAGTTGTAGGGCTGAAGCTATTTCTATCCTCCTCGCTCTGGTGAGGTATTTGTTGAAGTGGAACTCTTTCTCTAGTTCTGTTAGCTGTTTGTTGGTGAAGTTGGTTCTGCCGGTGTTGTTG
>GCA_902806685_Abd-B_LR761657.1_6341635_6341813
GGAGTTCTTCTTGTTCTTCATCCGTCTATTCTGGAACCATATTTTCACCTGCCTCTCAGTGAGGTTTAAATTCCGCGCGAGTTCCCATCTCTTTTGCTTCGACACGTAAGCATTGAAAAGGAACTCTTTTTCTAACTCGAGGGTTTGGAACTTTGAATAAGGTTTGCGTTTTTTACGCACA
>GCA_902806685_abd-A_LR761657.1_6021649_6021833
CAATTCTTTCTTTAATTTCATTCGTCGATTCTGGAACCATATTTTGATCTGTCTTTCTGTGAGACATAGTGCGTGTGCGATCTCTATCCTGCGCCGGCGCGTTAGGTAGTGATTAAAATGGAATTCTTTTTCTAATTCTAGCGTTTGAAACCTTGTGTACGTCTGTCGTCCGCGTCGTCGT
>GCA_902806685_Ubx_LR761657.1_5718683_5718867
TATTTCTTTCTTTAACTTCATCCTTCGATTTTGGAACCATATTTTGATTTGTCTTTCCGTGAGACAGAGCGCATGCGCCATTTCGATGCGTCTCCTCCGCGTAAGGTAGTGATTCGTGTGGAACTCTTTCTCTAACTCTAGCGTTTGATATCTAGTATAGGTTTGTCTCCCTCGTCTTCTC
>GCA_902806685_Antp_LR761657.1_5305799_5305977
GTTTTCTTTCTTCCACTTCATGCGCCGGTTCTGGAACCAGATCTTGATTTGGCGCTCGGTTAGGCAGAGCGCGTGTGCAATCTCGATCCGTCTCCTCCTCGTCAGGTACCGGTTGAAATGGAATTCCTTCTCGAGCTCGAGCGTCTGGTACCGGGTGTACGTTTGCCTTCCCCGCTTTCGT
>GCA_902806685_ftz_LR761657.1_5213177_5213355
ATCTTTTTTCGCTTTCATTCTTCGATTCTGAAACCATATCTTGATTTGCCTCTCAGTTAGCCCCAGTGCATGAGAAACTTCTATTCTACGTCTTCTTGACAAGTATTTGTTGAAGTGGAACTCCTTTTCCAATTCTAGCGTTTGAAATCTTGTGTAGGTCTGCCGTGTTCTCTTGGATCCT
>GCA_902806685_Scr_LR761657.1_5147334_5147521
GTGTTCTTTCTTCCACTTCATGCGCCGGTTCTGGAACCAGATCTTGATTTGGCGCTCGGTTAGGCAGAGCGCGTGCGCAATCTCGATCCGTCTCCTCCTCGTCAGGTACCGGTTGAAGTGGAACTCCTTCTCGAGCTCGAGCGTCTGGTACCGGGTGTATGACGTCCTTTGGCGTTTCGTC
>GCA_902806685_Dfd_LR761657.1_5066833_5067011
CCCAAAAGACAGCGGACGGCGTACACGAGGCACCAAATATTAGAACTGGAGAAAGAATTCCATTACAATCGGTACCTaacgagaagaagaagaatagaaATAGCTCATACTCTAGTCCTATCCGAGAGGCAAATCAAAATATGGTTTCAAAATAGACGGATGAAATGgaaaaaagataata
>GCA_902806685_zen_LR761657.1_4983561_4983745
ATTGTCCTTTTTGTACTTCATACGCCTGTTTTGAAACCATATTTTGATTTGACGTTCTGACAGCTGTAAGTAGTTTGCTAACTCGATACGTCTTGGACGGCAAAGGTAgcggttttgatgaaattcatTTTCTAATTCAACTAGTTGTGAACTTGTGTAGGCAGTTCGGGCACGTTTAGTG
>GCA_902806685_ShxD_LR761657.1_4982020_4982201
CGAAAGCGAAAGAGAACAATATTTACAACGGAACAAATAGTTTTTCTTGAAGGAGTGTTCCAGAGGAAACCTTATATCACCCGAGAAGAAAGAGTAGCGGTTATGAACAGAGTGCAATTAACTGAGAAAGCTATTAAAATATGGTTTCGAAACCGTCGGCGTATGACTGATAAAAAATCTG
>GCA_902806685_ShxC_LR761657.1_4976326_4976492
GCACTCTTTCTTGTCTTTCATTCTTCTGTTTTGAAACCAAACCTTGACACATTTTTCACCGATCTTCAAATGTTCCGCGAGCTCCTTGCGACGTTCCGCATCTACGTATTTTGTGCGGGCAAATGTTTTTTCTAACACCCTCAGCTGATCTGTTGTATAAGCAGTTCGATTACGCTTGGAT
>GCA_902806685_ShxB_LR761657.1_4973921_4974099
TCTAGAAGGTTTCGAAGTGCTTTCACTACTGAGCAAATAGATTATCTAGAGAGAGAATTCAGGAAATTTCCTTATATCGGAAGTGGAACCCGTAAAGAAGTTGCAAGCAAACTAAATATACCGGAAAGAGCCGTAAAGATTTGGTTTCAAAATCGTCGgatgaaagaaaagaaggaaagTC
>GCA_902806685_ShxA_LR761657.1_4969312_4969490
CCGAAACGAATTCGCACAGCTTTTACGAGCCAACAGATGATGGAACTCGAAAATGAATACGCAAGAACACGGTATCTTGATCGCAGTCGCCGAATAGAACTCTCGGAAGTACTCCACTTGAACGAGCGTACAATCAAGATTTGGTTCCAGAATCGACGAATGAAAGAGAAAAAGGATAGAG
>GCA_902806685_Pb_LR761657.1_4844680_4844828
GATTTTTACCTGTCTTTCTGTCAGATCGAGCGATGCGGCGATCTCAATTCTCCTCGGCCTGCACAGGTATTTGTTGAAGTGGAACTCCTTTTCTAGCTCTAGCAGTTGTGTGTTCGTGTATGCGGTTCGTAACCGACGCGGCAGCCCATTTTctgaaacaataattttaagtttagattct
>GCA_902806685_Ro_LR761657.1_4692949_4693088
ATTTACACTGGTTTATCAAACGTATGCAAAGATTTGATttaaagttaggtaggtacctactcacctGTATTGCTGATCCATGTGAGCCTTTTCTATTCTTTTATCTTTAGCTCTTCTGTTCTGGAACCATATCTTTACTTGTGTTTCGCTCAGCGACAGAGTTGATGCAAGTTCACATCTG
>GCA_905146925_lab_LR989859.1_675967_676145
AACAACACCGGCCGAACAAACTTCACAAACAAACAACTCACAGAACTAGAGAAAGAATTCCActtcaacaaatatttaacaagagCGAGGAGAATAGAAATAGCGTCCGCCTTACAGCTCAATGAGACACAAGTCAAGATATGGTTTCAGAACCGGCGCATGAAGCAAAAGAAGAGGATCA
>GCA_905146925_Abd-B_LR989859.1_7577900_7578078
GTGCGTAAAAAACGCAAACCCTACTCAAAGTTCCAGACTCTCGAACTAGAGAAAGAGTTCCTCTTCAATGCTTACGTTTCGAAGCAGAAGAGATGGGAGCTGGCGCGAAACCTGAACCTCACAGAGAGGCAGGTGAAGATATGGTTCCAGAACCGACGGATGAAGAACAAGAAGAACTCGC
>GCA_905146925_abd-A_LR989859.1_7830134_7830318
CGAAGGCGGGGCAGACAGACATACACAAGGTTCCAAACACTAGAACTAGAAAAAGAATTCCACTTCAACCACTATCTGACACGCCGGCGCAGGATAGAGATAGCACACGCGCTCTGCCTCACAGAGAGACAGATCAAAATCTGGTTCCAGAATCGACGCATGAAGTTAAAGAAGGAGCTGA
>GCA_905146925_Ubx_LR989859.1_8048922_8049106
AGAAGACGAGGAAGACAAACGTACACTAGATATCAAACGCTAGAGTTAGAGAAAGAGTTCCACACGAATCACTACCTCACACGGAGGAGACGCATAGAAATGGCGCACGCTCTCTGTTTGACGGAGCGGCAAATCAAAATATGGTTCCAAAATCGAAGGATGAAATTAAAGAAAGAGATTC
>GCA_905146925_Antp_LR989859.1_8299201_8299379
CGGAAGCGGGGTCGGCAAACTTACACCCGGTACCAGACGCTCGAGCTGGAGAAGGAGTTCCACTTCAACCGGTACCTGACGCGGAGGAGACGGATCGAGATCGCGCATGCGCTCTGCCTCACCGAGCGCCAGATCAAGATCTGGTTCCAGAACCGCCGCATGAAGTGGAAGAAGGAGAACA
>GCA_905146925_ftz_LR989859.1_8374500_8374678
TCGAAACGAACGAGGCAAACTTATACCAGATTCCAAACTTTAGAATTGGAAAAAGAATTTCACTTCAACAAATATCTGtccagaagaagaagaatagaaGTGTCTCATGCTCTCGGACTGACAGAACGACAAATCAAGATCTGGTTCCAAAACAGACGAATGAAGGCGAAGAAAGATGGGA
>GCA_905146925_Scr_LR989859.1_8428894_8429081
ACTAAGCGCCAGAGGACGTCGTACACCCGGTACCAGACGCTCGAGCTGGAGAAGGAGTTCCACTTCAACCGGTACCTGACGCGGAGGAGACGGATCGAGATCGCGCATGCGCTCTGCCTCACCGAGCGCCAGATCAAGATCTGGTTCCAGAACCGCCGCATGAAGTGGAAGAAGGAGCACA
>GCA_905146925_Dfd_LR989859.1_8488188_8488366
ATTGTCCTTCTTCCACTTCATCCGCCGGTTTTGAAACCAGATTTTGATCTGCCTCTCCGATAAGACTAGAGTGTGTGCTATctctattcttcttcttctcgttAGGTACCGGTTATAATGGAATTCCTTCTCCAGTTCTAGTATTTGGTGTCTCGTGTAGGCCGTGCGTTGCCGCTTTGGT
>GCA_905146925_zen_LR989859.1_8552950_8553134
ACGAAACGGGCTCGCACAGCTTATACTAGCTCACAGCTAGTTGAATTGGAAAATGAATTTCATCAAAACCGCTACCTTTGCCGTCCAAGACGCATTGAACTCGCCAACTACTTACAATTATCCGAGCGCCAAATCAAAATATGGTTTCAAAACAGAAGAATGAAGTACAAGAAAGACAACA
>GCA_905146925_ShxD_LR989859.1_8556017_8556207
CGCAAAAGAAAGCGCACCGTCTTCACCACCGAACAAGTGGAAGCTTTGGAGGAGATCTTCAAAAAAAAGCAATACATCTCGAGAGAAGACAGACAAGATATCGTGCAACAGCTTCAAATCAATGACAAGGCTGTCAAAATATGGTTCCAGAACCGCCGGTTAAAAATCAAACGAATGTCAG
>GCA_905146925_ShxC_LR989859.1_8557675_8557850
CAGAAGAGAGTACGCACAGCCTTCTCAACTGATCAACTGCGTACTTTAGAACGCGCATACCTCCGCCACAAATACATCGACTCAGAAAAACGTGCTGAACTGGCCAAGACCTTGAACATTGGAGACAAATGTATCAAAATCTGGTTCCAGAACAGAAGAATGAAGGAGAAGAGAGAATCAT
>GCA_905146925_ShxB_LR989859.1_8559941_8560128
atcttttttttctttcattcggCGATTCTGGAACCAGATTTTCACGGCTCTTTCAggaatatttaaagataatgcTACTTCTTTACGATGAGCGTTTCCAATGTAAGGAAACTTTTTGAACTGTTTCTCTAAGTAGTTCACTTGATCCGTTGTGAATGCACTTCTGAATCTTTTGGCTTTC
>GCA_905146925_ShxA_LR989859.1_8564374_8564552
AGCTCTGTCCTTCTTTTCCTTCATGCGGCGGTTCTGGAACCAGATCTTGATGGTGCGCTCGTTCAAGCGTAAGATCTCTGCGAGCTCGATTCTGCGAGCCCTATCTAAGTAACGAGTCCTTGAGTACTCTTGTTCCAACTCCATCATCTGTTGGCTTGTGAATGCAGTTCTGATGCGCTTC
>GCA_905146925_Pb_LR989859.1_8640317_8640585
CCACGAAGACTACGCACTGCGTACACAAACACGCAACTGTTGGAATTGGAGAAAGAGTTTCACTTCAACAAGTACCTGTGTCGGCCGCGAAGAATTGAAATTGCTGCTTCTTTGGACCTTACTGAGAGACAGGTAACCTACCAATATCagcaaaaaaaacctttttaactCATTagaataa
>GCA_905146925_Ro_LR989859.1_8785504_8785637
AGGATTTGCTAATAGAGCAAGCGCCACTGCtggtcataatattttttatcaccaCGTAGCTAgttcaaaaatcttaatattttgtttttaaggtgTGAATTAGCATCTGCGCTGTCGCTGAGTGAAACGCAAGTCAAGATATGGTTTCAAAACCGAAGAGCCAAAGACAAAAGGATTGAGA
>GCA_905146935_Abd-B_LR989927.1_98232423_98232556
GTTCGAAAAAAGCGCAAGCCCTACTCAAAATTCCAAACGATAGAACTTGAAAAGGAATTTCTGTACAATGCCTACGTATCCAAGCAAAAACGATGGGAATTGGCTCGAAATTTGAATCTAACCGAAAGACAGGTAATATAATTtgaacaattattttgtacttaaattcatttcaaagAAC
>GCA_905146935_abd-A_LR989927.1_98599355_98599539
AGACGTCGAGGTCGACAAACCTACACACGATTCCAAACCCTGGAATTGGAAAAGGAATTCCATTTTAATCATTACTTAACGCGAAGGCGACGGATCGAAATTGCGCATGCACTCTGCCTAACTGAGCGTCAGATAAAAATTTGGTTCCAAAATCGGCGAATGAAATTAAAGAAGGAACTTC
>GCA_905146935_Ubx_LR989927.1_99000995_99001179
CGAAGACGCGGTAGACAAACCTATACCCGCTACCAAACCCTCGAATTAGAAAAAGAATTCCACACAAATCATTATCTAACTAGACGACGAAGAATCGAAATGGCCCACGCCCTCTGCCTAACAGAacgacaaattaaaatttggttcCAAAATCGacgaatgaaattgaaaaaggaaaTTC
>GCA_905146935_Antp_LR989927.1_99400488_99400666
cgAAAACGTGGCCGACAAACCTACACGCGATACCAAACCCTCGAATTGGAAAAGGAATTCCATTTCAATCGATATCTGACGCGACGAAGAAGAATTGAAATCGCTCACGCCTTATGCTTAACcgaaagacaaataaaaatctggTTCCAAAATCGTCgaatgaaatggaaaaaggaaaaca
>GCA_905146935_ftz_LR989927.1_99529136_99529314
TCAAAAAGGACTCGCCAAACATACACCCGTTACCAGACTTTGGAGCTTGAGAAGGAGTTCCATTTCAATCGTTACATCACCCGCCGTCGCAGGATCGACATTGCAAGTGCCCTCAGTCTGACAGAGAGACAGATCAAGATATGGTTCCAGAATCGTCGCATGAAGTCGAAGAAGGACCGTT
>GCA_905146935_Scr_LR989927.1_99615528_99615715
ACAAAACGCCAACGAACCTCATATACCCGCTATCAAACGTTAGAATTAGAAAAGGAATTTCACTTCAATCGTTACCTGACCCGTCGGAGACGCATCGAAATCGCCCACGCCCTATGTCTAACggaaagacaaataaaaatttggttCCAAAATCGTCgtatgaaatggaaaaaagaacata
>GCA_905146935_Dfd_LR989927.1_99729947_99730125
CCGAAACGTCAACGTACCGCCTACACGCGCCATCAGATTCTTGAATTGGAAAAGGAATTCCATTACAATCGATATTTGACAAGACGAAGGCGAATAGAAATCGCACATACATTGGTCCTGTCCGAGAGGCAAATAAAAATCTGGTTCCAAAATCGACgaatgaaatggaaaaaggATAATA
>GCA_905146935_zen_LR989927.1_99816530_99816708
CCCCGTCGAAGTCGGACTGTTTTCACAAACGACCAAGTTGCCGAACTCAAATATTACTTCATGCAATGCAATTATGTCAATACCGAAAGAGCAGAACAGTTAGCTGCAAAGTTGTCCATGCCTCCTGGACCAGTAAGAATATGGTTCAAAAACCAACGTCGCAAAATCAAACTGAAGGAAG
>GCA_905146935_zen_LR989927.1_101358384_101358562
CATGCGACGATTCTGGAACCAAATCTTAACTTGTCTCTCGGAGAGCTCCAGGCGCTGGGAAATCTCAATCCTTCGTGGACGACAAAGGTACTTGTTCGCGTGGAATTCCCTCTCGAGTTGGATCAATTGATTGCTGCTGAAGGCAGTTCGAGCTCTCTTGGACTTTTCCTTGTTCGGCGAG
>GCA_905146935_zen_LR989927.1_101382300_101382478
GAGAGATGATTTCTTGAATTTCATTCTGCGATTTTGAAACCACACTTTGACTTGTTTCTCATTGAGACCCAGACGTGTAGAGATGTCAATGCGACGTGCTCGATGAAGATAAATGCATCTGCTGAATTCACGCTCCAGTTCCATGAGTTGGGAGTTGGTGAAGGCGGTCCTCGCCCGTCGC
>GCA_905146935_zen_LR989927.1_101391045_101391223
GGCCGACGTGTGAGGACTGCCTTCACAAATTTCCAAATTATGGAACTCGAACGTGAATTTGGACGTTGCATTTACCTCCATCGAGCTCGCCGCATTGAAATATCCGAACGCTTGGGACTCAATGAGAAGCAGGTTAAGGTGTGGTTTCAAAATCGTCGGATGAAGTTAAAGAAATCAGCAA
>GCA_905146935_Pb_LR989927.1_101534636_101534916
CCCCGTCGATTACGAACCGCATACACCAACACCCAGCTGCTGGAACTCGAAAAGGAAttccatttcaataaatatttatgccGCCCCCGGAGAATTGAAATTGCAGCTAGCTTAGATCTAACCGAAAGACAGGTAAGTTGAATTTCAATCATTGTCTTCGTCTAGTGTCTACTACTAGCGC
>GCA_905146935_lab_LR989927.1_101717082_101717206
AACAATTCGGGCAGGACGAACTTCACCAACAAACAGTTGACTGAATTGGAAAAGGAATTCCATTTCAATCGTTACCTGACGCGAGCCCGTCGCATTGAAATCGCCAATACATTGCAACTCAATGAAACTCAGGTAAGTCcttgaattcaattattttccttCAAAGTCTTAACGGTTCTTG
>GCA_905147015_lab_LR989960.1_15830672_15830850
GAtccttttcttttgtttcattcGTCTATTCTGAAACCATATTTTGACTTGCGTTTCATTCAGTTGAAGAGCTGAGGCTATCTCTATCCTCCTCGCTCTGGTGAGGTACTTATTAAAATGGAATTCTTTTTCAAGTTCTGTTAGTTGTTTATTTGTGAAGTTTGTTCGGCCCGTGTTGTTG
>GCA_905147015_Abd-B_LR989960.1_6774724_6774902
CGAGTTCTTCTTGTTCTTCATTCGTCTGTTCTGGAACCATATCTTCACCTGCCTCTCGGTCAGGTTCAAGTTCCGTGCCAACTCCCACCTCTTTTGCTTCGATACGTAAGCGTTGAAGAGGAACTCTTTCTCTAGTTCGAGAGTCTGGAACTTGGAGTATGGTTTGCGTTTTTTACGCACA
>GCA_905147015_abd-A_LR989960.1_6435399_6435583
CAGCTCCTTCTTTAATTTCATGCGTCGATTCTGGAACCAGATTTTGATCTGTCTCTCTGTGAGGCACAGGGCGTGCGCAATTTCTATCCTGCGCCGGCGTGTCAGGTAATGGTTGAAGTGGAATTCCTTTTCTAGTTCTAAGGTCTGGAACCTTGTGTATGTCTGTCGACCTCGCCTTCGT
>GCA_905147015_Ubx_LR989960.1_6151504_6151688
AATCTCCTTCTTTAATTTCATCCTTCGATTTTGGAACCATATTTTGATTTGTCGCTCCGTCAAACAGAGAGCATGTGCCATTTCTATGCGTCTCCTCCGTGTGAGGTAGTGATTTGTGTGGAACTCTTTCTCTAACTCTAGCGTTTGATATCTAGTATACGTTTGTCTTCCTCGTCTTCTC
>GCA_905147015_Antp_LR989960.1_5809560_5809738
ATTCTCCTTCTTCCACTTCATGCGGCGGTTCTGGAACCAGATCTTGATCTGGCGCTCGGTGAGGCAGAGCGCGTGTGCGATCTCGATCCGTCTCCTTCGCGTCAGGTACCGGTTGAAGTGGAACTCTTTCTCCAGCTCGAGCGTCTGGTATCGAGTGTATGTTTGTCGTCCCCGCTTCCTT
>GCA_905147015_ftz_LR989960.1_5711192_5711370
GTCTTTTTTGGCTTTCATTCTTCTGTTTTGAAACCAAATCTTGATCTGTCTTTCTGTAAGTCCTAAAGCATGCGATACTTCAATTCTCCGTCTTCTTGACAGATATTTGTTAAAATGAAATTCCTTTTCCAATTCTAATGTCTGAAATCTAGTATACGTCTGTCTTGTTCGTTTTGAGCCC
>GCA_905147015_Scr_LR989960.1_5641467_5641654
GTGCTCCTTCTTCCACTTCATGCGGCGGTTCTGGAACCAGATTTTGATCTGGCGCTCGGTGAGGCAGAGCGCGTGTGCGATCTCGATCCGTCTCCTCCGGGTCAAGTATCGGTTGAAGTGGAACTCCTTCTCGAGCTCAAGTGTTTGGTATCGGGTGTATGAAGTTCTTTGACGCTTCGTC
>GCA_905147015_Dfd_LR989960.1_5576458_5576636
CCGAAGCGCCAACGCACGGCCTACACGAGACACCAAATATTAGAACTGGAGAAAGAATTTCATTACAACAGATACCtaacaagaagaagaagaatagagATAGCTCACACTCTAGTCCTGTCAGAAAGGCAGATTAAAATCTGGTTTCAGAACAGGAGAATGAAGTGGAAGAAGGACAATA
>GCA_905147015_zen_LR989960.1_5496926_5497110
GTTGTCTTTCTTATATTTCATTCTTCTATTCTGGAACCATATCTTGATCTGTCGTTCCGATAGTTGTAAGTAGTTAGCGAGTTCGATGCGTCTTGGGCGGCAGAGGTAGCGGTTTTGATGAAACTCATTTTCTAATTCCACAAGTTGCGAGCTAGTGTAAGCTGTGCGAGCTCGTTTTGTA
>GCA_905147015_ShxD_LR989960.1_5493124_5493302
TCCTTTCTTGTCTTTCAACCGGCGATTTTGAAACCAAATTTTTACAGACTTGTCACTGAGTTGCAGTTGGTTGACTATTACTTCTCTTTCTTCGCGAgttatgtattgttttattttgaaaatatcttcTAAATCCTCTACTTGCTTTCTAGTAAAAATTGTACGTTTGCGCTTGCTTTTC
>GCA_905147015_ShxC_LR989960.1_5490222_5490388
CGATGactctttcttttctttcatacGTCTATTCTGGAACCATACCTTTATACTTTTCTCTCCGATATTTAGGTATTTGGCCAATTCGCTTCTTTTATCCGAATCTATGTATTTGTAGCGAGAGTATGTTCTTTCTAAAGTCCGTAGTTGCTCAGTTGAGAATGCAGTACGGACGCGTTTC
>GCA_905147015_ShxB_LR989960.1_5487553_5487743
GTGAAGAGATTCCGGAGCGCGTTTACAACTGACCAAGTGAACTATTTAGAGGTGCAGTTCAAGAAGTTCCCTTACATTGGCAACGCCCAACGTAAGGAAGTAGCTTTAGCTTTGAATATACCAGAAAGAGCCGTCAAAATATGGTTCCAAAACCGAcgtatgaaagaaaaaaaagatatgA
>GCA_905147015_ShxA_LR989960.1_5483594_5483772
CAGAAGCGAATCAGGACTGCATTCACGAGTCAGCAAATGATGGAGCTTGAACAAGAGTATGCGAGAACCCGTTACTTGGACCGAGCCCGCCGCATCGAGCTTGCAGATGTTCTACATTTAAATGAAAGAACCATTAAAATTTGGTTCCAAAATCGCCGTATGAAGGAAAAGAAGGACAGGG
>GCA_905147015_Pb_LR989960.1_5383176_5383333
TACCTGTCTCTCAGTAAGGTCCAACGAAGCAGCGATTTCGATTCTTCTAGGTCGACATAGATACTTATTGAAGTGGAACTCTTTTTCCAATTCCAGCAATTGTGTGTTAGTGTAAGCTGTGCGTAGCCTTCGGGGCAGTCCATTTTCTGAAATAGAAATTATCGAAGTTATTAATTGTTCG
>GCA_905147015_Ro_LR989960.1_5183174_5183304
tagtttctataaaaaaatattgttatgaaatatgtGCATAAGGTGATATCGTATAAGTACGTACCTATACTGTTGATCCAGTTGCGCTTTTTCAATTCTTTTATCTTTTGCTCTACGATTTTGAAACCAAATCTTAACTTGTGTTTCGCTCAACGACAAAGCAGATGCCAATTCACACCTG
>GCA_905147045_lab_LR989908.1_842101_842279
AACAACACCGGCCGAACCAACTTCACCAACAAACAGCTGACTGAACTCGAAAAAGAATTCCACTTCAATAAATACTTAACAAGAGCGAGAAGGATAGAAATAGCATCCGCCCTACAACTGAACGAGACACAAGTCAAAATCTGGTTCCAGAATCGAAGAATGAAACAGAAGAAACGCATCA
>GCA_905147045_Abd-B_LR989908.1_8371584_8371762
GTGCGTAAAAAACGCAAACCATACTCGAAGTTCCAAACCCTCGAACTTGAGAAAGAGTTCCTGTTCAACGCTTACGTTTCAAAGCAGAAAAGATGGGAGCTCGCGCGAAATCTAAATCTCACAGAAAGACAGGTTAAGATATGGTTTCAAAACAGGCGAATGAAGAATAAGAAAAATTCAC
>GCA_905147045_abd-A_LR989908.1_8605216_8605400
CGACGGCGAGGACGACAGACATACACCAGATTCCAAACACTAGAACTAGAAAAGGAATTCCATTTCAACCACTATCTGACGCGCAGGCGTAGGATAGAGATTGCGCATGCACTTTGTCTCACAGAGAGACAGATAAAGATATGGTTCCAAAATCGACGTATGAAGTTAAAGAAGGAACTGC
>GCA_905147045_Ubx_LR989908.1_8819712_8819896
AGAAGACGAGGGAGACAAACTTACACTAGATATCAAACGCTAGAGTTAGAGAAAGAGTTTCATACGAATCACTACCTCACGCGGAGGAGACGCATCGAAATGGCCCATGCACTCTGTCTTACGGAGcgacaaataaaaatttggttCCAAAACCGAAGGATGAAATTAAAGAAGGAAATTC
>GCA_905147045_Antp_LR989908.1_9078528_9078706
CGGAAGCGGGGACGGCAAACGTATACCCGGTACCAGACGCTCGAACTTGAGAAGGAGTTCCACTTCAATCGGTACCTGACGCGGAGGAGACGAATCGAGATAGCGCACGCGCTGTGCCTCACCGAACGCCAGATTAAAATCTGGTTCCAGAACCGGCGCATGAAGTGGAAGAAAGAAAACA
>GCA_905147045_ftz_LR989908.1_9151751_9151929
TCTAAAAGGACAAGGCAAACTTACACAAGATTTCAAACGTTGGAATTAGAAAAAGAGTttcacttcaataaatatttaacgaaaagaCGTAGAATTGAAGTTTCTCGTGCGTTAGCGCTAACTGAGAGACAAATTAAGATTTGGTTTCAGAATAGAAGAATGAAAGCAAAGAAAGATGCAA
>GCA_905147045_Scr_LR989908.1_9211323_9211510
ACAAAACGTCAGAGAACTTCATACACTCGATATCAGACGCTGGAACTTGAGAAAGAATTCCACTTTAACCGATATCTGACGCGGAGAAGGCGGATCGAGATAGCGCACGCGCTGTGCCTCACTGAGCGCCAGATCAAAATCTGGTTCCAGAACCGCCGCATGAAATGGAAGAAAGAACATA
>GCA_905147045_Dfd_LR989908.1_9275215_9275393
ATTGTCCTTTTTCCATTTCATTCTTCTATTCTGAAACCAGATTTTTATTTGTCTCTCCGACAGGACTAGAGTGTGAGCTATTtctattcttcttcttctagtAAGGTACCGATTGTAATGAAACTCTTTTTCCAATTCTAATATTTGGTGCCTGGTATACGCTGTCCGTTGCCGTTTCGGC
>GCA_905147045_zen_LR989908.1_9355161_9355345
ACAAAAAGAGCGCGGACCGCTTATACGAGTTCCCAATTAGTTCAATTAGAAAATGAATTTCACCAAAATCGTTACCTCTGTCGACCGAGACGCATTGAACTTGCCAACTACTTACAGTTATCAGAAAGGCAAATCAAGATATGGTTTCAAAATAGACGTATGAAGTATAAGAAAgacaata
>GCA_905147045_ShxD_LR989908.1_9356900_9357087
ACGCCTGTTCTGGAACCACACTTTGATGGATTTCTCGCTTACTTGTAGCCTTTTCATCATCTCCTTTCTTTCTTCTCGGTTAATATACGGTCTTTCGTTAAATACTTCTTCGAGAGCATTGATCTGTTCTGTTGTAAACAATGTTCGTTTTCGCTTCCTTTTCATAGTCGTTGCTAATGTA
>GCA_905147045_ShxC_LR989908.1_9359495_9359670
aataaacgCAACCGGACATCGTATACAGGTGAACAATTATGGGTGCTAGAGAAAACCTTCTGTCgtacaaaatacataaatgcaGAACGTCGCAAGGAGCTCGCGCAATGCTTGATGATCGGAGAGAAATGTATTAAAGTTTGGTTTCAAAACAGAAGAATGAAGGAGAAGAAAGTATCAT
>GCA_905147045_ShxB_LR989908.1_9361511_9361689
AACTTCTCTCTTCTCTTTCATCCGACGATTCTGAAACCATATCTTGACTGCTTTTtcagaaatttttaatttattagcaaCTTCTTTAcgatttgtgtttttaatatacgGAAACTTTTTATATTCGTTTTCTAAGTAATTAATTTGCTCTGTAGTAAAAGCACTCCGATATCTCTTGGAA
>GCA_905147045_ShxA_LR989908.1_9367838_9368016
CGTCTTCTCTTTCTTATGTTTCATCCGTCGATTCTGGAACCATATCTTAACAGTGCGTTCGTTCAATTGGAGGATTCTTGCTATTTCTGAACGCCGCTTACGATCCAAGTATTGTCCTCGTATATAATGATTTTCAAGTTCCATCATTTGCCGAGTAGTGAATGCAGTTCGTATACGCTTA
>GCA_905147045_Pb_LR989908.1_9457341_9457387
CCACGTAGGCTAAGAACAGCCTATACAAACACGCAATTACTGGAGTTAGAAAAAGAATTCCACTTCAACAAGTACCTTTGTAGACCAAGAAGAATTGAAATTGCAGCTTCGTTAGACCTTACAGAGAGACAggtaaagtattattaaaaatatacctgcatgtattaaaatatacaatata
>GCA_905147045_Ro_LR989908.1_9574687_9574805
aaaatacgctacACTAgcttattttttcgttttttacGCTTACTTatagaactaaaaataattatgaaaaccaatattgtgttatatttcAGATGTGAACTTGCTTCTGCCTTGTCATTAAGTGAAACTCAAGTGAAAATATGGTTCCAAAACAGGAGGGCTAAAGACAAAAGAATAGAAA
>GCA_905147105_lab_LR989938.1_7642685_7642866
GATCCGTTTCTTTTGTTTCATTCGTCGATTTTGAAACCAGATCTTGACTTGCGTCTCATTCAATTGTAGAGCGGATGCTATTTCTATCCTTCTCGCCCGTGTGAGGTATTTGTTGAAGTGGAATTCCTTTTCCAGTTCTGTAAGCTGTTTGTTGGTGAAGTTAGTTCTGCCAGTGTTGTTC
>GCA_905147105_Ro_LR989935.1_2890932_2891074
tggcCTGTTTCTATATGTAGATACACACATTAGAGTTTCTAGTGTAACTGTCTTTATATATTACCTGTATTGTTGGTCCAAATGCGCTTTCTCAATTCTTTTGTCTTTTGCTCTTCTGTTTTGAAACCAGATTTTAACTTGTGTTTCGCTAAGTGATAAGGCGGACGCTAATTCACATCTG
>GCA_905147105_Abd-B_LR989935.1_3275421_3275599
GTGCGGAAAAAACGCAAGCCATATTCAAAGTTCCAAACCCTTGAATTAGAAAAAGAGTTCCTTTTTAATGCATACGTGTCGAAGCAAAAGAGATGGGAGCTCGCACGAAACCTGAACTTGACGGAGCGGCAGGTGAAAATATGGTTTCAGAACAGACGAATGAAGAACAAGAAGAATTCAC
>GCA_905147105_abd-A_LR989935.1_3455277_3455461
CGGCGGAGGGGTCGACAGACTTACACAAGATTCCAAACGCTAGAACTTGAAAAGGAATTCCATTTCAACCATTATTTGACGCGTAGACGCAGGATAGAGATCGCACACGCCCTCTGCCTGACAGAGaggcaaataaaaatatggtttCAGAATCGACGAATGAAACTAAAGAAAGAATTGA
>GCA_905147105_Ubx_LR989935.1_3619633_3619817
AGAAGACGAGGGAGACAGACGTACACAAGATATCAGACGTTAGAATTAGAGAAAGAATTCCACACGAACCACTACCTCACGCGAAGGAGACGTATCGAAATGGCCCACGCACTCTGTCTCACGGAAAGACAGATAAAAATATGGTTTCAGAATCGAAGGATGAAGTTAAAGAAAGAGATAC
>GCA_905147105_Antp_LR989935.1_3837618_3837796
CGGAAGCGAGGACGGCAGACGTACACGCGATACCAGACCCTCGAGCTGGAAAAGGAGTTCCATTTCAACCGGTACCTGACGAGGAGACGACGGATCGAGATCGCCCACGCCCTCTGTCTCACCGAGAGGCAGATCAAGATCTGGTTCCAGAACCGGCGCATGAAGTGGAAGAAAGAGAATA
>GCA_905147105_ftz_LR989935.1_3899846_3900024
TCAAAGCGTACAAGACAAACATACACAAGGTTTCAAACACTAGAATTAGAAAAGGAATTCCACTTTAACAAGTATCTTTCAAGGCGTCGAAGGATAGAAGTTTCACATGCCCTGGGCCTTACGGAGCGGCAGATCAAGATCTGGTTCCAAAACCGCAGAATGAAAGCGAAGAAAGATGGTA
>GCA_905147105_Scr_LR989935.1_3944853_3945040
ACGAAGCGTCAGAGAACGTCCTACACGCGATACCAAACGCTTGAGTTGGAAAAGGAGTTTCACTTCAACCGGTACCTGACGAGGAGACGACGGATCGAGATCGCCCACGCCCTCTGTCTCACCGAGAGGCAGATCAAGATCTGGTTCCAGAACCGGCGCATGAAGTGGAAGAAAGAACACA
>GCA_905147105_Dfd_LR989935.1_3995127_3995305
GTTGTCTTTCTTCCATTTCATTCGTCTGTTTTGGAACCAAATTTTGATCTGCCGTTCAGAGAGGACTAGTGTGTGTGCTATCTctattcttcttcttcttgtCAGATAGCgattgtaatgaaattctttTTCCAATTCTAATATTTGGTGTCTAGTGTAGGCTGTCCGCTGTCGCTTTGGT
>GCA_905147105_zen_LR989935.1_4061754_4061938
ACGAAGAGAGCTAGAACTGCATATACAAGCTCACAGTTAGTAGAACTTGAAAATGAATTTCATCAAAACCGTTACCTGTGTCGGCCTCGTCGCATTGAACTGGCAAATTACTTACATTTATCTGAACGTCAGATCAAAATATGGTTTCAAAATCGACGGATGaagtataaaaaagataaca
>GCA_905147105_ShxD_LR989935.1_4063400_4063578
CCGTCTATTCTGAAACCAGACTTTGATCGCCCTCTCACtgacatttaatttaagagaTAGTTCTTGTCTCTCGTCTTGGCAGATGTAAGGCCTGGATTTAAAGATATGCTCCATTGATATAATTTGTTCAGTTGTGAACATCGTACGGGTACGTTTCTTCTTTGATATACTTCTCTTGATT
>GCA_905147105_ShxC_LR989935.1_4066514_4066686
AATAAACGCATGCGCACAGCCTACACGACAGATCAATTACATGTATTGGAAAATGCATACAGGCGAAAAAAATACGTAGATGCCGAAGGACGCCACGAACTCGCAAAACGGCTAAATGTCAGTGACAAATGTGTCAAAGTCTGGTTTCAAAACAGAAGAATGAAGGAGAAGAAGGAATCTT
>GCA_905147105_ShxB_LR989935.1_4068285_4068451
ATTTGAttcctttttttctttcattctTCTATTTTGGAACCAGATTTTTATTGCCCTCTCAGGAAGATTCAAATTTCTAGATAATTCTTGACGATTGACATTTCCTATGTAAGGGAATTTCTTAAATTCACTTTCCAAATAATTAAGTTGTTCAGTTGTAAATGAACTCCTCAATCTTCTA
>GCA_905147105_ShxA_LR989935.1_4072361_4072539
CCTGTCTTTCTTATCTTTCATACGCCGGTTTTGGAACCAGACTTTGATAGTTTTCTCACTCAGGTGTAATAAATCAGATAGTTCAATTCGCCGGTTACGATCCAAATACCTTGTTCTTGCGTACTCGAGTTCCAGCTCCATCATTTGTTGGGTTGTAAAAGCTGTACGAATGCGTTTTGGT
>GCA_905147105_Pb_LR989935.1_4157127_4157287
CCCCGAAGGCTACGCACAGCATATACAAACACACAACTTTTAGAACTAGAAAAagagtttcacttcaataaataccTATGCAGGCCGAGAAGAATTGAAATAGCTGCTTCCCTTGACCTAACAGAGAGACAGGTAAGTTACATATCATAGTTATCACAGTTAGAAAATAATTGGAAAACTA
>GCA_905147135_lab_LR990040.1_23522155_23522333
GATTCTCTTTTTCTGCTTCATCCTGCGATTCTGGAACCAGATTTTTACCTGTGTCTCATTCAGTTGCAGGGCAGATGCTATCTCTATCCTCCTCGCTCGCGTGAGGTATTTGTTGAAGTGGAATTCTTTTTCTAGCTCAGTTAGTTGTTTGTTCGTGAAGTTGGTTCGACCTGTGTTGTTC
>GCA_905147135_Abd-B_LR990040.1_11979820_11979998
CGAGTTCTTCTTATTCTTCATCCGCCGGTTCTGGAACCAGATCTTCACCTGCCGCTCGGTCAGGTTCAGATTCCGCGCGAGCTCCCACCGCTTCTGTTTGGACACGTACGCGTTGAAAAGGAACTCTTTCTCTAGCTCTAGGGTCTGGAACTTGGAGTAGGGTTTGCGTTTTTTGCGCACA
>GCA_905147135_abd-A_LR990040.1_11710840_11711018
CAGCTCCTTCTTCAGCTTCATGCGCCGGTTCTGGAACCAGATCTTGATCTGCCGCTCCGTCAGGCACAGCGCGTGCGCGATCTCTATCCTGCGCCGCCGGGTCAGGTAGTGGTTGAAGTGGAACTCCTTCTCCAGCTCCAGCGTCTGGAACCTCGTGTACGTCTGCCGGCCCCGCCGCCGC
>GCA_905147135_Ubx_LR990040.1_11464446_11464630
GATTTCTTTCTTTAACTTCATCCTTCGATTCTGGAACCATATTTTTATCTGTCGCTCCGTGAGGCAGAGGGCGTGCGCCATTTCGATGCGTCTCCTCCGCGTGAGGTAGTGGTTCGTGTGGAACTCTTTCTCTAACTCTAGCGTTTGATATCTCGTGTACGTTTGTCTCCCTCGTCTCCGG
>GCA_905147135_Antp_LR990040.1_11185706_11185884
GTTCTCCTTCTTCCACTTCATGCGGCGGTTCTGGAACCAGATCTTGATCTGGCGCTCGGTGAGGCAGAGCGCGTGCGCGATCTCGATCCGTCTCCTCCGCGTCAGGTACCGGTTGAAGTGGAACTCCTTCTCCAGCTCGAGCGTCTGGTACCGGGTGTACGTCTGCCGGCCCCGCTTCCTC
>GCA_905147135_ftz_LR990040.1_11088285_11088445
ATCCTTTTTCGCCTTCATTCTCCTGTTCTGGAACCAAATCTTTATCTGTCTTTCTGTTAGTCCCAAAGCACGAGAGACTTCTATTCTCCGTCTTCTAGACAGATATTTATTGAAGTGAAACTCCTTCTCCAATTCCAATGTTTGAAATCTAGTATAGGTTTGTCTCGTCCGTTTTGATCCT
>GCA_905147135_Scr_LR990040.1_11023995_11024182
ATGTTCCTTCTTCCACTTCATGCGGCGGTTCTGGAACCAGATCTTGATCTGGCGCTCGGTGAGGCAGAGCGCGTGCGCGATCTCGATCCGTCTCCTCCGCGTCAGGTACCGGTTGAAGTGGAACTCCTTCTCCAGCTCGAGCGTCTGGTACCGGGTGTACGATGTCCGCTGACGTTTCGTC
>GCA_905147135_Dfd_LR990040.1_10950929_10951107
CCCAAACGGCAGCGAACAGCGTACACCAGACACCAAATACTAGAGCTGGAGAAGGAATTCCACTATAACCGCTACCTGACCCGGAGACGGAGGATCGAGATAGCTCACACCCTAGTCTTATCCGAGAGACAGATCAAAATATGGTTCCAGAACAGACGCATGAAATGGAAGAAAGACAATA
>GCA_905147135_zen_LR990040.1_10862598_10862782
cTTCTTGTATTTCATGCGACGATTTTGGAACCAAATTTTGATTTGTCGCTCGGATAGTTGTAGAAAATTGGCCAGCTCGATACGTCTTGGGCGACAGAGATAACGGTTCTGGTGGAATTCATTTTCTAGTTCAACTAGTTGAGAGCTCGTATAGGCTGTGCGAGCCCGTTTTGTGAATCCC
>GCA_905147135_ShxA_LR990040.1_10453038_10453126
TCGGGTGATGTTCTCTGAAGACCTACCCACCATTCAAATTCAAATGCCGTTAGCATCTTGTATCATTATTGACTACTATAATAAGGCTTCGTTTTCTGACTTCACGAGGCGATCTCTTTTTACTCTCATTCGCCGATTATGAAACCAAGTCAGGATTATTTGCTCGTTGATTTTGAGTACG
>GCA_905147135_ShxA_LR990040.1_10351992_10352179
GTTTTCCATCTCGTGTGAAATGGGTAATTCTTTAAAAGTACTAGAGGCTTCGTTTTCTGACTCCTCGAGGCTATCTCTTTTCTCTCGCATTCGCCGATTTTGGAACCACGTCAAGATTATTCGCTTATTGACATTGAGTACGCTCTCCAATTCGATGCGACGAGCACGGTCAATGTAGTGG
>GCA_905147135_ShxA_LR990040.1_10348186_10348370
AATGCGATCTCTTTTCTCTTTCATTCTGCGATTTTGGAACCACACTTTTATTACACGTTCGTCGACGTTGAGTGTGTTCGCCAATTCGTTGCGACGTGTACGATCAATATAACGGTTTGTTAGATACTGTTCCTCCAATAACGATATATGAGGTGTTGTAAACGCGGTTCTGACGCGTTTA
>GCA_905147135_ShxA_LR990040.1_10339520_10339704
GCGATCTCTTTTCTCTCGCATTCGTCGATTTTGGAACCACGTCAAGATTATTCTCTCATTGACATTGAGTACGCTCTCCAATTCGATGCGACGTGCACGGTCAATGTAGCGGTTTGTTACATACTCGTTCTCCAGTATTGATATTTGCGGAGTTGTGAAAGCGGTTCTGATCCGTTTAGCT
>GCA_905147135_ShxA_LR990040.1_10335089_10335273
AATGCGATCTCTTTTCTCTTTCATTCTGCGATTTTGGAACCACACTTTTATTACACGCTCGTCGACGTTGAGTGTGGTCGCCAATTCGTTGCGACGTGTACGATCAATATAACGGTTTGTTAGATACTGTTCCTCCAATAACGATATATGAGGTGTTGTAAACGCGGTTCTGAAGCGTTTA
>GCA_905147135_ShxA_LR990040.1_10325025_10325203
AATGCGATCTCTTTTCTCTTTCATTCTGCGATTTTGAAACCAAACTTTGATTACGCGCTCGTCGATGTTGAGTGAGTTCGCCAATTCGTTGCGACGTGCACTATCAATATATCGGTTTTTTAGATACTCATCCTCCAACAACGATATTTGAGGTGTTGTAAACGCGGTTCTGACGCGTTTA
>GCA_905147135_ShxA_LR990040.1_10317791_10317978
ACTAAACGCCACAGAACCGCTTTTACAACTGAGCAATTAGAGAAATTGAAGGACGTGTTTATAAAAAACCAATACATTGATCGTACACGTCGCAACGAATTGGCGAGCGAACTCCAACTCCCCGAAAGGGTGATTAAAATTTGGTTCCAAAATCACCGAATAAAGGGGAAAAGAGAACGCA
>GCA_905147135_ShxB_LR990040.1_10306706_10306896
ATTCTTCTCTTTCATTCTTCTGTTTTGAAACCACGTTTTAATGTGTACCTCTTTTATCTGAATTTCGTCTGAAATCTCTTTCCGTCGTTCCCGGGTTATGTAAGGGTGCACTCTATACTGAGCTTCTAAAGCGTTTATTTGATCTGTTGTAAAAGCGCATCGgaatcttttctttttcttt
>GCA_905147135_ShxC_LR990040.1_10299741_10299916
ATGAAGCGATTCCGCATTTCATACACCACAGACCAAACAAATACTCTAGAGAGTGTGTATCGGCACAGTAGATACATAGATCGCAATACGCGCATAAATCTGGCCACGAGACTGCGGATCAGGGAAAATTCCGTCAAGACATGGTTCCAGAACAGGAGAATGAAGGAAAAGAGAATTGCAG
>GCA_905147135_ShxA_LR990040.1_10284227_10284408
TAGCTCTCGCCTCTCCTTCATTCGGCGATTTTGGAACCACACTTTTACGACTTTATCTTTTACATTGAAAGCGTTCGCAACTTCAAACCGCCGTGATCGTTCAATATACCGGGACGCTGCGAATTCCTTCCGTAGATAATCCAGTTGCGGTGTCGTGAATGCGGTTCTCTCGCGTTTCTGC
>GCA_905147135_ShxA_LR990040.1_10281089_10281231
ACTAAACGCCACAGAACCGCTTTTACAATTGATCAATTAAAGACATTGAAGCAAGAGTTTATAACAAAAAGATACATTGATCGTACACGTCGCAACGAATTGGCGAGCGCACTTCAACTCCCCGAGAGagtaataaaacttttttcttAATAACCGACAGATGTGGAAAAGAGAACGCAAT
>GCA_905147135_ShxC_LR990040.1_10275937_10276115
TACCTTTTCCTTCTGCCTTCTGTTTTGGAACCATGTCTTGATGGCTTTCTCGTCAATTTGCAGGCTCCTTGCCAGATTTCTACGCATTATCACATCGATGTATCTGTGCTGTTGATAAATACTCTCAAGATGGCTCAACTGATCCGTGGTGAACGCAGTGCGGAAACGTTTCGCCTTCTTT
>GCA_905147135_ShxA_LR990040.1_10233401_10233576
accactcaggtcgccattGTAGCATTGTGCATCTTGAATTATTGAAGCGCTTTCTACATCGATACTACTACTGGAGGCTTCGTTTTTTAACTGCTCAACGCGAtctcttttttctttcattctCCGGTtctgaaaccatatttttatgATTCCCTCGTTGATATTAAGTTGGTTCGCCAAT
>GCA_905147135_ShxC_LR990040.1_10228126_10228289
AAGAAGCGCAAGAGGACATCATTTACTACCGATCAACTGGAGTATCTGGAGGCGATATTTTCTAGACACCAATACATATCCGTAGAACAACGGAAATGTATTGGAGATACATTGTTAATCTGCGAATCGAGTATTAAGACGTGGTTCCAGAATCGACGGATCCGTTTTAAACAAGAGATGG
>GCA_905147135_ShxC_LR990040.1_10213219_10213397
TACCTTTTCCTTCTGCCTTCTGTTTTGGAACCATGTCTTGATGGCTTTCTCGTCAATTTGAAGGCTCCTTGCCAGATTTCTGCGCATTATCACATCGATGTATCTGTGCTGTTGATAAATACTCTCAAGATGGCATAACTGATCCGTGGTGAACGCAGTGCGGAAACGTTTCGCCTTCTTT
>GCA_905147135_ShxC_LR990040.1_10199123_10199301
TCCCTTTTCCTTCTGCCTTCTGTTTTGGAACCATGTCTTGATGGCTTTCTCGTCAATTTGCAGGCTCCTTGCCAGATTTCTGCGCATTATCACATCGATGTATCTGTGCTGTTGATAAATACTCTCAAGATGGCTCAACTGATCCGTGGTGAACGCAGTGCGGAAACGTTTCGCCTTCTTT
>GCA_905147135_ShxA_LR990040.1_10157126_10157310
AACGCGatctcttttttcttttattctccGGTtctgaaaccatatttttatgATTCCCTCGTTGATATTAAGTTGGTTCGCCAGTTCGTTAAGACGTGCTCCGTCAAGGTAACGAGTTTTTAGGTACTGTTTCTCCAATACCGACAATTGTGGTGTTGTAAACGCGGTTCTGATGCGTTTa
>GCA_905147135_ShxC_LR990040.1_10147216_10147397
AAGAAGCGCAAGTGGACATCATTTACTACCGATCAACTGGAGTATCTGGAGGCAATATTCTCTAGACACCAATACATATCCGTAGAACAACGGAAAGGTATTGGAGATACATTGTTAATCTGCGAATCGAGTATAAAGACGTGGTTCCAGAATCGACGGATCCGTTTTAAACAAGAGATGG
>GCA_905147135_ShxA_LR990040.1_10138968_10139125
ggtaacagtgagctttcttataagacctACAGTGCCGAACCGCTGTTACAACTCCGCAAATATCGATATTGGAGAACGGGCCGTGCACCTCGCATAGAATTGGAGAGCGTACTCAAAATTAACGAGCGAATAATCCTGACTTGGTTTCAAAATCGCCGAATGAGAGAGAAAAAATGTCTCC
>GCA_905147135_ShxA_LR990040.1_10117356_10117516
GACTAAACGCCACAGACCGCTTTTTCAACTGATCAATTAAAGACATTAAAGCAAGAGTTTACAACAAAAAGATACATTGATCGTACACGTCGCAACGAATTGGCGAGCGCACTTCAACTCCCCGAGagagtaataaattttttagCACCGACAGAGATGTGGAAAAGAGAACGCAATGAGC
>GCA_905147135_ShxC_LR990040.1_10112009_10112193
TACCTTTTCCTTCTGCCTTCTGTTTTGGAACCATGTCTTGATGGCTTTCTCGTCAATTTGCAGGCTTCTTGCCAGATTTCTGCGCATTTGCACATCGATGTATCTGTGCTGTTGATAAATACTCTCAAGATGGCAAACCTGATCCGTGGTGAACGCAGTGCGGAAACGTTTCGCCTTCCTT
>GCA_905147135_ShxC_LR990040.1_10090772_10090869
cgggccctcttgcgtggctgactggcatgttgaccactgaaccactcaggtcgccattGTAGCATCTTGAATTATTGAAGCGCTTCCTACATCGATACTACTACTGGAGGCTTCGTTTTTTAACTGCTCAACGCGAactcttttttctttcattctCCGGTTCTGAAACCATATCTAGtag
>GCA_905147135_ShxC_LR990040.1_10086184_10086362
AAAAAGCGCAAGAGGACGTCATTTACTACCGATCAACTGGAGTATCTGGAGGCAATATTCTCTAGACACCAATACATATCCGTAGAACAACGAAAATGTATTGGAGATACATTGTTAATCTGCGAATCGAGTATTAAGACGTGGTTCCAGAATCGACGGATCCGTTTTAAACAAGAGATAG
>GCA_905147135_ShxA_LR990040.1_10076169_10076344
gacctACAGTGCCGAACCGCTGTTACAACTCCGCAAATATCAATATTGGAGAACGAGTTTTAAACAAACCTTAACATTGGCCGTGCACCTCACATAGAATTGGAGAGCATACTCAAAATCAACGAGCGAATAATCCTGACTTGGTTTCAAAATCGCCGAATGAGAGAGAAAAAATATCGCC
>GCA_905147135_ShxC_LR990040.1_10061798_10061976
TACCTTTTCCTTCTGCCTTCTGTTTTGGAACCATGTCTTGATGGCTTTCTCGTCAATTTGCAGGCTCCTTGCCAGATTTCTGCGCATTATCACATCGATGTATCTGTGCTGTTGATAAATACTCTCAAGATGGCAAACCTGATCCGTGGTGAACGCAGTGCGGAAACGTTTCGCCTTCTTT
>GCA_905147135_ShxB_LR990040.1_10046697_10046815
CCCTCGAATTCGGTGATCTTGAAACCAAATTTTTAATACTCTGTCTGTTATAAATTCGTGCTCCAATATCATTGTCTGCCGAGTTGTAAAAGCATTTCTGTGgcgtttatatattttttctgtt
>GCA_905147135_ShxA_LR990040.1_10032615_10032793
AACGCGAtctcttttttctttcattctCCGGTtctgaaaccatatttttatgATTCCCTCGTTGATATTAAGTTGGTTCGCCAGTTCGTTACGACGTGCTCCGTCAAGGTAACGGCTTTTTAGAAACTGTTTCTCCAATACCGACAATTGTGGTGTTGTAAACGCGGTTCTGATGCGTTTa
>GCA_905147135_ShxC_LR990040.1_10028077_10028240
AAGAAGCGCAAGAGGACATCATTTACTACCGATCAACTGGAGTATCTGGAGGCAATATTTTCTAGACACCAATACATATCCGTAGAACAGCGGAAATGTATTGGAGATACATTGTTAATCTGCGAATCGAGTATTAAGACGTGGTTCCAGAATCGACGGATCCGTTTTAAACAAGAGATGG
>GCA_905147135_ShxA_LR990040.1_10024791_10024966
agtgagctttcttataagacctACAGTGCCGAACCGCTGTTACAACTCCGCAAATATCGATATTGGATATATCGAACGGGCCGTGCACCTCGCATAGAATTGGAGAGCGTACTCAAAATTAACGAGCGAATAATCCTGACTTGGTTTCAAAATCGCCGAATGAGAGAGAAAAAATGTCTCC
>GCA_905147135_ShxA_LR990040.1_10013518_10013696
TCggtgattttgaataaaaaaatttattacactCTCGGGGAGTTGGAGTTCGCTCGCCAATTCGTTGCGACGTGTACGATCAATGTATCTTATTGTTATAAACTCGTCCTTCAGTGTCTTTAATTGATCAGTTGTAAAAGCGGTTCTGTGGCGTTTAGCCTTTTTCTGTTTCGTTATGTCC
>GCA_905147135_ShxA_LR990040.1_10008310_10008488
CCTAAACGTATCAGAACCGCGTTTACAACACCTCAACTATCGGTATTGGAGAATGAATATCTTAAAAACCGATATATTGATCGTGTAAGTCGCAACGAATTGGCAAACTCACTCAAAATCAACGAGCgagtaataaaaatatggtaTCAGAATCCAAGAATGAAAGAGAAAAGAGATCGCA
>GCA_905147135_ShxA_LR990040.1_9996167_9996351
CCTAAACGTATCAGAACCGCGTTTACAACACCTCAACTATCGGTATTGGAGAATGAATatcttaaaaacaaatatattgatCGTGTAAGTCGCAACGAATTGGCAAACTCACTCAAAATCAACGAGCgagtaataaaaatatggtaTCAGAATCGCagaatgaaagaaaaaagagaTCGCA
>GCA_905147135_ShxC_LR990040.1_9989732_9989907
TACCTTTTCCTTCTGCCTTCTGTTTTGGAACCATGTCTTGATGGCTTTCTCGTCAATTTGCAGGCTCCTTGCCAGATTTCTGCGCATTATCACATCGATGTATCTGTGCTGTTGATAAATACTCTCAAGATGGCAAACCTGATCCGTGGTGAACGCAGTGCGGAAACGTTTCGCCTTCTTT
>GCA_905147135_ShxA_LR990040.1_9973654_9973832
AACGCGAtctcttttttctttcattctCCGGTtctgaaaccatatttttatgATTCCCTCGTTGATATTAAGTTGGTTCGCCAATTCGTTACGACGTGCTCCGTCAAGGTAACGAGTTTTTAGGTACTGTTTCTCCAATACCGACAATTGTGGTGTTGTAAACGTGGTTCTGATGCGTTTa
>GCA_905147135_ShxC_LR990040.1_9968905_9969068
AAGAAGCGCAAGAGGACATCATTTACTACAGATCAACTAGAGTATCTGGAGGCAATATTCTCTAGACACCAATACATATCCGTAGAACAACGGAAATGTATTGGAGATACATTGTTAATCTGCGAATCGAGTATTAAGACGTGGTTCCAGAATCGACGGATCCGTTTTAAACAAGAGATGG
>GCA_905147135_ShxA_LR990040.1_9965859_9966019
CGTTAATACTATGATTATTTAAGCAAAAGCGGATCCAAATTTTCTGTTATTCTTAAACTTTCAGGGTCCGTGTTATTTGAACGCCGTTTTCGCATAGAATTGGAGAGCGTACTCAAAATTAACGAGCGAATAATCGTGACTTGGTTTCAAAATCGCCGAATGAGAGAGAAAAAATATCGCC
>GCA_905147135_ShxA_LR990040.1_9957071_9957264
ACTAAACGCCACAGAACCGCTTTTACAACTGATCAATTAAAGACATTGAAGCAAGAGTTTATAACAAAAAGATACATTGATCGTACACGTCGCAACGAATTGGCGAGCGCACTTCAACTCCCCGAGagagtaataaatttttttgcaCCGACAAAGATGTGGAAAAGAGAACGCAATGAGC
>GCA_905147135_ShxC_LR990040.1_9951494_9951672
TCCCTTTTCCTTCTGCCTTCTGTTTTGGAACCATGTCTTGATGGCTTTCTCATCAATTTGCAGGCTCCTTGCCAGATTTCTGCGCATTATCACATCGATGTATCTGTGCTGTTGATAAATACCCTCAAGATGGCAAACCTGATCCGTGGTGAACGCAGTGCGGAAACGTTTCGCCTTCTTT
>GCA_905147135_ShxA_LR990040.1_9932961_9933097
atattttatgattCCCTCGTTGATATTAAGTTGGTTCGCCAGTTCGTTACGACGTGCTCCGTCAAGGTAACGGCTTTTTAGAAACTGTTTCTCCAATACCGACAATTGTGGTGTTGTAAACGCGGTTCTGATGCGTTTaggctttttaatttttgatatgCCCCCGTTCATGTGGTCATGT
>GCA_905147135_ShxC_LR990040.1_9928501_9928679
AAGAAGCGCAAGAGGACATCATTTACTACCGATCAACTGGAGTATCTGGAGGCAATATTCTCTAGACACCAATACATATCCGTAGAACAACGGAAAGGTATTGGAGATACATTGTTAATCTGCGAATCGAGTATTAAGACGTGGTTCCAGAATCGACGGATCCGTTTTAAACAAGAGATGG
>GCA_905147135_ShxA_LR990040.1_9925479_9925612
ACAGTGCCAAACCGCTGCGCGCTGTAACAACTCCGCAAATATCGATATTGGAACGACTTTCAAACAAACCGTTACATTGGCCGTGAATTGGAGAGCGTACTCAAAATCAACGAGCGAATAATCCTGACTTGGTTTCAAAATCGCCGAATGATAGAGAAAAAATATCGCC
>GCA_905147135_ShxC_LR990040.1_9908404_9908588
GCGTTCTCTTTTCCACATCAGTCGgtgattttgaaaaaaaaaaaatattactttctcGGTGAGTTGGAGTTCGCTCGCCAATTCGTTGCGACGTGTACGATCAATGTATCTTTTTGTTATAAACTCGTCCTTCAGTGTCTTTAATTGATCAGTTGTAAAACCGGTTCTGTGGCGTTTAGCC
>GCA_905147135_ShxC_LR990040.1_9906847_9907025
TGCGCTCGCCAATTCGTTGCGACGTGTACGATCAATGTATCTTTTTGTTATAAATTCGTCCTTCAATGTCTTTAATTGATCAGTTGTAAAAGCGGTTCTGTTTCGTTATGTCCCCGTTAATGGGGCCATTTCtattgtcaaaattgttatcTCACATATATTTGGCACGTTTCTTACTTGA
>GCA_905147135_ShxA_LR990040.1_9902129_9902313
CCTAAACGCATCAGAACCGCGTTTACAACACCTCAACTATCTGTATTGGAGAAAGAGtatcttaaaaacaattatattgATCGTGTAAGTCGCAACGAATTGGCAAACTCACTCAAAATCAACGAGCgagtaataaaaatatggtaTCAGAATCGCAGAATGAAAGAGAAAAGAGATCGCA
>GCA_905147135_ShxA_LR990040.1_9897585_9897763
ACATAACGAAACAGAACCGCTTTTACAACTGATCAATTAAAGACATTGAAGGACGAATTTATAACAAAAAGATACATTGATCGTACACGTCGCAACGAATTGGCGAGCGCACTCTAACTCCCCGAGagagtaataaaaatgttttttgaaaATCACCGACAGATGTAGAAAAGAGAACGCA
>GCA_905147135_ShxA_LR990040.1_9896022_9896206
GCTAAACGCCACAGAACCGGTTTTACAACTGATCAATTAAAGACACTGAAGGACGAGTTTATAACAAAAAGATACATTGATCGTACACGTCGCAACGAATTGGCGAGCGAACTCCAACTCACCgagaaagtaatattttttttttttcaaaatcacCGACTGATGTGGAAAAGAGAACGCA
>GCA_905147135_ShxC_LR990040.1_9893242_9893420
AAGAAGCGCAAGAGGACATCATTTACTACCGATCAACTGGAGCATCTGGAGGCAATATTCTCTAGACACCAATACATATCCGTAGAACAACGGAAAGGTATTGGAGATACATTGTTAATCTGCGAATCGAGTATTAAGACGTGGTTCCAGAATCGACGGATCCGTTTTAAACAAGAGATGG
>GCA_905147135_ShxA_LR990040.1_9888472_9888614
gacctACAGTGCCGAACCGCTGTTACAACTCCGCAAATATCTATATTGGAGAACGAGATTCAATCAAACCGTTACATTGGTCGTGCACCTCGCATAGAATTGGAGAGCGTACTCAAAATCGAATAATCGTGACTTGGTTTCAAAATCGCCGAATGAGAGAGAAAAAATATCGCCTCGAGGA
>GCA_905147135_ShxA_LR990040.1_9873968_9874119
TGTCTGGTTCCTGGAGCTCATTGCGTTCTCTTCTCACCACATCTGTCGgtgattttgaaaaaaaaattttattactttctcGGGGAGTTGCAGTTCGCTCGCCAATTCGTTGCGACGTGTACGATCAATGTATCTTTTTGTTATAAACTCGTACTTCAATGTCTTTAATCAGTTGTAAAAG
>GCA_905147135_ShxA_LR990040.1_9871080_9871264
CCTAAACGTATCAGAACCGCGTTTACAACACCTCAACTATCGGTATTGGAGAAAGAGTATCTTAAAAACCGATATATTGATCGTGTAAGTCGCAACGAATTGGCAAACTCACTCAAAATCAACGAGCGAGTAATCAAAATATGGTATCAGAATCGCAGAATGAAAGAGAAAAGAGATCGCA
>GCA_905147135_ShxA_LR990040.1_9862988_9863166
GAACTTCGCTTCAGAAAATCTTTCACGCCTTTTCAAATCAGGCAGCTAGAGGAAGAATATAGGATAACACGACATATTGACAGTGCGCGGCGAATACAATTAGCCAATTTGATGAATGTTAGTGAACAGAAAATAagtaattggtttcaaaaacgAAGACTAAAAGATATAAAAGAACGCA
>GCA_905147135_ShxA_LR990040.1_9859347_9859516
AGACGATGCCGCGTCCCCGTCATCACTGAAGAGCACAAAAAGCGACTAGAGCAAGAATACAAAACATGGCGCTACGTCAGTCGTGAACGCCGCAATGAGTTGGCGCTCGAAATGAATCTCCCTGAACCAAGACTCAAAATGTGGCTTCTACTTCGACGCAGTCGAGAATTTTATTGCAGGA
>GCA_905147135_ShxC_LR990040.1_9854773_9854966
AGACCAAACCCCTACCCCGCCTTGACCAATGAGCAAATAAAGCTATTAGAGGATGAATTCGCTATAGAACcctacgaaactcctgaacgccGCAATGAGTTGGCGGGCGATCTCATTCTCTCTGCACAACGAATCAGAATATGGTTCCAAAACCGACGCATGAAAGAAGAATTTGCCAAGC
>GCA_905147135_ShxA_LR990040.1_9847844_9847962
cgcgagcgctcgcgtggatgcaagcgattcaaaaattggGCCCCTGGAAGGCTTCAGGCATCGACTACGAGCTCACCACGAACACGGCGAGTCGAAGTTGCGAACATCTTAATGTAAAAGACCGACCGAGTAATTAAGATCTGGTATCAAACTCGACGAATGAAAGAGCAAGCTGAAAACG
>GCA_905147135_ShxC_LR990040.1_9843769_9843845
gttgatgatgattgatgttggatgcgagcgattaaaaaatagggcccctggaaGGCTTCAGGCACCGAAGGCATCGAACACGGCGTATCAAAGTTGCGAACATCACAATGTAAATGACCCGACGAGGGCATAATTAAAGTATGGTTCCAAAATCGACGAATGAAAGAGCAAGCTGAAAACG
>GCA_905147135_ShxC_LR990040.1_9839946_9840040
cgcacgcaagcgctcgcgtggatgtgagcgattcaaaaatagggcccctggaaGGCTTCAGGCACCGAAGGCATCGAACACGGCGTATCAAAGTTGCGAACATCACAATGTAAAAGACCCGACGAGGGAATCATAAAGATATGGTACCAAAATCGACGAATGAAAGAGCAAGCTGAAAACG
>GCA_905147135_ShxC_LR990040.1_9827602_9827678
TCTaaagatgttgatgatgattgatgttggatgcgagcgattcaaaaatagggcccctggaaGGCTTCAGGCATCGAACACGGCGTATCAAAGTTGCGAACATCACAATGTAAATGACCCGACGAGGGCATAATTAAAGTATGGTTCCAAAATCGACGAATGAAAGAGCAAGCTGAAAACG
>GCA_905147135_ShxC_LR990040.1_9817389_9817465
TCTaaagatgttgatgatgattgatgttggatgcgagcgattcaaaaatagggcccctggaaGGCTTCAGGCATCGAACACGGCGTATCAAAGTTGCGAACATCACAATGTAAATGACCCGACGAGGGCATAATTAAAGTATGGTTCCAAAATCGACGAATGAAAGAGCAAGCTGAAAACG
>GCA_905147135_Pb_LR990040.1_9689265_9689398
TACCTGTCTTTCAGTGAGGTCCAACGAAGCGGCAATCTCGATCCTTCTGGGTCGGCACAGGTACTTATTAAAGTGGAATTCTTTTTCCAACTCCAACAGTTGAGTATTTGTATACGCGGTGCGTAGTCTCCTCGGCAAGCCATTTTCTGAAACAAAATAGAATCGTTTCAAAACACGTAAG
>GCA_905147135_Ro_LR990040.1_9455127_9455212
taACCTTCTTGCTCTGGCTACGTATTCCCCTCTGGCGTACTCCAGCTCGAGCCTCAGGGTCTGATGCGCTGAGAAGGTGGTCCGTTGCCGTCGTGGCCGGCTCTCTTTGCGCCGCCTACGTGCCACTGCCAAGAGATACATAAAATGGcaggtaaattataaatataacatcaCGGAGTAT
>GCA_905147175_lab_LR989995.1_763536_763714
AACAACACCGGCCGAACCAACTTCACCAACAAACAGCTGACTGAACTCGAAAAAGAATTCCACTTCAACAAATACTTAACAAGAGCGAGAAGGATAGAAATAGCATCCGCCCTACAACTGAACGAGACACAAGTCAAAATCTGGTTCCAGAATCGAAGAATGAAACAGAAGAAACGCATCA
>GCA_905147175_Abd-B_LR989995.1_8392037_8392215
GTGCGTAAAAAACGCAAACCATACTCGAAGTTCCAAACTCTCGAACTTGAGAAAGAGTTCCTGTTCAACGCTTACGTTTCAAAGCAGAAAAGATGGGAACTGGCGCGAAATCTGAACCTCACAGAAAGACAGGTTAAGATATGGTTTCAAAACAGGCGAATGAAGAACAAGAAAAATTCAC
>GCA_905147175_abd-A_LR989995.1_8609514_8609698
CGACGGCGAGGACGACAGACATACACAAGATTCCAAACACTAGAACTAGAAAAGGAATTCCATTTCAACCACTATCTGACGCGCAGGCGTAGGATAGAGATTGCACATGCACTTTGTCTCACAGAGAGACAGATAAAGATATGGTTCCAAAATCGACGTATGAAGTTAAAGAAGGAACTGC
>GCA_905147175_Ubx_LR989995.1_8817560_8817744
AGAAGACGAGGGAGACAAACTTACACAAGATATCAAACGCTAGAGTTAGAGAAAGAGTTTCACACGAATCACTACCTCACGCGGAGGAGACGCATCGAAATGGCCCATGCACTCTGTCTTACGGAGCgacaaataaaaatttggtTCCAAAACCGAAGGATGAAATTAAAGAAGGAAATTC
>GCA_905147175_Antp_LR989995.1_9067534_9067712
CGGAAGCGGGGACGGCAAACGTATACCCGGTACCAGACGCTCGAACTTGAGAAGGAGTTCCACTTCAATCGGTACCTGACGCGGAGGAGACGAATCGAGATAGCGCACGCGCTGTGCCTCACCGAACGCCAGATTAAAATCTGGTTCCAGAACAGGCGCATGAAGTGGAAGAAAGAAAACA
>GCA_905147175_ftz_LR989995.1_9137941_9138119
TCTAAAAGGACAAGGCAAACTTACACAAGATTTCAAACGTTGGAATTAGAAAAGGAGTTTcacttcaataaatatttatcgagAAGACGTAGAATTGAAGTATCTCATGCGTTAGGGCTAACTGAGAGACAAATTAAGATTTGGTTTCAGAATAGAAGAATGAAAGCGAAAAAAGATGGAA
>GCA_905147175_Scr_LR989995.1_9191748_9191935
ACAAAACGTCAGAGGACTTCGTACACTCGATATCAGACGCTAGAACTTGAGAAAGAATTCCACTTTAACCGATATCTGACGCGGAGAAGGCGGATCGAGATAGCGCACGCGCTGTGCCTCACCGAGCGCCAGATCAAAATCTGGTTCCAGAACCGCCGCATGAAATGGAAGAAAGAACATA
>GCA_905147175_Dfd_LR989995.1_9260051_9260229
ATTGTCCTTTTTCCATTTCATTCTTCTATTCTGAAACCAGATTTTTATTTGTCTCTCCGACAGGACTAGAGTGTGAGCTATTtctattcttcttcttctagtAAGGTACCGATTGTAATGAAACTCTTTTTCCAATTCTAATATTTGGTGCCTGGTATACGCTGTCCGCTGCCGTTTCGGC
>GCA_905147175_zen_LR989995.1_9330437_9330621
ACAAAAAGAGCGCGGACCGCTTATACGAGTTCCCAATTAGTTCAATTAGAAAATGAATTCCACCAAAATCGTTACCTCTGTCGGCCGAGACGCATTGAACTTGCCAACTACTTACAGTTATCAGAAAGGCAAATCAAGATATGGTTTCAAAATAGACGTATGAAATATAAGAAAgacaata
>GCA_905147175_ShxD_LR989995.1_9332146_9332327
ACGTCTATTCTGGAACCAGACTTTGATAGATTTCTCACTTACGTTTAGATTTTCCATTATTTCCTTTCTTTCTTCTCGGGTAATATAAGGTCTCAGCCTAAACACTTCTTCGAGAGCAACGATCTGCTCTGTTTTAAACAATGTTCGTTTTCGCTTTCTTTTCATAGTCGTTGCTAATGTT
>GCA_905147175_ShxC_LR989995.1_9334385_9334560
aataaacgCAACCGGACAGCGTTTACAACTGATCAATTATGGGTGCTAGAGAAAACCTTCCGTCGTTCAAAATACATACAGGCAGAACGTCGCAAGGAACTCGCGCAATGCTTAATGATCGGAGAGAAATGTATTAAAGTTTGGTTTCAAAACAGAAGAATGAAGGAGAAGAAAGTATCAT
>GCA_905147175_ShxB_LR989995.1_9336447_9336625
AACTTCTCTCTTCTCTTTCATCCGACGATTCTGAAACCATATCTTGACTGCCCTTTCAGAAAGTTTTAATGCATTAGCAACTTCTTTACGATTCGTGTTTCTAATATATGgaaactttttaaattcgttTTCTAAGTAATTAATTTGCTCTGTAGTAAAAGCACTCCTATAtctctttgat
>GCA_905147175_ShxA_LR989995.1_9339587_9339765
CTTGTCTTTTTTCTCTTTCATTCGTCGATTCTGGAACCATATCTTAATAATGCGTTCGTTCAATTTGAGCATCCTTGCTAGCTCTACACGCCGGCTACGATCCAAGTATCGTGTTCGTATATACTCATTTTCAAGTTCCATCAATTGCTGACTGTTGAATGCAGTTCGTACACGCTTAGCT
>GCA_905147175_Pb_LR989995.1_9422917_9422963
CCGCGTAGGCTAAGAACAGCCTATACAAACACGCAGTTACTGGAGTTAGAAAAAGAATTCCACTTTAACAAGTACCTTTGTAGACCAAGAAGAATTGAAATTGCAGCTTCGCTAGACCTTACAGAGAGACAGGTAAAGTATACCTACAAGTATAAagaaatatcattaaaacatgtCTAAT
>GCA_905147175_Ro_LR989995.1_9553076_9553242
ACTAACTTATGTTGTACTTTTTTACGCTATAAAATTGAACCTTCAATacaatttaaaagaattatgaaaacaaatattgtgttatattttagATGTGAACTTGCTTCTGCCTTGTCATTAAGTGAAACTCAAGTGAAAATATGGTTTCAAAACAGAAGGGCTAAAGACAAAAGAATAGAAA
>GCA_905147225_Abd-B_LR990108.1_15544029_15544207
AGAGTTCTTCTTGTTCTTCATCCGTCTATTCTGGAACCATATTTTGACTTGTCTCTCTGTCAAGTTCAAATTACGCGCGAGCTCCCATCTCTTCTGTTTCGATACGTACGCGTTGAATAGGAACTCTTTCTCAAGCTCGAGTGTCTGGAACTTGGAGTAGGGTTTGCGTTTTTTGCGCACG
>GCA_905147225_abd-A_LR990108.1_15187601_15187785
CAACTCTTTCTTTAGTTTCATGCGTCGATTCTGGAACCAGATTTTGATTTGTCTCTCTGTGAGGCAGAGAGCGTGGGCTATTTCTATCCTGCGCCGTCGTGTCAGGTAATGGTTGAAGTGGAATTCTTTTTCTAGTTCTAATGTCTGGAATCTTGTGTAAGTCTGTCTGCCTCGCCTCCTT
>GCA_905147225_Ubx_LR990108.1_14910393_14910577
TATCTCCTTCTTTAATTTCATCCTTCGATTCTGGAACCATATCTTGATTTGTCTTTCTGTCAAACATAGTGCATGCGCCATTTCTATGCGTCTCCTCCTCGTGAGGTAATGATTCGTGTGGAACTCTTTCTCTAACTCTAGCGTTTGATATCTCGTATACGTTTGTCTTCCTCGTCTTCTG
>GCA_905147225_Antp_LR990108.1_14569778_14569956
ATTCTCCTTCTTCCACTTCATGCGGCGATTTTGGAACCATATCTTGATTTGGCGCTCGGTGAGGCAGAGGGCGTGAGCTATTTCAATCCGTCTCCTTCGCGTCAAATACCGGTTAAAGTGGAACTCTTTCTCCAGCTCTAAAGTCTGGTATCTGGTGTACGTTTGCCTTCCTCGCTTTCTT
>GCA_905147225_ftz_LR990108.1_14452147_14452325
GTCTTTTTTAGCCTTCATTCTTCTGTTTTGAAACCAGATCTTTACTTGGCGCTCTGTAAGTTGCAAAGCTTGTGCCACCTCTATTCTTCTTCTCCTGGTTAAGTATTTACCGGAGTGAAATTCTTTTTCGAGTTCCAATGTTTGATGCTTCGTGTAGGTCTGTCTGGTGCGTTTAGATCTT
>GCA_905147225_Scr_LR990108.1_14369906_14370093
GTGCTCCTTCTTCCACTTCATGCGGCGGTTCTGGAACCATATCTTGATCTGGCGTTCGGTGAGGCAGAGTGCGTGTGCGATTTCAATTCGTCTCCTTCGTGTCAAATACCGGTTGAAATGGAACTCCTTCTCTAGTTCGAGCGTTTGGTATCTGGTATACGATGTTCTCTGGCGTTTCGTC
>GCA_905147225_Dfd_LR990108.1_14302916_14303094
CCAAAACGTCAACGCACAGCATATACAAGACACCAAATACTAGAGCTTGAAAAAGAATTCCACTATAATAGATATCTcacaagaagaagaagaatcgAGATTGCCCATACTCTAGTCTTGTCGGAGAGGCAAATCAAAATTTGGTTTCAAAACAGACGAATGAAATGGAAAAAAGACAACA
>GCA_905147225_zen_LR990108.1_14220002_14220186
gtcttttttgtatttcattcttcTATTTTGAAACCATATTTTGATCTGACGCTCTGAGAGTTGTAAGTAGTTTGCAAGTTCTATACGTCTCGGACGGCAAAGATAGCGGTTTTGGTGAAATTCATTTTCTAACTCGACCAGCTGTGAACTAGTATATGCTGTACGAGCTCTTTTTGTAAAT
>GCA_905147225_ShxD_LR990108.1_14209146_14209327
CGTAAGCGTCAGCGAACTGCTTTCACGGATGAACAACTGATTTCCCTTGAAGAGGAATTTGCTAGCAATAATTACATAACCCGCCAAGAGAGACAAGCTTTGGCGGATAGATTAAGTCTTGGTGACAAGACCGTTAAGACTTGGTTCCAAAATCGTCGGTCACGACGGAAAAAATATCAAC
>GCA_905147225_ShxD_LR990108.1_14203387_14203580
CGTAAGCGTCAGCGTACTGCTTTCACTGATGAGCAAATGATTTCCCTTGAAGAGGAATTTGCTGGCAATAATTACATAACCCGCCAAGAGAGACAAACTTTGGGGGATAGATTAAGTCTTAGTGACAAGACCGTTAAGACTTGGTTCCAAAATCGTCGGTCAcgacagaaaaaatataaac
>GCA_905147225_ShxD_LR990108.1_14198701_14198882
CGTAAGCGTCAGCGTACTGCTTTCACGGATGAACAACTGATTTCCCTTGAAGAGGAATTTGCTAGCAATAATTACATAACCCGCCAAGAGAGACAAGCTTTGGCGGATAGATTAAGTCTTGGTGACAAGACCGTTAAGACCTGGTTCCAAAATCGTCGGTCACGACAGAAAAAATATCAAC
>GCA_905147225_ShxD_LR990108.1_14197198_14197376
GTGAAACGTCAGCGTACTGCTTTCACGGATGAACAAGTGAATTCCCTTGAAGTGGAATTTGCTAACAAGAATTACATAACCCGCCAAGAGAGACAAGCTTTGGCGGATAGATTAAGTCTTAGTGACAAAACCGTTAAGACTTGGTTCCAAAATCGTCGGTCACGACAGAAAAAATATCAAC
>GCA_905147225_ShxC_LR990108.1_14188830_14188993
ttttcttttttctttcattcTGCGGTTTTGGAACCATACTTTGATGGATTTAGGACTAATGTCCATGATATTGGCGATTTCacattttttaactttatcaaTATATTTGCTGATAGAGAATATCTTTTCTAAAGTGTACAGTTGATCAGTAGTAAAAGCTGTACGTATGCGCCTCTTTTCC
>GCA_905147225_ShxB_LR990108.1_14183467_14183639
GCGAAAAGAATTCGAACTGCGTTTACCACGAGACAAATTAATCATttagaagaaatatttaaaaaagatccATATATTACCTTAGTTTACCGAAAACAAGTGGCTGAAACTTTAGGTCTTTCGGAAAAAGCTATAAAAATATGGTTCCAGAACCGacgtatgaaaaataaaaaagaatttg
>GCA_905147225_ShxA_LR990108.1_14170169_14170347
AGTTCTGTCTTTCTTCTCCTTCATGCGCCGGTTTTGAAACCATATTTTAATAGTTCTATCATTTAGGCCCAGAGCATGCGCAAGTACCAATCTCCGTTCCCTCTCAAGATAACGGTCCTTGAGGTATTCTTGTTCAAGTGTCGTTATCTGACGAGTGGTAAATGCTGTTCTGAGccgcttt
>GCA_905147225_ShxA_LR990108.1_14165760_14165938
AGCTCGGTCTTTCTTTTCCTTCACGCGGCGGTTTTGGAACCATATTTTAACAGTTCGTTCGTTCAGGCTCAGCGTATGCGCAAGTTCCAATCTACGGGCTGTCTCCAGATAACGGTTTTGGAGGTATTCTTGTTCCAGTATCGTTATCTGCGGAGTGGTGAATGCAGTTCTTAGccgtttt
>GCA_905147225_ShxA_LR990108.1_14160148_14160326
CGTTCTGTCTTTTTTCTCCTTCATGCGCCGGTTTTGAAACCATATTTTAATAGTCCTTTCATTCAGGCTCAGAGCATGCGCAAGTACTAATCTCCTTTCCCTCTCCAGATAACGGTTCTTGAGGTATTCTTGTTCAAGTGTCGTTATCTGTCGAGTGGTGAATGCTGTTCTGAGccgcttt
>GCA_905147225_ShxA_LR990108.1_14153705_14153883
AGCTCGGTCTCTTTTCTCTTTCATGCGCCGGTTTTGGAACCATGTTTTAACTGTTTGTTCGTTCAGGCTCAGCGTATGCGCAAGTTCCAATCTACGGGTTCTCTCCAGATAACGGTTCTTGAGGTATTCTTGTTCAAGTATCGTTATCTGCGGAGTGGTGAATGCCGTTCTCAGCcgcttt
>GCA_905147225_ShxA_LR990108.1_14148454_14148632
AGTTCGATCTTTCTTCTCCTTCATGCGCCGGTTTTGGAACCATATTTTAATAGTTCTTTCATTCAGGCTCAGATCATGCGCAAGCACCAATCTCCGTTCCCTCTCCAAATAACGTTTCGTGAGATATTCTCGTTCAAGTATCGTTATCTGTTGAGTGGTGAATGCAGTTCTAATccgcttt
>GCA_905147225_Pb_LR990108.1_14028483_14028607
ATATAATGTTACCTGTCTCTCAGTAAGATCTAGTGACGCGGCAATTTCGATTCTTCTTGGTCGGCATAGATACTTGTTGAAATGGAACTCTTTTTCCAGTTCTAGTAACTGGGTGTTCGTATAAGCAGTACGCAGTCTTCGGGGAAGTCCATTTTCTGTAAGGAAAATAATTAcaagttaa
>GCA_905147225_Ro_LR990108.1_13826248_13826375
AGTAAACGACGgtccaaaatattaattagatagttttttttagattatattCTGTGTAGTGTGTAGGTACCTGTATTGTTGATCCAATTGGGCTTTTTCAATTCTTTTGTCTTTAGCTCTTCGGTTTTGAAACCAGATCTTTACTTGTGTTTCGCTCAAGGACAGCGCCGCAGCCAATTCG
>GCA_905147225_ShxA_LR990108.1_8745329_8745444
AAAAAACGTCAAAGAATTGCGTTTACCAGTCACCAAATAACGGTCCTTGGGAAAGAATATGTCAAAAATCGCTTTTTGAACAAAGTCCATAGAAAAGAATTCGTTACGGTTGTTAATTGAAAGTTTTATTGGTTCTGAATGGGTTATAGTGCCTGAAATGGAAAACTTTCGTATGCCTTTG
>GCA_905147225_ShxA_LR990108.1_8744442_8744545
AAAAAACGTCAAAGAATTGCGTTTACCAGTCACCAAATAACGGTCCTTGGGAAAGAATATGTCAAAAATCGCTTTTTGAACAAAGTCCATAGAAAAGAATTCGTTACGGTTGTTAATTGAAAGTTTTATTGGTTCTGAATGGGTTATAGTGCCTGAAATGGAAAACTTTCGTATGCCTTTG
>GCA_905147225_ShxA_LR990108.1_8742474_8742643
aagaaatactcaAGAACTGCGTTCACCAGTCACCCAATAACTGTCCTAAGGAAAGAATATGTCAACAATCGAAAAGAACTGGAGGCCGTGCTAGGCTTAAATGAGACGATACTTAAAATATGATTCTAGAACCACAGGATGAAAGAAAGATACTGGAATT
>GCA_905147225_ShxA_LR990108.1_8740866_8741044
AAGAAACGCACAAGAACTGCTTTTAACAGTCACCAAATAACGGCCCTAAGGAAAGAATATGCCAACAGTCGTTATTTGGACAAAACCCGCCGAATCGTACAGGCAGCCGCGTTGGGCTTAAATGAGAGGACACTAAAAATATGGTTTCAGAACCAACGGATGAAGGAGAGAAAAGAAAGAA
>GCA_905147225_ShxA_LR990108.1_8737685_8737863
AAGAAACGCACAAGAACTGCTTTTAACAGTCACCAAATAACGGCCCTAAGGAAAGAATATGCCAACAGTCGTTATTTGGACAGAACTCGCCGAATCGAACTGGCAGCCGCGCTGGGCTTAAATGAGAGGACACTAAAAATATGGTTTCAGAACCAACGGATGAAGGAGAGAAAAGAAAGAA
>GCA_905147225_lab_LR990108.1_1340536_1340714
AACAATACAGGAAGAACAAACTtcacaaataaacaattaacaGAGTTAGAGAAGGAATTccattttaacaaatacttaacaAGAGCGAGAAGGATAGAGATAGCATCAGCTCTACAACTGAACGAGACGCAAGTTAAAATTTGGTTTCAGAATCGACGTATGAAACAAAAGAAACGAATCA
>GCA_905147235_lab_LR990079.1_748170_748348
AACAACACCGGCCGCACCAACTTCACCAACAAACAACTCACCGAGCTCGAGAAAGAGTTCCACTTCAACAAGTACCTCACGCGCGCGCGCAGGATAGAGATCGCGTCCGCGCTGCAACTGAACGAGACCCAGGTCAAGATCTGGTTCCAGAACCGACGGATGAAGCAGAAGAAACGCATCA
>GCA_905147235_Abd-B_LR990079.1_7674960_7675138
GTGCGCAAAAAGCGCAAACCCTACTCCAAGTTCCAGACCCTCGAACTCGAGAAGGAGTTCCTGTTTAACGCGTACGTGTCCAAGCAGAAGAGGTGGGAGCTCGCGCGGAATCTGAACTTGACGGAGAGACAAGTGAAGATATGGTTCCAGAACAGGCGAATGAAGAACAAAAAGAATTCGC
>GCA_905147235_abd-A_LR990079.1_7915853_7916037
CGACGACGAGGTCGACAGACTTACACAAGGTTCCAGACGCTAGAACTAGAGAAGGAGTTCCACTTCAACCACTACCTGACGCGCCGGCGCAGGATAGAAATAGCGCACGCCCTCTGTCTCACCGAGCGGCAGATAAAGATCTGGTTCCAGAACCGACGAATGAAGCTAAAGAAGGAGCTCC
>GCA_905147235_Ubx_LR990079.1_8156294_8156478
AGAAGGCGAGGCAGGCAAACCTACACACGATATCAGACGCTAGAGTTAGAAAAGGAATTCCACACGAATCACTACCTCACGCGGAGGAGACGCATCGAAATGGCACACGCGCTGTGTCTCACGGAGCGGCAGATCAAAATATGGTTCCAGAATCGAAGGATGAAGTTAAAGAAAGAGATCC
>GCA_905147235_Antp_LR990079.1_8450244_8450422
AGGAAACGGGGCCGGCAAACCTACACGCGATACCAGACCCTCGAGCTGGAGAAGGAGTTCCACTTCAACCGGTACCTGACGCGGAGGAGACGGATCGAGATCGCGCACGCGCTCTGCCTCACCGAGCGCCAGATCAAGATCTGGTTCCAGAACCGACGCATGAAGTGGAAGAAGGAGAACA
>GCA_905147235_ftz_LR990079.1_8524176_8524354
TCCAAAAGGACAAGACAAACCTACACTCGATTTCAGACGCTGGAATTGGAAAAAGAATTCCACTTTAACAAATACTTATCAAGAAGGCGTAGAATAGAAGTATCACATGCTCTAGGACTGACAGaaagacaaattaaaatttggtttCAGAATAGGCGAATGAAGGCGAAGAAAGACGGAA
>GCA_905147235_Scr_LR990079.1_8583787_8583974
ACGAAGCGTCAAAGGACGTCGTACACGCGGTATCAGACCCTGGAGCTGGAGAAGGAGTTCCACTTCAACCGGTACCTGACGCGGAGGAGACGGATCGAGATCGCGCACGCGCTCTGCCTCACCGAGCGCCAGATCAAGATCTGGTTCCAGAACCGACGCATGAAGTGGAAGAAGGAACACA
>GCA_905147235_Dfd_LR990079.1_8642376_8642554
GTTATCTTTCTTCCATTTCATCCGTCGGTTCTGAAACCAAATTTTGATTTGCCTCTCGGACAAGACTAGAGTGTGCGCTATTTCTATTCTTCTTCTCCTCGTCAAATATCGGTTGTAATGGAATTCCTTTTCGAGTTCTAATATTTGGTGCCTGGTGTACGCCGTTCGCTGTCGCTTGGGC
>GCA_905147235_zen_LR990079.1_8710954_8711138
ACTAAAAGAGCTCGAACTGCATACACGAGCTCACAATTAGTAGAATTGGAGAACGAGTTCCATCAAAATCGTTATCTTTGCAGACCACGGCGAATAGAGCTCGCAAACTACTTGCAACTGTCCGAGCGGCAGATAAAGATATGGTTTCAGAATAGACGCATGaagtataaaaaagataata
>GCA_905147235_ShxD_LR990079.1_8712698_8712885
TCTCCGATTTTGaaaccaaattttaattgCCTTCTCACTCACATTAAGCTTTTGTGTCAGAATTAACCTCTCTTCTCTACTTACATAAGGTCTTTTTTTGAAAACCCCTTCCATTACTATTATTTGTTCTGTAGTAAAAACAGTTCTTTTACGTTTACGTTTTAAAGTAACTTTACTGCTA
>GCA_905147235_ShxC_LR990079.1_8715272_8715444
AACAAACGAAACCGAACAACATTTACGACGGAACAAATAAGAGCTTTAGAGCACGTTTTTGCGAGAACAAAATACATTGATATCGAGAGGCGTAAAGAAATAGCGGAATGTCTACAGATGGACCAGAAGTGCATTAAAATATGGTTCCAAAATAGAAGAATGAAGGAGAAAAAAGAATTAT
>GCA_905147235_ShxB_LR990079.1_8717677_8717855
ttcTTTCTTCTCTTTCATGCGTCGATTTTGAAACCATATTTTAATAGCTCTTTCTGGGATATTCAATACATTAGCAACTTCTTTGCGACTAGCATTGCCAATGTAGGGACATTTCTTGAATTGCTTctccaaataatttatttgtcctGTCGTGAAAGCACTTCTATATCTTTTGGCTTTT
>GCA_905147235_ShxA_LR990079.1_8720837_8721021
GGCTCTGTCTTTCTTCTCCTTCATACGACGGTTTTGGAACCATATCTTGATGGTGCGCTCGTTAAGTTGAAGTAGCTCAGATAGTTCTATGCGGCGGCTACGGTCCAGGTATCTAGTCTTAGAGTACTCCTGCTCCAACTCCAACATTTGGTTGCTGGTGAATGCTGTGCGAATGCGTTTC
>GCA_905147235_Pb_LR990079.1_8809376_8809473
CCACGTAGGCTACGAACAGCATACACAAACACCCAGCTCTTGGAGTTGGAAAAGGAGTTCCACTTCAACAAATATCTTTGCCGGCCGCGAAGAATCGAGATAGCTGCTTCCCTCGATCTCACTGAGAGACAGGTATCAGATTTAcctaagttttaaaatttaaagtttaaaatgaaaataa
>GCA_905147235_Ro_LR990079.1_8954867_8955003
TGTACCGACTTGTAATTTTGTGACTTTTCGAGATGACGAAACTGTTACTTTCCCTATTTACCACGTTTTTTAACGCAATTGTAATTTCGCAGATGTGAACTGGCTACAGCATTGTCACTAAGCGAAACACAAGTAAAAATTTGGTTTCAGAACCGAAGAGCTAAAGACAAACGTATAGAGA
>GCA_905147285_lab_LR990134.1_21604454_21604632
gattcttttcttttgtttcatACGTCGGTTCTGGAACCAGATTTTGACTTGTGTTTCGTTGAGTTGGAGCGCTGAAGCTATTTCTATCCTTCTTGCTCTCGTGAGGTACTTGTTGAAGTGGAATTCTTTCTCGAGTTCTGTGAGTTGTTTGTTGGTGAAGTTGGTGCGGCCGGTGTTGTTC
>GCA_905147285_Abd-B_LR990134.1_8883528_8883706
CGAGTTCTTCTTGTTCTTCATCCGTCTGTTCTGGAACCATATCTTCACCTGCCTCTCCGTGAGGTTGAGATTCCGCGCCAACTCCCACCTCTTCTGCTTCGACACGTACGCGTTAAAGAGGAACTCTTTCTCTAGTTCGAGTGTCTGGAACTTGGAGTACGGTTTGCGTTTTTTGCGCACC
>GCA_905147285_abd-A_LR990134.1_8534081_8534265
CAGCTCCTTCTTTAATTTCATGCGTCGATTCTGGAACCAGATTTTGATCTGTCTCTCTGTGAGGCACAACGCGTGTGCTATCTCTATCCTGCGTCGACGCGTCAGATAGTGGTTGAAGTGGAATTCCTTTTCTAGTTCTAGCGTCTGGAACCTGGTGTATGTTTGTCGGCCTCGCCTTCGT
>GCA_905147285_Ubx_LR990134.1_8198727_8198911
GATCTCTTTCTTTAACTTCATCCTTCGATTCTGGAACCATATTTTGATTTGCCGCTCCGTCAAACAAAGCGCGTGCGCCATTTCTATGCGTCTCCTCCGCGTGAGGTAGTGATTCGTGTGGAACTCTTTCTCTAACTCTAGCGTTTGATATCTAGTATACGTTTGTCTTCCTCGTCTTCTC
>GCA_905147285_Antp_LR990134.1_7803221_7803399
GTTCTCCTTCTTCCACTTCATGCGGCGGTTCTGGAACCAGATCTTGATCTGGCGCTCGGTGAGGCACAGCGCGTGTGCGATCTCGATCCGTCTCCTCCGCGTCAGGTACCGGTTGAAGTGGAACTCCTTCTCCAGCTCGAGCGTCTGGTACCGTGTGTACGTTTGCCGGCCCCGCTTCCTT
>GCA_905147285_ftz_LR990134.1_7683263_7683441
ATCTTTCTTGGCTTTCATTCTTCTATTTTGAAACCAGATCTTGATTTGTCGTTCCGTTAGTCCTAGAGCATGTGAGACTTCAATCCGCCGTCTTCTTGAGAGATATTTGTTGAAATGGAATTCCTTTTCCAGTTCTAAAGTTTGGAATCGCGTGTAGGTTTGTCTCGTACGTTTTGAGCCC
>GCA_905147285_Scr_LR990134.1_7599928_7600115
GTGCTCCTTCTTCCACTTCATGCGGCGGTTCTGGAACCAGATCTTGATCTGGCGCTCGGTGAGGCACAGCGCATGCGCAATCTCGATCCGTCTCCTCCGCGTCAGGTACCGGTTGAAGTGGAACTCCTTCTCCAGTTCAAGCGTCTGGTACCGTGTGTAGGATGTCCTCTGGCGCTTCGTC
>GCA_905147285_Dfd_LR990134.1_7508502_7508680
CCAAAGCGACAACGCACAGCCTACACCAGACACCAAATATTAGAACTGGAGAAAGAATTCCACTACAATAGATACTTaacgagaagaagaagaatagagaTCGCCCACACTCTAGTCTTGTCAGAAAGGCAGATCAAAATCTGGTTCCAAAACAGACGGATGAAGTGGAAGAAAGACAATA
>GCA_905147285_zen_LR990134.1_7400831_7401015
CTTCTTGTATTTCATTCTTCTATTCTGaaaccatattttaatttgtcgcTCCGAAAGTTGTAAGTAATTGGCCAGTTCAATACGTCTTGGGCGGCAGAGATagcgattttgatgaaactcaTTTTCTAATTCAACGAGTTGCGAGCTAGTATAAGCGGTTCGAGCTCTTTTTGTAAATCCT
>GCA_905147285_ShxD_LR990134.1_7397662_7397843
TCTTTTATCTTTTAAGCGACGATTTTGAAACCAAATCTTGACAGCTTTGTCATTGATTTGGAGTTGGCTGCTTATAACTTCTCTGTCTTCACGAGTAATGTATTGTTTCCTCTTGAAGATGGCCTCTAAAGCTTCCAGTTGTTCGGTAGTGAATATTGTGCGTTTGCGCTTACGTTTGACG
>GCA_905147285_ShxC_LR990134.1_7395309_7395475
TGAAGATTCCTTCTTTTCTTTCATTCTTCGGTTTTGAAACCAGATTTTGATGCATTTTTCTCCAATGTTTAAAGATTTGGCAAGTTCGTTTCGCTTCTCTGAGGATATGTATTTGTTGCGAGTAAAGATTTTTTCTAACGCACGTAACTGATCTGTGGAGAAAGCTGTTCGAACCCGTTTC
>GCA_905147285_ShxB_LR990134.1_7392451_7392632
CCAAGAAGATTCCGTAGCGCGTTCACAACTGATCAAGTGGAATATTTggaaaaacaattcaaaaagtTTCCTTACGTCGGCAACGCTGGCCGACAACATCTAGCTGTAGCTTTAAATATTCCCGAAAGAGCTATCAAAATTTGGTTCCAGAATAGAAGAATGAGAGAAAAGAAAGAGAAGA
>GCA_905147285_ShxA_LR990134.1_7386999_7387177
CAAAAACGCATCAGGACTGCTTTCACAAGCAACCAAATGATGGAACTGGAACAAGAATACGCTCGAACTCGTTACTTGGACCGTGCTCGTCGTATTGAGATTGCTGATTCTCTTAATCTGAACGAGAGAACGATAAAGATATGGTTTCAAAACCGTCGCATGAAGGAGAAGAAAGACAGGG
>GCA_905147285_Pb_LR990134.1_7275624_7275787
TACCTGTCTCTCAGTAAGGTCAAGCGAAGCGGCGATTTCAATTCTTCTAGGTCGGCACAGGTACTTATTGAAATGGAACTCTTTTTCCAATTCCAGCAATTGTGTGTTCGTGTAAGCTGTCCGTAGCCTTCGGGGCAGTCCATtttctgaaattaaaataattgaagttATTAATTGTTCG
>GCA_905147285_Ro_LR990134.1_7066753_7066865
CTATGAGTTTAATggtaaagttaaataatatgcTAACATCCAAGAAGAGCTCCTACGCACAAACCTGTATTGTTGATCCAGTTGTGCTTTTTCGATTCTTTTGTCCTTAGCTCTTCGATTTTGAAACCAAATCTTCACCTGTGTTTCACTCAGCGACAGGGCAGAGGCCAATTCACATCTG
>GCA_905147345_lab_LR990351.1_1541671_1541849
AACAACACCGGCCGCACCAACTTCACCAACAAACAACTCACGGAACTTGAGAAAGAGTTCCACTTCAACAAGTATCTAACGCGAGCGAGGAGGATAGAAATAGCGTCAGCCTTACAACTCAATGAAACTCAAGTCAAAATATGGTTCCAGAACAGGCGGATGAAGCAGAAGAAGAGGATCA
>GCA_905147345_Abd-B_LR990351.1_18108482_18108660
GTGCGCAAAAAACGCAAACCCTACTCCAAGTTCCAAACCCTCGAACTAGAAAAAGAGTTCCTCTTCAACGCTTACGTGTCAAAGCAAAAGAGATGGGAGTTGGCGCGGAACCTGAACCTGACAGAAAGGCAGGTTAAGATATGGTTTCAGAACAGACggatgaagaacaagaagaaCTCGC
>GCA_905147345_abd-A_LR990351.1_18497207_18497391
CGAAGGCGGGGTCGACAGACGTACACGAGGTTCCAAACGCTAGAACTAGAAAAGGAATTCCACTTCAACCACTATCTGACACGCCGACGCAGGATAGAGATTGCACACGCGCTCTGTCTCACAGAGAGACAGATCAAAATATGGTTCCAGAATCGACGCATGAAATTAAAGAAGGAGCTGC
>GCA_905147345_Ubx_LR990351.1_18855434_18855618
AGAAGACGAGGAAGACAAACGTATACTAGATATCAAACACTAGAGTTAGAGAAAGAGTTCCACACGAATCACTACCTCACACGGAGGAGACGCATAGAAATGGCACACGCTCTCTGTTTGACGGAGAGACAAATCAAAATATGGTTCCAGAATCGAAGGATGAAGTTAAAGAAAGAGATCC
>GCA_905147345_Antp_LR990351.1_19249140_19249318
AGGAAACGGGGTCGGCAAACCTACACCCGGTACCAGACGCTCGAGCTGGAGAAGGAGTTCCACTTCAACCGGTACCTGACGCGGAGGAGACGGATCGAGATCGCGCACGCGCTCTGCCTCACCGAGCGCCAGATCAAGATCTGGTTCCAGAACCGCCGCATGAAGTGGAAGAAGGAGAACA
>GCA_905147345_ftz_LR990351.1_19380243_19380421
TCAAAACGGACGCGGCAGACCTACACAAGATTCCAAACTCTTGAATTGGAAAAGGAGTTCCACTTTAACAAATACCTATCCAGAAGGCGAAGAATAGAAGTGTCTCATGCCTTGGGGCTGACGGAGCGTCAGATCAAAATCTGGTTCCAGAATAGAAGAATGAAAGCTAAGAAAGATGGGA
>GCA_905147345_Scr_LR990351.1_19479206_19479393
ACAAAGCGTCAGAGGACGTCATACACCCGGTACCAGACGCTCGAACTGGAGAAGGAGTTCCACTTCAACCGGTACCTGACGCGGAGGAGACGGATCGAGATCGCGCACGCGCTCTGCCTCACCGAGCGCCAGATCAAGATCTGGTTCCAGAACCGCCGCATGAAGTGGAAGAAGGAGCACA
>GCA_905147345_Dfd_LR990351.1_19589604_19589782
ATTGTCCTTTTTCCATTTCATCCGTCTGTTCTGGAACCAGATTTTGATTTGCCTTTCAGATAAGACTAGAGTATGTGCGATCTCTATCCTTCTTCTCCGCGTAAGGTATCTGTTGTAGTGGAATTCTTTCTCAAGTTCTAGTATTTGGTGTCTCGTGTAGGCTGTGCGTTGGCGTTTTGGT
>GCA_905147345_zen_LR990351.1_19695667_19695851
ACCAAAAGAGCGCGAACTGCCTACACCAGCTCACAGCTTGTTGAGTTGGAAAATGAGTTCCACCAGAACCGTTACCTGTGCCGACCTAGGCGTATCGAACTCGCCAACTACTTACAACTTTCGGAGAGACAAATAAAGATATGGTTCCAGAATAGAAGGATGAAATATAAGAAGGATAACA
>GCA_905147345_zen_LR990351.1_19701527_19701711
ACCAAAAGAGCGCGAACTGCCTACACCAGCTCATAGCTTGTTGAGTTGGAAAATGAGTTCCACCAAAACCGTTATCTGTGCCGACCTAGGCGTATCGAACTCGCCAACTACTTACAACTTTCGGAGCGACAAATATAGATATGGTTCCAGAATAGAAGGATGAAATATAAGAAGGATAACA
>GCA_905147345_ShxB_LR990351.1_19796928_19797112
AGTACTCTCTTTTTTTTCCTTCATTCGACGATTCTGGAACCAAATCTTGACTGCTCTCTCAGGGATGTTTAAAGCTGCGGCAACTTCCTTGCGTTGAGCGTTTCCGATGTATGGAAACTTTTTGAAATGTTTCTCTAAATAATTTACTTGGTCCGTTGTAAAGGCACTTCGGAATCTTTTC
>GCA_905147345_ShxA_LR990351.1_19818395_19818573
AGCTCGGTCTTTCTTCTCCTTCATGCGACGGTTTTGGAACCATATCTTGATCGTGCGCTCGTTCAGGCGAAGGATTTCGGCTAGTTCGATCCTTCGAGCGCGATCTAAGTAGCGGGTCCTAGAGTACTCTTGCTCTAGGTCCATCATTTGTTGAGTTGTGAACGCAGTTCTGATGCGTTTC
>GCA_905147345_ShxD_LR990351.1_19831098_19831264
GTAAACGCACCATCTTCACTACTGAACAAGTGGCAGCCTTAGAAGACatcttcaaaacaaaaaaaatatataaaccgtGAAGAAAGACTTGCGATCGTGAACAAATTTCAAATTAATGACAAAGCAATAAAAATTTGGTTCCAAAATCGACGACTGAAAACGAAGCGTATACAAAGAGAGG
>GCA_905147345_ShxD_LR990351.1_19838073_19838254
CGTAAACGCATCATCTTCACAACTGAACAAGTGGCAGCCTTAGAAGACatcttcaaaacaaaaaaatatataaaccgtTTAGAAAGACTTGCAATCGTGAACAAATTTCAAATTAATGACAAAGCTATAAAAATTTGGTTCCAAAATCGACGACTGAAAATCAAGCGTCAACAAAGTCAGG
>GCA_905147345_ShxA_LR990351.1_19864014_19864192
AGCTCGGTCTTTCTTCTCCTTCATGCGACGGTTCTGAAACCATATCTTGATCGTGCGCTCGTTCAGGCGAAGGATTTCGGCTAGTTCGATCCTTCGAGCGCGATCTAAGTAGCGGGTCCTAGAGTACTCTTGCTCTAGCTCCATCATTTGTTGAGTTGTGAACGCAGTTCTGATGCGTTTC
>GCA_905147345_ShxD_LR990351.1_19877242_19877423
CGTAAACGTACCATCTTCACAACTGAACAAGTGGCAGCCTTAGAAGACatcttcaaaacaaaaaaatatataaaccgtGAAGAAAGACATGCAATCGTaaacaaatttcaaattaaTGAGAAATCAGTTAAAATTTGGTTCCAAAATCGACGACTGAAAATCAAGCGTCAACAAAGAGAGG
>GCA_905147345_ShxD_LR990351.1_19878886_19879016
ATGGGCTACGTGACGTTGCACATAACtggatatggcgccctctagcggacaaaaattaGAGAAAACTCTATAAACCGTGAAGAAAGACTTGCGATCGTGAACAAATTTCAAATTAATGACAAAGCAATAAAAATTTGGTTCCAGAATCGAAGACTGAAAATCAAGCGTCAACAAAGTCAGG
>GCA_905147345_ShxA_LR990351.1_19899846_19900024
AGCTCGGTCTTTCTTCTCCTTCATGCGACGGTTCTGAAACCATATCTTGATCGTGCGCTCGTTCAGGTGAAGGATTTCGGCTAGTTCGATCCTTCCAGCGCGATCTAAGTAGCGGGTCCTAGAGTACTCTTGCTCTTGCTCCATCATTTGTTGAGTTGTAAACGCAGTCCTGATGCGTTTT
>GCA_905147345_ShxD_LR990351.1_19912274_19912455
CGTAAACGTACCATCTTCACAACTGAACAAGTGGCAGCCTTAGAAGACatcttcaaaataaaacaatatataaacCGTGAAGAAAGACTTGCAATCGTaaacaaatttcaaattaaTGAGAAATCAGTTAAAATTTGGTTCCAAAATCGACGACTGAAAATCAAGCGTCAACAAAGAGAGG
>GCA_905147345_ShxD_LR990351.1_19913923_19914017
ctgaccataggctacgtgacgttgcACATAACtggatatggcgccctctagcggacaaaaattaGAGAAAACTGTATAAACCGTGAAGAAAGACTTGCGATCGTGAAGAAATTTCAAATTAATGACAAAGCAATAAAAATTTAGTTCCAAAATCgacgaccaaaaaaaaaaaaaaataaaa
>GCA_905147345_ShxD_LR990351.1_19920427_19920608
CGTAAACGTACCATCTTCACAACTGAACAAGTGGCAGCCTTAGAAGACatcttcaaaataaaacaatatataaacCGTGAAGAAAGACTTGCAATCGTaaacaaatttcaaattaaTGAGAAATCAGTTAAAATTTGGTTCCAAAATCGACGACTGAAAATCAAGCGTCAACAAAGAGAGG
>GCA_905147345_ShxA_LR990351.1_19931930_19932108
AGCTCGGTCTTTCTTCTCCTTCATGCGACGGTTCTGAAACCATATCTTGATCGTGCGCTCGTTCAGGCGAAGGATTTCGGCTAGTTCGATCCTTCGAGCGCGATCTAAGTAGCGGGTCCTAGAGTACTCTTGCTCTAGCTCCATCATTTGTTGAGTTGTGAACGCAGTTCTGATGCGTTTC
>GCA_905147345_ShxD_LR990351.1_19948995_19949176
CGTAAACGTACCATCTTCACAACTGAACAAGTGGCAGCCTTAGAAGACatcttcaaaacaaaaaaatatataaaccgtGAAGAAAGACTTGCAATCGTaaacaaatttcaaattaaTGAGAAATCAGTTAAAATTTGGTTCTAAAATCGACGACTGAAAATCAAGCGTCAACAAAGAGAGG
>GCA_905147345_ShxA_LR990351.1_19966422_19966600
AGCTCGGTCTTTCTTCTCCTTCATGCGACGGTTCTGAAACCATATCTTGATCGTGCGCTCGTTCAGGCGAAGGATTTCGGCTAGTTCGATCCTTCGAGCGCGATCTAAGTAGCGGGTCCTAGAGTACTCTTGCTCTAGCTCCATCATTTGTTGAGTTGTGAACGCAGTTCTGATGCGTTTC
>GCA_905147345_ShxD_LR990351.1_19987038_19987219
CGTAAACGTACCATCTTCACAACTGAACAAGTGGCAGCCTTAGAAGACatcttcaaaacaaaaaaatatataaaccgtGAAGAAAGACTTGCAATCGTAAACAAATTTCAAATCAATGACAAATCAGTTAAAATTTGGTTCCAAAATCGACGACTGAAAATCAAGCGTCAACAAAGAGAGG
>GCA_905147345_ShxD_LR990351.1_19990363_19990544
CGTAAACGCACCATCTTCACTACTGAACAAGTGGCAGCCGTAGAAGACatcttcaaaacaaaaaaatatataaaccgtGAAGAAAGACTTGCGATCGTGAACAAATTTCAAATTAATGACAAAGCAATAAAAATTTGGTTCCAAAATCGACGACTGAAAATCAAGCGTCAACAAAGTCGAT
>GCA_905147345_ShxB_LR990351.1_19997399_19997586
TAgagtactttcttttttttccttctttcgACGATTCTGGAACCAAATCTTGACTGCTCTCTCCGCGATGTTCAATGCTGCGGCAACTTCCTTGCGTTGAGCGTTTTCGATGTATGGTAACTTTTTGAACTGTTTCTCTAAATAATTTACTTGGTCCGTTGTAAAGGCACTTCGAAATCTA
>GCA_905147345_ShxA_LR990351.1_20014703_20014881
AGCTCGGTCTTTCTTCTCCTTCATGCGACGGTTCTGAAACCATATCTTGATCGTGCGCTCGTTCAGGCGAAGGATTTCGGCTAGTTCGATCCTTCGAGCGCGATCTAAGTAGCGGGTCCTAGAGTACTCTTGCTCTAGCTCCATCATTTGTTGAGTTGTGAACGCAGTTCTGATGCGTTTC
>GCA_905147345_ShxD_LR990351.1_20031971_20032152
CGTAAACGTACCATCTTCACAACTGAACAAGTGGCAGCCTTAGAAGACatcttcaaaacaaaaaaatatataaaccgtGAAGAAAGACATGCAATCGTaaacaaatttcaaattaaTGAGAAATCAGTTAAAATTTGGTTCCAAAATCGACGACTGAAAATCAAGCGTCAACAAAGAGAGG
>GCA_905147345_ShxD_LR990351.1_20033615_20033745
ATGGGCTACGTGACGTTGCACATAACtggatatggcgccctctagcggacaaaaattaGAGAAAACTCTATAAACCGTGAAGAAAGACTTGCGATCGTGAACAAATTTCAAATTAATGACAAAGCAATAAAAATTTGGTTCCAGAATCGAAGACTGAAAATCAAGCGTCAACAAAGTCAGG
>GCA_905147345_ShxA_LR990351.1_20054476_20054654
AGCTCGGTCTTTCTTCTCCTTCATGCGACGGTTCTGAAACCATATCTTGATCGTGCGCTCGTTCAGGTGAAGGATTTCGGCTAGTTCGATCCTTCCAGCGCGATCTAAGTAGCGGGTCCTAGAGTACTCTTGCTCTAGCTCCATCATTTGTTGAGTTGTGAACGCAGTCCTGATGCGTTTT
>GCA_905147345_ShxD_LR990351.1_20069033_20069214
CGTAAACGTACCATCTTCACAACTGAACAAGTGGCAGCCTTAGAAGACatcttcaaaataaaacaatatataaacCGTGAAGAAAGACTTGCAATCGTaaacaaatttcaaattaaTGAGAAATCAGTTAAAATTTGGTTCCAAAATCGACGACTGAAAATCAAGCGTCAACAAAGAGAGG
>GCA_905147345_ShxD_LR990351.1_20070631_20070779
ctgaccataggctacgtgacgttgcACATAACtggatatggcgccctctagcggacaaaaattaGAGAAAACTGTATAAACCGTGAAGAAAGACCTGCGATCGTGAAGAAATTTCAAATTAATGACAAAGCAATAAAAATTTAGTTCCAAAATCgacgaccaaaaaaaaaaaaaaaataaa
>GCA_905147345_ShxD_LR990351.1_20077285_20077466
CGTAAACGTACCATCTTCACAACTGAACAAGTGGCAGCCTTAGAAGACatcttcaaaataaaacaatatataaacCGTGAAGAAAGACTTGCAATCGTaaacaaatttcaaattaaTGAGAAATCAGTTAAAATTTGGTTCCAAAATCGACGACTGAAAATCAAGCGTCAACAAAGAGAGG
>GCA_905147345_ShxA_LR990351.1_20088869_20089047
AGCTCGGTCTTTCTTCTCCTTCATGCGACGGTTCTGAAACCATATCTTGATCGTGCGCTCGTTCAGGCGAAGGATTTCGGCTAGTTCGATCCTTCGAGCGCGATCTAAGTAGCGGGTTCTAGAGTACTCTTGCTCTAGCTCCATCATTTGTTGAGTTGTGAACGCAGTTCTGATGCGTTTC
>GCA_905147345_ShxD_LR990351.1_20103505_20103686
CGTAAACGTACCATCTTCACAACTGAACAAGTGGCAGCCTTAGAAGACatcttcaaaataaaacaatatataaacCGTGAAGAAAGACTTGCAATCGTAAACAAATTTCAAATGAATGAGAAATCAGTTAAAATTTGGTTCCAAAATCGACGACTGAAAATCAAGCGTCAACAAAGAGAGG
>GCA_905147345_ShxD_LR990351.1_20105153_20105292
ataggctacgtgacgttgcACATAACtggatatggcgccctctagcggacaaaaattaGAGAAAACTCTATAAACCGTGAAGAAAGACTTGCGATCGTGAACCAATTTCAAATTAATGACAAAGCAATAAAAATTTGGTTCCAGAATCGAAGACTGAAAATCAAGCGTCAACAAAGTCAGG
>GCA_905147345_ShxD_LR990351.1_20110175_20110314
ataggctacgtgacgttgcACATAACtggatatggcgccctctagcggacaaaaattaGAGAAAACTCTATAAACCGTGAAGAAAGACTTGCGATCGTGAACCAATTTCAAATTAATGACAAAGCAATAAAAATTTGGTTCCAGAATCGAAGACTGAAAATCAAGCGTCAACAAAGTCAGG
>GCA_905147345_ShxA_LR990351.1_20129592_20129770
AGCTCGGTCTTTCTTCTCCTTCATGCGACGGTTCTGAAACCATATCTTGATCGTGCGCTCGTTCAGGCGAAGGATTTCGGCTAGTTCGATCCTTCGAGCGCGATCTAAGTAGCGGCTCCTAGAGTACTCTTGCTCTAGCTCCATCATTTGTTGAGTTGTGAACGCAGTCCTGATGCGTTTC
>GCA_905147345_ShxD_LR990351.1_20142658_20142839
CGTAAACGTACCATCTTCACAACTGAACAAGTGGCAGCCTTAGAAGACatcttcaaaataaaacaatatataaacCGTGAAGAAAGACTTGCAATCGTaaacaaatttcaaattaaTGAGAAATCAGTTAAAATTTGGTTCCAAAATCGACGACTGAAAATCAAGCGTCAACAAAGAGAGG
>GCA_905147345_ShxD_LR990351.1_20144307_20144401
ataggctacgtgacgttgcACATAACtggatatggcgccctctagcgcaCAAAAATTAGAGAAAACTGTATAAACCGTGAAGAAAGACTTGCGATCGTGAAGAAATTTCAAATTAATGACAAAGCAATAAAAATTTAGTTCCAAAATCgacgaccaaaaaaaaaaaaaaataaaataaaaa
>GCA_905147345_ShxD_LR990351.1_20150826_20151007
CGTAAACGTACCATCTTCACAACTGAACAAGTGGCAGCCTTAGAAGACatcttcaaaataaaacaatatataaacCGTGAAGAAAGACTTGCAATCGTaaacaaatttcaaattaaTGAGAAATCAGTTAAAATTTGGTTCCAAAATCGACGACTGAAAATCAAGCGTCAACAAAGAGAGG
>GCA_905147345_ShxA_LR990351.1_20162423_20162601
AGCTCGGTCTTTCTTCTCCTTCATGCGACGGTTCTGAAACCATATCTTGATCGTGCGCTCGTTCAGGCGAAGGATTTCGGCTAGTTCGATCCTTCGAGCGCGATCTAAGTAGCGGGTTCTAGAGTACTCTTGCTCTAGCTCCATCATTTGTTGAGTTGTGAACGCAGTTCTGATGCGTTTC
>GCA_905147345_ShxD_LR990351.1_20181941_20182122
CGTAAACGTACCATCTTCACAACTGAACAAGTGGCAGCCTTAGAAGACatcttcaaaacaaaaaaatatataaaccgtGAAGAAAGACTTGCAATCGTAAACAAATTTCAAATCAATGACAAATCAGTTAAAATTTGGTTCCAAAATCGACGACTGAAAATCAAGCGTCAACAAAGAGAGG
>GCA_905147345_ShxD_LR990351.1_20185141_20185322
CGTAAACGCACCATCTTCACTACTGAACAAGTGGCAGCCGTAGAAGACatcttcaaaacaaaaaaatatataaaccgtGAAGAAAGACTTGCGATCGTGAACAAATTTCAAATTAATGACAAAGCAATAAAAATTTGGTTCCAAAATCGACGACTGAAAATCAAGCGTCAACAAAGTCGAT
>GCA_905147345_ShxB_LR990351.1_20191187_20191374
TAgagtactttcttttttttccttctttcgACGATTCTGGAACCAAATCTTGACTGCTCTCTCCGCGATGTTCAATGCTGCGGCAACTTCCTTGCGTTGAGCGTTTTCGATGTATGGTAACTTTTTGAACTGTTTCTCTAAATAATTTACTTGGTCCGTTGTAAAGGCACTTCGAAATCTA
>GCA_905147345_ShxD_LR990351.1_20220389_20220570
CGTAAACGTACCATCTTCACAACTGAACAAGTGGCAGCCTTAGAAGACatcttcaaaataaaacaatatatagaCCGTGAAGAAAGACTTGCAATCGTaaacaaatttcaaattaaTGAGAAATCAGTTAAAATTTGGTTCCAAAATCGACGACTGAAAATCAAGCGTCAACAAAGAGAGG
>GCA_905147345_ShxD_LR990351.1_20222037_20222176
ataggctacgtgacgttgcACATAACtggatatggcgccctctagcggacaaaaattaGAGAAAACTCTATAAACCGTGAAGAAAGACTTGCGATCGTGAACAAATTTCAAATTAatgacaaagcaattaaaatttGGTTCCAGAATCGAAGACTGAAAATCAAGCGTCAACAAAGTCAGG
>GCA_905147345_ShxA_LR990351.1_20241519_20241697
AGCTCGGTCTTTCTTCTCCTTCATGCGACGGTTCTGAAACCATATTTTGATCGTGCGCTCGTTCAGGCGAAGGATTTCGGCTAGTTCGATCCTTCGAGCGCGATCTAAGTAGCGGCTCCTAGAGTACTCTTGCTCTAGCTCCATCATTTGTTGAGTTGTGAACGCAGTCCTGATGCGTTTC
>GCA_905147345_ShxD_LR990351.1_20260598_20260779
CGTAAACGTACCATCTTCACAACTGAACAAGTGGCAGCCTTAGAAGACatcttcaaaataaaacaatatataaacCGTGAAGAAAGACTTGCAATCGTaaacaaatttcaaattaaTGAGAAATCAGTTAAAATTTGGTTCCAAAATCGACGACTGAAAATCAAGCGTCAACAAAGAGAGG
>GCA_905147345_ShxA_LR990351.1_20282300_20282478
AGCTCGGTCTTTCTTCTCCTTCATGCGACGGTTCTGAAACCATATCTTGATCGTGCGCTCGTTCAGGCGAAGGATTTCGGCTAGTTCGATCCTTCGAGCGCGATCTAAGTAGCGGGTTCTAGAGTACTCTTGCTCTAGCTCCATCATTTGTTGAGTTGTGAACGCAGTTCTGATGCGTTTC
>GCA_905147345_ShxD_LR990351.1_20294713_20294894
CGTAAACGTACCATCTTCACAACTGAACAAGTGGCAGCCTTAGAAGACatcttcaaaataaaacaatatataaacCGTGAAGAAAGACTTGCAATCGTaaacaaatttcaaattaaTGAGAAATCAGTTAAAATTTGGTTCCAAAATCGACGACTGAAAATCAAGCGTCAACAAAGAGAGG
>GCA_905147345_ShxA_LR990351.1_20317124_20317302
AGCTCGGTCTTTCTTCTCCTTCATGCGACGGTTCTGAAACCATATCTTGATCGTGCGCTCGTTCAGGCGAAGGATTTCGGCTAGTTCGATCCTTCGAGCGCGATCTAAGTAGCGGGTTCTAGAGTACTCTTGCTCTAGCTCCATCATTTGTTGAGTTGTGAACGCAGTTCTGATGCGTTTC
>GCA_905147345_ShxD_LR990351.1_20330094_20330275
CGTAAACGTACCATCTTCACAACTGAACAAGTGGCAGCCTTAGAAGACATCTTCAAAACAAAAAGATATATAAACCGTGAAGAAAGACTTGCAATCGTAAACAAATTTCAAATCAATGACAAATCAGTTAAAATTTGGTTCCAAAATCGACGACTGAAAATCAAGCGTCAACAAAGAGAGG
>GCA_905147345_ShxD_LR990351.1_20334097_20334278
CGTAAACGCACCATCTTCACTACTGAACAAGTGGCAGCCTTAGAAGACatcttcaaaacaaaaaaatatataaaccgtGAAGAAAGACTTGCGATCGTGAACAAATTTCAAATTAATGACAAAGCAATAAAAATTTGGTTCCAAAATCGACGACTGAAAATCAAGCGTCAACAAAGTCAGG
>GCA_905147345_ShxD_LR990351.1_20340763_20340950
CGTAAACGCACCCTCTTCACTACTGAACAAGTGGCAGCCTTAGAAGACATCTTCAagtcaaaacaataaattaaccgTTAAAAAAGACTTGCGATCGTGAACCAATTGCAAATTCAATTACAAAGCTGTTAAAATATGGTTTTAAAATCGTCAATCGAATCCAGAATTCTGAGGAACAAAA
>GCA_905147345_ShxC_LR990351.1_20344926_20345107
aaaaaacgatcCCGGACTGCCTTCTCGACAGACCAACTCCGGATTTTAGAAAAGACATATTCTGACCACAAGTATATTAACTCTCTGGAACGTGCTGAGATCGCCAACAGATTAAAAATCAGCGACAGATGCGTCAAACTCTGGTTTCAAAACCGGAGAATGAAGGAGAAGAAAGAATTGT
>GCA_905147345_ShxB_LR990351.1_20348319_20348497
AGTACTCTCTTTTTTTTCCTTCGTTCGACGATTTTGGAACCAAATCGTGACTGCTCTCTCAGGTATGTTTAATGCTGCGGCAACTTCTTTGCGTTGGGCGCTTCCGATGTATGGAGACTTTTTGAACTGCTTCTCTAAATAATTTACTTGGTCCGTTGTAAAGGCACTTCGAAATCTTTTC
>GCA_905147345_ShxA_LR990351.1_20372892_20373070
AGCTCTGTCTTTCTTCTCCTTCATGCGACGGTTCTGGAACCATATCTTGATCGTGCGCTCGTTCAGGCGAAGGATTTCGGCTAGTTCGATCCTTCGAGCGCGATCTAAGTAGCGGCTCCTAGAGTACTCTTGCTCTAGCTCCATCATTTGTTGAGTTGTGAATGCAGTTCTGATGCGTTTC
>GCA_905147345_ShxA_LR990351.1_20387243_20387355
CAGAAACGCATCAGATTTATGTTCACAAATCAACTGATGATGGAGCTAGAGCAAGAATACTCTAGAAGTCGCTCGAAGGATTATATTAGTCAAAAACCTTCGCCTGAATGAGCGCACCGTCAAAATGTAGTTTCAGAACCGCCGCATGAAGGAGAAGGAAGACCGAGCTGAGAGTCTGGAA
>GCA_905147345_ShxA_LR990351.1_20388364_20388542
CAGAAACACATCAGAACTGCGTTCACAAGTTAATAGATGATGGAACTAGAGCAAGAGTACTCTAAGACCCACTACTTAGAACGCGCTCGAAGAATTGAACTAGCAGAAATCCTTCGCCTAAATGAGCGCACTATCAAGATATGGTTTACAGTCAAGGAAATATTTATGTAGAAAACTACCC
>GCA_905147345_Pb_LR990351.1_20509246_20509304
CCCCGACGACTACGCACTGCTTACACGAACACACAACTGCTGGAGTTAGAGAAAGAGTTTCACTTCAACAAGTACCTGTGCCGACCGAGAAGAATTGAGATCGCAGCTTCCTTAGATCTTACCGAGAGACAGGTACGTATGATAATACAAAGAATATCGTCTCATCGTTCTCATTTTCAAC
>GCA_905147345_Ro_LR990351.1_20846737_20846876
TCACCGACGATAAGTGTGTAACCGCGTAACCGATGATTGCAATTGACGtaccaaaaaaaatgttagatttTGACTGAAGAATTCTATTACAGGTGTGAATTAGCTTCTGCACTATCGCTCAGCGAAACTCAAGTCAAGATTTGGTTCCAAAATCGAAGAGCTAAAGACAAAAGGATTGAAA
>GCA_905147355_lab_LR990282.1_18465706_18465884
AACAACACTGGCCGCACCAACTTCACCAACAAACAACTCACAGAACTAGAGAAGGAATTCCACTTCAACAAATACTTAACCAGAGCGCGGAGGATAGAAATCGCCTCCGCGTTGCAACTGAACGAAACCCAAGTCAAAATATGGTTCCAGAACAGACGTATGAAACAGAAGAAGAGAATCA
>GCA_905147355_Abd-B_LR990282.1_29331164_29331342
GTGCGCAAAAAACGCAAACCCTACTCCAAGTTCCAGACTCTCGAGTTAGAAAAAGAGTTCCTCTTCAACGCATATGTCTCGAAACAAAAACGGTGGGAGCTCGCGCGAAACCTGAACCTCACAGAGAGGCAGGTCAAGATATGGTTCCAGAACCGGCGAATGAAGAACAAGAAGAATTCTC
>GCA_905147355_abd-A_LR990282.1_29698823_29699007
CGGCGGCGGGGCCGGCAGACCTACACAAGGTTCCAAACGTTAGAGCTAGAAAAGGAATTCCACTTCAATCACTACCTGACGCGTCGGCGCAGGATAGAGATAGCACACGCGCTGTGCCTGACAGAACGGCAGATCAAGATATGGTTCCAAAACCGGCGCATGAAATTAAAGAAAGAGCTGC
>GCA_905147355_Ubx_LR990282.1_30027821_30028005
AGAAGGCGAGGAAGACAGACCTACACGAGATATCAAACGCTAGAATTAGAGAAGGAGTTCCACACGAATCACTACCTCACGCGGAGGAGACGCATAGAAATGGCGCACGCCCTTTGTCTCACGGAACGACAGATAAAAATATGGTTCCAGAATCGAAGGATGAAATTAAAGAAAGAGATTC
>GCA_905147355_Antp_LR990282.1_30369799_30369977
CGGAAGCGGGGACGGCAAACGTACACGCGGTATCAGACGCTCGAGCTGGAGAAGGAGTTCCACTTCAACCGGTACCTGACGCGGAGGAGACGGATCGAGATCGCGCACGCGCTCTGCCTCACGGAGCGGCAGATCAAGATCTGGTTCCAGAACCGACGCATGAAGTGGAAGAAAGAAAACA
>GCA_905147355_ftz_LR990282.1_30481132_30481310
TCTAAGAGAACAAGGCAGACATATACCCGGTTCCAAACATTGGAATTAGAAAAGGAGTTCCACTTCAATAAGTATCTGTCGAGACGGCGAAGAATAGAAGTTTCCCATGCTCTCGGGCTGACCGAAcggcaaattaaaatttggttccaaaaccgaagaATGAAAGCGAAGAAAGACGGTA
>GCA_905147355_Scr_LR990282.1_30564296_30564483
ACGAAGCGTCAGAGGACGTCCTACACGCGGTATCAGACGCTCGAGCTGGAGAAGGAGTTCCACTTCAACCGGTACCTGACGCGGAGGAGACGGATCGAGATCGCGCACGCGCTCTGCCTCACGGAGCGGCAGATCAAGATCTGGTTCCAGAACCGACGCATGAAGTGGAAGAAGGAGCACA
>GCA_905147355_Dfd_LR990282.1_30652578_30652756
GTTGTCCTTCTTCCACTTCATCCGTCGGTTTTGGAACCAGATCTTGATTTGTCTTTCTGACAGGACTAGAGTGTGGGCTATCTCTATTCGTCTTCTCCGCGTGAGATATCGGTTGTAGTGGAATTCTTTCTCTAGCTCCAGGATTTGGTGTCTGGTGTAGGCTGTGCGCTGCCGCTTTGGT
>GCA_905147355_zen_LR990282.1_30772347_30772531
ACGAAGCGTGCTAGGACCGCCTACACCAGCTCGCAGTTAGTTGAATTGGAGAACGAATTCCACCAGAACCGATACCTGTGCCGGCCGCGACGCATTGAACTGGCAAACTATCTTCAACTCTCCGAAcgccaaataaaaatatggttccAAAACAGAAGAATGAAGTACAAGAAAGACAACA
>GCA_905147355_ShxD_LR990282.1_30782155_30782327
CGCAAACGCAAGAGGACGGCTTTCACCACGGACCAGATCCTAGCCTTAGAACAGGTCTTCAGCAAGAAACCCTACGTCAATCGCGACGAGCGCCAACTTCTAGTAGAACAACTGCAAGTCAGCGATAAAGCTGTCAAAGtctggttccaaaaccgaagaATAAAGAGCAAGAGAGAAGAAC
>GCA_905147355_ShxC_LR990282.1_30784157_30784326
CCCAAGCGAGTTCGCACGGCCTATTCCACTAATCAACTGCAAGCGCTGGAAAAGATATATTCCACCAGCAAATACATCGATGTCAAACGCCGCAAACAACTAGCAGAAACCTTGAACATTGGCGACAAGGCCCTCAAGATCTGGTTCCAGAACAGAAGaatgaaagaaaagaaagaaaccT
>GCA_905147355_ShxB_LR990282.1_30786949_30787127
TTTTTTCTCTTTCATTCTTCTGTTTTGGAACCAGATCTTGACGGCCCGCTCTGGGATGTTGAGCGCGCTGGAGACTTCCTTGCGGCGCGCGCTGCCGATGTATGGGTACTTCCTGAACTCTGCGTCCAGGTACTTGATTTGTTCCGTGGTGAACGCGCTCCGAAATCGCTTCGCTTTCTTC
>GCA_905147355_ShxA_LR990282.1_30795486_30795664
CGCTCGGTCCTTCTTCTCCTTCATGCGACGGTTTTGGAACCAGATCTTGATTGTACGCTCGTTGAGATGCAGGATCTTGGCGAGCTCGATGCGGCGGCTGCGGTCCAGATAGCGGGTGCGGGCGTATTCCTGCTCCAACTCCATCATCTGCTGACTCGTGAACGCTGTGCGGATGCGCTTG
>GCA_905147355_Pb_LR990282.1_30941180_30941301
CCGCGAAGACTTCGGACTGCCTACACCAACACACAACTTCTCGAATTGGAGAAGGAGTTCCATTTCAACAAGTATCTGTGTCGCCCGAGAAGGATCGAGATTGCGGCCTCCTTAGACCTCACGGAGAGACAGGTAAGACTTAGGACTTAGGACATATGATACGTATATAGAATGCTACCAA
>GCA_905147355_Ro_LR990282.1_31204060_31204235
gccattctgactttCACATTCAAGCTACATCCCCAGATACATAGGTTTGCGCAGTTTTTCTTGTCTTACTCATTTACTTGACTAAATTTCAGGTGTGAATTGGCAACGGCCTTATCTTTGAGCGAGACGCAAGTTAAGATTTGGTTCCAAAATAGAAGAGCAAAAGACAAAAGAATCGAAA
>GCA_905147365_lab_LR990259.1_838291_838469
GGCAACACGGGCCGGACCAACTTCACCAACAAGCAACTCACGGAGCTAGAGAAGGAGTTCCACTTCAACAAATACCTCACGCGCGCGCGCCGCATCGAGATCGCGTCCGCGCTGCAACTCAACGAGACCCAGGTCAAGATCTGGTTCCAGAACAGACGCATGAAGCAGAAGAAGAGGATCA
>GCA_905147365_Abd-B_LR990259.1_9971439_9971617
GTGCGCAAAAAGCGCAAACCGTACTCCAAGTTCCAAACGTTAGAACTGGAGAAAGAGTTCCTGTTTAACGCGTACGTGTCGAAGCAGAAGCGGTGGGAGCTCGCGCGGAACCTCAACCTCACGGAGCGGCAGGTGAAGATATGGTTCCAGAACCGACGGATGAAGAACAAGAAGAATTCGC
>GCA_905147365_abd-A_LR990259.1_10283125_10283309
aggcggcgggggcggcagaCGTATACGAGATTCCAGACGTTGGAGCTGGAGAAGGAGTTCCATTTCAACCACTACCTGACGCGTCGGCGCAGGATAGAGATAGCACACGCGCTCTGTCTCACGGAGCGGCAGATCAAAATATGGTTCCAGAACCGACGCATGAAGCTAAAGAAGGAACTCC
>GCA_905147365_Ubx_LR990259.1_10533755_10533939
AGAAGACGAGGCAGACAGACCTACACGAGATATCAAACGTTAGAGTTAGAAAAAGAGTTCCACACGAATCACTACCTCACGCGAAGGAGACGCATAGAGATGGCACACGCGCTCTGTCTCACGGAGCGGCAGATCAAAATATGGTTCCAGAACCGGAGGATGAAGTTAAAGAAGGAGATCC
>GCA_905147365_Antp_LR990259.1_10815532_10815710
CGGAAGCGGGGTCGTCAGACGTACACCCGGTACCAGACCCTCGAGCTGGAGAAGGAGTTCCACTTCAATCGGTACCTGACGCGGAGGAGACGAATCGAGATCGCGCACGCCCTCTGCCTCACCGAACGCCAAATCAAAATCTGGTTCCAGAACCGACGCATGAAGTGGAAGAAGGAGAACA
>GCA_905147365_ftz_LR990259.1_10885389_10885567
TCAAAGAGGACACGACAAACTTATACCCGATATCAAACCTTGGAACTAGAAAAGGAGTTTCATTTTAACAAATACCTTACAAGAAAACGAAGAATAGAAGTATCCAACGCGCTCAGTCTTACTGAAAGACAAATCAAAATATGGTTCCAAAACCGACGGATGAAAGCGAAGAAAGATGGTA
>GCA_905147365_Scr_LR990259.1_10949335_10949522
ACGAAACGCCAGCGAACATCGTATACCCGCTACCAGACTCTAGAACTCGAGAAAGAGTTCCATTTCAATCGGTATCTGACTCGAAGGAGACGCATCGAAATCGCTCATGCGCTGTGCCTCACCGAACGTCAGATCAAAATCTGGTTCCAGAATCGTCGCATGAAATGGAAGAAGGAGCACA
>GCA_905147365_Dfd_LR990259.1_11016444_11016622
ATTGTCCTTCTTCCACTTCATCCGTCTGTTTTGAAACCAGATTTTTATTTGTCGTTCCGACAAGACTAGAGTATGGGCTATTTCTATCCTTCTTCTTCTGGTTAGGTAACGATTGTAGTGGAACTCCTTCTCCAATTCTAATATCTGGTGCCTCGTGTACGCCGTCCTCTGTCGTTTCGGC
>GCA_905147365_zen_LR990259.1_11094311_11094489
ACTAAAAGAGCACGCACAGCATATACGAGCTCACAACTAGTGGAGTTAGAAAATGAGTTTCATCAAAACAGGTACCTGTGTCGGCCTAGGCGCATTGAATTAGCTAACTACTTACAATTGTCTGAaagacaaataaaaatatggttCCAAAACAGAAGAATGAAGTACAAGAAGGATAATA
>GCA_905147365_ShxC_LR990259.1_11100112_11100293
AAGAAGAGAATTCGCACCGCTTTCACAACGGATCAGGTACTACTATTAGAAAATACATTTTCAGAAAGAAAATATATTGACAAATGGACTCGTCAGAAGTTAGCAAACCGTCTAAAAATCAGCGAGAAGAATGTAAAGGTTTGGTTCCAAAACCGACGCATGAAGAACAAGAGGTTATCAT
>GCA_905147365_ShxB_LR990259.1_11101987_11102165
TGATTTTCTTTCTCTTGATCGACGATTCTGAAACCAGATTTTGACGACTTTCTCAGGTTTTCTGATGATGTTTGCGATTCTGCACAGCCGTTCATGTTCACTGTAAGGGCAAGTCTTGTATTCTTGTTCAAGATAATTTAACTGTTCAGTTGTAAAAGCTGTTCTGGACCTTTTTTCCTTT
>GCA_905147365_ShxA_LR990259.1_11109337_11109515
CGCAAGAGAGTCCGGACAGCCTTTACCACGAACCAGCTTCAAGACCTAGAAGACCAGTACAGAATCAACAGATACCTCGAGCGCGGCACCCGCATCTTCCTCTCGCGGAAACTCAACGTGAGCGAGAGGGTGATAAAAATATGGTTCCAGAACAGGCGGATGAAAGAGAAAAAAGATCGGT
>GCA_905147365_Pb_LR990259.1_11210363_11210415
CCGAGGCGGCTGCGAACTGCCTACACAAATACTCAACTATTGGAACTAGAAAAAGAATTTCACTTCAACAAATATTTGTGCAGACCAAGAAGGATCGAGATAGCTGCATCTCTTGATCTGACAGAGAGACAGGTATCTAAGTTGTTTCTTAACAATAATGcttatttaaacataaaaaaat
>GCA_905147365_Ro_LR990259.1_11424343_11424521
aTTGAAATGTTAGCCGAGGTCAACAACATCTGAGacatttcttaatattttcctGCCCTAAGTGCGTAATGTACTATTCTCATTTCTTACAGATGTGAACTAGCTACGGCTCTGTCACTGAGCGAAACCCAAGTTAAAATATGGTTCCAAAACAGACGAGCAAAAGACAAACGGATCGAAA
>GCA_905147375_lab_LR990200.1_813473_813651
AACAACACCGGCCGGACCAACTTCACCAATAAGCAACTCACAGAACTCGAAAAAGAATTCCATTTCAACAAATATCTTACCAGAGCTCGAAGAATAGAGATAGCTTCAGCCCTACAACTCAACGAAACGCAAGTGAAGATATGGTTCCAGAACAGAAGgatgaaacaaaagaagagGATTA
>GCA_905147375_Abd-B_LR990200.1_7335861_7336039
GTGCGCAAAAAGCGCAAGCCATACTCCAAGTTCCAAACGTTGGAACTGGAGAAAGAGTTCCTGTTCAACGCTTACGTGTCAAAACAAAAGAGGTGGGAGTTGGCGCGAAATCTCAATCTGACGGAGCGGCAAGTGAAAATATGGTTCCAGAATAGACGGATGAAGAACAAGAAGAATTCAC
>GCA_905147375_abd-A_LR990200.1_7599833_7600017
AGGAGGCGAGGGCGGCAAACCTACACGAGGTTCCAGACCTTAGAGTTGGAGAAGGAGTTCCACTTCAATCACTACCTGACACGTCGGCGCAGGATAGAGATCGCTCACGCGCTCTGCCTCACGGAGAGACAGATCAAAATATGGTTCCAAAACCGACGCATGAAGTTAAAGAAGGAGCTGC
>GCA_905147375_Ubx_LR990200.1_7842806_7842990
AGGAGACGAGGACGACAAACGTACACGAGATATCAAACGCTAGAGTTAGAGAAAGAGTTCCACACGAATCATTACCTTACGCGGAGGAGACGCATAGAGATGGCGCACGCGCTGTGTCTAACGGAGcggcaaataaaaatatggttCCAGAATCGGAGGATGAAGTTAAAGAAAGAAATTC
>GCA_905147375_Antp_LR990200.1_8101964_8102142
CGGAAGCGGGGACGGCAAACGTACACGCGGTACCAGACGCTCGAGCTGGAGAAGGAGTTCCACTTCAACCGGTACCTGACGCGGAGACGGAGGATCGAGATAGCGCACGCGCTCTGCCTCACCGAGAGGCAGATCAAGATATGGTTCCAGAACCGCCGCATGAAGTGGAAGAAGGAAAACA
>GCA_905147375_ftz_LR990200.1_8184502_8184680
TCGAAACGGACTAGGCAAACTTACACGAGATTCCAGACccttgagttagaaaaagagTTCCATTTCAACAAGTATTTGTCGCGGAGAAGGAGAATAGAAGTGTCGCACGCTTTGGGCCTGACTGAGAGGCAGATTAAGATCTGGTTCCAGAATCGGAGAATGAAAGCGAAGAAAGATGGCA
>GCA_905147375_Scr_LR990200.1_8252889_8253076
ACAAAGCGACAGAGGACGTCGTACACGCGGTACCAGACGCTCGAGCTGGAGAAGGAGTTCCACTTCAACCGGTACCTGACGCGGAGACGGAGGATCGAGATAGCGCACGCGCTCTGCCTCACCGAGAGGCAGATCAAGATATGGTTCCAGAACCGGCGCATGAAGTGGAAGAAGGAGCACA
>GCA_905147375_Dfd_LR990200.1_8304499_8304677
GTTGTCCTTCTTCCATTTCATTCTTCTATTCTGGAACCAGATTTTGATTTGTCTCTCTGATAGGACTAGAGTGTGGGCTATTTctattcttcttcttctcGTCAGATACCTGTTGTAGTGAAATTCTTTCTCGAGTTCTAATATTTGGTGTCTGGTGTATGCGGTGCGCTGGCGCTTTGGT
>GCA_905147375_zen_LR990200.1_8368079_8368263
ACTAAGAGAGCACGGACGGCATATACTAGCTCTCAATTAGTGGAATTGGAAAACGAGTTTCATCAAAACCGCTACCTCTGCCGACCAAGACGCATTGAACTTGCAAACTATTTACAACTGTCTGAGAGACAAATCAAAATATGGTTTCAAAATCGCAGAATGAAATACAAGAAAgataaca
>GCA_905147375_ShxD_LR990200.1_8372123_8372304
CGTAAACGCAAAAGGATCGTATTCACCAGTGAACAATTAGAAGTTTTAGAGGCCGTGTTTACAAAGAAGCCTTACATCACACGAGACGAAAGACAATCTTTAGTGCAAGAGCTACAACTGAATGACAAATCTATCAAGGTGTGGTTCCAAAATCGCCGCCTGAAGAATAGAAAAGGCGACG
>GCA_905147375_ShxC_LR990200.1_8374047_8374228
CCCAAACGAATACGGACAGCCTACACGACGGAGCAACTTCAAACATtagaaacaatatttaatcAAACTAAATACATCACATCGGAGTATCGTCAAAAAATCGCCAAGTTATTGAAAGTTAATGACAAAAGCATTAAAATCTGGTTCCAAAATAGAAGAATGAAGCTGAAAAAATCTTCAG
>GCA_905147375_ShxB_LR990200.1_8376175_8376356
GtgttctttcttttctttcattCGTCTATTCTGAAACCATATCTTTATAGGTCTATCCTCCATTTTAAGGATAGCTGCGACTTCTTTACGTTTATCCCTGTCAATGTAGGGGAATTTTTGAAACAGGGCCtctaagtaatttatttgttcAGTGGTAAACGCACTTCTAAATCTTTTCGGC
>GCA_905147375_ShxA_LR990200.1_8379411_8379589
CCTATCTTTCTTTTCCTTCATCCTCCGGTTCTGGAACCAGATTTTTATCGTCCTCTCATTTAACCGGAGCGTGTCGGCCAGTTCGATTCGGCGAGTGCGGTCCAAGTATCTCGTTCTTGCGTATTCTTGTTCCAGCTCCATCATTTGGTTACTAGTAAAGGCTGTTCTGACACGCTTCTGT
>GCA_905147375_Pb_LR990200.1_8454584_8454699
CCGCGAAGACTGCGGACCGCCTACACCAACACTCAATTATTGGAATTAGAGAAGGAATTCCACttcaacaaatatttatgcagacCAAGGAGGATCGAGATCGCTGCTTCGCTTGACCTCACTGAAAGACAGGTAATGCTTATAATCTTTACAAGTTTACATCCTGGCGTCAAatgaaagt
>GCA_905147375_Ro_LR990200.1_8589002_8589183
AAATTTGTTATGGACAAGGATCCTCCAATTTCAAGTTCTCTAAATGACTTCAATGCTTTGAATGTTAAAGGCTATGCACATTTTATTTCCAGGTGTGAACTGGCATCAGCATTGTCGCTGAGCGAGACCCAAGTGAAGATCTGGTTTCAGAATCGAAGAGCCAAAGACAAAAGAATTGAGA
>GCA_905147385_lab_LR990235.1_14936616_14936794
GATCCTCTTCTTCTGCTTCATCCTTCTGTTTTGAAACCATATCTTCACCTGAGTCTCATTTAGTTGTAATGCTGAAGCTATTTCTATTCTCCTCGCTCGTGTCAGGTATTTGTTAAAGTGGAACTCTTTCTCCAATTCCGTTAATTGTTTGTTGGTGAAGTTAGTTCTGCCGGTGTTGTTC
>GCA_905147385_Abd-B_LR990235.1_5609690_5609868
agaatttttcttattcttcatTCGTCTATTCTGGAACCATATCTTCACTTGACGCTCTGTAAGGTTCAAGTTTCGTGCTAGCTCCCACCGTTTCTGCTTTGACACGTACGCATTGAAGAGGAATTCCTTCTCAAGTTCGAGGGTTTGGAACTTCGAATAGGGTTTGCGTTTTTTACGTACA
>GCA_905147385_abd-A_LR990235.1_5369919_5370103
taattctttctttaatttcataCGTCGATTTTGAaaccatatttttatttgtctctCTGTGAGACAAAGTGCGTGTGCGATTTCTATCCTGCGTCGACGCGTCAAGTAGTGATTGAAGTGGAATTCCTTTTCTAGTTCTAGCGTTTGGAACCTCGTGTACGTCTGTCGTCCCCGTCGCCGT
>GCA_905147385_Ubx_LR990235.1_5142995_5143179
AATTTCTTTCTTTAACTTCATCCTTCGATTTTGGAACCAGATTTTGATTTGTCGTTCCGTGAGACAGAGCGCATGTGCCATTTCGATACGTCTCCTCCGCGTGAGGTAGTGATTCGTGTGGAACTCTTTCTCTAACTCTAGCGTTTGATATCTAGTATATGTTTGTCTCCCTCGTCTTCTA
>GCA_905147385_Antp_LR990235.1_4850417_4850595
GTTTTCTTTCTTCCACTTCATACGACGGTTCTGAAACCATATTTTGATCTGGCGTTCGGTGAGACAGAGCGCGTGCGCTATCTCGATTCGTCTCCTCCGCGTCAGGTACCGGTTGAAGTGAAACTCCTTCTCGAGCTCGAGGGTCTGGTACCGCGTATACGTCTGCCGACCCCGCTTCCGT
>GCA_905147385_ftz_LR990235.1_4770740_4770918
ATCTTTCTTCGCTTTCATCCTTCTATTTTGAAACCATATCTTAATTTGTCTTTCAGTGAGCCCCAAAGCATGAGATACCTCAATTCTACGTCGtcttgataaatatttattaaaatgaaactcTTTTTCAAGTTCAAGAGTTTGAAATCTTGTATAAGTTTGTCTAGTCCTCTTAGATCCC
>GCA_905147385_Scr_LR990235.1_4712212_4712399
GTGTTCCTTCTTCCACTTCATGCGACGGTTCTGGAACCAGATTTTAATCTGGCGTTCGGTGAGACAGAGCGCGTGCGCTATCTCAATTCGCCTCCTCCGCGTCAGGTACCGGTTGAAGTGGAATTCCTTCTCGAGCTCCAGCGTCTGATATCGAGTGTACGATGTCCTTTGGCGTTTCGTT
>GCA_905147385_Dfd_LR990235.1_4646931_4647109
CCAAAACGGCAACGCACAGCGTACACTAGGCACCAAATATTAGAATTGGAGAAAGAATTTCATTATAATCGGTACCTTACAAGGAGAAGAAGAATAGAAATAGCTCATACTCTAGTCCTGTCGGAAAGACAAATTAAAATCTGGTTTCAAAATAGACGGATGAAGTGGAAAAAAGACAATA
>GCA_905147385_zen_LR990235.1_4568722_4568906
ATTGTCCTTTTTGTATTTCATTCGTCTATTCTGAAACCATATTTTAATTTGCCGTTCTGATAGTTGTAAGTAGTTAGCTAATTCAATGCGTCTTGGGCGGCAAAGAtagcgattttgatgaaactcatTTTCTAATTCCACTAGCTGCGAGCTTGTATAGGCTGTTCGAGCTCGTTTTGTG
>GCA_905147385_ShxD_LR990235.1_4566763_4566944
CGAAGACGCACAACTTTTACAACACAGCAAATAATAGCCCTAGAAGAAGTATTTAAGAAGAAACCCTACGTTCATCGAGAGGAAAGAATTGAAATGATGAAAAGATTGAGAATTAGCGAGAAATCTATTAAAGTTTGGTTTCAAAATAGACGTCGTTTGACCGACAGGAGAAGTAATGATT
>GCA_905147385_ShxC_LR990235.1_4563446_4563633
TTCAGACTCCCTTTTCTCCTTCATTCTTCTATTTTGAAACCACACTTTAACACATTTTTCATCAATATTCAGTAATTCCGCGAGCTCCTTGCGACTTtctgtatttatgtattttgctCTAGAGAAGGTATTTTCTAAAAGTCTAATCTGATCAGTTGTGAATGAAGTACGATTACGTTTT
>GCA_905147385_ShxB_LR990235.1_4561546_4561706
TCAAAAAGATTCAGAAGCGCATTTACAACAGAACAAATCAACTATTTAGAAAAAGAATTCAAAAGATTTCCGTATATTGGCAGTGCTAATCGAAAGGAAGTTGCTAATACCCTCAGTATATCGGAAAGAGCAGTAAAAATTTGGTTTCAAAATCGTCGGATGaaggaaaagaaagaaaata
>GCA_905147385_ShxA_LR990235.1_4558051_4558229
GCCAAGCGTATCCGTACTGCATTCACTAGTAATCAGATGATGGAACTTGAAAACGAATACGCAAGAGCAAGATACCTGGACAGAAGTCGTCGTATTGAGTTAGCCGAAATACTCAACCTCAACGAGCGTACCATTAAGATTTGGTTTCAAAATCGACGCATGAAGGAAAAGAAGGATAAGA
>GCA_905147385_Pb_LR990235.1_4459093_4459256
tacCTGTCTTTCCGTAAGGTCTAGAGAAGCAGCTATTTCAATTCTTCTCGGTCTACATAAgtatttattgaagtgaaatTCCTTTTCTAACTCCAACAACTGAGTGTTTGTGTACGCCGTTCGTAATCTTCTTGGCAGACCATTTTCTGAAACAAAATTACTTCGGTTAAATCATTTTCAT
>GCA_905147385_Ro_LR990235.1_4303289_4303371
ttaaatcgaatgtCAGGAAAAGCAAAGCTTCATTTTTCGAAAAAGTATTGAAACTCATTCCTACCTGTATTGTTGATCTAGGTGCGCTTTTTCGATTCTTTTATCTTTGGCTCTTCTGTTTTGAAACCATATTTTAACTTGAGTTTCACTTAAAGACAACGCTGAAGCAAGTTCGCACCTG
>GCA_905147715_lab_LR990646.1_31266956_31267134
GATCCTCTTCTTCTGCTTCATCCGCCTGTTCTGGAACCATATCTTGACTTGTGTTTCATTCAGCTGTAAGGCTGATGCTATCTCTATCCTTCTCGCTCGTGTCAGATACTTGTTGAAGTGGAACTCTTTCTCTAGTTCTGTGAGTTGTTTGTTGGTGAAGTTGGTGCGGCCGGTGTTGTTC
>GCA_905147715_Abd-B_LR990646.1_14908524_14908702
CGAGTTCTTCTTGTTCTTCATCCGTCTGTTCTGGAACCATATCTTCACCTGCCTCTCTGTCAGGTTCAGGTTCCGCGCCAACTCCCACCTCTTCTGCTTCGACACGTAAGCGTTGAAGAGGAACTCTTTCTCTAGTTCGAGGGTTTGGAACTTGGAGTAGGGTTTGCGTTTTTTGCGCACA
>GCA_905147715_abd-A_LR990646.1_14561918_14562102
TAGCTCTTTCTTTAACTTCATGCGTCGATTCTGGAACCATATTTTGATCTGTCTCTCTGTGAGGCAGAGCGCGTGTGCGATCTCTATCCTGCGTCGGCGTGTCAGATAGTGGTTGAAGTGGAATTCCTTTTCTAGTTCTAGCGTTTGGAACCTTGTGTATGTCTGTCGGCCCCGCCTTCGT
>GCA_905147715_Ubx_LR990646.1_14228975_14229159
GATCTCTTTCTTTAACTTCATCCTTCGATTTTGGAACCATATTTTGATTTGTCTCTCCGTCAAACAGAGAGCGTGCGCCATTTCTATGCGTCTCCTCCGTGTGAGGTAGTGATTCGTGTGGAACTCTTTCTCTAACTCTAGTGTTTGATATCTAGTGTACGTTTGTCTTCCTCGTCTTCTC
>GCA_905147715_Antp_LR990646.1_13876447_13876625
GTTCTCCTTCTTCCACTTCATGCGGCGGTTCTGGAACCAGATCTTGATCTGGCGCTCCGTGAGGCAGAGCGCGTGTGCGATCTCGATCCGTCTCCTCCGCGTCAGGTACCGGTTGAAGTGGAACTCCTTCTCCAGCTCGAGCGTCTGGTACCGGGTGTAGGTTTGCCGACCCCGCTTCCTT
>GCA_905147715_ftz_LR990646.1_13735854_13736032
ATCTTTCTTAGCTTTCATCCTCCTATTCTGGAACCAGATTTTGATTTGTCGCTCCGTCAGTCCCAGAGCGTGTGAGACTTCTATTCTCCTTCTTCTAGATAAGTATTTGTTGAAATGGAACTCCTTTTCCAACTCAAGGGTTTGGAATCGCGTGTATGTTTGTCGGGTCCGCTTCGAGCCT
>GCA_905147715_Scr_LR990646.1_13658996_13659183
GTGTTCCTTCTTCCACTTCATGCGGCGGTTCTGGAACCAGATCTTAATCTGGCGCTCCGTGAGGCAAAGCGCGTGCGCGATCTCGATCCGTCTCCTCCGCGTCAGGTACCGGTTGAAGTGGAACTCCTTCTCCAGCTCGAGCGTCTGGTACCGGGTGTATGACGTCCTCTGACGCTTCGTC
>GCA_905147715_Dfd_LR990646.1_13570951_13571129
CCGAAACGCCAACGCACCGCCTACACGAGACACCAAATACTAGAACTTGAAAAAGAATTCCACTACAACAGATATCTAACGCGAAGAAGAAGAATAGAGATAGCTCACACTCTAGTCTTATCCGAAAGGCAAATCAAAATCTGGTTCCAGAACAGACGGATGAAGTGGAAGAAGGACAATA
>GCA_905147715_zen_LR990646.1_13479006_13479190
ATCCTTCTTGTATTTCATCCGCCTGTTCTGGAACCATATTTTGATTTGTCGCTCCGAAAGTTGTAAGTAGTTGGCAAGTTCGATACGTCTTGGGCGGCAGAGGTATCGATTCTGGTGGAACTCATTTTCTAACTCAACAAGCTGTGAGCTAGTGTAGGCTGTCCGAGCTCGCTTCGTGAAT
>GCA_905147715_ShxD_LR990646.1_13475788_13475978
CCTTCGATTCTGGAaccatattttgacagatttgtCATTGATTTGCAAGTTATTCACGATCATTTGCCTCTCTTCTCGACTtatgtattgttttgttttgaagaTTTCTTCTAGGGCTTCTACTTGTTCAGTAGTGAAGATGGTGCGTTTGCGTTTACGTTTGACTACAGCTTTGAAGTTT
>GCA_905147715_ShxC_LR990646.1_13472299_13472477
CGATGATTCCCTCTTCTCCTTCATTCTCCTGTTTTGGAACCAGATTTTGATACATTTGTCGCCGATTTTCAAAGCGTTGGCTAGTGCAGCACGTTTCTCTGAGTCAACGTATCTATGGCGGGAGTAAGCCCTTTCTAAAGCCCGCAGTTGGTCTGTCGAAAAGGCAGTCCGCACccgtttt
>GCA_905147715_ShxB_LR990646.1_13469436_13469614
ATCAAAAGGTTCCGAAGTGCTTTCACAACGGACCAAGTGAACTATCTGGAGAAGCAGTTTAAGAAGTTTCCTTACATCGGAAACGCTCATCGCAAGGAAGTAGCATCAGCTTTGAGCATCCCTGAGAGAGCTGTCAAAATCTGGTTTCAAAATCGTCGGATGAAGGAAAAGAAAGAAAGTG
>GCA_905147715_ShxA_LR990646.1_13464430_13464608
CAAAAGCGCATCAGAACTGCGTTCACAAGCCAACAGATGATGGAGTTAGAACAGGAGTACGCTAGGACCCGCTACTTGGATCGCGCTCGAAGAATTGAACTCGCAGACCTCTTACGTCTGAACGAACGCACTATTAAGATATGGTTCCAGAATCGCCGCATGAAGGAGAAGAAAGACAGAG
>GCA_905147715_Pb_LR990646.1_13353096_13353259
ACGTACCTGTCTCTCAGTGAGATCTAATGAAGCTGCGATTTCAATTCTTCTTGGTCGGCACAGGTACTTGTTGAAGTGAAACTCTTTTTCCAATTCCAGCAGTTGTGTGTTCGTGTAAGCAGTGCGTAGTCGTCGGGGCAGTCCATTTTCTGTAATGAAAATAATCGAACTTAATAATTGC
>GCA_905147715_Ro_LR990646.1_13067717_13067778
GACATACCTTCTCGCCCTAGCCACGTATTCGCCCCTCGCGTATTCGAGCTCCAGTCGAAGAGTCTGGTGTGCAGAGAAGGTGGTACGCTGTCGCCGTGGCCGACTCTCCTTGCGTCGTCTGCGAGCCACTGGAAAAATAAAACGGGTTTGAACTTTTTCTACAACAAACTGGCTTGTACGT
>GCA_905147745_lab_LR990528.1_1024086_1024264
AACAACACTGGCCGCACCAACTTCACCAACAAACAACTCACTGAACTAGAGAAAGAGTTCCACTTCAACAAATACCTAACTCGAGCGAGGAGGATAGAAATAGCATCAGCTTTACAGCTCAATGAAACCCAAGTCAAGATATGGTTCCAGAACAGGCGGATGAAGCAAAAGAAGAGGATCA
>GCA_905147745_Abd-B_LR990528.1_10961202_10961380
GTGCGTAAAAAACGCAAACCTTACTCCAAGTTCCAAACCCTCGAACTAGAGAAAGAGTTTCTCTTCAACGCTTACGTGTCAAAGCAGAAGAGATGGGAGTTGGCGCGAAACCTAAACCTGACAGAGAGGCAGGTGAAGATATGGTTTCAGAACAGACGAATGAAGAACAAGAAGAACTCGC
>GCA_905147745_abd-A_LR990528.1_11256846_11257030
CGAAGGCGGGGCCGACAGACTTACACGAGGTTCCAAACGCTAGAACTAGAAAAGGAATTCCACTTCAACCATTATCTGACACGCCGACGCAGGATAGAGATCGCGCACGCGCTCTGCCTCACAGAGCGACAGATCAAAATATGGTTCCAGAATCGACGCATGAAGTTAAAGAAGGAGCTGC
>GCA_905147745_Ubx_LR990528.1_11527948_11528132
AGAAGACGAGGAAGACAAACGTACACTAGATATCAAACACTAGAGTTAGAGAAAGAGTTCCATACGAATCACTACCTCACACGGAGGAGACGCATAGAAATGGCGCACGCTCTCTGTTTGACGGAGAGACAAATCAAAATATGGTTCCAGAATCGAAGGATGAAATTAAAGAAAGAGATCC
>GCA_905147745_Antp_LR990528.1_11833884_11834062
AGGAAGCGGGGTCGGCAAACCTACACCCGGTACCAGACGCTCGAGCTGGAGAAGGAGTTTCACTTCAACCGGTACCTGACGCGAAGGAGACGGATCGAGATCGCGCACGCGCTCTGCCTCACCGAGCGCCAGATCAAGATCTGGTTCCAGAACCGCCGCATGAAGTGGAAGAAGGAGAACA
>GCA_905147745_ftz_LR990528.1_11930139_11930317
TCGAAGCGGACGCGGCAAACTTACACAAGATTTCAAACTCTGGAATTGGAGAAGGAGTTCCATTTcaacaaatatctatctagaCGGAGAAGAATAGAAGTCTCACATGCATTGGGACTAACGGAGCGGCAGATCAAAATCTGGTTTCAAAATAGACGAATGAAAGCTAAGAAAGATGGGA
>GCA_905147745_Scr_LR990528.1_11998560_11998747
ACGAAGCGTCAGAGGACGTCGTACACCCGGTACCAGACGCTCGAGCTGGAGAAAGAGTTCCACTTCAACCGGTACCTGACGCGGAGGAGACGGATCGAGATCGCGCATGCGCTCTGCCTCACCGAGCGCCAGATCAAGATCTGGTTCCAGAACCGCCGCATGAAGTGGAAGAAGGAGCACA
>GCA_905147745_Dfd_LR990528.1_12073367_12073545
ATTGTCCTTCTTCCATTTCATCCGTCTGTTCTGGAACCATATTTTGATTTGCCTCTCGGATAAGACTAGAGTGTGTGCTATCTCTATTCTTCTTCTTCGCGTTAGGTATCTGTTGTAGTGGAATTCTTTCTCAAGCTCTAGTATTTGGTGTCTTGTGTAGGCTGTGCGTTGGCGTTTTGGT
>GCA_905147745_zen_LR990528.1_12162899_12163083
ACAAAACGAGCTCGTACTGCTTACACCAGCTCACAGCTTGTTGAGTTGGAAAATGAGTTCCACCAAAACCGATATCTCTGCCGCCCAAGACGTATTGAACTCGCCAACTACTTGCAACTTTCGGAgcgacaaataaaaatatggttcCAGAACAGAAGGATGAAGTATAAGAAagataaca
>GCA_905147745_ShxD_LR990528.1_12167143_12167330
GGCAAGCGCAAGCGCACCGTTTTTACTACCGAACAAATAGAAGCTTTAGAAGAAAtcttcaaaacaaaacagtacGTCAGCCGCGAAGACCGACAAGTGATAGTGAATAAATTGCAACTAAATGACAAAGTTGTCAAAATATGGTTCCAAAATCGAAGGTTGAAAATCAAAAGGATGCAAG
>GCA_905147745_ShxC_LR990528.1_12169496_12169659
caaaagcgGGTGCGGACTGCCTTCTCGACCAACCAATTGAAGGTTTTGGAAAAAATGTACTCCCGTCATAAGTACATCGATGCAGAGAAACGTGCCCAGCTCGCAAACGCCTTGGATATTGGCGACAAATGTATCAAAATCTGGTTCCAAAACAGGAGAATGAAGGAGAAGAAGGAATCAT
>GCA_905147745_ShxB_LR990528.1_12172479_12172657
AGTgctctctttcttttctttcattctGCGATTCTGGAACCATATTTTTACAGCTCTTTCTGGAATGTTCAACGCCTGGGCTACTTCTTTACGATGAGCGTTTCCGATGTAAGGAAACTTTTTGAACTGATTCTCCAAATAGTGTACTTGATCAGTTGTGAAAGCACTTCTGAATCTTTTG
>GCA_905147745_ShxA_LR990528.1_12177241_12177419
ACGGTCCTTCTTTTCCTTCATGCGGCGGTTTTGGAACCAGATCTTGATTGTGCGCTCGTTCAGGCGTAGAATTTCGGCTAGTTCGATTCTTCGAGCGCGATCTAAGTAGCGTGTCCTGGCATACTCCTGTTCCAAATCCATCATCTGTTGGCTTGTGAATGCAGTTCTGAtgcgcttttgt
>GCA_905147745_Pb_LR990528.1_12279126_12279265
CCTCGACGACTACGCACTGCTTACACTAACACACAACTATTGGAATTGGAGAAAGAGTTTCACTTCAACAAGTACCTGTGCCGACCGAGAAGAATTGAGATCGCAGCTTCATTAGATCTTACTGAGAGACAGGttcgtttaaaaataatcatttgaatatgtttttttttcattaggaatt
>GCA_905147745_Ro_LR990528.1_12448294_12448385
tggtgtacttacaggtttacctctgcctaacccttaggggaaaacaggcgtgatgttatgtttttaatatttactgtagtttcttttttcaGGTGTGAATTAGCATCTGCTCTTTCGCTCAGCGAAACTCAGGTCAAGATATGGTTTCAAAATCGAAGAGCTAAAGACAAAAGGATTGAAA
>GCA_905147785_lab_LR990495.1_741416_741594
AACAACACAGGCCGAACAAACTTCACAAACAAACAGCTCACAGAACTAGAGAAAGAGTTCCACTTCAACAAGTACTTGACCAGAGCGAGAAGGATAGAAATAGCGTCCGCCTTACAACTGAACGAGACACAAGTTAAGATATGGTTTCAGAACAGAAGGATGAAACAGAAGAAGAGGATCA
>GCA_905147785_Abd-B_LR990495.1_6640901_6641079
GTGCGTAAAAAACGCAAACCGTACTCGAAGTTCCAGACTCTCGAACTAGAGAAGGAGTTCCTCTTCAACGCTTACGTATCGAAACAGAAGAGGTGGGAACTCGCACGAAACCTCAATCTGACCGAGAGACAAGTCAAAATATGGTTTCAGAACAGACGAATGAAGAACAAGAAGAACTCGC
>GCA_905147785_abd-A_LR990495.1_6874103_6874287
CGAAGGCGGGGCCGCCAGACCTACACGAGGTTCCAAACGCTAGAACTAGAAAAGGAATTCCACTTCAACCATTACCTGACACGCCGGCGTAGGATAGAGATTGCTCACGCACTCTGCCTTACAGAGAGACAGATCAAAATATGGTTCCAGAACCGACGCATGAAATTAAAGAAAGAGCTCC
>GCA_905147785_Ubx_LR990495.1_7063079_7063263
AGAAGACGAGGAAGACAAACGTACACTAGATATCAAACACTAGAGTTAGAGAAAGAGTTCCATACGAATCACTACCTCACTCGGAGGAGACGCATAGAGATGGCCCATGCGCTATGTCTGACGGAGCGACAGATCAAAATATGGTTCCAAAATCGAAGGATGAAATTAAAGAAAGAAATCC
>GCA_905147785_Antp_LR990495.1_7286698_7286876
AGGAAGCGAGGACGGCAAACCTACACCCGATACCAGACGCTCGAGCTGGAGAAAGAGTTCCACTTCAACCGGTACCTGACGAGGAGGAGACGGATCGAGATCGCGCACGCGCTGTGCCTCACCGAGAGACAGATCAAGATCTGGTTCCAGAACCGACGCATGAAGTGGAAGAAGGAGAACA
>GCA_905147785_ftz_LR990495.1_7354947_7355125
TCTAAGAGAACCAGACAAACCTACACAAGATTTCAGACGCTGGAATTGGAAAAAGagtttcatttcaataaatatctatcaaGAAGAAGGCGAATAGAAGTTTCCCATGCATTGGGTTTGACGGAAAGgcaaattaaaatttggtttCAAAACCGAAGAATGAAAGCAAAAAAGGATGGTA
>GCA_905147785_Scr_LR990495.1_7405051_7405238
ACGAAGCGTCAGCGGACGTCATACACCCGATACCAGACGCTCGAGCTGGAGAAAGAGTTCCACTTCAACCGGTACCTGACGAGGAGGAGACGGATCGAGATCGCGCACGCGCTGTGCCTCACCGAGAGACAGATCAAGATCTGGTTCCAGAACCGACGCATGAAGTGGAAGAAGGAGCATA
>GCA_905147785_Dfd_LR990495.1_7459506_7459684
gttgtcCTTCTTCCATTTCATCCGCCTGTTTTGaaaccatatttttatttgtcgcTCTGATAGGACTAGAGTGTGGGCTATTTCTATTCGTCTTCTTCTCGTTAAATATCTGTTATAGTGGAattccttctccagttctaATATTTGGTGTCGTGTGTAGGCTGTGCGCTGCCGTTTTGGT
>GCA_905147785_zen_LR990495.1_7511412_7511590
acaaagCGTGCTCGAACAGCATACACCAGCTCACAGTTGGTTGAATTGGAAAACGAATTTCACCAGAACCGTTACCTATGTCGGCCTAGACGCATTGAACTCGCCAACTACCTACAACTATCGGAGCGGCAGATCAAGATCTGGTTTCAAAACAGGCGTATGAAATACAAGAAGgacaata
>GCA_905147785_ShxD_LR990495.1_7515129_7515310
CGAAAACGCAAAAGGACCATGTTCACtacagaacaaatagaaaCATTAGAAgaaattttcaaatcgaaGCCATACATCAACCGTGATGACAGACAAGTGTTGGTACAAAAGTTGCAAGTTAGCGATAAATCTGTAAAAGTATGGTTCCAAAACCGTCGTCTAAAGGGTAAAAGGAACGAGC
>GCA_905147785_ShxC_LR990495.1_7516675_7516856
CCTAAAAGGGTCCGTACGGCTTACACTACTGACCAATTGCGATcattggaaaaaatatataccagCCACAAGTATATAACAACAGAAAGCCGCAAAGAGCTAGCAAAATCCTTAAACATCGGAGAGAAATGCATCAAAATATGGTTCCAGAACAGAAGAATGAAAGAGAAGAGGGAATCAT
>GCA_905147785_ShxB_LR990495.1_7518727_7518917
TGCGTCTTTCTTTTCCTTCATTCTGCGATTTTGAAACCAGATTTTGACTGCTCTTTCTGGTATATTGAGAGTCATTGCCACCTCTTTACGATGACCATTGCCAATGTAAGGAAATTTCTTGAATTGTTTTTCTAAATAGTAAATTTGGTCTGTAGTAAAGGCACTTCTAAATCTTTTACCC
>GCA_905147785_ShxA_LR990495.1_7524880_7525064
AGCCCTGTCCTTCTTTTCCTTCATGCGACGGTTCTGAAACCAGATTTTAATGGTGCGTTCGTTTAAACGCAGTGATTCGGCAAGCTCAATTCGGCGAGCGCGATCAAGGTATCGCGTCCTGGCGTACTCCTGTTCGAGTTCCATCATCTGCTGGCTTGTAAAAGCTGTTCTAATACGCTTC
>GCA_905147785_Pb_LR990495.1_7602921_7603045
CCACGGAGACTACGAACGGCTTATACGAACACCCAGTTATTGGAGTTGGAGAAGGAGTTTCATTTCAACAAATACCTTTGTCGACCGAGAAGAATTGAAATTGCCGCTTCCCTGGACCTTACCGAACGACAGGTAAAAATagatgtttaataatatttatacacattgaagtaggtatacc
>GCA_905147785_Ro_LR990495.1_7728857_7728963
tatatcaATATGGGCATTACTTACCAAATGGTAAATAGAAGATCTTTGGActcataactaaataaaatatgataaacaatattatttactaggtGCGAATTAGCATCAACCCTATCGCTGAGCGAGACACAAGTGAAGATTTGGTTCCAAAATAGAAGAGCAAAAGACAAGAGGATCGAGA
>GCA_905147795_lab_LR990599.1_6833896_6834074
GAtccttttcttttgtttcattcGTCGATTCTGAAACCAGATCTTGACTTGCGTCTCATTCAGTTGTAGGGCGGAGGCTATTTCTATCCTTCTCGCTCGCGTGAGGTATTTGTTGAAGTGGAATTCCTTTTCCAGTTCTGTAAGTTGTTTGTTGGTGAAGTTGGTTCTGCCGGTGTTGTTC
>GCA_905147795_Ro_LR990590.1_8377123_8377205
CTAATTAATACTTTCCTTATAATCAATTTCATGAACACTTGTTTGTACACATAGACTAGAGGTGTtccttaaaacaattttattttttgcagaTGTGAATTAGCGTCCGCCTTATCACTTAGCGAAACACAAGTTAAAATCTGGTTTCAAAACAGAAGGGCAAAAGACAAAAGAATTGAGA
>GCA_905147795_Abd-B_LR990590.1_8005552_8005730
CGAATTCTTCTTGTTCTTCATTCGTCTGTTCTGAAACCATATTTTCACCTGCCGCTCCGTCAAGTTTAGGTTTCGTGCGAGCTCCCATCTCTTCTGCTTCGACACGTATGCATTAAAAAGGAACTCTTTTTCTAATTCAAGGGTTTGGAACTTTGAATATGGCTTGCGTTTTTTCCGCACG
>GCA_905147795_abd-A_LR990590.1_7826432_7826616
CAATTCTTTCTTTAGTTTCATTCGTCGATTCTGaaaccatatttttatttgcctcTCTGTGAGGCAGAGGGCGTGTGCGATCTCTATCCTGCGTCTGCGCGTCAAATAATGGTTGAAATGGAATTCCTTTTCAAGTTCTAGCGTTTGGAATCTTGTGTAAGTCTGTCGACCCCTCCGCCGT
>GCA_905147795_Ubx_LR990590.1_7656864_7657048
TATCTCTTTCTTTAACTTCATCCTTCGATTCTGAAACCATATTTTTATCTGTCGCTCCGTGAGACAGAGCGCGTGGGCCATTTCGATACGTCTCCTTCGCGTGAGGTAGTGGTTCGTGTGGAATTCTTTCTCTAATTCTAACGTCTGATATCTTGTGTACGTTTGTCTCCCTCGTCTTCTG
>GCA_905147795_Antp_LR990590.1_7433087_7433265
ATTCTCTTTCTTCCACTTCATGCGCCGGTTCTGGAACCAGATCTTGATCTGCCTCTCGGTGAGACAGAGGGCGTGGGCGATTTCGATTCGTCGTCTCCTCGTCAGGTACCGGTTGAAATGGAACTCCTTTTCCAGCTCGAGGGTCTGGTATCGCGTGTACGTCTGCCGTCCCCGCTTCCGT
>GCA_905147795_ftz_LR990590.1_7369925_7370103
ATCTTTCTTTGCTTTCATTCTGCGGTTTTGGAACCAGATCTTTATCTGCCGCTCCGTAAGGCCTAGGGCATGTGATACTTCTATCCTCCGACGCCTTGAAAGATACTTGTTGAAGTGGAACTCCTTTTCTAATTCTAGTGTTTGAAACCTTGTGTATGTTTGTCTTGTACGCTTTGATCCC
>GCA_905147795_Scr_LR990590.1_7322412_7322599
GTGTTCCTTCTTCCACTTCATGCGCCGGTTCTGGAACCAGATCTTGATCTGCCTCTCGGTGAGACAGAGGGCGTGGGCGATTTCGATCCGTCGTCTCCTCGTAAGGTACCGGTTGAAGTGAAACTCCTTTTCCAACTCAAGTGTTTGGTATCGGGTGTAGGACGTTCTCTGTCGCTTTGTC
>GCA_905147795_Dfd_LR990590.1_7257136_7257314
CCAAAACGACAGCGGACAGCCTACACTAGACACCAAATATTAGAATTGGAAAAAGAATTTCATTACAATCGCTATCTGACAAGAAGGAGACGAATAGAGATAGCACATACTCTAGTCCTCTCAGAACGGCAGATCAAAATTTGGTTCCAAAACAGACGAATGAAATGGAAGAAAGACAACA
>GCA_905147795_zen_LR990590.1_7181959_7182143
attatcttttttatacttCATCCGTCGATTCTGAAACCATATCTTAATCTGACGCTCAGATAGATGTAAGTAATTTGCCAGTTCGATGCGACGAGGGCGACACAGGTAGCGGTTTTGATGAAATTCGTTCTCAAGTTCTACTAACTGTGAACTTGTATAAGCAGTTCTAGCTCTCTTCGTG
>GCA_905147795_ShxD_LR990590.1_7180343_7180524
AAGAAACGTACCCGTACGATGTTCACAACTGAACAAATTATATCCATGGAGCAAATCTTTAAATCCAGACCTTACATCTGCCATGATGAGAGACAAGAACTatctcttaaattaaatatcagtgAGAGGGCGATCAAAGTCTGGTTTCAGAACAGACGGCGAATGTCCGAGAGGAGAGAGA
>GCA_905147795_ShxC_LR990590.1_7176474_7176646
TTCCTTCTTCTCCTTCATTCTTCTGTTTTGAAACCAGACTTTGACACATTTGTCACTGACATTCAGTCGTTTTGCGAGTTCGTGGCGCCCTTCGgcatctatatatttttttcgcttGTATGCATCTTCTAATACATGTAATTGATCAGTCGTGTAGGCTGTGCGCATCCGTTTATTCTTC
>GCA_905147795_ShxB_LR990590.1_7174720_7174889
TCTAGAAGATTGAGGAGTTCATTTACAACTGAACAACTTAACTATTTGGaaagtgaatttaaaaaattcccTTATATAGGAAATGTTAATCGACAAGAATTGTCCAAAAATTTGAATCTTCCTGAGAGGGCAATAAAAATCTGGTTCCAAAATAGaagaatgaaagaaaaaaaggaaTCAA
>GCA_905147795_ShxA_LR990590.1_7170324_7170502
CCAAAACGTGTTCGTACAGCTTTTACAACGCAACAAATGATGGAACTGGAACTCGAGTACGCTAGAACGAGGTATTTGGATCGCAACCGGCGGATTGAACTATCCGATTCATTACACTTGAGTGAGAAAACGATCAAAGTCTGGTTCCAAAACAGGCGTATGAAAGATAAGAAAGACAGAG
>GCA_905147795_Pb_LR990590.1_7085463_7085608
GAACATGAAACTCACCTGTCTCTCTGTAAGGTCAAGGGAAGCGGCGATTTCAATTCTTCTCGGCCTGCATAGGTacttattgaagtgaaactctTTTTCTAGTTCTAAAAGTTGTGTGTTTGTATATGCTGTGCGTAGCCTTCGGGGTAGTCcattttctgtaaaataaaaattgtaatat
>GCA_905147815_lab_LR990614.1_1463942_1464120
AACAACACTGGCCGCACCAACTTCACCAACAAACAACTCACCGAACTCGAAAAAGAATTCCACTTCAATAAGTATTTAACAAGAGCGAGAAGAATCGAAATTGCATCCGCTTTACAACTCAACGAAACCCAAGTAAAGATTTGGTTTCAAAACAGACGGATGAAACAAAAGAAAAGGATTA
>GCA_905147815_Abd-B_LR990614.1_25472323_25472501
GTGCGTAAAAAACGCAAACCCTACTCTAAGTTCCAGACCCTCGAACTAGAGAAAGAGTTCCTGTTTAACGCGTACGTATCGAAACAAAAGAGATGGGAGCTGGCGAGGAATCTTAACCTAACAGAGAGGCAGGTGAAGATATGGTTCCAGAACAGACGGATGAAGAACAAGAAGAATTCGC
>GCA_905147815_abd-A_LR990614.1_25898729_25898913
CGGAGGCGGGGACGGCAAACCTACACGAGGTTCCAAACACTAGAACTAGAAAAGGAATTCCACTTCAACCACTATCTGACTCGCCGGCGCAGGATAGAGATCGCACACGCGCTGTGCCTCACGGAGAGACAGATCAAAATATGGTTCCAGAATCGACGCATGAAATTAAAGAAAGAGCTGC
>GCA_905147815_Ubx_LR990614.1_26261908_26262092
AGAAGACGGGGAAGACAAACTTACACTAGATATCAAACGCTAGAGTTAGAGAAAGAGTTCCACACGAATCACTACCTCACGCGGAGGAGACGCATAGAGATGGCGCACGCGCTCTGCCTGACGGAGCGACAAATCAAAATATGGTTTCAGAATCGAAGGAtgaaattaaagaaagaaattc
>GCA_905147815_Antp_LR990614.1_26719287_26719465
AGAAAGCGGGGACGGCAAACCTACACTCGGTATCAGACCCTGGAGCTGGAGAAGGAGTTCCACTTCAACCGGTACCTGACGCGGAGGAGACGGATCGAGATCGCGCACGCGCTCTGCCTCACCGAGCGCCAGATCAAGATCTGGTTCCAGAACCGCCGCATGAAGTGGAAGAAGGAGAACA
>GCA_905147815_ftz_LR990614.1_26866472_26866650
TCCAAGAGAACAAGACAGACCTATACAAGATTCCAAACCTTGGAATTGGAGAAAGAGTTCCATTTCAACAAGTATCTATCAAGGCGAAGGAGAATAGAAGTTTCACATGCCTTAGGATTGACAGAAAGACAAATTAAGATTTGGTTCCAAAACCGAAGGATGAAAGCAAAGAAAGACGGCA
>GCA_905147815_Scr_LR990614.1_26968698_26968885
ACGAAGCGCCAGAGGACGTCGTACACGCGGTACCAGACCCTGGAGCTGGAGAAGGAGTTCCACTTCAACCGGTACCTGACGCGGAGGAGACGGATCGAGATCGCGCATGCGCTCTGCCTCACCGAGCGCCAGATCAAGATCTGGTTCCAGAACCGTCGCATGAAATGGAAGAAGGAGCACA
>GCA_905147815_Dfd_LR990614.1_27080295_27080473
ATTATCCTTCTTCCACTTCATCCGTCTATTTTGAAACCAGATTTTGATCTGTCTCTCTGACAAGACTAGAGTGTGCGCTATctcaattcttcttcttcttgttaGGTACCTGTTGTAGTGAAATTCTTTCTCGAGTTCTAATATTTGGTGTCTTGTGTAGGCAGTCCGTTGACGCTTCGGT
>GCA_905147815_zen_LR990614.1_27211158_27211342
ACCAAGAGAGCTCGAACAGCGTACACCAGCTCCCAACTTGTCGAATTGGAAAATGAATTTCATCAAAACCGTTATCTCTGCAGACCAAGACGTATCGAACTCGCCAATTATTTACAATTATCGGAGCGGCAAATTAAAATCTGGTTCCAGAACAGAAGAATGAAATATAAGAAAGATAACA
>GCA_905147815_ShxD_LR990614.1_27213345_27213514
GGTCCTTAAAAGCAATTGCCAAACGCAAACGTACTGTGTTCACTACAGAACGAGATCTTTAGTACTAAGCCTTACATCAGCCGTGAAGACAGACAGATTTTAGTCGAAATATTGCAAATCAATgataaagcaattaaaatatggtTTCAAAATCGCCGAATGAAGGGGAAAAGAATACCTG
>GCA_905147815_ShxC_LR990614.1_27216012_27216199
cctaCACGTGCTCGTACAGTTTTCTCAACAGACCAACTAAGAGCATTGGAGAAAACATTTTCCCGCTCCAAATACATAGATTCTAAACACCGTAGAGAACTGGCCAGGTCCCTAAACATCGGCGACAAATGCATCAAAATATGGTTTCAGAACAGGAGAATGAAAGAGAAGAGAGAATCGA
>GCA_905147815_ShxD_LR990614.1_27218542_27218720
TGCAAACGAAAACGTACTGTGTTCACGACAGAACAAGTTGCCGCACTTGAAGAGATCTTTAGTACTAAGCCTTACATCAGCCGTGAAGACAGACAGATTTTAGTCGAAAAATTGCAAATCAATGATAAGGCAATTAAAATATGGTTTCAAAATCGACGATTGAAGGGGAAAAGAATAACTC
>GCA_905147815_ShxC_LR990614.1_27221173_27221360
cctaCACGTGCTCGTACAGTTTTCTCAACAGACCAACTAAGAGCATTGGAGAAAACATTTTCCCGCTCCAAATACATAGATTCTAAACACCGTAGAGAACTGGCCAGGTCCCTAAACATCGGCGACAAATGCATCAAAATATGGTTTCAGAACAGGAGAATGAAAGAGAAGAGAGAATCGA
>GCA_905147815_ShxD_LR990614.1_27227462_27227640
TGCAAACGAAAACGTACTGTGTTCACGACAGAACAAGTTGCCGCACTTGAAGAGATCTTTAGTACTAAGCCTTACATCAGCCGTGAAGACAGACAGATTTTAGTCGAAAAATTGCAAATCAATGATAAGGCAATTAAAATATGGTTTCAAAATCGACGATTGAAGGGGAAAAGAATAACTC
>GCA_905147815_ShxC_LR990614.1_27230093_27230280
cctaCACGTGCTCGTACAGTTTTCTCAACAGACCAACTAAGAGCATTGGAGAAAACATTTTCCCGCTCCAAATACATAGATTCTAAACACCGTAGAGAACTGGCCAGGTCCCTAAACATCGGCGACAAATGCATCAAAATATGGTTTCAGAACAGGAGAATGAAAGAGAAGAGAGAATCGA
>GCA_905147815_ShxD_LR990614.1_27236369_27236547
TGCAAACGAAAACGTACTGTGTTCACGACAGAACAAGTTGCCGCACTTGAAGAGATCTTTAGTACTAAGCCTTACATCAGCCGTGAAGACAGACAGATTTTAGTCGAAAAATTGCAAATCAATGATAAGGCAATTAAAATATGGTTTCAAAATCGACGATTGAAGGGGAAAAAAATAACTC
>GCA_905147815_ShxC_LR990614.1_27238999_27239186
cctaCACGTGCTCGTACAGTTTTCTCAACAGACCAACTAAGAGCATTGGAGAAAACATTTTCCCGCTCCAAATACATAGATTCTAAACACCGTAGAGAACTGGCCAGGTCCCTAAACATCGGCGACAAATGCATCAAAATATGGTTTCAGAACAGGAGAATGAAAGAGAAGAGAGAATCGA
>GCA_905147815_ShxD_LR990614.1_27241533_27241711
TGCAAACGAAAACGTACTGTGTTCACGACAGAACAAGTTGCCGCACTTGAAGAGATCTTTAGTACTAAGCCTTACATCAGCCGTGAAGACAGACAGATTTTAGTCGAAAAATTGCAAATCAATGATAAGGCAATTAAAATATGGTTTCAAAATCGACGATTGAAGGGGAAAAAAATAACTC
>GCA_905147815_ShxC_LR990614.1_27244573_27244760
cctaCACGTGCTCGTACAGTTTTCTCAACAGACCAACTAAGAGCATTGGAGAAAACATTTTCCCGCTCCAAATACATAGATTCTAAACACCGTAGAGAACTGGCCAGGTCCCTAAACATCGGCGACAAATGCATCAAAATATGGTTTCAGAACAGGAGAATGAAAGAGAAGAGAGAATCGA
>GCA_905147815_ShxD_LR990614.1_27250855_27251033
TGCAAACGAAAACGTACTGTGTTCACGACAGAACAAGTTGCCGCACTTGAAGAGATCTTTAGTACTAAGCCTTACATCAGCCGTGAAGACAGACAGATTTTAGTCGAAAAATTGCAAATCAATGATAAGGCAATTAAAATATGGTTTCAAAATCGACGATTGAAGGGGAAAAAAATAACTC
>GCA_905147815_ShxC_LR990614.1_27253507_27253673
ctaCACGTGCTCGTATAGTTTTCTCAACAGACCAACTAAGAGCATTGGAGAAAACATTTTTTCCGCTCCAAATACATAGATTCTAAACACCGTAGAGAACTGGCCAGGTCCCTAAACATCGGCGACAAATGCATCAAAATATGGTTTCAGAACAGGAGAATGAAAGAGAAGAGAGAATCGA
>GCA_905147815_ShxD_LR990614.1_27256017_27256195
TGCAAACGAAAACGTACTGTGTTCACTACAGAACAAGTTGCCGCACTTGAAGAGATCTTTAGTACTAAGCCTTACATCAGCCGTGAAGACAGACAGATTTTAGTCGAAAAATTGCAAATTAATGATAAGGCAATTAAAATATGGTTTCAAAATCGACGATTGAAGGGGAAAAGAATAACTC
>GCA_905147815_ShxC_LR990614.1_27258647_27258834
cctaCACGTGCTCGTATAGTTTTCTCAACAGACCAACTAAGAGCATTGGAGAAAACATTTTCCCGCTCCAAATACATAGATTCTAAACACCGTAGAGAACTGGCCAGGTCCCTAAACATCGGCGACAAATGCATCAAAATATGGTTTCAGAACAGGAGAATGAAAGAGAAGAGAGAATCGA
>GCA_905147815_ShxD_LR990614.1_27261180_27261358
TGCAAACGAAAACGTACTGTGTTCACTACAGAACAAGTTGCCGCACTTGAAGAGATCTTTAGTACTAAGCCTTACATCAGCCGTGAAGACAGACAGATTTTAGTCGAAAAATTGCAAATCAATGATAAGGCAATTAAAATATGGTTTCAAAATCGACGATTGAAGGGGAAAAGAATAACTC
>GCA_905147815_ShxC_LR990614.1_27264205_27264392
cctaCACGTGCTCGTACAGTTTTCTCAACAGACCAACTAAGAGCATTGGAGAAAACATTTTCCCGCTCCAAATACATAGATTCTAAACACCGTAGAGAACTGGCCAGGTCCCTAAACATCGGCGACAAATGCATCAAAATATGGTTTCAGAACAGGAGAATGAAAGAGAAGAGAGAATCGA
>GCA_905147815_ShxD_LR990614.1_27266736_27266914
TGCAAACGAAAACGTACTGTGTTCACTACAGAACAAGTTGCCGCACTTGAAGAGATCTTTAGTACTAAGCCTTACATCAGCCGTGAAGACAGACAGATTTTAGTCGAAAAATTGCAAATCAATGATAAGGCAATTAAAATATGGTTTCAAAATCGACGATTGAAGGGGAAAAGAATAACTC
>GCA_905147815_ShxD_LR990614.1_27272206_27272381
TGCAAACGAAAACGTACTGTGTTCACGACAGAACAAGTTGCCGCACTTGAAGAGATCTTTAGTACTAAGCCTTACATCAGCCGTGAAGACAGACAGATTTTAGTCGAAAAATTGCAAATCAATGATAAGGCAATTAAAATATGGTTTCAAAATCGACGATTGAAGGGGAAAAGAATAACTC
>GCA_905147815_ShxC_LR990614.1_27274521_27274699
CCTAAACGTGCTCGTACAGCTTTCTCAACAGACCAACTAAGAGCATTGGAGAAAACATTTTCCCGCTCCAAATACATAGATTCTGAACGCCGTAGAGAACTGACCAGGTCCCTAAACACCGGCGACAAATGCATCAAAATATGGTTCCAGAACAGGAGAATGAAAGAGAAGAGAGAATCGA
>GCA_905147815_ShxD_LR990614.1_27277922_27278106
TGCAAACGAAAACGTACTGTGTTTACTACAGAACAAGTTGCCGCACTTGAAGAGATCTTTAGTGCTAAGCCTTACATCAGCCGTGAAGACAGTCAGATTTTAGTCGAAAAATTGCAAATCAATGATAAGGCAATTAAAATATGGTTTCAAAATCGACGATTGAAGGGGAAAAGAATGACTG
>GCA_905147815_ShxD_LR990614.1_27283397_27283575
CGCAAACGCAAACGTACTGTGTTCACTACAGAACAAGTTGCCGCACTTGAAGAGATCTTTAGTACTAAGCCTTACATCAGCCGTGAAGACAGACAGATTTTAGTTGAAAAATTGCAAATCAATGATAAGGCAATCAAAATATGGTTTCAAAATCGACGATTGAAGGGGAAAAGAATGACTG
>GCA_905147815_ShxC_LR990614.1_27286122_27286306
cctaAACGTGCTCGCACAGCCTTCTCAACAGACCAACTAAGAGCATTGGAGAAAACATTTTCCCGCTGCAAATACATAGATTCTGAACACCGTAGAGAACTGGCCAGGTCCCTAAACATCGGCGACAAATGCATCAAAACATGGTTTCAGAACAGGAGAATGAAAGAGAAGAGAGAATCGT
>GCA_905147815_ShxB_LR990614.1_27289071_27289246
GGTTTCTTTCTTTTCCTTCATTCTGCGGTTTTGGAACCATATCTTGACGGCCCTCTCAGGTATGTTCAAAGCTATCGCTACTTCTTTTCGGTGAGCGTTACCGATGTACGGAAATTTTTTGAACTGCTTTTCCAAATAATGGACTTGATCTGTTGTAAAAGCGCTTCTGAACCTCTTCACT
>GCA_905147815_ShxA_LR990614.1_27294827_27295005
CGCTCTATCTTTCTTTTCCTTCATACGTCGATTCTGGAACCATATTTTAATTGTTCGCTCGTGCAATCTGAGTATATCTGCGAGTTCTATACGTCGAGCTCGGTCTAAGTAACGGTTTCTTGTGTATTCTTGTTCTAGTTCCATCATCTGTTGGCTGGTGAATGCTGTTCTGATCCGCTTC
>GCA_905147815_Pb_LR990614.1_27480592_27480689
CCGAGAAGATTACGTACAGCGTACACGAACACACAGCTATTAGAATTGGAAAAGGAATTCCACTTCAACAAGTACCTGTGTCGACCTAGAAGAATTGAAATCGCCGCTTCATTAGACCTAACTGAGAGACAGGTGAATACCCCAAAATAAACACACGTTATTTCTTGTCAAGGATCCAGGC
>GCA_905147815_Ro_LR990614.1_27778094_27778248
CATTTGAGTACATATTGACTTTTATACCAATTACACACACGAGGGGTTTCAGAGGCATTCGGATAACTAATTACCGTCAATTATTTTCTTAGGTGTGAACTAGCATCTGCCTTGTCACTGAGTGagacacaagtaaaaatatggTTTCAAAACCGAAGAGCCAAAGACAAAAGGATTGAAA
>GCA_905163395_lab_LR990860.1_16444039_16444217
AATTCTTTTTTTCTGCTTCATTCTTCTATTCTGAAACCATATTTTCACTTGAGTTTCATTCAGTTGTAATGCTGAAGCTATCTCTATTCTTCTGGCTCTAGTTAAGTATTTGTTGAAGTGGAACTCTTTCTCAAGTTCTGTTAGTTGTTTGTTGGTGAAATTTGTTCTGCCCGTGTTGTTA
>GCA_905163395_Abd-B_LR990860.1_6355922_6356100
agagttttttttatttttcatcctTCGATTCTGAAACCATATTTTCACTTGTCTCTCCGTTAGATTCAAATTCCGTGCGAGCTCCCACCTCTTCTGTTTTGATACGTAAGCGTTGAAAAGGAACTCTTTCTCTAGTTCAAGGGTTTGAAACTTAGAGTAAGGTTTGCGTTTTTTGCGAACC
>GCA_905163395_abd-A_LR990860.1_6069565_6069749
TAGTTCTTTCTTTAATTTCATGCGGCGGTTCTGAAACCATATCTTTATCTGTCTCTCTGTCAGGCAGAGCGCGTGTGCGATCTCTATCCTACGTCGACGCGTCAGGTAATGATTGAAGTGGAATTCCTTTTCTAGTTCTAATGTCTGGAACCTTGTGTAAGTTTGCCGCCCCCGCCTTCGT
>GCA_905163395_Ubx_LR990860.1_5793386_5793570
AATTTCTTTCTTTAACTTCATCCGCCGATTCTGGAACCATATTTTGATCTGTCGTTCCGTGAGACAGAGTGCGTGCGCCATTTCTATACGTCTCCTCCGCGTGAGGTAGTGATTCGTGTGGAACTCTTTCTCTAACTCTAGCGTTTGATATCTAGTGTACGTTTGTCTTCCTCGTCTTCTC
>GCA_905163395_Antp_LR990860.1_5474681_5474859
GTTCTCCTTCTTCCACTTCATACGCCGGTTTTGGAACCAGATTTTTATCTGGCGTTCGGTGAGGCAGAGCGCATGCGCGATCTCGATCCTTCTCCTTCGCGTCAGATACCGGTTGAAGTGGAACTCCTTCTCCAGCTCGAGCGTCTGGTACCGCGTGTACGTTTGCCGTCCTCGCTTCCTC
>GCA_905163395_ftz_LR990860.1_5367785_5367963
ATCTTTCTTTGCCTTCATTCTTCTGTTCTGAAACCATATTTTGATTTGTCTCTCGGTTAATCCTAAACTATGAGATACCTCTATACGACGTCTCCTTGATAAATACTTGTTAAAGTGAAATTCTTTCTCCAGTTCTAATGTTTGATATCTCGTGTACGTTTGCCTTGTTCTTTTCGATCCT
>GCA_905163395_Scr_LR990860.1_5295085_5295272
GTGCTCCTTCTTCCACTTCATGCGTCGGTTCTGGAACCAGATTTTGATCTGACGTTCGGTGAGGCAAAGCGCGTGTGCGATTTCGATTCTTCTCCTCCGCGTCAGATACCGATTGAAGTGAAATTCCTTCTCCAACTCCAGCGTCTGGTATCGCGTGTATGATGTCCTTTGACGTTTCGTT
>GCA_905163395_Dfd_LR990860.1_5229185_5229363
CCGAAACGCCAACGTACAGCATATACGAGACACCAAATATTAGAATTGGAAAAAGAATTTCACTACAACAGGTATCTAACGAGAAGAAGACGGATAGAAATAGCCCACACTCTAGTCCTATCGGAAAGACAGATCAAAATTTGGTTCCAGAACAGACGGATGAAGTGGAAGAAGGACAACA
>GCA_905163395_zen_LR990860.1_5149652_5149836
ATTATCCTTTTTGTACTTCATCCTTCTGTTTTGAAACCATATCTTTATTTGACGCTCAGAAAGTTGCAGGTAGTTGGCAAGTTCAATCCGTCTAGGCCGACAAAGGTAGCGGTTTTGATGGAACTCATTTTCCAATTCTACCAGCTGGGAGCTGGTATAAGCTGTTCGCGCCCGTTTCGTG
>GCA_905163395_ShxD_LR990860.1_5143252_5143427
CGCAAACGTAAAAGGACTATGTTTACCACAGAACAGATAGCTGTTTTGGAGAATTTCTTTATGAAAAAACCATATATTAGCCGTGAAGAAAGAGTAATGCTTGTGGATGAACTTCAAATCAACGAAAGATCAATCAAAGTGTGGTTTCAAAATAGACGTTTGAAAGATAAGAGAATTG
>GCA_905163395_ShxC_LR990860.1_5140348_5140514
TGATTCCCTTTTCTCCTTCATTCTCCTGTTTTGGAACCAAATTTTAATGTTCTTTTCACCAATGTTTAACGTAGCTGCCAATTCCCTCCGTTTTGCAGCATCAATGTATCTGAAACGTGTGTATGTCTTCTCCAAGGTCTTCAGCTGTTCTGTTGTGAATGCTGTTCTAAGACGCTTTGGT
>GCA_905163395_ShxB_LR990860.1_5137751_5137929
GGAAAACGCTTCAGAAGCGCTTTCACGACGGAGCAAATAAACTATTTAGAGaaagaatttcaaaaattcccatACATCGGAATAGTTCATCGTAAGGAAGTTGCTAGCGCTTTAAACATACCCGAAAAAGCTATAAAGATTTGGTTCCAGAATCGTAGAATGAAGGAAAAGAAAGATACCG
>GCA_905163395_ShxA_LR990860.1_5134010_5134188
CAGAAACGCATTCGTACTGCCTTTACCAGCCAGCAAATGATGGAGTTGGAACAAGAATATTCAAGAAATCGTTACCTGGACCGCCCTCGCCGTTTAGAACTTTCAACTGTCCtcaaattgaatgaacggaCAATTAAGATATGGTTCCAGAACAGACGCATGAAGGAGAAAAAGGATAAAT
>GCA_905163395_Pb_LR990860.1_5030055_5030137
GAATAGGTATGTTACCTGTCTCTCGGTGAGGTCAAGGGAAGCGGCGATCTCGATTCTTCTCGGCCGACACAGATACTTGTTGAAGTGGAATTCTTTCTCCAGCTCGAGTAGCTGGGTGTTCGTGTAAGCTGTTCGCAATCTCCGTGGCAGACCATTTTctgaaacaaattttatttattga
>GCA_905163395_Ro_LR990860.1_4845333_4845511
ttcaagaaactggctgttagtagTTTCAAACAACTATCACACCATTGTGTTTCAAGATACTCACCGATATTGTTGATCCAAGTGCGCCTTCTCAATCCTTTTATCTTTGGCTCTTCGGTTTTGAAACCATATCTTGACTTGTGTTTCACTGAGTGATAATGCTGACGCCAGTTCACACCTA
>GCA_905163415_lab_LR990924.1_20105128_20105306
GATCCTCTTCTTCTGCTTCATCCGCCTGTTCTGGAACCATATCTTGACTTGTGTTTCATTAAGCTGTAAGGCTGATGCTATCTCTATTCTCCTCGCTCGTGTTAGATACTTGTTGAAGTGGAACTCTTTCTCTAGTTCTGTAAGTTGTTTGTTGGTGAAGTTGGTGCGGCCGGTGTTGTTC
>GCA_905163415_Abd-B_LR990924.1_10022449_10022627
TGAGTTCTTCTTGTTCTTCATCCGTCTGTTCTGGAACCATATCTTCACCTGCCTCTCTGTCAGGTTCAGGTTCCGCGCCAACTCCCACCTCTTTTGCTTCGACACGTAAGCGTTGAAGAGGAACTCTTTCTCTAGTTCGAGGGTTTGGAACTTGGAGTAAGGTTTGCGTTTTTTGCGCACA
>GCA_905163415_abd-A_LR990924.1_9725198_9725382
CAGCTCCTTCTTTAACTTCATGCGTCGATTCTGGAACCATATTTTGATCTGTCTCTCTGTGAGGCAGAGCGCGTGTGCGATCTCTATCCTGCGTCGGCGTGTCAGATAGTGGTTGAAGTGGAATTCCTTTTCTAGTTCTAGCGTTTGGAACCTCGTGTATGTCTGTCGGCCCCGCCTTCGT
>GCA_905163415_Ubx_LR990924.1_9466244_9466428
GATCTCTTTCTTTAACTTCATCCTTCGATTCTGGAACCATATTTTGATTTGTCTCTCCGTCAAACAGAGAGCGTGCGCCATTTCTATGCGTCTCCTCCGTGTGAGGTAGTGATTCGTGTGGAACTCTTTCTCTAACTCTAGTGTTTGATATCTAGTGTACGTTTGTCTGCCTCGTCTTCTC
>GCA_905163415_Antp_LR990924.1_9176840_9177018
GTTCTCCTTCTTCCACTTCATGCGGCGGTTCTGGAACCAGATCTTGATCTGGCGCTCCGTAAGGCAGAGCGCGTGCGCGATCTCGATCCGTCTCCTCCGCGTCAGGTACCGGTTGAAGTGGAACTCCTTCTCCAGCTCGAGCGTCTGGTACCGGGTGTAGGTTTGCCGACCCCGCTTCCTT
>GCA_905163415_ftz_LR990924.1_9085178_9085356
ATCTTTCTTAGCTTTCATCCTCCTATTCTGGAACCAGATCTTGATTTGCCGCTCCGTCAGTCCCAGAGCGTGTGAGACTTCTATTCTTCTCCTTCTGGATAGGTACTTGTTGAAGTGGAACTCCTTTTCCAATTCAAGGGTTTGGAATCGAGTGTATGTTTGTCGGGTACGCTTCGAGCCT
>GCA_905163415_Scr_LR990924.1_9020364_9020551
ATGCTCCTTCTTCCACTTCATGCGGCGGTTCTGGAACCAGATCTTGATCTGGCGCTCCGTGAGGCAGAGCGCGTGCGCAATCTCGATCCGTCTCCTCCGCGTCAGGTACCGGTTGAAGTGGAACTCCTTCTCCAGCTCGAGCGTCTGGTACCGCGTGTACGACGTCCTCTGACGCTTCGTC
>GCA_905163415_Dfd_LR990924.1_8948405_8948583
CCGAAACGCCAACGCACCGCCTACACGAGACACCAAATACTAGAACTTGAGAAAGAATTCCACTACAACAGATATCTAACGCGAAGAAGAAGAATAGAGATAGCTCACACTCTAGTCTTGTCCGAAAGGCAAATCAAAATCTGGTTCCAGAACAGACGGATGAAGTGGAAGAAGGACAATA
>GCA_905163415_zen_LR990924.1_8870956_8871140
cTTCTTGTATTTCATTCGCCTATTCTGGAACCATATTTTGATTTGTCGCTCCGAAAGTTGTAAGTAATTGGCCAGTTCGATACGTCTTGGCCGGCAGAGGTATCGATTCTGGTGGAACTCATTTTCCAACTCAACAAGCTGTGAGCTGGTATAGGCTGTCCGAGCTCGCTTCGTGAATCCC
>GCA_905163415_zen_LR990924.1_8849878_8850062
cTTCTTGTATTTCATTCGCCTATTCTGGAACCATATTTTGATTTGTCGCTCCGAAAGTTGTAAGTAATTGGCCAGTTCGATACGTCTTGGCCGGCAGAGGTATCGATTCTGGTGGAACTCATTTTCCAACTCAACAAGCTGTGAGCTGGTATAGGCTGTCCGAGCTCGCTTCGTGAATCCC
>GCA_905163415_zen_LR990924.1_8839462_8839646
cTTCTTGTATTTCATTCGCCTATTCTGGAACCATATTTTGATTTGTCGCTCCGAAAGTTGTAAGTAATTGGCCAGTTCGATACGTCTTGGCCGGCAGAGGTATCGATTCTGGTGGAACTCATTTTCCAACTCAACAAGCTGTGAGCTGGTATAGGCTGTCCGAGCTCGCTTCGTGAATCCC
>GCA_905163415_zen_LR990924.1_8829046_8829230
cTTCTTGTATTTCATTCGCCTATTCTGGAACCATATTTTGATTTGTCGCTCCGAAAGTTGTAAGTAATTGGCCAGTTCGATACGTCTTGGCCGGCAGAGGTATCGATTCTGGTGGAACTCATTTTCCAACTCAACAAGCTGTGAGCTGGTATAGGCTGTCCGAGCTCGCTTCGTGAATCCC
>GCA_905163415_zen_LR990924.1_8818573_8818757
cTTCTTGTATTTCATTCGCCTATTCTGGAACCATATTTTGATTTGTCGCTCCGAAAGTTGTAAGTAATTGGCCAGTTCGATACGTCTTGGCCGGCAGAGGTATCGATTCTGGTGGAACTCATTTTCCAACTCAACAAGCTGTGAGCTGGTATAGGCTGTCCGAGCTCGCTTCGTGAATCCC
>GCA_905163415_zen_LR990924.1_8808157_8808341
cTTCTTGTATTTCATTCGCCTATTCTGGAACCATATTTTGATTTGTCGCTCCGAAAGTTGTAAGTAATTGGCCAGTTCGATACGTCTTGGCCGGCAGAGGTATCGATTCTGGTGGAACTCATTTTCCAACTCAACAAGCTGTGAGCTGGTATAGGCTGTCCGAGCTCGCTTCGTGAATCCC
>GCA_905163415_zen_LR990924.1_8797695_8797879
cTTCTTGTATTTCATTCGCCTATTCTGGAACCATATTTTGATTTGTCGCTCCGAAAGTTGTAAGTAATTGGCCAGTTCGATACGTCTTGGCCGGCAGAGGTATCGATTCTGGTGGAACTCATTTTCCAACTCAACAAGCTGTGAGCTGGTATAGGCTGTCCGAGCTCGCTTCGTGAATCCC
>GCA_905163415_zen_LR990924.1_8783643_8783827
cTTCTTGTATTTCATTCGCCTATTCTGGAACCATATTTTGATTTGTCGCTCCGAAAGTTGTAAGTAATTGGCCAGTTCGATACGTCTTGGCCGGCAGAGGTATCGATTCTGGTGGAACTCATTTTCCAACTCAACAAGCTGTGAGCTGGTATAGGCTGTCCGAGCTCGCTTCGTGAATCCC
>GCA_905163415_zen_LR990924.1_8773227_8773411
cTTCTTGTATTTCATTCGCCTATTCTGGAACCATATTTTGATTTGTCGCTCCGAAAGTTGTAAGTAATTGGCCAGTTCGATACGTCTTGGCCGGCAGAGGTATCGATTCTGGTGGAACTCATTTTCCAACTCAACAAGCTGTGAGCTGGTATAGGCTGTCCGAGCTCGCTTCGTGAATCCC
>GCA_905163415_zen_LR990924.1_8762758_8762942
cTTCTTGTATTTCATTCGCCTATTCTGGAACCATATTTTGATTTGTCGCTCCGAAAGTTGTAAGTAATTGGCCAGTTCGATACGTCTTGGCCGGCAGAGGTATCGATTCTGGTGGAACTCATTTTCCAACTCAACAAGCTGTGAGCTGGTATAGGCTGTCCGAGCTCGCTTCGTGAATCCC
>GCA_905163415_zen_LR990924.1_8752343_8752527
cTTCTTGTATTTCATTCGCCTATTCTGGAACCATATTTTGATTTGTCGCTCCGAAAGTTGTAAGTAATTGGCCAGTTCGATACGTCTTGGCCGGCAGAGGTATCGATTCTGGTGGAACTCATTTTCCAACTCAACAAGCTGTGAGCTGGTACAGGCTGTCCGAGCTCGCTTCGTGAATCCC
>GCA_905163415_zen_LR990924.1_8741928_8742112
cTTCTTGTATTTCATTCGCCTATTCTGGAACCATATTTTGATTTGTCGCTCCGAAAGTTGTAAGTAATTGGCCAGTTCGATACGTCTTGGCCGGCAGAGGTATCGATTCTGGTGGAACTCATTTTCCAACTCAACAAGCTGTGAGCTGGTATAGGCTGTCCGAGCTCGCTTCGTGAATCCC
>GCA_905163415_zen_LR990924.1_8731459_8731643
cTTCTTGTATTTCATTCGCCTATTCTGGAACCATATTTTGATTTGTCGCTCCGAAAGTTGTAAGTAATTGACCAGTTCGATACGTCTTGGCCGGCAGAGGTATCGATTCTGGTGGAACTCATTTTCCAACTCAACAAGCTGTGAGCTGGTATAGGCTGTCCGAGCTCGCTTCGTGAATCCC
>GCA_905163415_zen_LR990924.1_8721043_8721227
cTTCTTGTATTTCATTCGCCTATTCTGGAACCATATTTTGATTTGTCGCTCCGAAAGTTGTAAGTAATTGGCCAGTTCGATACGTCTTGGCCGGCAGAGGTATCGATTCTGGTGGAACTCATTTTCCAACTCAACAAGCTGTGAGCTGGTATAGGCTGTCCGAGCTCGCTTCGTGAATCCC
>GCA_905163415_zen_LR990924.1_8710627_8710811
cTTCTTGTATTTCATTCGCCTATTCTGGAACCATATTTTGATTTGTCGCTCCGAAAGTTGTAAGTAATTGGCCAGTTCGATACGTCTTGGCCGGCAGAGGTATCGATTCTGGTGGAACTCATTTTCCAACTCAACAAGCTGTGAGCTGGTATAGGCTGTCCGAGCTCGCTTCGTGAATCCC
>GCA_905163415_zen_LR990924.1_8700211_8700395
cTTCTTGTATTTCATTCGCCTATTCTGGAACCATATTTTGATTTGTCGCTCCGAAAGTTGTAAGTAATTGGCCAGTTCGATACGTCTTGGCCGGCAGAGGTATCGATTCTGGTGGAACTCATTTTCCAACTCAACAAGCTGTGAGCTGGTATAGGCTGTCCGAGCTCGCTTCGTGAATCCC
>GCA_905163415_zen_LR990924.1_8689842_8690026
cTTCTTGTATTTCATTCGCCTATTCTGGAACCATATTTTGATTTGTCGCTCCGAAAGTTGTAAGTAATTGGCCAGTTCGATACGTCTTGGCCGGCAGAGGTATCGATTCTGGTGGAACTCATTTTCCAACTCAACAAGCTGTGAGCTGGTATAGGCTGTCCGAGCTCGCTTCGTGAATCCC
>GCA_905163415_zen_LR990924.1_8679373_8679557
cTTCTTGTATTTCATTCGCCTATTCTGGAACCATATTTTGATTTGTCGCTCCGAAAGTTGTAAGTAATTGGCCAGTTCGATACGTCTTGGCCGGCAGAGGTATCGATTCTGGTGGAACTCATTTTCCAACTCAACAAGCTGTGAGCTGGTATAGGCTGTCCGAGCTCGCTTCGTGAATCCC
>GCA_905163415_zen_LR990924.1_8668899_8669083
cTTCTTGTATTTCATTCGCCTATTCTGGAACCATATTTTGATTTGTCGCTCCGAAAGTTGTAAGTAATTGGCCAGTTCGATACGTCTTGGCCGGCAGAGGTATCGATTCTGGTGGAACTCATTTTCCAACTCAACAAGCTGTGAGCTGGTATAGGCTGTCCGAGCTCGCTTCGTGAATCCC
>GCA_905163415_zen_LR990924.1_8658431_8658615
cTTCTTGTATTTCATTCGCCTATTCTGGAACCATATTTTGATTTGTCGCTCCGAAAGTTGTAAGTAATTGGCCAGTTCGATACGTCTTGGCCGGCAGAGGTATCGATTCTGGTGGAACTCATTTTCCAACTCAACAAGCTGTGAGCTGGTATAGGCTGTCCGAGCTCGCTTCGTGAATCCC
>GCA_905163415_zen_LR990924.1_8648019_8648203
cTTCTTGTATTTCATTCGCCTATTCTGGAACCATATTTTGATTTGTCGCTCCGAAAGTTGTAAGTAATTGGCCAGTTCGATACGTCTTGGCCGGCAGAGGTATCGATTCTGGTGGAACTCATTTTCCAACTCAACAAGCTGTGAGCTGGTATAGGCTGTCCGAGCTCGCTTCGTGAATCCC
>GCA_905163415_zen_LR990924.1_8637606_8637790
cTTCTTGTATTTCATTCGCCTATTCTGGAACCATATTTTGATTTGTCGCTCCGAAAGTTGTAAGTAATTGGCCAGTTCGATACGTCTTGGCCGGCAGAGGTATCGATTCTGGTGGAACTCATTTTCCAACTCAACAAGCTGTGAGCTGGTATAGGCTGTCCGAGCTCGCTTCGTGAATCCC
>GCA_905163415_zen_LR990924.1_8627199_8627383
cTTCTTGTATTTCATTCGCCTATTCTGGAACCATATTTTGATTTGTCGCTCCGAAAGTTGTAAGTAATTGGCCAGTTCGATACGTCTTGGCCGGCAGAGGTATCGATTCTGGTGGAACTCATTTTCCAACTCAACAAGCTGTGAGCTGGTATAGGCTGTCCGAGCTCGCTTCGTGAATCCC
>GCA_905163415_zen_LR990924.1_8616821_8617005
cTTCTTGTATTTCATTCGCCTATTCTGGAACCATATTTTGATTTGTCGCTCCGAAAGTTGTAAGTAATTGGCCAGTTCGATACGTCTTGGCCGGCAGAGGTATCGATTCTGGTGGAACTCATTTTCCAACTCAACAAGCTGTGAGCTGGTATAGGCTGTCCGAGCTCGCTTCGTGAATCCC
>GCA_905163415_zen_LR990924.1_8606404_8606588
cTTCTTGTATTTCATTCGCCTATTCTGGAACCATATTTTGATTTGTCGCTCCGAAAGTTGTAAGTAATTGGCCAGTTCGATACGTCTTGGCCGGCAGAGGTATCGATTCTGGTGGAACTCATTTTCCAACTCAACAAGCTGTGAGCTGGTATAGGCTGTCCGAGCTCGCTTCGTGAATCCC
>GCA_905163415_zen_LR990924.1_8595991_8596175
cTTCTTGTATTTCATTCGCCTATTCTGGAACCATATTTTGATTTGTCGCTCCGAAAGTTGTAAGTAATTGGCCAGTTCGATACGTCTTGGCCGGCAGAGGTATCGATTCTGGTGGAACTCATTTTCCAACTCAACAAGCTGTGAGCTGGTATAGGCTGTCCGAGCTCGCTTCGTGAATCCC
>GCA_905163415_zen_LR990924.1_8585575_8585759
cTTCTTGTATTTCATTCGCCTATTCTGGAACCATATTTTGATTTGTCGCTCCGAAAGTTGTAAGTAATTGGCCAGTTCGATACGTCTTGGCCGGCAGAGGTATCGATTCTGGTGGAACTCATTTTCCAACTCAACAAGCTGTGAGCTGGTATAGGCTGTCCGAGCTCGCTTCGTGAATCCC
>GCA_905163415_zen_LR990924.1_8575164_8575348
cTTCTTGTATTTCATTCGCCTATTCTGGAACCATATTTTGATTTGTCGCTCCGAAAGTTGTAAGTAATTGGCCAGTTCGATACGTCTTGGCCGGCAGAGGTATCGATTCTGGTGGAACTCATTTTCCAACTCAACAAGCTGTGAGCTGGTATAGGCTGTCCGAGCTCGCTTCGTGAATCCC
>GCA_905163415_ShxD_LR990924.1_8567036_8567148
TTGCAACCTCTTTTAACCTTCGATTCTGGAACCATTTATTTTAACAGCTTTGTCATTGATTTGCAAGCTGTTCACGATCAGTTGCCTCTCTTTTCGACTGACGTGTTGTTTAGTTTTGAAGATTTCTTCTAAGGCTTCTACTTATTCAGTAGTGAAGATGGTGTGCTTGCGCTTACGTTTG
>GCA_905163415_ShxD_LR990924.1_8566306_8566508
TTGCAACCTCTTTTAACCTTCGATTCTGGAACCATTTATTTTAACAGCTTTGTCATTGATTTGCAAGCTGTTCACGATCAGTTGCCTCTCTTTTCGACTGACGTGTTGTTTAGTTTTGAAGATTTCTTCTAAGGCTTCTACTTATTCAGTAGTGAAGATGGTGTGCTTGCGCTTACGTTTG
>GCA_905163415_ShxD_LR990924.1_8561353_8561555
TTGCAACCTCTTTTAACCTTCGATTCTGGAACCATTTATTTTAACAGCTTTGTCATTGATTTGCAAGCTGTTCACGATCAGTTGCCTCTCTTTTCGACTGACGTGTTGTTTAGTTTTGAAGATTTCTTCTAAGGCTTCTACTTATTCAGTAGTGAAGATGGTGTGCTTGCGCTTACGTTTG
>GCA_905163415_ShxD_LR990924.1_8556400_8556602
TTGCAACCTCTTTTAACCTTCGATTCTGGAACCATTTATTTTAACAGCTTTGTCATTGATTTGCAAGCTGTTCACGATCAGTTGCCTCTCTTTTCGACTGACGTGTTGTTTAGTTTTGAAGATTTCTTCTAAGGCTTCTACTTATTCAGTAGTGAAGATGGTGTGCTTGCGCTTACGTTTG
>GCA_905163415_ShxD_LR990924.1_8551477_8551637
TCTTCTTGTTCTTCAGAATCCTGGTCTTGCAACCTCTTTTAACCTTCGATTCTGGAACCATATTTTGACAGCTTTGTCATTGATTTGCAAGCTGTTCACGATCAGTTGCCTCTCTTTTCGACTGACGTGTTGTTTAGTTTTGAAGATTTCTTCTAAGGCTTCTACTTATTCAGTAGTGAAG
>GCA_905163415_ShxD_LR990924.1_8533092_8533282
GATTTGCAAGTTGTTCACGATCAGTTGCCTCTCTTCTCGACTgacgtattgtttttttttgaagattgcTTCTAAGGCTTCTACTTGTTCAGTAGTGAACATGGTGCACTTGCGCTTACGTTTGACTACAGCTTTGAAGTTTCCTTCGGATGATGGTAGAACTgaacgaataaaaagaaac
>GCA_905163415_ShxD_LR990924.1_8529882_8530066
CCTTCGATTCTGGAACCATATTTTGACAGCTTTATCATTAATTTTCAAGTTGTTCACGATCGGTTGCCTCTCTGCTCGACTGAcgtatttttgtgttttgaagATTTCTTCTAAAACTTCAACTTGTTCAGTAGTGAACATGGTGCGCTTGCGCTTCCGTTTGACTACAGCTTTGAATTTT
>GCA_905163415_ShxC_LR990924.1_8526671_8526849
CGATGATTGCCTCTTCTCCTTCATTCTCCTGTTTTGGAACCAGACTTTGATACATTTTTCGTCGATTTTCAGAGCGTTGGCTAGCTTAGCACGTTTCAAGGAAGTAATGTACTTATAGCTGGAAAATTCCTTTTCTAAAGCCCACACTTGGTCTGTCGAGAAGGCAGTTCGCACCCGTTTT
>GCA_905163415_ShxB_LR990924.1_8523815_8523993
GTCAAAAGATTCCGAAGTACTTTCATAACGGACCAAGTGAACTATCTGGAGAAGCAGTTCAACAAGTTTCCTTACATTGGAAACGCTCTTCGTAAGGAAGTAGCTTCAGCTTTGTACATCCTTGAAAGAGCTGTTAAAATCTGGTTTCAGAATCGCTGGATGAAAGAAAAGAATGAAAGTG
>GCA_905163415_ShxC_LR990924.1_8522589_8522773
TTTCCTCTTCTCCTTCATTCTCCTGTTTTGGAACCAGTCTTCGATACATTTTTCACCGATTTTCAGAGCGTTGGCTAGCACAGCACGTTTCTCTGAGTTAACGTACCTATGGCAGGAGAACACCCTTTCTAAAACCCGCAGTTGAATTGTCGAAAAGGCAGTCTGCAcccgtttttgttta
>GCA_905163415_ShxB_LR990924.1_8521128_8521306
GTCAAAAGATTCCGAAGTACTTTCATAACGGACCAAGTGAACTATCTGGAGAAGCAGTTCAACAAGTTTCCTTACATTGGAAACGCTCTTCGTAAGGAAACAGCTTCAGCTTTGAACATCCTTGAAAGAGCTGTTAAAATCTGGTTTCAGAACCGCTGGATGAAAGAAAAGAATGCAAGTG
>GCA_905163415_ShxC_LR990924.1_8519898_8520076
TTTCCTCTTCTCCTTCATTCTTCTGTTTTGGAACCAGTCTTCGATACATTTTTCACCGATTTTTAGAGAGTTGGCTAGCACAGCACGTTTCTCTGAGTTAACGTACCTATGGCGGGAGAACACCCTTTCTAAAGCCCGCAGTTGATTTGTCGAAAAGGCAGTCCGCACccgtttttgtttg
>GCA_905163415_ShxB_LR990924.1_8518441_8518619
GTCAAAAGATTCCGAAGTACTTTCATAACGGACCAAGTGAACTATCTGGAGAAGCAGTTCAACAAGTTTCCTTACATTGGAAACGCTCTTCGTAAGGAAGCAGCTTCAGCTTTGAACATCCTTGAAAGAGCTGTTAAAATCTGGTTTCAGAACCGCTGGATGAAAGAAAAGAATGCAAGTG
>GCA_905163415_ShxC_LR990924.1_8517213_8517397
TTTCCTCTTCTCCTTCATTCTCCTGTTTTGGAACCAGTCTTCGATATATTTTTCACCGATTTTCAGAGCGTTGGCTAGCACAGCACGCTTCTCTGAGTTAACGTACCTATGGCGGGAGAACACCCTTTCTAAAGCCCGCAGCTGAATTGTCGAAAAGGCAGTCTGCAcccgtttttgttta
>GCA_905163415_ShxB_LR990924.1_8513969_8514147
GCGAAAAGATTCCGAAGTGCTTTCACAACGGACCAAGTGAACTACCTGGAGCAGCAATTCAAGAAGTTTCCTTACATCGGAGTCGCTAATCGCCAGGAATTAGCTTCAGTTTTGAACCTCTCTGAAAGAGCTATCAAAATCTGGTTTCAGAATCGCCggatgaaagaaaagaaagaaactg
>GCA_905163415_ShxA_LR990924.1_8509776_8509954
CAAAAGCGCATCAGAACTGCGTTCACAACCCAGCAGATAATGGACTTAGAACAGGAGTATGCTAGGTCCCGCTACTTAAATCGCGCTCGAAGATTTGAACTCGCAGACGTCTTGTGTCTGGACGAACGCACTATCAAGATTTGGTTCCAGAATCGCCGCATGAAGGAGAAGAAAGACACAG
>GCA_905163415_ShxA_LR990924.1_8499159_8499337
CAAAAGCGCATCAGAACTGCGTTCACAACCCAGCAGATAATGGACTTAGAACAGGAGTATGCTAGGTCCCGCTACTTAAATCGCGCTCGAAGATTTGAACTCGCAGACGTCTTGCGTCTGGACGAACGCACTATCAAGATTTGGTTCCAGAATCGCCGCATGAAGGAGAAGAAAGACACAG
>GCA_905163415_ShxA_LR990924.1_8488109_8488287
CAAAAGCGCATCAGAACTGCGTTCACAACCCAGCAGATAATGGACTTAGAACAGGAGTATGCTAGGTCCCGCTACTTAAATCGCGCTCGAAGATTTGAACTCGCAGACGTCTTGCGTCTGGACGAACGCACTATCAAGATTTGGTTCCAGAATCGCCGCATGAAGGAGAAGAAAGACACAG
>GCA_905163415_ShxA_LR990924.1_8475051_8475229
CAAAAGCGCATCAGAACTGCGTTCACAACCCAGCAGATAATGGACTTAGAACAGGAGTATGCTAGGTCCCGCTACTTAAATCGCGCTCGAAGATTTGAACTCGCAGACGTCTTGCGTCTGGACGAACGCACTATCAAGATTTGGTTCCAGAATCGCCGCATGAAGGAGAAGAAACACACAG
>GCA_905163415_ShxA_LR990924.1_8464099_8464277
CAAAAGCGCATCAGAACTGCGTTCACAACCCAGCAGATAATGGACTTAGAACAGGAGTATGCTAGGTCCCGCTACTTAAATCGCGCTCGAAGATTTGAACTCGCAGACGTCTTGCGTCTGGACGAACGCACTATCAAGATTTGGTTCCAGAATCGCCGCATGAAGGAGAAGAAACACACAG
>GCA_905163415_ShxA_LR990924.1_8450530_8450708
CAAAAGCGCATCAGAACTGCGTTCACAACCCAGCAGATAATGGACTTAGAACAGGAGTATGCTAGGTCCCGCTACTTAAATCGCGCTCGAAGATTTGAACTCGCAGACGTCTTGCGTCTGGACGAACGCACTATCAAGATTTGGTTCCAGAATCGCCGCATGAAGGAGAAGAAAGACACAG
>GCA_905163415_ShxA_LR990924.1_8430079_8430257
CAAAAGCGCATCAGAACTGCGTTCACAACCCAGCAGATAATGGACTTAGAACAGGAGTATGCTAGGTCCCGCTACTTAAATCGCGCTCGAAGATTTGAACTCGCAGACGTCTTGCGTCTGGACGAACGCACTATCAAGATTTGGTTCCAGAATCGCCGCATGAAGGAGAAGAAAGACACAG
>GCA_905163415_ShxA_LR990924.1_8413840_8414018
CAAAAGCGCATCAGAACTGCGTTCACAACCCAGCAGATAATGGACTTAGAACAGGAGTATGCTAGGTCCCGCTACTTAAATCGCGCTCGAAGATTTGAACTCGCAGACGTCTTGCGTCTGGACGAACGCACTATCAAGATTTGGTTCCAGAATCGCCGCATGAAGGAGAAGAAAGACACAG
>GCA_905163415_ShxA_LR990924.1_8396436_8396614
CAAAAGCGCATCAGAACTGCGTTCACAACCCAGCAGATAATGGACTTAGAACAGGAGTATGCTAGGTCCCGCTACTTAGATCGCGCTCGAAGATTTGAACTCGCAGACGTCTTGCGTCTGGACGAACGCACTATCAAGATTTGGTTCCAGAATCGCCGCATGAAGGAGAAGAAAGTCACAG
>GCA_905163415_ShxA_LR990924.1_8363340_8363521
CAAAAGCGCATCAGAACTGCGTTCACAACCCAGCAGATAATGGACTTAGAACAGGAGTATGCTAGGTCCCGCTACTTAGATCGCGCTCGAAGATTTGAACTCGCAGACGTCTTGCGTCTGGACGAACGCACTATCAAGATTTGGTTCCAGAATCGCCGCATGAAGGAGAAGAAAGACATAG
>GCA_905163415_ShxA_LR990924.1_8348408_8348586
CAAAAGCGCATTAGAACTGCGTTCACAACCCAGCAGATAATGGACTTAGAACAGGAGTATGCTAGGTCCCGCTACTTAAATCGCGCTCGAAGATTTGAACTCGCAGACGTCTTGCGTCTGGACGAACGCACTATCAAGATTTGGTTCCAGAATCGCCGCATGAAGGAGAAGAAAGACACAG
>GCA_905163415_ShxA_LR990924.1_8334596_8334774
CAAAAGCGCATCAGAACTGCGTTCACAACCCAGCAGATAATGGACTTAGAACAGGAGTATGCTAGGTCCCGCTACTTAAATCGCGCTCGAAGATTTAAACTCGCAGACGTCTTGCGTCTGGACGAACGCACTATCAAGATTTGGTTCCAGAATCGTCGCATGAAGGAGAAGAAAGACACAG
>GCA_905163415_ShxA_LR990924.1_8322675_8322853
CAAAAGCGCATCAGAACTGCGTTCACAACCCAGCAGATAATGGACTTAGAACAGGAGTATGCTAGGTCCCGCTACTTAGATCGCGCTCGAAGATTTGAACTCGCAGACGTCTTGCGTCTGGACGAACGAACTATCAAGATTTGGTTCCAGAATCGCCGCATGAAGGAGAAGAAAGACACAG
>GCA_905163415_ShxA_LR990924.1_8311570_8311748
CAAAAGCGCATCAGAACTGCGTTCACAACCCAGCAGATAATGGACTTAGAACAGGAGTATGCTAGGTCCCGCTACTTAAATCGCGCTCGAAGATTTGAACTCGCAGACGTCTTGCGTCTGGACGAACGCACTATCAAGATTTGGTTCCAGAATCGCCGCATGAAGGAGAAGAAAGACACAG
>GCA_905163415_ShxA_LR990924.1_8299096_8299274
CAAAAGCGCATCAGAACTGCGTTCACAACCCAGCAGATAATGGACTTAGAACAGGAGTATGCTAGGTCCCGCTACTTAGATCGCGCTCGAAGATTTGAACTCGCAGACGTCTTGCGTCTGGACGAACGCACTATCAAGATTTGGTTCCAGAATCGCCGCATGAAGGAGAAGAAAGACACAG
>GCA_905163415_ShxA_LR990924.1_8285130_8285308
CAAAAGCGCATCAGAACTGCGTTCACAACCCAGCAGATAATGGACTTAGAACAGGAGTATGCTAGGTCCCGCTACTTAAATCGCGCTCGAAGATTTGAACTCGCAGACGTCTTGCGTCTGGACGAACGCACTATCAAGATTTGGTTCCAGAATCGCCGCATGAAGGAGAAGAAAGACACAG
>GCA_905163415_ShxA_LR990924.1_8268071_8268249
CAAAAGCGCATCAGAACTGCGTTCACAACCCAGCAGATAATGGACTTAGAACAGGAGTATGCTAGGTCCCGCTACTTAGATCGCGCTCGAAGATTTGAACTCGCAGACGTCTTGCGTCTGGACGAACGCACTATCAAGATTTGGTTCCAGAATCGCCGCATGAAGGAGAAGAAAGACACAG
>GCA_905163415_ShxA_LR990924.1_8249936_8250114
CAAAAGCGCATCAGAACTGCGTTCACAACCCAGCAGATAATGGACTTAGAACAGGAGTATGCTAGGTCGCGCTACTTAAATCGCGCTCGAAGATTTGAACTCGCAGACGTCTTGCGTCTGGACGAACGCACTATCAAGATTTGGTTCCAGAATCGCCGCATGAAGGAGAAGAAAGACACAG
>GCA_905163415_ShxA_LR990924.1_8224389_8224567
CAAAAGCGCATCAGAACTGCGTTCACAACCCAGCAGATAATGGACTTAGAACAGGAGTATGCTAGGTCCCGCTACTTAGATCGCGCTCGAAGATTTGAACTCGCAGACGTCTTGCGTCTGGACGAACGCACTATCAAGATTTGGTTCCAGAATCGCCGCATGAAGGAGAAGAGAGACACAG
>GCA_905163415_Pb_LR990924.1_8126907_8127058
TTGTATTTTCATACGTACCTGTCTCTCAGTGAGATCTAATGAAGCTGCGATTTCAATTCTTCTCGGCCGGCACAGGTACTTGTTGAAGTGAAACTCTTTCTCCAATTCCAGCAGTTGTGTGTTCGTGTAAGCAGTGCGTAGTCGTCGGGGCAGTCCATTTTCTGTAATGAAAATAATCGAA
>GCA_905163415_Ro_LR990924.1_7973665_7973789
CCTAAGtaaaataggtattttgattttattaaaacttaaaactaattagttAAGAAATATCTACCTATATTGTTGATCAAGTTGGGCTTTTTCGATCCTTTTGTCTTTGGCTCTTCGATTTTGAAACCAAATCTTGACTTGTGTTTCGCTGAGCGAAAGAGCTGATGCTAATTCACACCTG
>GCA_905163435_lab_LR990998.1_1150486_1150664
AACAACACTGGCCGCACCAACTTCACCAACAAACAACTCACGGAACTGGAGAAGGAGTTCCACTTCAACAAGTATCTAACACGAGCGAGGAGGATAGAAATAGCATCGGCCTTACAGCTCAATGAGACACAAGTCAAGATATGGTTCCAGAACAGACGGATGAAGCAGAAGAAGAGAATCA
>GCA_905163435_Abd-B_LR990998.1_11760094_11760272
GTGCGCAAAAAACGCAAACCCTACTCCAAGTTCCAAACCCTCGAACTGGAGAAAGAGTTCCTCTTCAACGCTTACGTGTCGAAGCAGAAGAGGTGGGAGTTGGCGCGGAACCTGAACCTGACAGAGAGGCAGGTGAAGATATGGTTTCAGAACAGACGGATGAAGAACAAGAAGAACTCGC
>GCA_905163435_abd-A_LR990998.1_12055650_12055834
CGAAGGCGGGGCCGACAGACATACACGAGGTTCCAAACGCTAGAACTAGAAAAGGAATTCCATTTCAACCACTATCTGACACGCCGACGCAGGATAGAGATCGCACACGCACTCTGCCTCACAGAGCGGCAGATCAAAATATGGTTCCAGAATCGACGCATGAAGTTAAAGAAGGAGCTGC
>GCA_905163435_Ubx_LR990998.1_12327345_12327529
AGAAGACGAGGAAGACAAACGTATACTAGATATCAAACACTAGAGTTAGAGAAAGAGTTCCACACGAATCACTACCTCACACGGAGGAGACGCATAGAAATGGCGCACGCTCTCTGTTTGACGGAGAGACAAATCAAAATATGGTTCCAGAATCGAAGGATGAAGTTAAAGAAAGAGATTC
>GCA_905163435_Antp_LR990998.1_12617716_12617894
AGGAAGCGGGGTCGGCAAACCTACACCCGGTACCAGACGCTCGAGCTGGAGAAGGAGTTCCACTTCAACCGGTACCTGACGCGGAGGAGACGGATCGAGATCGCACACGCGCTCTGCCTCACCGAGCGCCAGATCAAGATCTGGTTCCAGAACCGCCGCATGAAGTGGAAGAAGGAGAACA
>GCA_905163435_ftz_LR990998.1_12703477_12703655
TCAAAGCGGACACGACAAACCTACACAAGATTCCAAACTCTTGAATTGGAGAAAGAGTTTCACTTCAACAAGTACCTATCCAGAAGGAGAAGAATCGAAGTTTCTCATGCTTTGGGGTTGACGGAGCGTCAGATCAAAATCTGGTTCCAGAATCGAAGAATGAAAGCTAAAAAAGATGGGA
>GCA_905163435_Scr_LR990998.1_12767048_12767235
ACGAAGCGTCAGAGGACGTCGTACACCCGGTACCAGACGCTCGAGCTGGAGAAGGAGTTCCACTTCAATCGGTACCTGACGCGGAGGAGACGGATCGAGATCGCGCACGCGCTCTGCCTCACTGAGCGCCAGATCAAGATCTGGTTCCAGAACCGCCGCATGAAGTGGAAGAAGGAGCACA
>GCA_905163435_Dfd_LR990998.1_12836680_12836858
ATTGTCCTTCTTCCATTTCATCCGTCTATTCTGAAACCAGATTTTGATTTGCCTTTCGGATAAGACAAGAGTATGTGCTATCTCTATTCTTCTTCTTCGCGTTAGGTATCTGTTGTAGTGGAATTCTTTCTCAAGTTCTAGTATTTGGTGTCTCGTGTAGGCTGTGCGTTGACGCTTCGGT
>GCA_905163435_zen_LR990998.1_12917158_12917342
ACCAAGCGAGCTCGGACTGCCTACACCAGCTCACAACTTGTTGAGTTGGAAAATGAGTTCCACCAAAACCGATACCTCTGCCGGCCCAGACGTATCGAACTTGCCAACTACTTACAACTTTCGGAGCGACAAATAAAGATATGGTTCCAGAACAGAAGGATGAAGTATAAGAAggataaca
>GCA_905163435_ShxD_LR990998.1_12925695_12925876
CGCAAGCGCAAGCGTACCATGTTTACTACTGAACAAGTACAAGCCctagaaaacatttttaagactAAACAGTACATCAACCGCGACGAAAGACAAGTGATCGTGAACCAATTGCAACTTAATGACAAAGCTGTCAAAATATGGTTCCAGAACCGCCGTTTGAAGAATAAAAGGGAGCAAG
>GCA_905163435_ShxD_LR990998.1_12929735_12929913
TTGCTCCCTTTTATTCTTCAAACGGCGGTTCTGGAACCATATTTTGACAGCTTTGTCATTAAGTTGCAATTGGTTCACGATCACTTGTCTTTCGTCGCGGTTGATGTACTGTTTagtcttaaaaatgttttctagGGCTTGTACTTGTTCAGTAGTAAACATGGTACGCTTGCGCTTGCGT
>GCA_905163435_ShxC_LR990998.1_12932665_12932843
caaaaacgggtGCGGACAGCCTTCTCGACCGAACAACTGCGGGCTTTAGAACAGATGTACTCCCATAACAGGTACATTGACTCTGAGAAACGTGCTCAACTCGCCAACACCTTAAACATCGGCAACAAATGTATCAAAATCTGGTTCCAAAACAGAAGAATGAAGGAGAAGAGACAATCAT
>GCA_905163435_ShxB_LR990998.1_12935550_12935737
agtactttctttcttttctttcattcgACGATTCTGGAACCAGATTTTGACGGCTCTTTCCGAGATGTTCAAAGCTGCGGCTACTTCCTTGCGATGAGTGTTTCCGATGTAAGGAAACTTCTTAAACTGCTTCTCCAAATAGTTTACTTGGTCCGTTGTGAATGCACTACGAAATCTTTTG
>GCA_905163435_ShxA_LR990998.1_12942313_12942491
AGCCCTGTCTTTCTTCTCCTTCATGCGGCGATTCTGGAACCATATCTTGATCGTGCGCTCGTTCAGACGAAGGGTTTCTGCTAGTTCAATCCTTCTAGCGCGGTCCAAGTAGCGCGTCCTAGCATACTCCTGTTCCAACTCCATCATCTGTTGGCTAGTGAACGCAGTTCTGATGCGTTTT
>GCA_905163435_Pb_LR990998.1_13047628_13047806
CCCCGGCGACTACGCACTGCTTACACGAACACACAACTGCTGGAGTTGGAGAAAGAGTTTCACTTCAACAAGTACCTATGTCGACCGAGAAGAATTGAGATCGCAGCTTCCTTAGATCTCACTGAGAGACAGGTACGTATGAAAATACAAGAATCCCATCccactttcaaaaataaactta
>GCA_905163435_Ro_LR990998.1_13210975_13211126
GTGTAGGTACCATTCAAGGCGATTGTCATGCAAGAATGTTACCGCTATTGTGCGGTTGTCTGTACCTTGGATTTTGACTAATTCTATTTCAGGTGCGAATTAGCATCTGCACTGTCGCTCAGCGAAACTCAAGTCAAGATCTGGTTCCAAAATCGAAGAGCTAAAGACAAAAGGATTGAAA
>GCA_905163445_lab_LR990901.1_1135899_1136077
AACAATACAGGAAGAACCAACTTCACGAACAAACAACTAACGGAACTCGAGAAAGAGTTCCATTTCAACAAATATCTCACCAGAGCGAGGAGGATAGAAATAGCGTCCGCCCTGCAACTGAACGAGACACAAGTCAAAATATGGTTCCAGAATCGACGAATGAAACAAAAGAAGAGAATCA
>GCA_905163445_Abd-B_LR990901.1_11993434_11993612
GTGCGTAAAAAACGCAAACCCTATTCAAAGTTCCAGACCCTTGAGTTAGAAAAAGAGTTCCTCTTCAACGCGTACGTCTCGAAGCAAAAGAGATGGGAGCTGGCGCGGAACCTAAATCTTACAGAGAGACAAGTGAAAATATGGTTTCAGAACAGACGGATGAAGAATAAGAAGAACTCGC
>GCA_905163445_abd-A_LR990901.1_12309865_12310049
CGTCGACGGGGACGACAAACTTACACAAGGTTTCAAACATTAGAATTAGAAAAGGAATTCCATTTTAATCACTACCTGACGCGCCGGCGCAGGATAGAGATCGCGCACGCACTATGTCTCACGGAAAGGCAGATCAAAATATGGTTCCAGAATCGACGAATGAAATTAAAGAAAGAATTGC
>GCA_905163445_Ubx_LR990901.1_12631673_12631857
AGAAGACGAGGGAGACAAACATACACTAGATATCAAACGCTAGAGTTAGAGAAAGAGTTCCACACGAATCACTATCTCACGCGGAGGAGACGCATAGAAATGGCGCATGCACTCTGTCTCACGGAAAGACAAATCAAAATATGGTTCCAGAATCGAAGAATGAAGTTAAAGAAAGAAATAC
>GCA_905163445_Antp_LR990901.1_13040584_13040762
CGAAAGCGGGGACGGCAAACATACACCCGATACCAGACACTTGAGCTCGAAAAAGAGTTCCATTTCAACCGATACCTGACGCGGAGGAGACGGATCGAGATCGCGCACGCGCTCTGCCTCACCGAGCGCCAAATCAAGATCTGGTTCCAGAACCGGCGCATGAAGTGGAAGAAAGAAAACA
>GCA_905163445_ftz_LR990901.1_13141833_13142011
TCTAAGAGAACTCGGCAGACTTACACAAGGTTTCAAACACTTGAATTGGAAAAGGAGTTCCATTTTAACAAGTACTTATCCAGAAGGCGTAGAATAGAAGTTTCTCACGCCCTTGGACTAACCGAAAGGCAAATCAAAATATGGTTCCAGAACCGAAGAATGAAAGCAAAGAAAGATGGAA
>GCA_905163445_Scr_LR990901.1_13215161_13215348
ACAAAACGCCAGAGGACGTCATACACCCGGTACCAGACGCTAGAACTCGAGAAAGAGTTCCACTTCAACCGGTACCTGACGCGGAGGAGACGGATCGAGATCGCGCACGCGCTCTGCCTCACCGAGCGCCAAATCAAAATCTGGTTCCAGAATCGGCGCATGAAGTGGAAGAAAGAGCATA
>GCA_905163445_Dfd_LR990901.1_13297855_13298033
attatcttttttccATTTCATCCTTCTATTTTGGAACCATATTTTAATTTGCCTCTCAGATAGGACTAGAGTATGAgctatttctattcttcttcttctcgttAGGTACCGATTGTAATGGAATTCTTTCTCCAATTCTAGTATTTGGTGCCTCGTGTACGCCGTGCGCTGTCTTTTTGGC
>GCA_905163445_zen_LR990901.1_13396206_13396390
ACTAAACGGGCAAGAACTGCCTATACAAGTTCACAACTGGTCGAATTAGAAAATGAATTTCACCAAAACCGCTATCTGTGTCGTCCAAGACGCATCGAGTTAGCTAACTACTTACAACTATCAGAACGTCAAATCAAAATTTGGTTCCAGAACAGACGTATGAAGTACAAAAAAGACAATA
>GCA_905163445_ShxD_LR990901.1_13397734_13397915
ACGTCGGTTTTGAAACCAAATTTTGATAGCCTTTTCACTCAATTGCATCCTATTCATCAACGCTAATCTTTCATCTTTGGTAATATACGGTTTTCTCTGGAACACTCCTTCAAGGAGAACGATTTGTTCCGTTGTGAAAATTGTTCGCTTCCTCTTTCGCTTTAAATTAACTCTCAGTTTA
>GCA_905163445_ShxC_LR990901.1_13403175_13403353
ACTAAACGTAACCGGACGGCGTATACGACAGATCAGCTAAGGATTTTAGAAAACACATTTGCCCGTACAAAATACGTGGATGCGGAACGTCGCAAAGAGCTCGCGGATTATTTAAAGATCGATGAAAAATGCGTCAAGGTTTGGTTTCAGAACAGAAGGATGAAAGATAAGAAAGAAAGTT
>GCA_905163445_ShxB_LR990901.1_13405304_13405482
GCAttcctttttttctttcatgCGACGATTTTGAAACCAAATTTTTACGGCTCGCTCCGGaatgtttagtttatttgaAACTTCTTTGCGGTTTCCGCTTCCAATATAGGGAAATTTCTTATATTCTTGTTCCAAATAATTTATCTGCTCGGTAGTAAATGCACTCCGAAaccttttagat
>GCA_905163445_ShxA_LR990901.1_13411396_13411577
CCTATCTTTTTTCTCTTTCATTCTTCGATTCTGGAACCAAATTTTGATTGTACGCTCGTTTAAGTTAAGTATATCTGACAGTTCAATTCGGCGGCTGCGATCAAGATACCGTGTTCTCGCGTATTCATTTTCAAGCTCCATCATCTGCTGACTTGTGAATGCTGTGCGAATACGTTTCGGC
>GCA_905163445_Pb_LR990901.1_13554833_13554975
CCACGTCGATTACGGACCGCCTACACAAACACGCAATTGCTGGAGCTAGAAAAagagtttcacttcaataagtACCTGTGCAGACCTAGGAGAATTGAGATTGCAGCTTCCCTTGACCTGACAGAAAGACAGGTAAAAAATATGCCTTAGAAACAATTTAAtagtcaaaaaaaattatggg
>GCA_905163445_Ro_LR990901.1_13750849_13751048
AGTATTTCCTCGAAAACGactacgattgcgagcgagctaATCTCGTACTTCCATTTACACAAAATTAtaaaggagatgaaaatattttccAGGTGTGAACTTGCATCTGCTCTTTCTTTGAGTGAAACTCAAGTGAAAATATGGTTCCAGAATAGAAGAGCCAAAGATAAGAGAATAGAAA
>GCA_905163465_lab_LR990965.1_14415328_14415506
GATCCGTTTCTTTTGCTTCATCCGCCTATTCTGAAACCAGATCTTGACCTGGGTCTCATTAAGCTGTAAGGCTGATGCTATCTCTATCCTCCTTGCTCTTGTTAGATACTTGTTGAAGTGGAACTCTTTCTCAAGTTCTGTCAGCTGTTTGTTGGTGAAGTTGGTTCGGCCTGTGTTGTTC
>GCA_905163465_Abd-B_LR990965.1_6236558_6236736
CGAATTCTTCTTGTTCTTCATTCGTCTGTTCTGAAACCATATTTTCACCTGCCTCTCTGTCAGGTTCAGGTTTCGCGCCAACTCCCACCTCTTCTGCTTCGACACGTAAGCGTTGAAGAGGAACTCTTTCTCTAGTTCGAGGGTTTGAAACTTAGAGTAAGGTTTGCGTTTTTTGCGCACA
>GCA_905163465_abd-A_LR990965.1_5949175_5949359
CAACTCTTTCTTTAATTTCATACGTCGATTTTGGAACCATATTTTGATCTGTCTCTCTGTGAGGCAGAGTGCGTGTGCAATCTCTATCCTGCGTCGACGTGTCAGATAGTGGTTGAAGTGGAATTCCTTTTCTAGTTCTAGTGTTTGGAACCTTGTGTATGTCTGTCGGCCTCGCCTTCGT
>GCA_905163465_Ubx_LR990965.1_5700580_5700764
GATCTCTTTCTTTAATTTCATCCTTCGATTCTGGAACCATATTTTGATTTGTCTCTCCGTCAAACAGAGAGCGTGCGCCATTTCTATGCGTCTCCTCCGTGTGAGGTAGTGATTCGTGTGGAACTCTTTCTCTAACTCTAGGGTTTGATATCTAGTGTATGTTTGTCTTCCTCGTCTTCTA
>GCA_905163465_Antp_LR990965.1_5425609_5425787
GTTCTCCTTCTTCCACTTCATGCGGCGGTTCTGGAACCAGATCTTGATCTGGCGCTCCGTGAGGCAGAGCGCATGCGCGATCTCGATCCGTCTCCTCCGCGTCAGGTACCGGTTGAAGTGGAACTCCTTCTCCAGCTCGAGCGTCTGGTACCGGGTATAGGTTTGCCGACCCCGCTTCCTT
>GCA_905163465_ftz_LR990965.1_5333498_5333676
GTCTTTCTTAGCCTTCATTCTCCTATTCTGAAACCAGATTTTGATCTGCCGTTCTGTCAGTCCTAGCGCATGGGATACTTCTATTCTTCGTCTTCTAGAGAGGTATTTGTTGAAATGGAACTCTTTCTCAAGTTCAAGAGTTTGGAATCTTGTGTAGGTCTGTCTCGTCCTTTTTGAGCCT
>GCA_905163465_Scr_LR990965.1_5275231_5275418
GTGCTCTTTCTTCCACTTCATGCGGCGGTTCTGGAACCAGATCTTGATCTGGCGCTCCGTGAGGCAGAGCGCATGCGCGATCTCGATCCGTCTCCTCCGCGTCAGGTACCGGTTGAAGTGAAACTCCTTCTCCAGCTCAAGCGTCTGATACCGGGTGTACGACGTCCTCTGGCGTTTTGTC
>GCA_905163465_Dfd_LR990965.1_5211071_5211249
CCGAAGCGCCAACGCACAGCCTACACGAGACACCAAATACTAGAACTTGAGAAAGAATTCCACTATAACAGATACCTAacgagaagaagaagaatagaGATAGCACATACTCTAGTCTTATCGGAAAGGCAAATAAAAATTTGGTTCCAGAATAGGCGAATGAAGTGGAAGAAAGACAATA
>GCA_905163465_zen_LR990965.1_5137662_5137846
CTTCTTGTATTTCATCCTTCTATTTTGAAACCAGATTTTTATTTGTCGCTCCGAAAGTTGCAAGTAATTTGCGAGCTCAATACGTCTTGGTCGACAGAGGTATCGGTTTTGATGGAACTCATTTTCTAATTCAACAAGCTGTGAGCTGGTGTAAGCCGTTCGAGCCCGCTTTGTAAAGCCT
>GCA_905163465_ShxD_LR990965.1_5133293_5133474
TCGACGATTCTGGAACCATATTTTGACAGCTTTATCGTTGAGTTGTAATTTCTTTACGATTTCTTGTCTTTCTTCACGACTGATATACTGTGTAGTTTTAAAGATATCTTCTAAAGCTGCTACTTGTTCTGTAGTAAAAACAGTGCGTTTTCGTTTACGTTTGACTACAGCTTTGAAGGTT
>GCA_905163465_ShxC_LR990965.1_5131412_5131590
TTCCTTCTTCTCCTTCATCCTTCTATTCTGGAACCAGATTTTGATGCATTTGTCTCCAATATTCAAAGAGTTTGACAGCTCAGCACGCTTCTCTGAATTAATGTATCTGTGATGTGCGTAAGCCTTTTCTAAGGCACGCAGTTGTTCTGTCGAGAATGCTGTACGAACTCGTTTTTGTTTC
>GCA_905163465_ShxB_LR990965.1_5129000_5129178
GTTAAAAGATTCCGGAGTGCATTTACAACAGATCAAGTAAACTACTTAGAAAAACAGTTCAAAAAATTTCCTTACATAGGAACCGCTCATCGCAAAGAAGTAGCATCAGTTTTGAAAATTCCTGAAAGAGCTGTCAAAATTTGGTTCCAGAATCGCCGAATGAaggaaaagaaagaaagta
>GCA_905163465_ShxA_LR990965.1_5126205_5126383
CAGAAGCGCATTAGGACCGCTTTCACCAGCCAGCAGATGATGGAGTTAGAACAAGAGTACGCCAGAACTCGCTATCTGGACCGCGCTCGAAGAATAGAACTTGCCGATATCCTACGTTTGAACGAGCGAACCATCAAAATATGGTTTCAGAACCGCCGCATGAAGGAGAAGAAGGACCGCG
>GCA_905163465_Pb_LR990965.1_5031864_5032033
GATACGCACCTGTCTCTCAGTAAGGTCTAATGATGCAGCGATTTCAATTCTTCTAGGCCGGCAGAGGTACTTGTTGAAATGAAACTCTTTCTCCAATTCCAGTAATTGAGTATTCGTGTAAGCTGTTCGTAGTCTTCGTGGCAATCCATTttctgcaataaaaataaaatcaaagttaTTA
>GCA_905163465_Ro_LR990965.1_4836071_4836207
GAAACTAGTTAACATCCATTTATCGTATTCAATTCGTTTCTGAATTATACGCATTCCTACTTACCTATATTGCTGATCCAATTGTGCTTTCTCAATCCTTTTATCTTTAGCTCTTCGATTTTGAAACCAGATTTTGACTTGTGTCTCGCTTAGTGATAATGCTGATGCTAATTCACATCTG
>GCA_905163495_lab_LR991029.1_1639244_1639422
AACAACACCGGCCGCACCAACTTCACCAACAAGCAACTCACGGAACTGGAGAAAGAATTCCACTTCAACAAGTATCTAACAAGAGCGAGGAGGATAGAAATAGCATCAGCCTTACAGCTCAATGAAACACAAGTAAAGATATGGTTCCAGAACAGGCGGATGAAGCAAAAGAAGAGGATCA
>GCA_905163495_Abd-B_LR991029.1_17202874_17203052
GTGCGCAAAAAACGCAAACCCTACTCCAAGTTCCAAACCCTCGAACTAGAGAAAGAGTTCCTCTTCAACGCTTACGTGTCGAAGCAAAAGAGGTGGGAGTTGGCGCGAAACCTGAACCTGACAGAGAGGCAGGTGAAGATATGGTTTCAGAACAGACGGATGAAGAACAAGAAGAACTCGC
>GCA_905163495_abd-A_LR991029.1_17609689_17609873
CGAAGGCGGGGCAGACAGACTTACACAAGATTCCAAACGCTAGAACTAGAAAAGGAATTCCACTTCAACCACTATCTGACACGCCGACGCAGGATAGAGATCGCACACGCGCTCTGCCTCACAGAGAGACAGATCAAAATATGGTTCCAGAATCGACGCATGAAGTTAAAGAAGGAGCTAC
>GCA_905163495_Ubx_LR991029.1_17940215_17940399
AGAAGACGAGGAAGACAAACGTACACTAGATATCAAACACTAGAGTTAGAGAAAGAGTTCCACACGAATCACTACCTCACGCGGAGGAGACGCATAGAAATGGCGCACGCTCTCTGTTTGACGGAGagacaaatcaaaatatggtttcAGAATCGAAGGATGAAATTAAAGAAAGAGATCC
>GCA_905163495_Antp_LR991029.1_18340230_18340408
AGGAAGCGGGGTCGGCAAACCTACACCCGGTACCAGACGCTCGAGCTGGAGAAAGAGTTCCACTTCAACCGGTACCTGACGCGGAGGAGACGGATCGAGATCGCGCACGCGCTGTGCCTCACGGAGCGCCAGATCAAGATCTGGTTCCAGAACCGCCGCATGAAGTGGAAGAAGGAGAACA
>GCA_905163495_ftz_LR991029.1_18474882_18475060
TCAAAGCGGACACGGCAAACCTACACTAGATTCCAAACTCTTGAATTGGAAAAGGAGTTCCACTTCAACAAATACTTATCCAGAAGACGAAGAATAGAAGTCTCACATGCTTTGGGGCTTACGGAGAGACAGATCAAAATCTGGTTCCAGAATAGAAGAATGAAAGCCAAGAAAGATGGAA
>GCA_905163495_Scr_LR991029.1_18562272_18562459
ACAAAGCGTCAGAGGACGTCGTACACCCGGTACCAGACGCTTGAGCTGGAGAAGGAGTTCCACTTCAACCGGTACCTGACGCGGAGGAGACGGATCGAGATCGCACACGCGCTGTGCCTTACCGAGCGACAGATCAAGATCTGGTTTCAGAACCGCCGCATGAAGTGGAAGAAGGAGCATA
>GCA_905163495_Dfd_LR991029.1_18654250_18654428
ATTGTCCTTCTTCCACTTCATCCGTCTATTCTGGAACCAGATTTTGATTTGCCTTTCTGATAAGACTAGAGTGTGAGCTATCTCTATTCTTCTTCTTCGCGTCAGGTATCTGTTGTAGTGGAATTCTTTTTCAAGTTCTAGTATTTGGTGTCTCGTGTAGGCTGTGCGTTGGCGCTTTGGT
>GCA_905163495_zen_LR991029.1_18778262_18778446
ACTAAGCGAGCTCGGACTGCCTACACCAGCTCACAGCTTGTTGAGTTGGAAAATGAGTTCCACCAAAACCGATACCTCTGCCGCCCGAGACGTATTGAACTTGCTAACTACTTACAGCTTTCGGAgcgacaaataaaaatatggttCCAGAACAGAAGAATGAAGTATAAGAAGGATAACA
>GCA_905163495_ShxD_LR991029.1_18781381_18781556
CGCAAGCGCAAGCGTACCGTCTTTACCACTGAACAAGTACAAGCCTTAGAAGACATCTTCAAAACAAAACAGTACGTTAATCGGTACGACAGGCAACACATAGTAAACAAATTGCAAATCCATGACAAAGCTGTCAAAGTATGGTTCCAGAATCGCAGATTGAAAACAAAGAGAATGCCAA
>GCA_905163495_ShxC_LR991029.1_18784975_18785126
aaaaaacgagtgcGGACAGCCTTCTCAACCGCACAACTGCGGGCTTTAGAAAAGACGTACTCCCGTCAGAAGTACATTGATTCAGTGAAACGTGCTGAGCTTGCCAACACCTTGAACATTGGCGACAAATGTATAAAAATCTGGTTCCAAAACAGGAGAATGAAGGAGAAGAAGGAATCAT
>GCA_905163495_ShxB_LR991029.1_18787989_18788176
TgtactttctttcttttccttCATTCGACGATTCTGGAACCATATTTTGACAGCCCTTTCAGGGATGTTCAAAAATGCGGCTACTTCCTTGCGATGAGCATTACCGATGTAAGGAAACTTTTTGAACTGCTTTTCCAGATAGTTCACTTGGTCTGTTAAGAAAGCGCTTCGGAatcttttt
>GCA_905163495_ShxA_LR991029.1_18791925_18792106
GGCTCTGTCTTTCTTCTCCTTCATGCGGCGGTTCTGGAACCATATCTTGATGGTGCGTTCATTGAGACGCAAGATGTCTGCAAGTTCAATCCTACGAGCACGATCCAAGTAGCGTGTCCTGGCGTACTCCTGTTCTAGATCCATCATCTGTTGGCTCGTGAACGCAGTTCTGATGCGCTTT
>GCA_905163495_Pb_LR991029.1_18935546_18935721
CCCCGACGACTACGCACTGCTTACACGAACACGCAACTGCTGGAATTGGAGAAAGAGTTTCATTTCAACAAGTACCTGTGCCGACCGAGAAGAATTGAGATCGCAGCTTCATTAGATCTTACTGAGAGACAGGTACGTATGAAAATACAAGGAATATCATCTTCCCTTAGATCTCCACAAA
>GCA_905163495_Ro_LR991029.1_19303953_19304071
atttgacaattAAGTGAAGATTAATTTAAAATGTTCACTGGACTTGGGTTATTGAGTACCCAATAATATTAACTGAAGCATTTCTTATTCAGGTGTGAATTAGCATCTGCTCTGTCACTCAGCGAAACACAGGTCAAGATTTGGTTTCAAAATCGAAGAGCTAAAGACAAAAGGATTGAAA
>GCA_905163515_lab_LR991091.1_32581300_32581478
GATCCGTTTCTTTTGCTTCATGCGACGATTCTGAAACCATATTTTTACTTGTGTCTCATTCAGTTGAAGAGCTGATGCTATTTCTATCCTTCTCGCACGTGTtagatatttattgaaatgGAACTCTTTCTCCAGTTCTGTTAGTTGTTTGTTAGTAAAGTTGGTTCTGCCGGTATTGTTC
>GCA_905163515_Abd-B_LR991091.1_13370756_13370934
TGAATTTTTCTTGTTCTTCATCCTTCTATTCTGGAACCATATCTTCACCTGCCTTTCTGTCAGGTTCAAGTTTCGCGCCAGTTCCCACCTCTTTTGTTTCGATACATAAGCGTTGAAAAGGAACTCTTTCTCTAGTTCGAGAGTTTGGAACTTAGAGTAGGGTTTGCGTTTTTTGCGCACA
>GCA_905163515_abd-A_LR991091.1_12760791_12760975
CAACTCTTTCTTTAACTTCATGCGTCGATTCTGGAACCAGATTTTGATTTGTCTCTCTGTCAAGCATAGAGCGTGAGCGATTTCTATCCTGCGTCGGCGTGTCAAGTAGTGATTAAAATGGAATTCCTTTTCTAGTTCTAAGGTCTGGAACCTTGTGTATGTTTGTCGACCTCGCCTTCGT
>GCA_905163515_Ubx_LR991091.1_12227727_12227911
AATCTCTTTCTTTAATTTCATCCTTCGATTCTGAAACCATATTTTGATTTGTCGCTCCGTCAAACAGAGCGCGTGTGCCATTTCTATACGTCTCCTCCTTGTGAGGTAATGATTTGTGTGGAACTCTTTCTCTAACTCTAGCGTTTGATATCTAGTATACGTTTGCCTTCCTCGTCTTCTC
>GCA_905163515_Antp_LR991091.1_11592585_11592763
ATTCTCCTTCTTCCACTTCATACGGCGGTTTTGGAACCAGATCTTAATCTGGCGCTCGGTGAGGCAGAGAGCGTGCGCAATTTCGATCCGTCTCCTCCGCGTCAGGTACCGGTTGAAGTGGAACTCTTTCTCCAACTCGAGCGTTTGATACCGGGTATACGTTTGTCTGCCCCGCTTCCTT
>GCA_905163515_ftz_LR991091.1_11408111_11408289
ATCTTTCTTAGCCTTCATTCTTCTATTTTGAAACCAAATTTTAATTTGTCGTTCTGTAAGTCCTAAAGCATGTGACACTTCAATCCTTCGTCTTCTTGATAGATATTTATTGAAGTGGAACTCTTTTTCTAGTTCTAAAGTTTGGAATCTAGTATAAGTCTGCCTTGTCCGCTTAGAGCCT
>GCA_905163515_Scr_LR991091.1_11259613_11259800
ATGCTCCTTCTTCCATTTCATACGCCGATTCTGGAACCATATCTTGATCTGACGCTCGGTGAGGCAGAGAGCATGTGCTATCTCAATCCGTCTCCTTCTCGTCAGATATCGATTGAAATGAAACTCTTTCTCCAATTCAAGTGTTTGATATCGAGTGTACGATGTTCTCTGACGCTTCGTT
>GCA_905163515_Dfd_LR991091.1_11114981_11115159
CCTAAACGCCAACGCACTGCGTACACAAGACACCAAATACTAGAATTGGAAAAAGAATTCCATTATAATAGATACCTCACAAGAAGAAGAAGGATAGAGATCGCCCATACACTAGTCTTGTCTGAAAGGCAAATCAAAATATGGTTTCAAAATAGACGTATGAAATGGAAGAAAGACAACA
>GCA_905163515_zen_LR991091.1_10949828_10950012
TTTTTTGTATTTCATTCTTCTATTTTGAAACCATATTTTAATTTGTCGTTCTGATAGTTGTAAGTAGTTTGCAAGTTCAATACGTCTTGGACGGCAAAGGTAACGGTTCTGGTGAAACTCATTTTCTAACTCGACGAGTTGAGAACTTGTGTAAGCAGTACGAGCTCTTTTCGTAAATCCC
>GCA_905163515_ShxD_LR991091.1_10947250_10947428
CGTAAACAAAAGCGTACTATTTTCACAATCGAACAAGCACAAGCTCTAGAAGAGATATTCAAACAGAAAAAATACGTCACTCGTGAAAATAGAAAAGCCATAGCCGACCAATTACAGCTCAACGATAAAGCAGTTAAAATATGGTTTCAAAACCGTCGCTCTAAAAACAGAAAGATTCAAG
>GCA_905163515_ShxC_LR991091.1_10937016_10937194
AGACGactgttttttttctttcattcgcCGATTTTGGAACCATATTTTGATGCATTTGGAGTCTATACCCAAAGCTTTGGACAGCTCTGTGCGTTTCtctttatctatatatttgtcACAAGAAAATACCTTTTCTAAAACATGTATCTGCTCGAAAGAAAAAGTTGTTCGCACACGcttt
>GCA_905163515_ShxB_LR991091.1_10933010_10933188
GGCAAAAGATTCCGAATTGCCTTTACTACAGAACAAGTCAACTATCTGGAAATACAATTCAAAAAATTCCCTTATATTAGCAACACTCATAGAGAAGAATTGGCTGCAGCTTTAAATATTCCTGAGAAAGCAGTAAAAGTGTGGTTTCAAAACCgcagaatgaaagaaaagaaagagaaTG
>GCA_905163515_ShxA_LR991091.1_10910904_10911082
AgccctttctttcttttctttcatacgACGGTTTTGGaaccatattttaatagttctcTCATTTAGGTGAAGAATATCTGCAAGTTCAATTCGTCGTGCTCTGTCTAAGTAGCGAGCTCTTCCGTACTCTTGTTCCAATTCCATCATTTGCTGACTTGTGAAGGCAGTCCGTACTCGCTTC
>GCA_905163515_Pb_LR991091.1_10653972_10654114
TACCTGCCTCTCAGTAAGATCCAGTGATGCGGCGATTTCGATTCTTCTAGGTCGACACAGGTACTTGTTGAAATGAAACTCTTTTTCCAATTCCAGCAATTGTGTATTCGTGTAAGCTGTACGTAGCCTTCGTGGCAGTCCATTTTCTGTAATGATAATAATTGGAGTTATTAagtgtgtt
>GCA_905163515_Ro_LR991091.1_10209071_10209180
taattaaactggtTCGCtgtaaaacaaaaatcatttaATCATTACGATATGATTAATAAGCAGAGTATACCTGTATTGCTGATCTAATTGAGCTTTTTCAATTCTTTTGTCCTTCGCTCTTCGATTTTGAAACCAAATCTTCACTTGTGTTTCGCTTAATGATAATGCAGCTGCTAATTCA
>GCA_905163555_lab_LR991054.1_17646303_17646481
AACAATACCGGCCGTACCAACTTTACCAACAAACAACTCACTGAGCTGGAAAAGGAATTCCACTTCAACAAGTACCTAACCAGAGCCAGAAGGATAGAGATTGCCTCCGCCTTACAACTCAACGAGACGCAAGTCAAGATATGGTTTCAGAATAGACGCATGAAACAGAAGAAGAGAATCA
>GCA_905163555_Abd-B_LR991054.1_10702928_10703106
CGAATTCTTCTTGTTCTTCATCCGCCTGTTCTGGAACCATATCTTCACCTGTCTCTCCGTGAGGTTCAGATTCCGCGCGAGCTCCCACCGTTTCTGTTTCGATACGTAAGCGTTGAAGAGGAACTCTTTCTCTAGCTCGAGAGTTTGGAATTTGGAGTAAGGTTTGCGTTTTTTGCGCACC
>GCA_905163555_abd-A_LR991054.1_10347922_10348106
CAGCTCCTTCTTTAGCTTCATGCGCCGGTTCTGGAACCAGATCTTGATCTGCCGCTCCGTGAGGCACAGCGCGTGCGCAATCTCTATCCTGCGCCGACGCGTCAGGTAGTGATTGAAGTGGAATTCTTTTTCTAGCTCTAACGTTTGGAACCTTGTGTAAGTCTGTCGGCCCCGCCGTCGT
>GCA_905163555_Ubx_LR991054.1_10004678_10004862
AATCTCTTTCTTTAATTTCATCCTTCGATTCTGGAACCATATTTTTATCTGTCGCTCCGTGAGACAGAGGGCGTGCGCCATTTCTATGCGTCTCCTCCGCGTGAGGTAGTGATTCGTGTGGAACTCCTTCTCTAATTCTAGCGTTTGATATCTGGTGTAGGTTTGTCTCCCTCGCCTTCTG
>GCA_905163555_Antp_LR991054.1_9603399_9603577
GTTCTCCTTCTTCCACTTCATACGCCGGTTCTGGAACCAGATCTTGATCTGGCGCTCCGTGAGGCACAGCGCGTGCGCAATCTCGATCCGTCTCCTCCGCGTCAGGTACCGGTTGAAGTGGAACTCTTTCTCCAGTTCTAGCGTCTGGTACCGCGTGTACGTTTGCCGTCCCCGCTTCCTT
>GCA_905163555_ftz_LR991054.1_9475152_9475330
ATCTTTCTTCGCTTTCATTCTTCGGTTCTGGAACCAGATCTTGATTTGCCGCTCAGTGAGGCCCAGGGCGTGAGACACCTCTATCCTTCGCCGTCTTGATAAGTATTTGTTGAAGTGAAACTCTTTTTCCAATTCTAAAGTTTGGAACCGGGTGTATGTCTGCCTCGTTCTCTTGGATCCT
>GCA_905163555_Scr_LR991054.1_9389603_9389790
GTGCTCCTTCTTCCACTTCATGCGCCGGTTCTGGAACCAGATCTTGATCTGGCGCTCCGTGAGGCACAGCGCGTGCGCAATCTCGATCCGTCTCCTCCTCGTCAGATACCGGTTGAAGTGGAACTCCTTCTCCAGCTCTAGCGTCTGGTACCGCGTGTACGACGTCCGCTGACGCTTCGTC
>GCA_905163555_Dfd_LR991054.1_9275188_9275366
CCAAAGCGACAACGCACCGCCTACACCAGACATCAAATCTTAGAACTGGAGAAAGAATTCCACTACAACCGATATCTAACACGGAGAAGACGAATAGAAATAGCCCACACTCTAGTCCTGTCAGAAAGACAAATCAAAATATGGTTTCAAAACCGACGGATGAAGTGGAAGAAAGACAACA
>GCA_905163555_zen_LR991054.1_9099867_9100051
TTTCTTGTATTTCATTCTTCTATTCTGAAACCATATTTTTATCTGGCGTTCAGAGAGCTGAAGGTAGTTTGCCAGTTCGATGCGCCTGGGGCGGCATAGATAGCGGTTCTGATGAAACTCGTTTTCCAATTCAACTAACTGGGAACTCGTGTAGGCCGTGCGAGCTCGCTTCGTAAATCCT
>GCA_905163555_ShxD_LR991054.1_9076604_9076782
CCTCTTGCGTTTAATTCTGCGGTTCTGGAACCATACTTTGACGGCTCTATCGCTGACCTGCAGTTGTTGCTCGAGAGCCTTTCGCTCGTCGCGGTTGACGTAGGGCTTTTGACTGAAGACCTTTTCTAGAGCCAGAATCTGTTCCGTGGTGAACGCTGTCCTCTTGCGCTTGCGTTTGGTG
>GCA_905163555_ShxD_LR991054.1_9070222_9070400
CCTCTTGCTTTTAATTCTGCGGTTCTGAAACCATACTTTGACGGCTCTGTCGCTGACCTGCAGTTGTTGCACGAGAGCCTGTCGCTCATCGCGGTTGACGTAGGGCTTTTGATTGAAGACCTTTTCTAGAGCCAGAATCTGTTCCGTGGTGAATGCTGTCCTCTTGCGCTTGCGTTTGATA
>GCA_905163555_ShxC_LR991054.1_9059244_9059425
CTTCTTCTGTTTCATTCTTCTGTTCTGGAACCATATTTTGAGTGCCTTCTCTCCGATGTTGAGGGTTTCTGCGAGCTGTTTGCGTCGTTTGACATCGATGTATTTGCTGGTGGAGTATATTTTCTCTAACGCTCGTAGCTGGTTGGAGGAGTAGGCGGTGCGAACTCGCTTGGGTTTCTTT
>GCA_905163555_ShxB_LR991054.1_9056492_9056673
GCAAAACGGTTCCGAAGCGCCTTCACCACGGAACAGATCAAGTACTTGGATGCAGAGTTCAAGAAATACCCATACATCGGCAGCGCCCGACGCAGGGAAGTCTCCAGTGCGCTAAACATCGCTGAACGAGCTGTCAAGATCTGGTTCCAGAACAGAAgaatgaaagagaaaaaagatgtAA
>GCA_905163555_ShxA_LR991054.1_9046009_9046190
CCCAAACGCATTCGCACGGCGTTTACAAGTCAGCAGATGCTGGCGCTAGAGAAAGAATACGCCCGCGCTCGCTACCTGGACCGCAGCCGCCGAATCGAACTCGCCAAAGAGTTAAATCTTAACGAGCGCACCATCAAGATCTGGTTCCAAAACCGGCGCATGAAGGAGAAGAAGGATCGAG
>GCA_905163555_Pb_LR991054.1_8853159_8853298
TACCTGTCTTTCGGTAAGGTCTAAAGAGGCCGCAATCTCGATTCTTCTCGGCCGACACAAATACTTGTTGAAATGGAATTCCTTTTCCAATTCCAGGAGTTGCGTGTTGGTGTAGGCGGTTCGCAGTCTTCGCGGCAGACCATTTTCTGTAACAAATATAACGAAAACATTATTTAGATGT
>GCA_905163555_Ro_LR991054.1_8518704_8518882
CCGTAACTCCATACTGACCATAAAGTACTTTTTACCGTGGACTGTCacatatatttagatttacctGTATTGTTGATCGAGATGAGCTTTTTCAATCCTTTTGTCTTTTGCTCTTCTATTTTGAAACCATATCTTAACTTGTGTCTCGCTCAGAGACAGCGCTGTTGCAAGTTCACATCTG
>GCA_905187475_Abd-B_LR994572.1_45072113_45072276
GAAGTATAATCTTACCTGTCGTTCTGTTAAATTTAGAGTGCGTGCCAACTCCCAACGCTTCTGCTTCGATACGTAGGCATTGAAGAGGAACTCTTTTTCCAGTTCAAGCGTTTGGAATTTTGAATATGGCTTACGCTTTTTCCGCACGGTTACTTGACCGGTCCATTCGAGGGGATTCGTT
>GCA_905187475_abd-A_LR994572.1_44634223_44634407
CAGttctttcttcaatttcattcgCCGATTTTGGAACCAAATTTTTATCTGACGCTCAGTTAGGCAGAGTGCATGTGCGATTTCAATCCGTCGCCTTCGCGTTAAGTAATGATTAAAATGGAATTCCTTTTCCAATTCCAGGGTTTGGAATCGTGTGTAGGTTTGTCGACCTCGACGTCTC
>GCA_905187475_Ubx_LR994572.1_44205498_44205682
aatttcttttttcaatttcattcgtCGATTTTGGAAccagatttttatttgtcgtTCTGTTAGGCAGAGAGCGTGGGCCATTTCGATTCTTCGTCGTCGTGTTAGATAATGATTTGTGTGGAATTCTTTCTCTAGCTCGAGGGTTTGGTAGCGGGTGTAGGTTTGTCTACCACGTCTTCGG
>GCA_905187475_Antp_LR994572.1_43628023_43628201
attttcctttttccatttcattcgaCGATTTTGGaaccaaatttttatttgtctttcgGTTAAGCATAAGGCATGGGCGATttcaattcttcttcttcgtgttAAATAtcgattgaaatgaaattctttttccaatTCTAAGGTTTGGTATCGGGTGTAGGTTTGTCGGCCACGTTTTCGT
>GCA_905187475_ftz_LR994572.1_43498368_43498546
GCGGTCCTTCTTGGACTTCATGCGTCGGTTCTGGAACCAGATCTTGATCTGTCTCTCGGTAAGGCTGAGTGCGTTCGCGATGTCGATACGGCGGCGTCGTGTGATGTACCGGTTGAAGTGGAACTCCTTCTCAAGCTCAAGTGTCTGGAATCGTGTGTACGTCTGTCGTGTCCTTTTTGAG
>GCA_905187475_Scr_LR994572.1_43392862_43393049
GTGTTCCTTTTTCCACTTCATACGACGATTCTGGAACCAGATCTTTATTTGCCGCTCGGTGAGACAGAGGGCATGAGCGATTTCGATACGTCTCCGACGGGTCAGGTAACGATTGAAGTGAAACTCCTTTTCTAGCTCTAGCGTTTGATAGCGGGTGTATGAGGTCCGTTGACGTTTTGTT
>GCA_905187475_Dfd_LR994572.1_43281615_43281793
attatcctttttcCACTTCATCCTCCGGTTCTGGAACCAGATTTTGATTTGTCTCTCGGACAGGACTAAAGTATGCGCAATTTCAATTCGCCTCCGACGCGTCAAATACCGATTGTAATGGAATTCTTTTTCCAGCTCAAGGATCTGATGGCGTGTGTAGGCGGTACGTTGACGTTTCGGC
>GCA_905187475_lab_LR994572.1_32600459_32600613
aacaattcagGACGTACCAACTTCACCAATAAGCAGCTCACGGAACTCGAGAAGGAATTCCATTTCAATCGATACCTAACACGAGCCCGTCGCATCGAAATCGCCAACACACTGCAGCTCAATGAAACTCAGGTGAGTTCAATTCACCGACAGATCCAACCGACGCTTTTCTACAGGCGAC
>GCA_905187475_Pb_LR994572.1_32450811_32451070
CCCCGACGGTTGCGTACCGCATACACAAACACTCAGCTGCTGGAGCTGGAAAAGGAATTccatttcaataaatatttatgccGCCCCCGACGAATCGAGATTGCAGCCAGTTTGGACTTAACCGAGAGACAGGTGAGTGAAAATCGAAATACGAAACAAATGTGGAGCTTGCATAAGAAATTTCCTTTGTTCTTCTCTCCTCAAATCCACCAGGTTAAAGTGTGGTTTCAAAATCGTCGCATGAAACACAAGCGTCAAACAC
>GCA_905187475_zen_LR994572.1_32336371_32336549
AGCatcttttttgctcttcatgcGGCGATTTTGGAACCAGATCTTGACCTGTCTCTCGGTTAAGTCAAGTCGCTGGGATATCTCAATCCTGCGTGGTCGGCAGAGATATTTGTTCGTCTGAAACTCTCGCTCGAGCTCAATCAGCTGCGTGCTGGTGAATGCCGTTCGGGCGCGTTTGCTC
>GCA_905187575_lab_LR994578.1_23889589_23889767
CTTGATCCGCTTCTTCTGCTTCATCCGTCTGTTCTGGAACCAGATCTTCACCTGGGTCTCGTTGAGTTGGAGGGCGGACGCGATCTCTATCCGGCGCGCGCGCGTGAGGTACTTGTTGAAGTGGAACTCCTTCTCCAGCTCCGTGAGCTGCTTGTTGGTGAAGTTGGTGCGGCCCGTGTTG
>GCA_905187575_Abd-B_LR994578.1_13412332_13412510
CGAATTCTTCTTGTTCTTCATCCGTCTGTTCTGGAACCATATCTTCACCTGTCTCTCCGTGAGGTTGAGGTTCCGCGCGAGCTCCCATCGCTTTTGCTTCGAAACGTACGCGTTGAATAGGAACTCCTTTTCCAATTCCAGGGTCTGGAACTTGGAGTACGGTTTGCGCTTTTTACGCACT
>GCA_905187575_abd-A_LR994578.1_13096704_13096888
AAGCTCCTTCTTCAATTTCATGCGCCGGTTCTGGAACCATATTTTGATCTGCCTCTCCGTGAGACAGAGAGCGTGTGCTATCTCTATCCTGCGCCGGCGCGTCAGGTAGTGGTTAAAATGGAATTCCTTCTCTAGTTCTAACGTCTGGAATCTCGTGTACGTCTGCCGCCCTCGCCGCCTC
>GCA_905187575_Ubx_LR994578.1_12828734_12828918
TATCTCCTTCTTTAACTTCATCCTTCGGTTCTGGAACCATATTTTGATCTGCCGCTCCGTTAGACAGAGCGCGTGCGCCATCTCTATGCGTCTCCTTCGCGTGAGGTAGTGATTCGTGTGGAACTCTTTTTCTAACTCTAACGTTTGATATCGCGTGTAGGTCTGTCTGCCTCGTCTTCTG
>GCA_905187575_Antp_LR994578.1_12532843_12533021
GTTCTCCTTCTTCCACTTCATGCGTCGGTTCTGGAACCAGATTTTGATTTGGCGTTCGGTGAGGCAGAGGGCGTGCGCGATCTCGATTCGTCTCCTCCGCGTCAGGTACCGGTTGAAGTGGAACTCCTTCTCCAGCTCGAGCGTCTGGTACCGGGTGTACGTCTGACGACCCCGCTTTCGT
>GCA_905187575_ftz_LR994578.1_12452994_12453172
aTCTTTCTTCGCCTTCATACGTCGATTTTGGAACCATATTTTGATTTGTCTTTCAGTGAGACTTAACGCGTTAGACACTTCTATTCTTCGTTTTCTTGTGAGGTATTTGTTGAAATGAAACTCCTTTTCCAACTCTAAAGTTTGATATCGGGTATAAGTTTGGCGGGTCCTCTTTGATCCT
>GCA_905187575_Scr_LR994578.1_12389989_12390176
ATGCTCTTTCTTCCATTTCATGCGGCGATTCTGGAACCAGATCTTGATCTGACGTTCGGTGAGGCACAGCGCGTGAGCAATTTCAATACGTCTCCTTCTGGTCAGATATCGATTGAAATGAAACTCTTTCTCAAGTTCTAGGGTCTGGTAGCGGGTGTACGACGTTCGCTGGCGTTTCGTC
>GCA_905187575_Dfd_LR994578.1_12335390_12335568
CCTAAGCGACAAAGGACTGCGTACACGAGGCACCAAATACTAGAATTGGAAAAGGAATTCCACTACAATCGTTACCTTACCAGGAGAAGAAGGATAGAAATAGCCCACACTCTAGTCTTGTCGGAACGACAAATAAAAATCTGGTTTCAAAATAGACGGATGAAATGGAAAAAAGACAATA
>GCA_905187575_zen_LR994578.1_12244481_12244665
ATCCTTTTTGTACTTCATTCTTCTATTTTGAaaccatatttttatttgtctttcagataattgtaaataattagcTAATTCGATGCGTCTGGGACGGCACAGATAACGGTTTTGATGAAATTCGTTTTCCAATTCGACTAGTTGCGAGCTAGTATATGCCGTTCGTGCTCTTTTGGTAAAA
>GCA_905187575_ShxC_LR994578.1_12234866_12235047
CAGTCTTTTATTTTTCATGCGTCGGTTCTGAAACCACACTTTAACATTCTTCTCACTAATTTTCAGTTGCTTTGCCAACTTCTTACGCGTCCATTTAtcaatatattttctttccgtGAACGTATTCTCCAAAAGTAGTACCTGGTCCGTTGTGAAGGCTGTGCGTATTCGCTTTTTCTTT
>GCA_905187575_ShxB_LR994578.1_12232682_12232860
GAAAAAAGGTCCCGAACTGCTTTTACCCCTgaacaattaaattatttagaaCGTGAATACAAGTCTTGTCCATATAGTGAACATGACAGGCTTAGCAAAATCGCTAACATCATCGGAAAACCAGAAAAAGTTGTCAAAATTTGGTTCCAAAATCGTCGATCAAGGGaaagaaaatcaaata
>GCA_905187575_ShxA_LR994578.1_12226094_12226272
CGCCCTGTCTTTCTTCTCTTTCATCCGCCTGTTCTGGAACCATATTTTTATCACCCTCTCGCTCACGTTGAGTTTTCGCGAGAGGAAGATCCGAGTGCCGCGCTCGAGGTACCGGTTGACTCTGTACTGATCTTCTAGATCTTGAAGCTGGTTGGTCGTAAAGGCTGTACGGATTCTCTTG
>GCA_905187575_Pb_LR994578.1_12127750_12127886
TACCTGTCTTTCCGTAAGATCAAGAGATGCTGCAATCTCGATCCTTCGTGGTCTGCATAAGTATTTGTTAAAATgaaattctttttctagttcCAGTAGTTGAGTATTTGTGTAGGCAGTTCGCAGCCGCCGGGGTAGTCCGTTTtctgaaaagaaatttaacattagctttgtttttttt
>GCA_905187575_Ro_LR994578.1_11976990_11977102
GGATAGAAAATTAGAATATAGATAACGTTATATTTCATACACttgagaatattttttattttacctgtATTGTTGGTCGAGATGTGCTTTTTCAATTCTTTTGTCTTTGGCACGTCTATTTTGGAACCATATTTTTACTTGAGTTTCACTCAATGACAGGGCCGTGGCAAGTTCACAcctg
>GCA_905187585_lab_LR994549.1_22797044_22797222
CTTGATCCTTTTCTTCTGCTTCATCCGTCTGTTCTGGAACCAGATCTTGACCTGGGTCTCGTTGAGTTGCAGCGCGGACGCGATCTCGATGCGGCGCGCGCGCGTGAGgtatttattgaagtgaaacTCTTTCTCCAGCTCGGTCAGCTGTTTGTTGGTGAAGTTGGTCCGGCCCGTGTTG
>GCA_905187585_Abd-B_LR994549.1_13818284_13818462
CGAGTTCTTCTTGTTCTTCATCCGTCGGTTCTGGAACCAAATCTTCACCTGCCGCTCCGTGAGGTTGAGGTTCCGCGCGAGCTCCCACCGCTTCTGCTTCGACACGTACGCGTTAAACAAGAACTCTTTCTCCAGTTCTAGTGTCTGGAATTTGGAGTACGGTTTGCGCTTTTTGCGCACC
>GCA_905187585_abd-A_LR994549.1_13515623_13515807
GAGTTCCTTCTTCAGCTTCATGCGTCGGTTCTGGAACCATATTTTGATCTGCCGCTCCGTGAGACAGAGCGCGTGCGCTATCTCTATCCTGCGCCGGCGCGTCAGGTAGTGGTTGAAATGGAACTCCTTCTCCAGCTCCAGCGTCTGGAATCTCGTGTACGtctgccgcccccgccgcctC
>GCA_905187585_Ubx_LR994549.1_13265734_13265918
GATCTCCTTCTTTAACTTCATCCTCCGGTTCTGGAACCAAATTTTGATCTGCCGCTCCGTGAGACAGAGCGCGTGCGCCATCTCTATGCGTCTCCTTCGCGTGAGGTAGTGATTCGTGTGGAACTCTTTTTCTAACTCTAATGTTTGATATCTCGTGTAGGTCTGTCTGCCTCGTCTTCTG
>GCA_905187585_Antp_LR994549.1_12958966_12959144
GTTCTCCTTCTTCCACTTCATGCGTCGGTTCTGGAACCAGATTTTGATTTGGCGTTCGGTGAGGCAGAGGGCGTGCGCGATCTCGATTCGTCTCCTCCGCGTCAGGTACCGGTTGAAGTGGAATTCCTTCTCCAGCTCGAGGGTCTGGTACCGGGTGTACGTCTGACGACCCCGCTTCCGC
>GCA_905187585_ftz_LR994549.1_12892680_12892858
ATCTTTCTTCGCTTTCATCCGCCGGTTTTGGaaccatatttttatttgtctttCAGTGAGACTGAGCGCGTTGGATACTTCTATTCTTCGTTTCCTTGTAAGGTATTTGTTAAAATGAAACTCCTTTTCTAGTTCCAAGGTTTGATATCGGGTATAAGTTTGTCGTGTCCTCTTTGATCCT
>GCA_905187585_Scr_LR994549.1_12829632_12829819
GTGCTCCTTCTTCCATTTCATGCGACGATTCTGGAACCAGATTTTGATCTGACGTTCGGTGAGACACAGCGCATGAGCGATTTCGATGCGTCTCCTTCGTGTCAGATACCGATTGAAATGGAACTCTTTCTCGAGTTCTAGGGTCTGGTAGCGGGTATACGATGTTCGCTGGCGTTTCGTC
>GCA_905187585_Dfd_LR994549.1_12761683_12761861
CCCAAACGACAGAGGACTGCGTACACGAGGCACCAGATATTAGAATTGGAGAAGGAGTTCCACTACAATCGTTACCTAACCAGAAGAAGAAGGATAGAAATAGCCCACACTCTAGTCTTGTCGgaacgacaaataaaaatctgGTTTCAAAACAGACGGATGAAGTGGAAGAAGGACAATA
>GCA_905187585_zen_LR994549.1_12678647_12678831
ATCCTTTTTGTACTTCATTCTTCTGTTTTGAaaccatatttttatttgtctttCAGACAATTGTAAGTAGTTAGCTAATTCAATGCGCCTAGGACGACACAGATACCTGTTTTGATGAAACTCATTTTCTAACTCCACTAGTTGTGAGCTCGTATACGCTGTGCGTGCTCTTTTAGTAAAG
>GCA_905187585_ShxC_LR994549.1_12669381_12669562
TAGTCTCTTGTTCTTCATGCGTCGGTTCTGGAACCAAACCTTTACATTCTTCTCGCTGATTTTTAGACGATTTGCTAGCTTCTTGCGAGTCcatttatcaatatattttctttctGAAAATGTATTTTCTAATAGTAGTACCTGATCCGTTGTGAAGGCGGTGCGAATTCTTTTCTTCTTT
>GCA_905187585_ShxB_LR994549.1_12667099_12667277
GAAAAAAGGTCCAGAACCGCTTTTACTACCGAACAGTTAAATTATTTGGAACAAGAATACAAGACATGCCCTTACAGTGAACATGAACGGCTGTGTAGAATtgcaaacattatcaaaaaacCTGAAAAGGTTGTCAAAATCTGGTTTCAGAATCGTCGATCAAGAGAGAGAAAGTCAAATA
>GCA_905187585_ShxA_LR994549.1_12661862_12662040
CGACCTATCTTTCTTCTCTTTCATCCGCCTGTTCTGGAACCATATTTTTATCACCCTCTCGCTCACGTTGAGTTTCCGCGAGAGGAAGATGCGAGTGCCGCGCTCGAGGTACCGGTTAATTCTGTACTGGTCTTCTAGGTCCTGAAGCTGGTTGGTAGTGAAGGCTGTGCGGACTCTCTTG
>GCA_905187585_Pb_LR994549.1_12567772_12567950
GTTAAGAAATAACTTAGATACCTGTCTCTCTGTCAGATCAAGAGATGCAGCTATCTCGATCCTTCTTGGTCTGCACAAATATTTGTTGAAGTGAAATTCTTTTTCTAGTTCCAATAGTTGAGTGTTTGTGTAGGCAGTTCGCAGCCGCCTCGGTAGCCCGTTTTCTGAAAAGAAATTCCAA
>GCA_905187585_Ro_LR994549.1_12344361_12344476
taagttgtacaaataaataatttcctaTTCTATTCTAAACTTCAAGGGAGATATTTACCTATACTGCTGGTCGAGATGCGCCTTTTCGATCCGTTTGTCTTTTGCTCGTCTGTTTTGGAACCATATTTTAACTTGGGTTTCACTCAGTGACAGAGCCGTAGCTAGTTCACATCTGTAAGAA
>GCA_905220375_Abd-B_LR999963.1_97708796_97708872
taGGAAAATACTTACTTGTCTTTCGGTCAAGTTCAAATTTCTAGCCAGTTCCCATCGCTTTTGTTTCGATACGTAGGCATTGTATAAGAATTCCTTTTCCAGCTCTAAGGTTTGGAATTTGGAATACGGTTTGCGCTTTTTTCTAACTGAAACCTGACCAGTCCATTCATGCAAAGCATTT
>GCA_905220375_abd-A_LR999963.1_95993122_95993306
TAGTTCTTTTTTGAGTTTCATACGACGATtttgaaaccaaatttttatttgtctcTCCGTCAAACACAGTGCATGAGCAATTTCAATTCTTCGCCTCCGTGTCAAATAATGATTGAAGTGGAATTCTTTCTCCAACTCTAGAGTCTGAAAGCGTGTATAAGTCTGTCGACCTCGGCGCCGG
>GCA_905220375_Ubx_LR999963.1_94372158_94372342
aatttcttttttcaatttcatgCGTCGATTTTggaaccaaatttttatttgtcgtTCCGTCAGACATAAAGCGTGGGCCATTTCGATTCTTCGTCGGCGGGTTAAATAGTGGTTGGTGTGGAATTCTTTCTCTAATTCAAGTGTTTGATAGCGGGTGTATGTTTGGCGACCACGTCTTCGC
>GCA_905220375_Antp_LR999963.1_92770088_92770266
GTTCTCCTTTTTCCATTTCATGCGTCTATTCTGGAACCAGATCTTTATTTGCCGCTCAGTCAAGCACAAAGCGTGAGCAATTTCAATGCGTCTTCTGCGGGTTAAGTAGCGATTGAAATGAAACTCCTTCTCCAGTTCCAAGGTTTGGTAGCGTGTATAAGTTTGGCGGCCACGTTTGCGT
>GCA_905220375_ftz_LR999963.1_92248647_92248825
ACGAtctttttttgatttcattcGGCGATTTTGGAACCAGATTTTAACTTGGCGCTCCGTCAAAGCTAATGCATGGGCAATATCAATGCGACGACGTCTGGTTATGTAGCGATTGAAGTGGAATTCTTTCTCCAATTCCAAGGTTTGGTAGCGTGTGTACGTTTGTCGGGTGCGTTTTGAG
>GCA_905220375_Scr_LR999963.1_91875835_91876022
GTGTTCCTTTTTCCATTTCATGCGTCTGTTTTGGaaccaaattttaatttgacGTTCGGTTAAACAGAGAGCATGAGCAATTTCTATGCGTCTTCGGCGGGTCAGGTAACGATTGAAATGGAATTCTTTTTCGAGTTCTAATGTTTGATAGCGGGTATATGAGGTCCGCTGTCGTTTCGTT
>GCA_905220375_Dfd_LR999963.1_91428234_91428412
ATTATCTTTCTTCCATTTCATACGTCGATTTTGGaaccaaattttaatttgtctCTCCGACAGTACTAATGTGTGGGCAATTTCAATACGTCTTCTGCGGGTTAAATAACGATTATAATGGAATTCTTTTTCCAATTCAAGTATTTGATGACGTGTGTAGGCGGTACGTTGTCTTTTTGGT
>GCA_905220375_zen_LR999963.1_90949508_90949689
ATCTGATTGGATTTTAAGACGTCGTCTACGgtttttaaaccaattttttacTGGTTTTGTACCAATATGCAGTATTTCTGATAGTTGAGCAAGTCGTAATGGTGTCAAATACTTGGTTTGAGAGAAATGATGTTCTAATTGAATAAGTTGATCACTAGTAAATGTTGTTCTTGATCGTCGG
>GCA_905220375_zen_LR999963.1_90804890_90805068
ATAAAACGTTCTCGCACTGTTTTTACCAGCTTTCAGCTCGTTGAGTTAGAAAAGGAATTCGGGCGGCATGCGTACTTGTATCGTACAAGACGCATAGAAATAGCCCAACGTCTATCGCTTTGTGAGAGACAAGTGAAGATATGGTTCCAAAACCGacgaatgaaaaagaaaaaagatcaAC
>GCA_905220375_zen_LR999963.1_90655636_90655823
atttttcatgcGACGATTCTGGAACCAtagctttatttgtttttctggtaGCGATAAGCGACTGGCGACCGCTATACGTCGCAATCGAGTCAGGTACATCTCCCGTTTGACGAATTCTTTTTCCAACTCCACGAGCTGGAAGTTGGTAAAAACAGTACGGGATAGTTTTTTTCTTGCCGAGAGC
>GCA_905220375_zen_LR999963.1_90649967_90650145
CATGCGACGATTCTGGAACCAtagctttatttgtttttctggtaGCGATAAGCGAAGTGACATTTTAGCACGTTGCAATCGACAGATGTACATCTCCTGTTTGAACTCTTTTTCCAACTCCTCGAGCTGGAAGTTGGTAAAAACAGTACGAGATCGTTTTTTCTTGCTGAGAGCTGGATCG
>GCA_905220375_zen_LR999963.1_90644069_90644247
CATGCGACGATTCTGGAACCAtagctttatttgtttttctggtaGCGATAAGCGAAGTGACATTTTAGCACGTTGCAATCGACAGATGTACATCTCCTGTTTGAACTCTTTTTCCAACTCCTCGAGCTGGAAGTTGGTAAAAACAGTACGAGATCGTTTTTTCTTGCTGAGAGCTGGATCG
>GCA_905220375_zen_LR999963.1_90619876_90620054
CATGCGACGATTCTGGAACCAtagctttatttgtttttctggtaGCGATAAGCGAAGTGACATTTTAGCACGTTGCAATCGACAGATGTACATCTCCTGTTTGAACTCTTTTTCCAACTCCTCGAGCTGGAAGTTGGTAAAAACAGTACGGGATCGTTTTTTCTTGCTGAGAGCTGGATCG
>GCA_905220375_zen_LR999963.1_90603915_90604081
CCctcttctatttttcatgtGACGATTCTGGAACCATAGCATTATTTGTTTTCTGGTAGCGATAAGCGACTGGCGATCGCTATACATCTCCCGTTTGATGAATTCTTTTTCCAACTCCACGAGCTGGAAGTTGGTAAAAACAGTACGGGATCGTTTTTTCTTG
>GCA_905220375_zen_LR999963.1_90555779_90555957
AAAAAACGATCCCGTACTGTTTTTACCAACTTCCAGCTCGTGGAGTTGGAAAAAGAATTCAAACAGGAGATGTACCTGACTCGAATGCAACGTATAGCGATCGCCAGTCGCTTATCGCtaccagaaaaacaaataaagcttTGGTTCCAGAATCGTCgcatgaaaaatagaagagAGTATA
>GCA_905220375_zen_LR999963.1_90543670_90543854
AAAAAACGTTCCCGTACTGcttttaccaacttccagcTCGTGGAGTTGGAAAAAGAGTTCAAACAGGAGATGTACATCTGTCGATTGAAACGTGCTAAAATGTCACTTCGCTTATCGCtaccagaaaaacaaataaagctaTGGTTCCAGAATCGTCGCATGAAAATTAGAAGAGCCAATA
>GCA_905220375_zen_LR999963.1_90531541_90531725
AAAAAACGTTCCCGTACTGcttttaccaacttccagcTCGTGGAGTTGGAAAAAGAGTTCAAACAGGAGATGTACATCTGTCGATTGAAACGTGCTAAAATGTCACTTCGCTTATCGCtaccagaaaaacaaataaagctaTGGTTCCAGAATCGTCGCATGAAAATTAGAAGAGCCAATA
>GCA_905220375_zen_LR999963.1_90519448_90519632
AAAAAACGTTCCCGTACTGcttttaccaacttccagcTCGTGGAGTTGGAAAAAGAGTTCAAACAGGAGATGTACATCTGTCGATTGAAACGTGCTAAAATGTCACTTCGCTTATCGCtaccagaaaaacaaataaagctaTGGTTCCAGAATCGTCGCATGAAAATTAGAAGAGCCAATA
>GCA_905220375_zen_LR999963.1_90493326_90493504
AAAAAACGATCCCGTACTGTTTTTACCAACTTCCAGCTCGTGGAGTTGGAAAAAGAATTCAAACAGGAGATGTACCTGACTCGAATGCAACGTATAGCGATCGCCAGTCGCTTATCGCtaccagaaaaacaaataaagcttTGGTTCCAGAATCGTCgcatgaaaaatagaagagAGTATA
>GCA_905220375_zen_LR999963.1_90476919_90477097
AAAAAACGATCCCGTACTGTTTTTACCAACTTCCAGCTCGTGGAGTTGGAAAAAGAATTCAAACAGGAGATGTACCTGACTCGAATGCAACGTATAGCGATCGCCAGTCGCTTATCGCTACCAGAAAAAACAATAATGCTATGGTTCCAGAATCGTCgcatgaaaaatagaagagAGTATA
>GCA_905220375_zen_LR999963.1_90458635_90458813
catgcGACGATTCTGGAACCAaagctttatttgtttttctggtaGCGATAAGCGACTGGCGATCGCTATACGTTGCATTCGAGTCAGGTACATCTCCTGTTTGAATTCTTTTTCCAACTCCACGAGCTGGAAGTTGGTAAAAACAGTACGGGATCGTTTTTTCTTGCTGAGAGCTGGATCG
>GCA_905220375_zen_LR999963.1_90396536_90396714
CTATTTGAATTCTTTTTCCAACTCCACGAGCTGGAAGTTGGTAAAAACAGTACGGGATCGTTTTTTCTTACTGAGAGCTGGATCGGGCTGTGGAGCTCTTTCATCAGGGGAACTACACTGGAGTTCAGCTTCATTCTGAATAGGAATAGATTCCCGCACTGTTGTGGAGTATGTTTGCTGA
>GCA_905220375_zen_LR999963.1_90375185_90375363
catgcGACGATTCTGGAACCATAGCATTATTGTTTTTTCTGGTAGCGATAAGCGACTGGCGATCGCTATACGTTGCATTCGAGTCAGGTACATCTCCTGTTTGAATTCTTTTTCCAACTCCACGAGCTGGAAGTTGGTAAAAACAGTACGGGATCGTTTTTTCTTGCTGAGAGCTGGATCG
>GCA_905220375_zen_LR999963.1_90367796_90367974
catgcGACGATTCTGGAACCATAGCATTATTGTTTTTTCTGGTAGCGATAAGCGACTGGCGATCGCTATACGTTGCATTCGAGTCAGGTACATCTCCTGTTTGAATTCTTTTTCCAACTCCACGAGCTGGAAGTTGGTAAAAACAGTACGGGATCGTTTTTTCTTGCTGAGAGCTGGATCG
>GCA_905220375_zen_LR999963.1_90343666_90343844
catgcGACGATTCTGGAACCATAGCATTATTGTTTTTTCTGGTAGCGATAAGCGACTGGCGATCGCTATACGTTGCATTCGAGTCAGGTACATCTCCTGTTTGAATTCTTTTTCCAACTCCACGAGCTGGAAGTTGGTAAAAACAGTACGGGATCGTTTTTTCTTGCTGAGAGCTGGATCG
>GCA_905220375_zen_LR999963.1_90322095_90322279
CATACGACGATTCTGGAACCATAGCATTATTGTTTTTTCTGGTAGCGATAAGCGACTGGCGATCGCTATACGTTGCATTCGAGTCAGGTACATCTCCTGTTTGAAATCTTTTTCCAACTCCACGAGCTGGAAGTTGGTAAAAACAGTACGGGATCGTTTTTTCTTGCTGAGAGCTGGATCG
>GCA_905220375_zen_LR999963.1_90265122_90265300
CATGCGACGATTCTGGAACCAtagctttatttgtttttctggtaGCGATAAGCGAAGTGACATTTTAGCACGTTGCAATCGACAGATGTACATCTCCTGTTTGAACTCTTTTTCCAACTCCTCGAGCTGGAAGTTGGTAAAAACAGTACGGGATCGTTTTTTCTTGCTGAGAGCTGGATCG
>GCA_905220375_zen_LR999963.1_90235835_90236013
CATGCGACGATTCTGGAACCAtagctttatttgtttttctggtaGCGATAAGCGAAGTGACATTTTAGCACGTTGCAATCGACAGATGTACATCTCCTGTTTGAACTCTTTTTCCAACTCCTCGAGCTGGAAGTTGGTAAAAACAGTACGGGATCGTTTTTTCTTGCTGAGAGCTGGATCG
>GCA_905220375_zen_LR999963.1_90207201_90207328
GCTATACATCTCCCGTTTGATGAATTCTTTTTCCAACTCCACGAGCTGGAAGTTGGTAAAAACAGTACGGGATCGTTTTTTCTTGCTGAGAGCTGGATCGGGCTGTGGAGCCCTTTCATCAGGGGAACTACACTGGAGTTCAGCTTCATTCTGAATAGGAATAGATTCCTGCATTGTTGTGGAG
>GCA_905220375_zen_LR999963.1_90157662_90157840
CATGCGACGATTCTGGAACCAtagctttatttgtttttctggtaGCGATAAGCGAAGTGACATTTTAGCACGTTGCAATCGACAGATGTACATCTCCTGTTTGAACTCTTTTTCCAACTCCTCGAGCTGGAAGTTGGTAAAAACAGTACGGGATCGTTTTTTCTTGCTGAGAGCTGGATCG
>GCA_905220375_zen_LR999963.1_90134420_90134598
CATGCGACGATTCTGGAACCAtagctttatttgtttttctggtaGCGATAAGCGAAGTGACATTTTAGCACGTTGCAATCGACAGATGTACATCTCCTGTTTGAACTCTTTTTCCAACTCCTCGAGCTGGAAGTTGGTAAAAACAGTACGGGATCGTTTTTTCTTGCTGAGAGCTGGATCG
>GCA_905220375_zen_LR999963.1_90107500_90107684
CATGCGACGATTCTGGAACCAtagctttatttgtttttctggtaGTGATAAGCGAAGTGACATTTTAGCACGTTGCAATCGACAGATGTACATCTCCTGTTTGAACTCTTTTTCCAACTCCTCGAGCTGGAAGTTGGTAAAAACAGTACGGGATCGTTTTTTCTTGCTGAGAGCTGGATCG
>GCA_905220375_zen_LR999963.1_90085100_90085284
CATGCGACGATTCTGGAACCAtagctttatttgtttttctggtaGTGATAAGTGAAGTGACATTTTAGCACGTTGCAATCGACAGATGTACATCTCCTGTTTGAACTCTTTTTCCAACTCCTCGAGCTGGAAGTTGGTAAAAACAGTACGGGATCGTTTTTTCTTGCTGAGAGCTGGATCG
>GCA_905220375_zen_LR999963.1_90050834_90051018
CATGCGACGATTCTGGAACCAtagctttatttgtttttctggtaGTGATAAGCGAAGTGACATTTTAGCACGTTGCAATCGACAGATGTACATCTCCTGTTTGAACTCTTTTTCCAACTCCTCGAGCTGGAAGTTGGTAAAAACAGTACGGGATCGTTTTTTCTTGCTGAGAGCTGGATCG
>GCA_905220375_zen_LR999963.1_90035906_90036075
TGATTCTTTTTCCAACTCCACGAGCTGGAAGTTGGTAAAAACAGTACGGGATCGTTTTTTCTTGCTGAGAGCTGGATCGGGCTGTGGAGCTCTTTCATCAAAGGAACTACACTGGAGTTCAGCTTCATTCTGAATAGGAATAGATTCCTGCACTGTTGTGGGGTATGTTTGCTGATTAAGT
>GCA_905220375_zen_LR999963.1_90025154_90025338
tgttttatttttcatgcgaCGATTCTGGAACCAaagctttatttgtttttctggtaGCGATAAGCGACTGGCGATCGCTATACGTTGTATTCGAGTCAGGTACATCTCCTGTTTGAATTCTTTTTCCAACTCCACGAGCTGCAAGTTGGTAAAAACAGTACGGGATCGTTTTTTCTTGCTG
>GCA_905220375_zen_LR999963.1_90010208_90010392
CATGCGACGATTCTGGAACCAtagctttatttgtttttctggtaGCGATAAGCGAAGTGACATTTTAGCACGTTGCAATCGACAGATGTACATCTCCTGTTTGAACTCTTTTTCCAACTCCTCGAGCTGGAAGTTGGTAAAAACAGTACGGGATCGTTTTTTCTTGCTGAGAGCTGGATCG
>GCA_905220375_zen_LR999963.1_89943141_89943319
CATGCGACGATTCTGGAACCAtagctttatttgtttttctggtaGCGATAAGCGAAGTGACATTTTAGCACGTTGCAATCGACAGATGTACATCTCCTGTTTGAACTCTTTTTCCAACTCCTCAAGCTGGAAGTTGGTAAAAACAGTACGGGATCGTTTTTTCTTGCTGAGAGCTGGATCG
>GCA_905220375_zen_LR999963.1_89921035_89921213
CATGCGACGATTCTGGAACCAtagctttatttgtttttctggtaGCGATAAGCGAAGTGACATTTTAGCACGTTGCAATCGACAGATGTACATCTCCTGTTTGAACTCTTTTTCCAACTCCTCGAGCTGGAAGTTGGTAAAAACAGTACGGGATCGTTTTTTCTTGCTGAGAGCTGGATCG
>GCA_905220375_zen_LR999963.1_89906455_89906633
CATGCGACGATTCTGGAACCAtagctttatttgtttttctggtaGCGATAAGCGAAGTGACATTTTAGCACGTTGCAATCGACAGATGTACATCTCCTGTTTGAACTCTTTTTCCAACTCCTCGAGCTTGAAGTTGGTAAAAACAGTACGGGATCGTTTTTTCTTGCTGAGAGCTGGATCG
>GCA_905220375_zen_LR999963.1_89888765_89888949
CATGCGACGATTCTGGAACCAtagctttatttgtttttctggtaGCGATAAGCGAAGTGACATTTTAGCACGTTGCAATCGACAGATGTACATCTCCTGTTTGAACTCTTTTTCCAACTCCTCGAGCTGGAAGTTGGTAAAAACAGTACGGGATCGTTTTTTCTTGCTGAGAGCTGGATCG
>GCA_905220375_zen_LR999963.1_89867215_89867342
GCTATACATCTCCCGTTTGATGAATTCTTTTTCCAACTCCACGAGCTGGAAGTTGGTAAAAACAGTACGGGATCGTTTTTTCTTGCTGAGAGCTGGATCGGGCTGTGGAGCTCTTTCATCAGGGGAACTACACTGGAGTTCAGCTTCATTCTGAATAGGAATAGATTCCTGCATTGTTGTGGAG
>GCA_905220375_zen_LR999963.1_89863115_89863242
GCTATACATCTCCCGTTTGATGAATTCTTTTTCCAACTCCACGAGCTGGAAGTTGGTAAAAACAGTACGGGATCGTTTTTTCTTGCTGAGAGCTGGATCGGGCTGTGGAGCTCTTTCATCAGGGGAACTACACTGGAGTTCAGCTTCATTCTGAATAGGAATAGATTCCTGCATTGTTGTGGAG
>GCA_905220375_zen_LR999963.1_89857820_89857947
GCTATACATCTCCCGTTTGATGAATTCTTTTTCCAACTCCACGAGCTGGAAGTTGGTAAAAACAGTACGGGATCGTTTTTTCTTGCTGAGAGCTGGATCGGGCTGTGGAGCTCTTTCATCAGGGGAACTACACTGGAGTTCAGCTTCATTCTGAATAGGAATAGATTCCTGCATTGTTGTGGAG
>GCA_905220375_zen_LR999963.1_89781871_89782049
CATGCGACGATTCTGGAACCAtagctttatttgtttttctggtaGCGATAAGCGAAGTGACATTTTAGCACGTTGCAATCGACAGATGTACATCTCCTGTTTGAACTCTCTTTCCAACTCCTCGAGCTGGAAGTTGGTAAAAACAGTACGGGATCGTTTTTTCTTGCTGAGAGCTGGATCG
>GCA_905220375_zen_LR999963.1_89766854_89767035
tcttttatttttcatgcgaCGATTCTGGAACCATagcattatttgtttttctggtaGCGATAAGCGACTGGCGATCGCTATACGTTGCAATCGAGTCAAGTACATCTCCCGTTTGATGAATTCTTTTTCCAACTCCACGAGCTGGAAGTTGGTAAAAACAGTACGGGATCGTTTTTTCTTGCTG
>GCA_905220375_zen_LR999963.1_89719861_89720039
CATGCGACGATTCTGGAACCAtagctttatttgtttttctggtaGCGATAAGCGAAGTGACATTTTAGCACGTTGCAATCGACAGATGTACATCTCCTGTTTGAACTCCTTTTCCAACTCCTCAAGCTGGAAGTTGGTAAAAACAGTACGGGATCGTTTTTTCTTGCTGAGAGCTGGATCG
>GCA_905220375_zen_LR999963.1_89659852_89660030
CATGCGACGATTCTGGAACCAtagctttatttgtttttctggtaGCGATAAGCGAAGTGACATTTTAGCACGTTGCAATCGACAGATGTACATCTCCTGTTTGAACTCTTTTTCCAACTCCTCGAGCTGGAAGTTGGTAAAAACAGTACGGGATCGTTTTTTCTTGCTGAGAGCTGGATCG
>GCA_905220375_zen_LR999963.1_89636940_89637118
CATGCGACGATTCTGGAACCAtagctttatttgtttttctggtaGCGATAAGCGAAGTGACATTTTAGCACGTTGCAATCGACAGATGTACATCTCCTGTTTGAACTCTTTTTCCAACTCCTCGAGCTGGAAGTTGGTAAAAACAGTACGGGATCGTTTTTTCTTGCTGAGAGCTGGATCG
>GCA_905220375_zen_LR999963.1_89613427_89613611
CATGCGACGATTCTGGAACCAtagctttatttgtttttctggtaGTGATAAGCGAAGTGACATTTTAGCACGTTGCAATCGACAGATGTACATCTCCTGTTTGAACTCTTTTTCCAACTCCTCGAGCTGGAAGTTGGTAAAAACAGTACGGGATCGTTTTTTCTTGCTGAGAGCTGGATCG
>GCA_905220375_zen_LR999963.1_89590236_89590420
CATGCGACGATTCTGGAACCAtagctttatttgtttttctggtaGTGATAAGCGAAGTGACATTTTAGCACGTTGCAATCGACAGATGTACATCTCCTGTTTGAACTCTTTTTCCAACTCCTCGAGCTGGAAGTTGGTAAAAACAGTACGGGATCGTTTTTTCTTGCTGAGAGCTGGATCG
>GCA_905220375_zen_LR999963.1_89547310_89547494
CATGCGACGATTCTGGAACCAtagctttatttgtttttctggtaGTGATAAGCGAAGTGACATTTTAGCACGTTGCAATCGACAGATGTACATCTCCTGTTTGAACTCTTTTTCCAACTCCTCGAGCTGGAAGTTGGTAAAAACAGTACGGGATCGTTTTTTCTTGCTGAGAGCTGGATCG
>GCA_905220375_zen_LR999963.1_89525379_89525563
CATGCGACGATTCTGGAACCAtagctttatttgtttttctggtaACGATAAGCGAAGTGACATTTTAGCACGTTGCAATCGACAGATGTACATCTCCTGTTTGAACTCTTTTTCCAACTCCTCGAGCTGGAAGTTGGTAAAAACAGTACGGGATCGTTTTTTCTTGCTGAGAGCTGGATCG
>GCA_905220375_zen_LR999963.1_89487100_89487287
catgcGACGATTCTGGAACCATAGCATTATTGTTTTTTCTGGTAGCGATAAGCGACTGGCGATCTCTATACGTTGCAATCGAGTCAAGTACATCTCCCGTTTGATGAATTCTTTTTCCAACTCCACGAGCTGGAAGTTGGTAAAAACAGTACGGGATCGTTTTTTCTTGCTGAGAGCTGGATCG
>GCA_905220375_zen_LR999963.1_89470788_89470975
catgcGACGATTCTGGAACCATAGCCTTATTGTTTTTTCTGGTAGCGATAAGCGACTGGCGATCTCTATACGTTGCAATCGAGTCAAGTACATCTCCCGTTTGATGAATTCTTTTTCCAACTCCACGAGCTGGAAGTTGGTAAAAACAGTACGGGATCGTTTTTTCTTGCTGAGAGCTGGATCG
>GCA_905220375_zen_LR999963.1_89447592_89447773
tcttttatttttcatgcgaCGATTCTGGAACCATAGCATTATTGTTTTTTCTGGTAGCGATAAGCGACTGGCGATCTCTATACGTTGCAATCGAGTCAAGTACATCTCCCGTTTGATGAATTCTTTTTCCAACTCCACGAGCTGGAAGTTGGTAAAAACAGTACGGGATCGTTTTTTCTTGCTG
>GCA_905220375_zen_LR999963.1_89424478_89424659
tcttttatttttcatgcgaCGATTCTGGAACCATAGCATTATTGTTTTTTCTGGTAGCGATAAGCGACTGGCGATCTCTATACGTTGCAATCGAGTCAAGTACATCTCCCGTTTGATGAATTCTTTTTCCAACTCCACGAGCTGGAAGTTGGTAAAAACAGTACGGGATCGTTTTTTCTTGCTG
>GCA_905220375_zen_LR999963.1_89403725_89403906
tcttttatttttcatgcgaCGATTCTGGAACCATAGCATTATTGTTTTTTCTGGTAGCGATAAGCGACTGGCGATCTCTATACGTTGCAATCGAGTCAAGTACATCTCCCGTTTGATGAATTCTTTTTCCAACTCCACGAGCTGGAAGTTGGTAAAAACAGTACGGGATCGTTTTTTCTTGCTG
>GCA_905220375_zen_LR999963.1_89382564_89382751
catgcGACGATTCTGGAACCATAGCATTATTGTTTTTTCTGGTAGCGATAAGCGACTGGCGATCTCTATACGTTGCAATCGAGTCAAGTACATCTCCCGTTTGATGAATTCTTTTTCCAACTCCACGAGCTGGAAGTTGGTAAAAACAGTACGGGATCGTTTTTTCTTGCTGAGAGCTGGATCG
>GCA_905220375_zen_LR999963.1_89365920_89366104
CATGCGACGATTCTGGAACCAtagctttatttgtttttctgttaGCGATAAGCGAAGTGACATTTTAGCACGTTGCAATCGACAGATGTACATCTCCTGTTTGAACTCTTTTTCCAACTCCTCGAGCTGGAAGTTGGTAAAAACAGTACGGGATCGTTTTTTTCTTGCTGAGAGCTGGATC
>GCA_905220375_zen_LR999963.1_89345040_89345218
CATGCGACGATTCTGGAACCAtagctttatttgtttttctggtaGCGATAAGCGAAGTGACATTTTAGCACGTTGCAATCGACAGATGTACATCTCCTGTTTGAACTCTTTTTCCAACTCCTCGAGCTGGAAGTTGGTAAAAACAGTACGGGATCGTTTTTTCTTGCTGAGAGCTGGATCG
>GCA_905220375_zen_LR999963.1_89322388_89322566
CATGCGACGATTCTGGAACCAtagctttatttgtttttctggtaGTGATAAGCGAAGTGACATTTTAGCACGTTGCAATCGACAGATGTACATCTCCTGTTTGAACTCTTTTTCCAACTCCTCGAGCTGGAAGTTGGTAAAAACAGTACGGGATCGTTTTTTCTTGCTGAGAGCTGGATCG
>GCA_905220375_zen_LR999963.1_89274740_89274924
CATGCGACGATTCTGGAACCAtagctttatttgtttttctggtaGTGATAAGCGAAGTGACATTTTAGCACGTTGCAATCGACAGATGTACATCTCCTGTTTGAACTCTTTTTCCAACTCCTCGAGCTGGAAGTTGGTAAAAACAGTACGGGATCGTTTTTTTCTTGCTGAGAGCTGGATC
>GCA_905220375_zen_LR999963.1_89243166_89243353
catgcGACGATTCTGGAACCATAGCATTATTGTTTTTTCTGGTAGCGATAAGCGACTGGCGATCTCTATACGTTGCAATCGAGTCAAGTACATCTCCCGTTTGATGAATTCTTTTTCCAACTCCACGAGCTGGAAGTTGGTAAAAACAGTACGGGATCGTTTTTTCTTGCTGAGAGCTGGATCG
>GCA_905220375_zen_LR999963.1_89227422_89227609
catgcGACGATTCTGGAACCATAGCATTATTGTTTTTTCTGGTAGCGATAAGCGACTGGCGATCTCTATACGTTGCAATCGAGTCAAGTACATCTCCCGTTTGATGAATTCTTTTTCCAACTCCACGAGCTGGAAGTTGGTAAAAACAGTACGGGATCGTTTTTTCTTGCTGAGAGCTGGATCG
>GCA_905220375_zen_LR999963.1_89212071_89212252
tcttttatttttcatgcgaCGATTCTGGAACCATAGCATTATTGTTTTTTCTGGTAGCGATAAGCGACTGGCGATCTCTATACGTTGCAATCGAGTCAAGTACATCTCCCGTTTGATGAATTCTTTTTCCAACTCCACGAGCTGGAAGTTGGTAAAAACAGTACGGGATCGTTTTTTCTTGCTG
>GCA_905220375_zen_LR999963.1_89190321_89190499
catgcGACGATTCTGGAACCATAGCATTATTGTTTTTTCTGGTAGCGATAAGCGACTGGCGATCGCTATACGTTGCATTCGACTCAGGTACATCTCCTGTTTGAATTCTTTTTCCAACTCCACGAGCTGGAAGTTGGTAAAAACAGTACGGGATCGTTTTTTCTTGCTGAGAGCTGGATCG
>GCA_905220375_zen_LR999963.1_89169307_89169491
CATGCGACGATTCTGGAACCAtagctttatttgtttttctggtaGTGATAAGCGAAGTGACATTTTAGCACGTTGCAATCGACAGATGTACATCTCCTGTTTGAACTCTTTTTCCAACTCCTCGAGCTGGAAGTTGGTAAAAACAGTACGGGATCGTTTTTTCTTGCTGAGAGCTGGATCG
>GCA_905220375_ind_LR999963.1_89138224_89138345
TTGAAGGTTGCTCGACATTCGAAGGTAATTCCTTTCTATACCCctcttctatttttcatgcGACGATTCTGGAAACCATAGCATTATTGTTTTTTCTGGTAGCGATAAGCGACTGGCGATCTCTATACGTTGCAATCGAGTCAAGTACATCTCCGTTTGATGAATTCTTTTCCAACTCCAC
>GCA_905220375_zen_LR999963.1_89121827_89122011
CATGCGACGATTCTGGAACCAtagctttatttgtttttctggtaGTGATAAGCGAAGTGACATTTTAGCACGTTGCAATCGACAGATGTACATCTCCTGTTTGAACTCTTTTTCCAACTCCTCGAGCTGGAAGTTGGTAAAAACAGTACGGGATCGTTTTTTTCTTGCTGAGAGCTGGATC
>GCA_905220375_zen_LR999963.1_89106503_89106684
tcttttatttttcatgcgaCGATTCTGGAACCATAGCATTATTGTTTTTTCTGGTAGCGATAAGCGACTGGCGATCTCTATACGTTGCAATCGAGTCAAGTACATCTCCCGTTTGATGAATTCTTTTTCCAACTCCACGAGCTGGAAGTTGGTAAAAACAGTACGGGATCGTTTTTTCTTGCTG
>GCA_905220375_zen_LR999963.1_89084538_89084719
tcttttatttttcatgcgaCGATTCTGGAACCATAGCATTATTGTTTTTTCTGGTAGCGATAAGCGACTGGCGATCTCTATACGTTGCAATCGAGTCAAGTACATCTCCCGTTTGATGAATTCTTTTTCCAACTCCACGAGCTGGAAGTTGGTAAAAACAGTACGGGATCGTTTTTTCTTGCTG
>GCA_905220375_zen_LR999963.1_89063785_89063966
tcttttatttttcatgcgaCGATTCTGGAACCATAGCATTATTGTTTTTTCTGGTAGCGATAAGCGACTGGCGATCTCTATACGTTGCAATCGAGTCAAGTACATCTCCCGTTTGATGAATTCTTTTTCCAACTCCACGAGCTGGAAGTTGGTAAAAACAGTACGGGATCGTTTTTTCTGGCTG
>GCA_905220375_zen_LR999963.1_89042778_89042956
CATGCGACGATTCTGGAACCAaagctttatttgtttttctggtaGCGATAAGCGACTGGCGATCGCTATACGTTGCATTCGAGTCAGGTACATCTCCTGTTTGAATTCTTTTTCCAACTCCACGAGCTGGAAGTTGGTAAAAACAGTACGGGATCGTTTTTTCTTGCTGAGAGCTGGAACG
>GCA_905220375_zen_LR999963.1_89019284_89019462
CATGCGACGATTCTGGAACCAtagctttatttgtttttctggtaGCGATAAGCGAAGTGACATTTTAGCACGTTGCAATCGACAGATGTACATCTCCTGTTTGAACTCTTTTTCCAACTCCTCGAGCTGGAAGTTAGTAAAAACAGTACGGGATCTTTTTTTCTTGCTGAGAGCTGGATCG
>GCA_905220375_zen_LR999963.1_88998951_88999135
CATGCGACGATTCTGGAACCAtagctttatttgtttttctggtaGCGATAAGCGAAGTGACATTTTAGCACGTTGCAATCGACAGATGTACATCTCCTGTTTGAACTCTTTTTCCAACTCCTCGAGCTGGAAGTTGGTAAAAACAGTACGGGATCGTTTTTTCTTGCTGAGAGCTGGATCG
>GCA_905220375_zen_LR999963.1_88980296_88980474
CATGCGACGATTCTGGAACCAtagctttatttgtttttctggtaGCGATAAGCGAAGTGACATTTTAGCACGTTGCAATCGACAGATGTACATCTCCTGTTTGAACTCTTTTTCCAACTCCTCGAGCTGGAAGTTGGTAAAAACAGTACGGGATCGTTTTTTCTTGCTGAGAGCTGGATCG
>GCA_905220375_zen_LR999963.1_88957745_88957923
CATGCGACGATTCTGGAACCAtagctttatttgtttttctggtaGCGATAAGCGAAGTGACATTTTAGCACGTTGCAATCGACAGATGTACATCTCCTGTTTGAACTCTTTTTCCAACTCCTCGAGCTGGAAGTTGGTAAAAACAGTACGGGATCGTTTTTTCTTGCTGAGAGCTGGATCG
>GCA_905220375_zen_LR999963.1_88935305_88935489
CATGCGACGATTCTGGAACCAtagctttatttgtttttctggtaGTGATAAGCGAAGTGACATTTTAGCACGTTGCAATCGACAGATGTACATCTCCTGTTTGAACTCTTTTTCCAACTCCTCGAGCTGGAAGTTGGTAAAAACAGTACGGGATCGTTTTTTCTTGCTGAGAGCTGGATCG
>GCA_905220375_zen_LR999963.1_88898865_88899052
catgcGACGATTCTGGAACCATAGCATTATTGTTTTTTCTGGTAGCGATAAGCGACTGGCGATCTCTATACGTTGCAATCGAGTCAAGTACATCTCCCGTTTGATGAATTCTTTTTCCAACTCCACGAGCTGGAAGTTGGTAAAAACAGTACGGGATCGTTTTTTCTTGCTGAGAGCTGGATCG
>GCA_905220375_zen_LR999963.1_88882670_88882854
CATGCGACGATTCTGGAACCAtagctttatttgtttttctggtaGTGATAAGCGAAGTGACATTTTAGCACGTTGCAATCGACAGATGTACATCTCCTGTTTGAACTCTTTTTCCAACTCCTCGAGCTGGAAGTTGGTAAAAACAGTACGGGATCGTTTTTTCTTGCTGAGAGCTGGATCG
>GCA_905220375_zen_LR999963.1_88867896_88868080
catgcGACGATTCTGGAACCAtagctttatttgtttttctggtaGCGATAAGCGAAGTgacattttagcacgttttaaTCGACAGATGTACATCTCCTGTTTGAACTCTTTTTCCAACTCCTCGAGCTGGAAGTTGGTAAAAACAGTACGGGATCGTTTTTTCTTGCTGAGAGCTGGATCG
>GCA_905220375_zen_LR999963.1_88853604_88853782
CATGCGACGATTCTGGAACCAtagctttatttgtttttctggtaGCGATAAGCGAAGTGACATTTTAGCACGTTGCAATCGACAGATGTACATCTCCTGTTTGAACTCTTTTTCCAACTCCTCGAGCTGGAAGTTGGTAAAAACAGTACGGGATCGTTTTTTCTTGCTGAGAGCTGGATCG
>GCA_905220375_zen_LR999963.1_88821104_88821288
CATGCGACGATTCTGGAACCAtagctttatttgtttttctggtaGCGATAAGCGAAGTGACATTTTAGCACGTTGCAATCGACAGATGTACATCTCCTGTTTGAACTCCTTTTCCAACTCCTCAAGCTGGAAGTTGGTAAAAACAGTACGGGATCGTTTTTTCTTGCTGAGAGCTGGATCG
>GCA_905220375_zen_LR999963.1_88816322_88816506
CATGCGACGATTCTGGAACCAtagctttatttgtttttctggtaGCGATAAGCGAAGTGACATTTTAGCACGTTGCAATCGACAGATGTACATCTCCTGTTTGAACTCCTTTTCCAACTCCTCAAGCTGGAAGTTGGTAAAAACAGTACGGGATCGTTTTTTCTTGCTGAGAGCTGGATCG
>GCA_905220375_zen_LR999963.1_88795995_88796173
CATGCGACGATTCTGGAACCAtagctttatttgtttttctggtaGCGATAAGCGAAGTGACATTTTAGCACGTTGCAATCGACAGATGTACATCTCCTGTTTGAACTCTTTTTCCAACTCCTCGAGCTGGAAGTTGGTAAAAACAGTACGGGATCGTTTTTTCTTGCTGAGAGCTGGATCG
>GCA_905220375_zen_LR999963.1_88766079_88766263
CATGCGACGATTCTGGAACCAtagctttatttgtttttctggtaGTGATAAGCGAAGTGACATTTTAGCACGTTGCAATCGACAGATGTACATCTCCTGTTTGAACTCTTTTTCCAACTCCTGGAGCTGGAAGTTGGTAAAAACAGTACGGGATCGTTTTTTCTTGCTGAGAGCTGGATCG
>GCA_905220375_zen_LR999963.1_88721113_88721297
CATGCGACGATTCTGGAACCAtagctttatttgtttttctggtaGTGATAAGCGAAGTGACATTTTAGCACGTTGCAATCGACAGATGTACATCTCCTGTTTGAACTCTTTTTCCAACTCCTCGAGCTGGAAGTTGGTAAAAACAGTACGGGATCGTTTTTTCTTGCTGAGAGCTGGATCG
>GCA_905220375_zen_LR999963.1_88698973_88699157
CATGCGACGATTCTGGAACCAtagctttatttgtttttctggtaGTGATAAGCGAAGTGACATTTTAGCACGTTGCAATCGACAGATGTACATCTCCTGTTTGAACTCTTTTTCCAACTCCTCGAGCTGGAAGTTGGTAAAAACAGTACGGGATCGTTTTTTCTTGCTGAGAGCTGGATCG
>GCA_905220375_ind_LR999963.1_88673616_88673794
AATTTTCATGCGACAATTCTGGAACCAtagctttatttgtttttctggtaGTGATAAGCGAAGTGACATTTTAGCACGTTGCAATCGACAGATGTACATCTCCTGTTTGAACTCTTTTTCCAACTCCTCGAGCTGGAAGTTGGTAAAAACAGTACGGATCGTTTTTTCTTGCTGAGAGCTG
>GCA_905220375_zen_LR999963.1_88651014_88651192
CATGCGACGATTCTGGAACCAtagctttatttgtttttctggtaGCGATAAGCGAAGTGACATTTTAGCACGTTGCAATCGACAGATGTACATCTCCTGTTTGAACTCTTTTTCCAACTCCTCGAGCTGGAAGTTGGTAAAAACAGTACGGGATCGTTTTTTCTTGCTGAGAGCTGGATCG
>GCA_905220375_zen_LR999963.1_88626766_88626944
CATGCGACGATTCTGGAACCAtagctttatttgtttttctggtaGCGATAAGCGAAGTGACATTTTAGCACGTTGCAATCGACAGATGTACATCTCCTGTTTGAACTCTTTTTCCAACTCCTCGAGCTGGAAGTTGGTAAAAACAGTACGGGATCGTTTTTTCTTGCTGAGAGCTGGATCG
>GCA_905220375_zen_LR999963.1_88604342_88604523
tcttttatttttcatgcgaCGATTCTGGAACCATAGCATTACTGTTTTTTCTGGTAGCGATAAGCGACTGGCGATCGCTATACGTTGCAATCGAGTCAAGTACATCTCCCGTTTGATGAATTCTTTTTCCAACTCCACGAGCTGGAAGTTGGTAAAAACAGTACGGGATCGTTTTTTCTTGCTG
>GCA_905220375_zen_LR999963.1_88582032_88582213
tcttttatttttcatgcgaCGATTCTGGAACCATAGCATTACTGTTTTTTCTGGTAGCGATAAGCGACTGGCGATCGCTATACGTTGCAATCGAGTCAAGTACATCTCCCGTTTGATGAATTCTTTTTCCAACTCCACGAGCTGGAAGTTGGTAAAAACAGTACGGGATCGTTTTTTCTTGCTG
>GCA_905220375_zen_LR999963.1_88531120_88531301
tcttttatttttcatgcgaCGATTCTGGAACCATAGCATTATTGTTTTTTCTGGTAGCGATAAGCGACTGGCGATCGCTATACGTTGCAATCGAGTCAAGTACATCTCCCGTTTGATGAATTCTTTTTCCAACTCCACGAGCTGGAAGTTGGTAAAAACAGTACGGGATCGTTTTTTCTTGCTG
>GCA_905220375_zen_LR999963.1_88508012_88508199
catgcGACGATTCTGGAACCATAGCATTATTGTTTTTTCTGGTAGCGATAAGCGACTGGCGATCTCTATACGTTGCAATCGAGTCAAGTACATCTCCCGTTTGATGAATTCTTTTTCCAACTCCACGAGCTGGAAGTTGGTAAAAACAGTACGGGATCGTTTTTTCTTGCTGAGAGCTGGATCG
>GCA_905220375_zen_LR999963.1_88486471_88486655
CATGCGACGATTCTGGAACCAtagctttatttgtttttctggtaGCGATAAGCGAAGTGACATTTTAGCACGTTGCAATCGACAGATGTACATCTCCTGTTTGAACTCTTTTTCCAACTCCTCGAGCTGGAAGTTGGTAAAAACAGTACGGGATCGTTTTTTCTTGCTGAGAGCTGGATCG
>GCA_905220375_zen_LR999963.1_88463109_88463293
catgcGACGATTCTGGAACCATAGCATTATTGTTTTTTCTGGTAGCGATAAGCGACTGGCGATCGCTATACGTTGCATTCGAGTCAGGTACATCTCCTGTTTGAATTCTTTTTCCAACTCCACGAGCTGGAAGTTGGTAAAAACAGTACGGGATCGTTTCTTCTTGCTGAGAGCTGGATCG
>GCA_905220375_zen_LR999963.1_88415043_88415221
CATGCGACGATTCTGGAACCAtagctttatttgtttttctggtaGCGATAAGCGAAGTGACATTTTAGCACGTTGCAATCGACAGATGTACATCTCCTGTTTGAACTCTTTTTCCAACTCCTCGAGCTGGAAGTTGGTAAAAACAGTACGGGATCGTTTTTTCTTGCTGAGAGCTGGATCG
>GCA_905220375_zen_LR999963.1_88393915_88394099
CATGCGACGATTCTGGAACCAtagctttatttgtttttctggtaGTGATAAGCGAAGTGACATTTTAGCACGTTGCAATCGACAGATGTACATCTCCTGTTTGAACTCTTTTTCCAACTCCTCGAGCTGGAAGTTGGTAAAAACAGTACGGGATCGTTTTTTCTTGCTGAGAGCTGGATCG
>GCA_905220375_zen_LR999963.1_88356558_88356736
CATGCGACGATTCTGGAACCAtagctttatttgtttttctggtaGCGATAAGCGAAGTGACATTTTAGCACGTTGCAATCGACAGATGTACATCTCCTGTTTGAACTCTTTTTCCAACTCCTCGAGCTGGAAGTTGGTAAAAACAGTACGGGATCGTTTTTTCTTGCTGAGAGCTGGATCG
>GCA_905220375_zen_LR999963.1_88332179_88332363
catgcGACGATTCTGGAACCATagctttatttgattttctGGTAGCGATAAGCGACTGGCAATCGCAATACGTTGCAATCGAGTCAGGTACATATTCCTTTTGAATTCTTTTTCCAACTCCACGAGCTGGAAGTTGGTAAAAACAGTACGGGATCGTTTTTTCTTGCTGAGAGCTGGATCG
>GCA_905220375_zen_LR999963.1_88318553_88318737
catgcGACGATTCTGGAACCATAGCATTATTGTTTTTTCTGGTAGCGATAAGCGACTGGCGATCGCTATACGTTGCATTCGAGTCAGGTACATCTCCTGTTTGAATTCTTTTTCCAACTCCACGAGCTGGAAGTTGGTAAAAACAGTACGGGATCGTTTTTTCTTGCTGAGAGCTGGATCG
>GCA_905220375_zen_LR999963.1_88309258_88309439
tcttttatttttcatgcgaCGATTCTGGAACCATAGCATTACTGTTTTTTCTGGTAGCGATAAGCGACTGGCGATCGCTATACGTTGCAATCGAGTCAAGTACATCTCCCGTTTGATGAATTCTTTTTCCAACTCCACGAGCTGGAAGTTGGTAAAAACAGTACGGGATCGTTTTTTCTTGCTG
>GCA_905220375_zen_LR999963.1_88282916_88283100
CATGCGACGATTCTGGAACCAtagctttatttgtttttctggtaGTGATAAGCGAAGTGACATTTTAGCACGTTGCAATCGACAGATGTACATCTCCTGTTTGAACTCTTTTTCCAACTCCTCGAGCTGGAAGTTGGTAAAAACAGTACGGGATCGTTTTTTCTTGCTGAGAGCTGGATCG
>GCA_905220375_zen_LR999963.1_88269694_88269878
CATGCGACGATTCTGGAACCAtagctttatttgtttttctggtaGTGATAAGCGAAGTGACATTTTAGCACGTTGCAATCGACAGATGTACATCTCCTGTTTGAACTCTTTTTCCAACTCCTCGAGCTGGAAGTTGGTAAAAACAGTACGGGATCGTTTTTTCTTGCTGAGAGCTGGATCG
>GCA_905220375_zen_LR999963.1_88245954_88246132
CATGCGACGATTCTGGAACCAtagctttatttgtttttctggtaGTGATAAGCGAAGTGACATTTTAGCACGTTGCAATCGACAGATGTACATCTCCTGTTTGAACTCTTTTTCCAACTCCTCGAGCTGGAAGTTGGTAAAAACAGTACGGTATCGTTTTTTCTTGCTGAGAGCTGGATCG
>GCA_905220375_zen_LR999963.1_88214794_88214972
CATGCGACGATTCTGGAACCAtagctttatttgtttttctggtaGCGATAAGCGAAGTGACATTTTAGCACGTTGCAATCGACAGATGTACATCACCTGTTTGAACTCTTTTTCCAACTCCTCGAGCTGGAAGTTGGTAAAAACAGTACGGGATCGTTTTTTCTTGCTGAGAGCTGGATCG
>GCA_905220375_zen_LR999963.1_88195348_88195526
CATGCGACGATTCTGGAACCAtagctttatttgtttttctggtaGCGATAAGCGAAGTGACATTTTAGCACGTTGCAATCGACAGATGTACATCTCCTGTTTGAACTCTTTTTCCAACTCCTCGAGCTGGAAGTTGGTAAAAACAGTACGGGATCGTTTTTTCTTGCTGAGAGCTGGATCG
>GCA_905220375_zen_LR999963.1_88172806_88172990
CATGCGACGGTTCTGGAACCAtagctttatttgtttttctggtaGCGATAAGCGAAGTGACATTTTAGCACGTTGCAATCGACAGATGTACATCTCCTGTTTGAACTCTTTTTCCAACTCCTCGAGCTGGAAGTTGGTAAAAACAGTACGGGATCGTTTTTTCTTGCTGAGAGCTGGATCG
>GCA_905220375_zen_LR999963.1_88161527_88161714
catgcGACGATTCTGGAACCATAGCATTATTGTTTTTTCTGGTAGCGATAAGCGACTGGCGATCTCTATACGTTGCAATCGAGTCAAGTACATCTCCCgttttatgaattctttttCCAACTCCACGAGCTGGAAGTTGGTAAAAACAGTACGGGATCGTTTTTTCTTGCTGAGAGCTGGATCG
>GCA_905220375_zen_LR999963.1_88151039_88151220
tcttttatttttcatgcgaCGATTCTGGAACCATAGCATTATTGTTTTTTCTGGTAGCGATAAGCGACTGGCGATCGCTATACGTTGCAATCGAGTCAAGTACATCTCCCGTTTGATGAATTCTTTTTCCAACTCCACGAGCTGGAAGTTGGTAAAAACAGTACGGGATCGTTTTTTCTTGCTG
>GCA_905220375_zen_LR999963.1_88140582_88140766
CATGCGACGGTTCTGGAACCAtagctttatttgtttttctggtaGCGATAAGCGAAGTGACATTTTAGCACGTTGCAATCGACAGATGTACATCTCCTGTTTGAACTCTTTTTCCAACTCCTCGAGCTGGAAGTTGGTAAAAACAGTACGGGATCGTTTTTTCTTGCTGAGAGCTGGATCG
>GCA_905220375_zen_LR999963.1_88117686_88117870
CATGCGACGATTCTGGAACCATAGCATTATTGTTTTTTCTGGTAGCGATAAGCGACTGGCGATCGCTATACGTTGCATTCGAGTCAGGTACATCTCCTGTTTGAATTCTTTTTCCAACTCCACGAGCTGGAAGTTGGTAAAAACAGTACGGGATCGTTTTTTCTTGCTGAGAGCTGGATCG
>GCA_905220375_zen_LR999963.1_88091697_88091881
CATGCGACGATTCTGGAACCATAGCATTATTGTTTTTTCTGGTAGCGATAAGCGACTGGCGATCGCTATACGTTGCATTCGAGTCAGGTACATCTCCTGTTTGAATTCTTTTTCCAACTCCACGAGCTGGAAGTTGGTAAAAACAGTACGGGATCGTTTTTTCTTGCTGAGAGCTGGATCG
>GCA_905220375_zen_LR999963.1_88071801_88071988
CATTCGACGATTCTGGAACCATAGCATTATTGTTTTTTCTGGTAGCGATAAGCGACTGGCGATCTCTATACGTTGCAATCGAGTCAAGTACATCTCCCGTTTGATGAATTCTTTTTCCAACTCCACGAGCTGGAAGTTGGTAAAAACAGTACGGGATCGTTTTTTCTTGCTGAGAGCTGGATCG
>GCA_905220375_zen_LR999963.1_88037608_88037786
AAAAAACGATCCCGTACTGTTTTTACCAACTTCCAGCTCGTGGAGTTGGAAAAAGAATTCAAACAGGAGATGTACCTGACTCGAATGCAACGTATAGCGATCGCCAGTCGCTTATCGCtaccagaaaaacaaataaagcttTGGTTCCAGAATCGTCgcatgaaaaatagaagagAGTATA
>GCA_905220375_zen_LR999963.1_88022726_88022904
catgcGACGATTCTGGAACCAaagctttatttgtttttctggtaGCGATAAGCGACTGGCGATCGCTATACGTTGCATTCGAGTCAGGTACATCTCCTGTTTGAATTCTTTTTCCAACTCCACGAGCTGGAAGTTGGTAAAAACAGTACGGGATCGTTTTTTCTTGCTGAGAGCTGGATCG
>GCA_905220375_zen_LR999963.1_88008827_88009008
tcttttatttttcatgcgaCGATTCTGGAACCATAGCATTATTGTTTTTTCTGGTAGCGATAAGCGACTGGCGATCGCTATACGTTGCAATCGAGTCAAGTACATCTCCCGTTTGATGAATTCTTTTTCCAACTCCACGAGCTGGAAGTTGGTAAAAACAGTACGGGATCGTTTTTTCTTGCTG
>GCA_905220375_zen_LR999963.1_87980104_87980288
CTAtagctttatttgtttttctggtaGCGATAAGCGAAGTGACATTTTAGCACGTTGCAATCGACAGATGTACATCTCCTGTTTGAACTCTTTTTCCAACTCCTCGAGCTGGAAGTTGGTAAAAACAGTACGGGATCGTTTTTGCTTGCTGAGAGCTGGATCGGGCTGTGGAGCTCTTTCA
>GCA_905220375_zen_LR999963.1_87922389_87922576
TTGACGATTCCGGAACCAtagctttatttgtttttctggtaGCGATAACCGAAGTGCGATTTTACTACGTCGCGATTGAGTCAGGTACATCTCCTGTTTGAATTCTTTTTCCAACTCCACGAgctggaagttggtaaaagCAGTACGGGAACGTTTTTTCTTACTTAGAGGTGGATCGGGC
>GCA_905220375_zen_LR999963.1_87882107_87882294
AAAAAACGTTCCCGTACTGcttttaccaacttccagcTCGTGGAGTTGGAAAAAGAGTTCAAACAGGGGATGTACCTCTGTCGATTGCAACGTCCTAAAATGTCACTTCGCTTATCGCtaccagaaaaacaaataaagctaTGGTTCCAGAATCGTCGCATGAAAATTAGAAGAGCCTATA
>GCA_905220375_zen_LR999963.1_87857313_87857497
AAAAAACGTTCCCGTACTGTTTTTACCAACTTCCAGCTCGTGAAGTTGGAAAAAGAATTCAAACGGAAGATGTACCTGACTCGATTGCAACGTATTGCGATCGCCAGTCGCTTATCGCtaccagaaaaacaaataatgctATGGTTCCAGAATCGTCgcatgaaaaatagaagagGGTATA
>GCA_905220375_zen_LR999963.1_87791409_87791587
AGAAAACTATCCCGTACTGGTTTTACCAACTTCCAGCTCATGGAGTTGGAAAAAGAATTCAAACAGGGGATGTACCTGTGTCGATTGCAACGTGCTAAAATCTCACTTCGCTTATCGCtaccagaaaaacaaataaagctaTGGTTCCAGAATCGTCGCATGAAAATTAGAAGAGCCTATA
>GCA_905220375_zen_LR999963.1_87783536_87783729
AGAATGAAGCTGAACTCCAGTGTAGTTCCCCATGGGGAGTTGGAGTTGGAAAAAGAGTTCAAACAGGGGATGTACCTCTGTCGATTGCAACGTGCTAAAATCTCACTTCGCTTATCGCtaccagaaaaacaaataaagctaTGGTTCCAGAATCGTCGCATGAAAATTAGAAGAGCCTATA
>GCA_905220375_Pb_LR999963.1_87292272_87292417
aaaaaaggaaCACACCTGTCGTTCGGTTAAATCTAAACTGGCAGCAATTTCAATTCTTCTTGGCCggcataaatatttattgaaatgaaattcTTTTTCCAATTCCAGCAGCTGAGTGTTTGTATAAGCAGTTCGCAAACGTCTTGGCAAGCCATTCTCTGGAACGAATTCAGCTGCAATT
>GCA_905220375_lab_LR999963.1_86674319_86674455
TTTTACCTGGGTTTCGTTTAATTGCAAAGTATTAGCAATTTCTATACGCCTGGCTCTTGTCAAGTAACGATTAAAATGAAATTCCTTTTCCAATTCGGTTAATTGTTTGTTGGTAAAATTGGTACGACCAGAATTGTTAGTGGCCGCGAGACCACAAGATATTTGTACCATACTACTGGGA
>GCA_905220385_Abd-B_LR999958.1_45672385_45672533
GTGCGGAAAAAGCGCAAGCCATATTCGAAATTCCAAACGCTAGAACTGGAAAAGGAGTTCCTCTTCAATGCCTACGTATCGAAGCAGAAGCGATGGGAGTTGGCacgcaatttaaatttaacagaaCGACAggtaagttttctttttaaattcctATTAACAATCTAAGTTAGATGAGTTT
>GCA_905220385_abd-A_LR999958.1_46178873_46179057
AGACGTCGAGGTCGACAAACCTACACACGATTCCAAACACTGGAATTGGAAAAGGAATtccattttaatcattacttaaCGCGGAGGCGACGGATCGAAATCGCACATGCACTCTGCCTAACTGAGCGTCAGataaaaatttggttccaaaatcggcgaatgaaattgaagaaggaaCTGC
>GCA_905220385_Ubx_LR999958.1_46652520_46652704
CGAAGACGTGGTAGACAAACCTATACCCGCTACCAAACCCTCGAGCTAGAGAAAGAGTTCCATACAAATCACTATCTAACACGACGACGAAGAATCGAAATGGCCCATGCACTCTGCCTAACAGAACGACAAAttaaaatttggttccaaaatcgtcgaatgaaattgaaaaaagaaatcc
>GCA_905220385_Antp_LR999958.1_47074286_47074464
cgAAAACGTGGCAGACAAACCTACACCCGATACCAAACCCTCGAATTGGAAAAAGAATTCCATTTCAATCGATATCTTACACGAAGAAGAAGAATCGAAATCGCCCATGCCTTATGCTTAACtgaaagacaaataaaaatCTGGTTCCAAAATCGTcgaatgaaatggaaaaaggaaaaca
>GCA_905220385_ftz_LR999958.1_47202177_47202355
TCAAAAAGGACACGTCAGACTTATACAAGATTCCAAACCCTTGAGCTGGAGAAGGAGTTCCACTTCAATCGATACATCACACGGCGACGACGGATCGACATTGCCAACTCACTAAGCCTAACAGAGAGGCAAAtcaaaatttggttccaaaatcgtcgcatgaaatcgaaaaaggaTCGTT
>GCA_905220385_Scr_LR999958.1_47306513_47306700
ACAAAACGCCAACGGACCTCATACACCCGCTATCAAACGCTAGAATTAGAAAAGGAATTTCACTTCAATCGTTACCTGACACGTCGGAGACGCATCGAAATCGCCCACGCCCTCTGTCTGACCGAgagacaaataaaaatttggttccaaaaccgtcgtatgaaatggaaaaaggaaCACA
>GCA_905220385_Dfd_LR999958.1_47439295_47439473
CCAAAACGTCAACGAACCGCCTACACACGCCACCAGATCCTTGAATTGGAAAAAGAATTCCATTACAATCGGTATTTGACACGTCGAAGGCGAATTGAAATTGCGCATACTTTAGTCCTGTCCGAGAGACAAATCAAAATCTGGTTCCAGAATCGAAGgatgaaatggaaaaaggataata
>GCA_905220385_lab_LR999958.1_50525743_50525870
CACCTGAGTCTCATTCAGTTGAAGTGTGTTGGCGATTTCAATACGACGCGCCCGGGTAAGATATCGATTAAAATGGAATTCCTTCTCGAGTTCCGTTAACTGTTTATTGGTAAAGTTAGTTCGTCCCgaattgttattgttgttggtcGTTGTGCCATTGCCCATTAACAGCAGGGGGTTG
>GCA_905220385_Pb_LR999958.1_50815506_50815687
CACCTGTCTCTCGGTTAAATCCAAACTGGCTGCAATCTCAATCCTTCGGGGGCggcataaatatttattgaaatgaaattccttTTCCAGCTCCAGCAGTTGTGTATTCGTGTATGCGGTACGTAACCGACGGGGCAGACCATTTTCTGGAACGAATTCAGCTGTAATTGAAAATTCTTGT
>GCA_905220385_Dfd_LR999958.1_51005133_51005305
CCCAAAAGACATCGTACATCTTTTACAGCTGAACAAGTACAAGATTTTGAAGAGATATTTACGTATAATAGGAATATACCAAAATGGCAGAGAATTGAGCTAAGCATAAAACACGAcgaagaaaaagtaaaagtctGATTTCATAATAAGCGGATGAAACTTAAAATGGATATAT
>GCA_905220385_zen_LR999958.1_51010765_51010940
CGAAAGAATCCCCGTAAGGTGTTCACTACACAACAGCGTTATGAACTAGAACGCGAGTtcaaaaagaatatttatttatctaatCGGCGAGTAGAAATTGCTCAAAGGCTAGGTCTCGAAAATAGGGTTATCACAATGTGGTTCAACTATAGACGAGTGAAGCTAAAGAGGAAGATTA
>GCA_905220385_zen_LR999958.1_51018828_51018997
AGTTATTTCGACCTGACTGATCATTACTTATTTCAATGGTAACTGGCGGAGGTCGAGTTTCAGAAGGATGTATTCCTATGCAAATCCCAACGGGAGGAAATTGCCGAAAGGCTGGGACTATACTGCGAAACGGTAAAAATTTGGTCCCAGAACCGACGAGCGAAATTGAAAAAGGAGGCTA
>GCA_905220385_zen_LR999958.1_51019683_51019810
AGTTATTTCGACCTGACTGATCATTACTTATTTCAATGGTAACTGGCGGAGGTCGAGTTTCAGAAGGATGTATTCCTATGCAAATCCCAACGGGAGGAAATTGCCGAAAGGCTGGGACTATACTGCGAAACGGTAAAAATTTGGTCCCAGAACCGACGAGCGAAATTGAAAAAGGAGGCTA
>GCA_905220385_zen_LR999958.1_51020777_51021006
ttttaaaaatctcgAACAAATCCTGTATAAACACGAGCGGCTGGCTAAGaccttcatttttaatttgacaaGTAACAATCAAAAAACGATATTAGTAAAATTGCCCAAAGGCTGGGCTTCGACGGTAAGACGGTCAAAATTTGGTTCCAGAACCAACGAGCGAAATTGAAAAAGTAGACTA
>GCA_905220385_zen_LR999958.1_51023811_51023893
TCCAAGAAGTATCGGACGTCGTTCACTAATCGACAACTGTCGGAAATTGAGGCGGAGTTTCAAAAGAATATATTTCTACACAAGTCATACAGTCACACAACAGGAAGAAATTGCCCAAAGGCTGAGACTTTACGGTGATTTGGTTCCAAAACCGATGATTGAAGTTAAAGAAACATATTAG
>GCA_905220385_zen_LR999958.1_51027107_51027204
GCCAAGAGGTATCGGACGGCGTTCCCCGATAAACAACTGGCGGAACTTGAGGCCGAATTTCAGAAAGATATCTTCCTAATCAAGTCCCAACAGGACGAGCGACATTGAGGAAGGAGACTATGGAAACATACACCATTGTGCAAGGAGCACCCAACTCAAATTTCTTGTACAATTTGCCTTT
>GCA_905220385_zen_LR999958.1_51030750_51030928
aatttgCCTTTTCAATCTCTTTCGTCGGTTCTGGAACCAAACTTTTACTACAATACTGTCAAGTCCCAATCTTTGGGCAATTTCCTCCCGGCGGGACTTGTTTGCGAATATATGGTAGTGGAATTCGGCCTCAAGTTCGGTCAGCTGTTCGCTGGTGAACGCGGTCCGATACCTCTTGGTT
>GCA_905220385_zen_LR999958.1_51036193_51036320
gatgattggACCTGTCTTTCTCACCACTTTCTCTTCGAGACCCAGCCTTTGGGCAATTCCCACTCGCCATGAATAGCATGTAGATTTATCTTTCGAGAACTCGTACTCTAGTTCGGCAAGTTGCCGATCACTAAATGGAGGTTGTAAGTAACAATCTTTTTATATCCTCAGTTTACATGGA
>GCA_905220385_zen_LR999958.1_51038280_51038419
GACTTCGAGACCCAGCCTTTGGGCAATTCCCACTCGCCGTGAATAGCATGTAGATTTATCTTTCGAGAACTCGTACTCTAGTTCGGCAAGTTGTCGATCACTAAATGCCGTGCGATACCTCCTGGATTGCAATGGTGCTTTCTTTGTAACTGCGTtctaaaaagagtaaaacaaaaaatta
>GCA_905220385_zen_LR999958.1_51048017_51048195
CAGTCTCATTCGCCTGTTGTTGAACCATATTCTCACCACTTTCTCTTCGAGACCCAGCCTTTGGGCTATTCCCACTCGCCGTGAATAGCATGTAGATTTATCTTTCGAGAACTCGTACTCTAGTTCGGCAAGTTGTCGATCACTAAATGCCGTGCGATACCTCCTGGATTGCAATGGTGCT
>GCA_905220385_zen_LR999958.1_51054514_51054692
TCTCATTCGCCTATTGTTGAACCACATTCTCACATTGTTCTCTTCAAGACCCAGCCTTTGGGCAATTCCCACTCGCCGTGAATAGCATGTAGATTTATCTTTCCAGAACTCGTACTCTAGTTCGGCAAGTTGCCGATTACTAAATGCCGTGCGATACCTCTTGGGTTGCAATGGTGCTTTC
>GCA_905220385_zen_LR999958.1_51061026_51061204
aatttgCCTTTTCAATCTCGTTCGTCGGTTCTGGAACCAAACTTTTACTACAATACTGTCAAGTCCCAATCTTTGGGCAATTTCCTCCCGGCGGGACTTGTTTGCGAATATATGGTAGTGGAATTCGGCCTCAAGTTCGGTCAGCTGTTCGCTGGTGAACGCGGTCCGATACCTCTTGGTT
>GCA_905220385_zen_LR999958.1_51067090_51067265
TGCCAAAGTATCCTTCTTCAGTCTCATTCGCCTGTTGTTGAACCATATTCTCACCACTTTCTCTTCGAGACCCAGCCTTTGGGCAATTCCCACTCGCCGTGAATAGCATGTAGATTTAtctttcgagaattcgtactcTAGTTCGGCAAGTTGCCGATCACTAAATGGAGGGTTTAAGTAA
>GCA_905220385_zen_LR999958.1_51069161_51069339
CAGTCTCATTCGCCTGTTGTTGAACCATATTCTCACCACTTTCTCTTCGAGACCCAGCCTTTGGGCTATTCCCACTCGCCGTGAATAGCATGTAGATTTATCTTTCGAGAACTCGTACTCTAGTTCGGCAAGTTGTCGATCACTAAATGCCGTGCGATACCTCCTGGATTTCAATGGTGCT
>GCA_905220385_zen_LR999958.1_51075308_51075486
CAGTCTCATTCGCCTGTTGTTGAACCATATTCTCACCACTTTCTCTTCGAGACCCAGCCTTTGGGCTATTCCCACTCGCCGTGAATAGCATGTAGATTTATCTTTCGAGAACTCGTACTCTAGTTCGGCAAGTTGTCGATCACTAAATGCCGTGCGATACCTCCTGGATTTCAATGGTGCT
>GCA_905220385_zen_LR999958.1_51081763_51081941
TCTCATTCGCCTATTGTTGAACCACATTCTCACATTGTTCTCTTCAAGACCCAGCCTTTGGGCAATTCCCACTCGCCGTGAATAGCATGTAGATTTATCTTTCCAGAACTCGTACTCTAGTTCGGCAAGTTGCCGATTACTAAATGCCGTGCGATACCTCTTGGGTTGCAATGGTGCTTTC
>GCA_905220385_zen_LR999958.1_51087770_51087945
TGCCAAAGTATCCTTCTTCAGTCTCATTCGCCTGTTGTTGAACCATATTCTCACCACTTTCTCTTCGAGACCCAGCCTTTGGGCAATTCCCACTCGCCGTGAATAGCATGTAGATTTATCTTTCGAGAACTCGTACTCTAGTTCGGCAAGTTGCCGATCACTAAATGGAGGGTTTAAGTAA
>GCA_905220385_zen_LR999958.1_51089849_51090027
CAGTCTCATTCGCCTGTTGTTGAACCATATTCTCACCACTTTCTCTTCGAGACCCAGCCTTTGGGCTATTCCCACTCGCCGTGAATAGCATGTAGATTTATCTTTCGAGAACTCGTACTCTAGTTCGGCAAGTTGTCGATCACTAAATGCCGTGCGATACCTCCTGGATTGCAATGGTGCT
>GCA_905220385_zen_LR999958.1_51095964_51096142
CAGTCTCATTCGCCTGTTGTTGAACCATATTCTCACCACTTTCTCTTCGAGACCCAGCCTTTGGGCTATTCCCACTCGCCGTGAATAGCATGTAGATTTATCTTTCGAGAACTCGTACTCTAGTTCGGCAAGTTGTCGATCACTAAATGCCGTGCGATACCTCCTGGATTTCAATGGTGCT
>GCA_905220385_zen_LR999958.1_51098862_51099040
TCTCATTCGCCTGTTGTTGAACCACATTCTCACATTGTTCTCTTCAAGACCCAGCCTTTGGGCAATTCCCACTCGCCGTGAATAGCATGTAGATTTATCTTTCCAGAACTCGTACTCTAGTTCGGCAAGTTGCCGATCACTAAATGCCGTGCGATACCTCTTGGGTTGCAATGGTGCTTTC
>GCA_905220385_zen_LR999958.1_51103921_51104099
CAGTCTCATTCGCCTGTTGTTGAACCATATTCTCACCACTTTCTCTTCGAGACCCAGCCTTTGGGCAATTCCCACTCGCCGTGAATAGCATGTAGATTTATCTTTCGAGAACTCGTACTCTAGTTCGGCAAGTTGTCGATCACTAAATGCCGTGCGATACCTCCTGGATTTCAATGGTGCT
>GCA_905220385_zen_LR999958.1_51112901_51113079
CAGTCTCATTCGCCTGTTGTTGAACCATATTCTCACCACTTTCTCTTCGAGACCCAGCCTTTGGGCAATTCCCACTCGCCGTGAATAGCATGTAGATTTATCTTTCGAGAACTCGTACTCTAGTTCGGCAAGTTGTCGATCACTAAATGCCGTGCGATACCTCCTGGATTTCAATGGTGCT
>GCA_905220385_zen_LR999958.1_51115226_51115404
TCTCATTCGCCTGTTGTTGAACCACATTCTCACATTGTTCTCTTCAAGACCCAGCCTTTGGGCAATTCTCACTCGCCGTGAATAGCATGTAGATTTATCTTTCCAGAACTCGTACTCTAGTTCGGCAAGTTGCCGATCACTAAATGCCGTGCGATACCTCTTGGGTTGCAATGGTGCTTTC
>GCA_905220385_zen_LR999958.1_51121208_51121389
TGCCAAAGTATCCTTCTTCAGTCTCATTCGCCTGTTGTTGAACCATATTCTCACCACTTTCTCTTCGAGACCCAGCCTTTGGGCAATTCCCACTCGCCGTGAATAGCATGTAGATTTATCTTTCGAGAACTCGTACTCTAGTCCGGCAAGTTGCCGATCACTAAATGGAGGGTTTAAGTAA
>GCA_905220385_zen_LR999958.1_51123293_51123471
CAGTCTCATTCGCCTGTTGTTGAACCATATTCTCACCACTTTCTCTTCGAGACCCAGCCTTTGGGCTATTCCCACTCGCCGTGAATAGCATGTAGATTTATCTTTCGAGAACTCGTACTCTAGTTCGGCAAGTTGTCGATCACTAAATGCCGTGCGATACCTCCTGGATTGCAATGGTGCT
>GCA_905220385_zen_LR999958.1_51125647_51125825
TCTCATTCGCCTGTTGTTGAACCACATTCTCACATTGTTCTCTTCAAGACCCAGCCTTTGGGCAATTCCCACTCGCCGTAAATAGCATGTAGATTTATCTTTCCAGAACTCGTACTCTAGTTCGGCAAGTTGCCGATCACTAAATGCCGTGCGATACCTCTTGGGTTGCAATGGTGCTTTC
>GCA_905220385_zen_LR999958.1_51131658_51131833
TGCCAAAGTATCCTTCTTCAGTCTCATTCGCCTGTTGTTGAACCATATTCTCACCACTTTCTCTTCGAGACCCAGCCTTTGGGCAATTCCCACTCGCCGTGAATAGCATGTAGATTTATCTTTCGAGAACTCGTACTCTAGTTCGGCAAGTTGCCGATCACTAAATGGAGGGTTTAAGTAA
>GCA_905220385_zen_LR999958.1_51133734_51133912
CAGTCTCATTCGCCTGTTGTTGAACCATATTCTCACCACTTTCTCTTCGAGACCCAGCCTTTGGGCAATTCCCACTCGCCGTGAATAGCATGTAGATTTATCTTTCGAGAACTCGTACTCTAGTTCGGCAAGTTGTCGATCACTAAATGCCGTGCGATACCTCCTGGATTTCAATGGTGCT
>GCA_905220385_zen_LR999958.1_51141367_51141545
CAGTCTCATTCGCCTGTTGTTGAACCATATTCTCACCACTTTCTCTTCGAGACCCAGCCTTTGGGCAATTCCCACTCGCCGTGAATAGCATGTAGATTTATCTTTCGAGAACTCGTACTCTAGTTCGGCAAGTTGTCGATCACTAAATGCCGTGCGATACCTCCTGGATTTCAATGGTGCT
>GCA_905220385_zen_LR999958.1_51145471_51145649
CAGTCTCATTCGCCTGTTGTTGAACCATATTCTCACCACTTTCTCTTCGAGACCCAGCCTTTGGGCAATTCCCACTCGCCGTGAATAGCATGTAGATTTATCTTTCGAGAACTCGTACTCTAGTTCGGCAAGTTGTCGATCACTAAATGCCGTGCGATACCTCCTGGATTTCAATGGTGCT
>GCA_905220385_zen_LR999958.1_51149579_51149757
CAGTCTCATTCGCCTGTTGTTGAACCATATTCTCACCACTTTCTCTTCGAGACCCAGCCTTTGGGCAATTCCCACTCGCCGTGAATAGCATGTAGATTTATCTTTCGAGAACTCGTACTCTAGTTCGGCAAGTTGTCGATCACTAAATGCCGTGCGATACCTCCTGGATTTCAATGGTGCT
>GCA_905220385_zen_LR999958.1_51152683_51152867
CAAAGTCTTATTCTTCAGTCTCATTCGCCTGTTGTTGAACCACATTCTCACATTGTTCTCTTCAAGACCAAGCCTTTGGGCAATTCCCACTCGCCGTGAATAGCATGTAGATTTATCTTTCCAGAACTCGTATTCTAGTTCGGCAAGTTGCCGAtcactatacgagttgtacagagatatc
>GCA_905220385_zen_LR999958.1_51159108_51159283
TGCCAAAGTATCCTTCTTCAGTCTCATTCGCCTGTTGTTGAACCATATTCTCACCACTTTCTCTTCGAGACCCAGCCTTTGGGCAATTCCCACTCGCCGTGAATAGCATGTAGATTTATCTTTCGAGAACTCGTACTCTAGTTCGGCAAGTTGCCGATCACTAAATGGAGGGTTTAAGTAA
>GCA_905220385_zen_LR999958.1_51161053_51161231
aatttgCCTTTTCAATCTCGTTCTTCGGTTCTGGAACCAAACTTTTACTACAATACTGTCAAGTCCCAATCTTTGGGCAATTTCCTCCCGGCGGGACTTGTTTGCGAATATATGGTGGTGGAATTCGGCCTCAAGTTCGGTCAGCTGTTCGCTGGTGAACGCGGTCCGATACCTCTTGGTT
>GCA_905220385_zen_LR999958.1_51166140_51166300
CAGTAGAGGTGGCGGACGGAGTTCACCGATGAACAACTGGCGGAACTTGAGGCCGAGTTTCAGATGGGAACTGCCCAGAGACTGGATCTTTACGGAAAGAGTGTACATATTTGGTTCCAAAACCGACGAATTAAATTGAAGAAGCAgacta
>GCA_905220385_zen_LR999958.1_51166443_51166591
ttggttccaaaaccaaTGGGGTTCACTGATGAACAACTGGCGGAACTTGAGGCCGAGTTTCAGATGGGAATTGCCCAGAGACTGGATCTTTACGGAAAGAGTGTACATATTGGGTTCCAAAACCGACGAATTAAATTGAAGAAGCAgacta
>GCA_905220385_zen_LR999958.1_51166728_51166876
ttggttccaaaaccaaTGGGGTTCACTGATGAACAACTGGCGGAACTTGAGGCCGAGTTTCAGATGGGAATTGCCCAGAGACTGGATCTTTACGGAAAGAGTGTACATATTGGGTTCCAAAACCGACGAATTAAATTGAAGAAGCAgacta
>GCA_905220385_zen_LR999958.1_51167013_51167161
ttggttccaaaaccaaTGGGGTTCACTGATGAACAACTGGCGGAACTTGAGGCCGAGTTTCAGATGGGAATTGCCCAGAGACTGGATCTTTACGGAAAGAGTGTACATATTGGGTTCCAAAACCGACGAATTAAATTGAAGAAGCAgacta
>GCA_905220385_zen_LR999958.1_51167304_51167443
CAGTAGAGGTAGCGGACGGGGTTCACCGATGAACAACTGGCGGAACTTGAGGCCGAGTTTCAGATGGGAATTGCCCAGAGACTGGATCTTTACGGAAAGAGTGTACATATTGGGTTCCAAAACCGACGAATTAAATTGAAGAAGCAgacta
>GCA_905220385_zen_LR999958.1_51167693_51167841
CAGTAGAGGTAGCGGACGGGGTTCACCGATGAACAACTGGCGGAACTTGAGGCCGAGTTTCAGATGGGAATTGCCCAGAGACTGGATCTTTACGGAAAGAGTGTACATATTGGGTTCCAAAACCGACGAATTAAATTGAAGAAGCAgacta
>GCA_905220385_zen_LR999958.1_51167978_51168126
CAGTAGAGGTAGCGGACGGGGTTCACCGATGAACAACTGGCGGAACTTGAGGCCGAGTTTCAGATGGGAATTGCCCAGAGACTGGATCTTTACGGAAAGAGTGTACATATTGGGTTCCAAAACCGACGAATTAAATTGAAGAAGCAgacta
>GCA_905220385_zen_LR999958.1_51168263_51168411
CAGTAGAGGTAGCGGACGGGGTTCACCGATGAACAACTGGCGGAACTTGAGGCCGAGTTTCAGATGGGAATTGCCCAGAGACTGGATCTTTACGGAAAGAGTGTACATATTGGGTTCCAAAACCGACGAATTAAATTGAAGAAGCAgacta
>GCA_905220385_zen_LR999958.1_51168548_51168696
CAGTAGAGGTAGCGGACGGGGTTCACCGATGAACAACTGGCGGAACTTGAGGCCGAGTTTCAGATGGGAATTGCCCAGAGACTGGATCTTTACGGAAAGAGTGTACATATTGGGTTCCAAAACCGACGAATTAAATTGAAGAAGCAgacta
>GCA_905220385_zen_LR999958.1_51168928_51169091
CAGTAGAGGTAGCGGACGGGGTTCACCGATGAACAACTGGCGGAACTTGAGGCCGAGTTTCAGATGGGAATTGCCCAGAGACTGGATCTTTACGGAAAGAGTGTACATATTGGGTTCCAAAACCGACGAATTAAATTGAAGAAGCAgacta
>GCA_905220385_zen_LR999958.1_51169228_51169376
CAGTAGAGGTAGCGGACGGGGTTCACCGATGAACAACTGGCGGAACTTGAGGCCGAGTTTCAGATGGGAATTGCCCAGAGACTGGATCTTTACGGAAAGAGTGTACATATTGGGTTCCAAAACCGACGAATTAAATTGAAGAAGCAgacta
>GCA_905220385_zen_LR999958.1_51169464_51169612
CAGTAGAGGTGGCGGACGGAGTTCACCGATGAACAACTGGCGGAACTTGAGGCCGAGTTTCAGATGGGAACTGCCCAGAGACTGGATCTTTACGGAAAGAGTGTACATATTTGGTTCCAAAACCGACGAATTAAATTGAAGAAGCAgacta
>GCA_905220385_zen_LR999958.1_51170500_51170618
CTTTCAGTCAAATTCCAGTCTCTGAGCAATTTCCTTCCGGCGGGACTTGAATGCGAATATATTCATCTGAAACTCGGTCTCAAGTTCCGTCAGTTGTTCATCAGTGAACGCTGTCGCTACCTTTTGGTTTGCGGTGGTAGTATCTTTCTAATAGCACTCTGAAAACGAGTAAAGCAAAAAC
>GCA_905220385_zen_LR999958.1_51171380_51171558
CTTTCAGTCAAATTCCAGTCTCTGAGCAATTTCCTTCCGGCGGGACTTGAATGCGAATATATTCATCTGAAACTCGGTCTCAAGTTCCGTCAGTTGTTCATCAGTGAACGCTGTCGCTACCTTTTGGTTTGCGGTGGTAGTATCTTTCTAATAGCACTCTGAAAACGAGTAAAGCAAAAAC
>GCA_905220385_zen_LR999958.1_51205135_51205313
CATCCGCCTATTCTGAAAACAGACTTTAACTCGTTCTTCCGCCAGTCCATGCTTTAACCCTAGCTCAATCCTCTGCGACTTTGGTATATTTCTAGTATAGACAAATATTTCTCTGAACTCCTGTAATTGTTGTGCTGTAAAACAAGTGCGGTGCCTTTTCGGGTGCTTGTTCGTTTGTGAT
>GCA_905220385_zen_LR999958.1_51205415_51205512
CATCCGCCTATTCTGAAAACAGACTTTAACTCGTTCTTCCGCCAGTCCATGCTTTAACCCTAGCTCAATCCTCTGCGACTTTGGTATATTTCTAGTATAGACAAATATTTCTCTGAACTCCTGTAATTGTTGTGCTGTAAAACAAGTGCGGTGCCTTTTCGGGTGCTTGTTCGTTTGTGAT
>GCA_905220385_zen_LR999958.1_51205606_51205709
CATCCGCCTATTCTGAAAACAGACTTTAACTCGTTCTTCCGCCAGTCCATGCTTTAACCCTAGCTCAATCCTCTGCGACTTTGGTATATTTCTAGTATAGACAAATATTTCTCTGAACTCCTGTAATTGTTGTGCTGTAAAACAAGTGCGGTGCCTTTTCGGGTGCTTGTTCGTTTGTGAT
>GCA_905220385_zen_LR999958.1_51205805_51205908
CATCCGCCTATTCTGAAAACAGACTTTAACTCGTTCTTCCGCCAGTCCATGCTTTAACCCTAGCTCAATCCTCTGCGACTTTGGTATATTTCTAGTATAGACAAATATTTCTCTGAACTCCTGTAATTGTTGTGCTGTAAAACAAGTGCGGTGCCTTTTCGGGTGCTTGTTCGTTTGTGAT
>GCA_905220385_zen_LR999958.1_51206002_51206105
CATCCGCCTATTCTGAAAACAGACTTTAACTCGTTCTTCCGCCAGTCCATGCTTTAACCCTAGCTCAATCCTCTGCGACTTTGGTATATTTCTAGTATAGACAAATATTTCTCTGAACTCCTGTAATTGTTGTGCTGTAAAACAAGTGCGGTGCCTTTTCGGGTGCTTGTTCGTTTGTGAT
>GCA_905220385_zen_LR999958.1_51206201_51206304
CTTTAACCCTAGCTCAATCCTCTGCGACTTTGGTATATTTCTAGTATAGACAAATATTTCTCTGAACTCCTGTAATTGTTGTGCTGTAAAACAAGTGCGGTGCCTTTTCGGGTGCTTGTTCGTTTGTGATTCTAGCGGAGAAGGTGGCAGTGGCAGTAGGAGTGTAATCATCGGGCTTttg
>GCA_905220385_zen_LR999958.1_51231334_51231512
cattcgCCGATTTTGGAACCAAACCTTCACTTGCTTTTCTGTTAGTTCTAGTCTTTGGGCAATGTCGATCTTCCGTGGACTGCATAAATATCTGTTTGTACGAAACTCCCTTCCCAGTTGAATTAATTGGGTGCTTGTGAAAGCGGTGCGTGTCCGTTTATACTTCTCTTCATTTTCTGCT
>GCA_905220385_zen_LR999958.1_51237622_51237776
TTTCCAGACTTTCACACGTTCTTCCGCCAGTCCATGTTTCAGCCCTAGTTCGATCCTCTGCGACTTCGGTATATTGTTGATAAAGGCAAATACCTCCTCGAACTCCTGTATTTGTTTTGGGGTGAAACGCGTGCGGTGCCTTTTCGCTCGAGGTTCTGGCGGAGAAGGTGGAAGTGGTGGT
>GCA_905220385_zen_LR999958.1_51247298_51247476
AGTAAGCGGACACGTACTGCTTTCACAAGCACACAATTATTTCAACTGCAAACTGAGTTCCATACAAACCGATATTTATCCCGTCCACGGAAGATCGAAATTGCCCAAAGGCTAGATCTAACAGAAAAGCAAGTGAAGGTTTGGTTCCAAAATCGACGAATGAAAAGCAAAACAGATGCAG
>GCA_905220385_zen_LR999958.1_51259713_51259891
TGCAAGCGGGCTCGTACTGCTCTTACAAGCAATCAACTTATTCAACTTGAAAGGGAGTTCCATACCAATCGATACCTATGCCGACCACGAAGAATCGAAATCGCCAAACGACTTAAACTATCCGGAAGGGAATTGAAGATTTGGTTTTTAAATCGTCGCTTAAAGAGCAAACAAATTGCAG
>GCA_905220385_zen_LR999958.1_51268846_51269024
AGTAAGCGGACACGTACTGCTTTCACAAGCACACAATTATTTCAACTGCAAACTGAGTTCCATACAAACCGATATTTATCCCGTCCACGGAAGATCGAAATTGCCCAAAGGCTAGATCTAACAGAGAAGCAAGTGAAGGTTTGGTTCCAAAATCGACGAATGAAAAGCAAAACAGATGCAG
>GCA_905220385_zen_LR999958.1_51283990_51284168
TGCAAGCGGGATCGTACTGCTCTTACAAGCAATCAACTTATTCAACTTGAAAGGGAGTTCCATGCCAACCGATACCTATACCGTCCACGAAGAATCGAAATCGCCAAACGACTTAAACTATCAGAAAGGGAATTGAAGATTTGGTTTTTAAATCGTCGCTTAAAGAGCAAACAAATTGCAG
>GCA_905220385_zen_LR999958.1_51306512_51306690
TGCAAGCGGGATCGTACTGCTCTTACAAGCAATCAACTTATTCAACTTGAAAGGGAGTTCCATGCCAACCGATACCTATACCGTCCACGAAGAATCGAAATCGCCAAACGACTTAAACTATCAGAAAGGGAATTGAAGATTTGGTTTTTAAATCGTCGCTTAAAGAGCAAACAAATTGCAG
>GCA_905220385_zen_LR999958.1_51327787_51327965
TGCAAGCGGGCTCGTACTGCTCTTACAAGCAATCAACTTATTCAACTTGAAAGGGAGTTCCATACCAATCGATACCTATGCCGACCACGAAGAATCGAAATCGCCAAACGACTTAAACTATCCGGAAGGGAATTGAAGATTTGGTTTTTAAATCGTCGCTTAAAGAGCAAACAAATTGCAG
>GCA_905220385_zen_LR999958.1_51341012_51341190
AGTAAGCGGACACGTACTGCTTTCACAAGCACACAATTATTTCAACTGCAAACTGAGTTCCATACAAACCGATATTTATCCCGTCCACGGAAGATCGAAATTGCCCAAAGGCTAGATCTAACAGAGAAGCAAGTGAAGGTTTGGTTCCAAAATCGACGAATGAAAAGCAAAACAGATGCAG
>GCA_905220385_zen_LR999958.1_51354106_51354284
TGCAAGCGGGATCGTACTGCTCTTACAAGCAATCAACTTATTCAACTTGAAAGGGAGTTCCATGCCAACCGATACCTATACCGTCCACGAAGAATCGAAATCGCCAAACGACTTAAACTATCAGCAAGGGAATTGAAGATTTGGTTTTTAAATCGTCGCTTAAAGAGCAAACAAATTGCAG
>GCA_905220385_zen_LR999958.1_51367644_51367822
AGTAAGCGGACACGTACTGCTTTCACAAGCACACAATTATTTCAACTGCAAACTGAGTTCCATACAAACCGATATTTATCCCGTCCACGGAAGATCGAAATTGCCCAAAGGCTAGATCTAACAGAGAAGCAAGTGAAGGTTTGGTTCCAAAATCGACgaataaaaagcaaaacagaTGCAG
>GCA_905220385_zen_LR999958.1_51381231_51381409
TGCAAGCGGGATCGTACTGCTCTTACAAGCAATCAACTTATTCAACTTGAAAGGGAGTTCCATGCCAACCGATACCTATACCGTCCACGAAGAATCGAAATCGCCAAACGACTTAAACTATCAGAAAGGGAATTGAAGATTTGGTTTTTAAATCGTCGCTTAAAGAGCAAACAAATTGCAG
>GCA_905220385_zen_LR999958.1_51399344_51399522
AGTAAGCGGACACGTACTGCTTTCACAAGCACAGAATTATTTCAACTGCAAACTGAGTTCCATACAAACCGATATTTATCCCGTCCACGGAAGATCGAAATTGCCCAAAGGCTAGATCTAACAGAGAAGCAAGTGAAGGTTTGGTTCCAAAATCGACGAATGAAAAGCAAAACAGATGCAG
>GCA_905220385_zen_LR999958.1_51412907_51413085
TGCAAGCGGGATCGTACTGCTCTTACAAGCAATCAACTTATTCAACTTGAAAGGGAGTTCCATGCCAACCGATACCTATACCGTCCACGAAGAATCGAAATCGCCAAACGACTTAAACTATCAGAAAGGGAATTGAAGATTTGGTTTTTAAATCGTCGCTTAAAGAGCAAACAAATTGCAG
>GCA_905220385_zen_LR999958.1_51435503_51435681
TGTAAGCGGGCACGTACCGCTTTCACAAGCACACAGTTAATTCAACTGGAAAGGGAGTTCCATACAAACAGATATTTATGCCGTCCACGGAGGATCGAAATCGCACAAAGACTGGAATTATCCGAAAGGCAAGTGAAGatttggttccaaaatcgaCGCATGAAGAGTAAAAAGGATGCAG
>GCA_905220385_zen_LR999958.1_51455683_51455861
TGTAAGCGGGCACGTACCGCTTTCACAAGCACACAGTTAATTCAACTGGAAAGGGAGTTCCATACAAACAGATATTTATGCCGTCCACGGAGGATCGAAATCGCACAAAGACTGGAATTATCCGAAAGGCAAGTGAAGatttggttccaaaatcgaCGCATGAAGAGTAAAAAGGATGCAG
>GCA_905220415_lab_HG991968.1_10735002_10735180
GATCCTCTTCTTCTGTTTCATTCTTCTGTTCTGAAACCAAATTTTGACTTGCGTCTCGTTGAGCTGCAAGGCAGATGCAATTTCTATCCTCCTCGCGCGCGTGAGGTACTTGTTAAAGTGGAACTCTTTCTCGAGTTCCGTAAGCTGTTTGTTGGTGAAGTTGGTTCTGCCGGTGTTGTTC
>GCA_905220415_Abd-B_HG991968.1_4689702_4689880
CGAATTCTTCTTATTTTTCATTCGTCTGTTCTGGAACCATATTTTCACCTGCCTCTCAGTAAGATTCAAATTTCGTGCCAGTTCCCACCTCTTCTGCTTCGAGACGTAAGCGTTGAACAGGAACTCTTTTTCTAGTTCCAAAGTTTGGAACTTTGAGTATGGTTTGCGCTTTTTCCGGACG
>GCA_905220415_abd-A_HG991968.1_4494828_4495012
CAATTCTTTCTTTAACTTCATACGTCGATTTTGgaaccatatttttatttgtcgcTCTGTGAGGCAAAGAGCGTGGGCGATCTCTATCCTGCGTCTGCGTGTCAAATAATGGTTGAAATGGAATTCCTTTTCTAGTTCTAGCGTTTGGAACCTTGTGTAAGTCTGTCGACCCCTCCGCCGT
>GCA_905220415_Ubx_HG991968.1_4307911_4308095
AATTTCCTTCTTTAGCTTCATCCTCCGATTCTGGAACCATATTTTGATTTGCCGCTCCGTAAGACAGAGCGCGTGCGCCATCTCTATGCGTCTCCTCCGCGTGAGGTAGTGATTCGTGTGGAATTCCTTTTCTAATTCTAGCGTTTGATATCTCGTGTACGTCTGTCTCCCTCGTCTTCTG
>GCA_905220415_Antp_HG991968.1_4072351_4072529
GTTCTCCTTCTTCCACTTCATGCGGCGGTTCTGGAACCAGATCTTGATCTGCCTCTCGGTGAGGCAGAGCGCATGTGCGATCTCGATCCGTCTCCTCCGCGTCAGGTACCGGTTGAAGTGGAACTCCTTCTCCAGCTCGAGCGTCTGGTACCGCGTGTACGTCTGCCGGCCTCGCTTTCGC
>GCA_905220415_ftz_HG991968.1_4003925_4004103
ATCTTTCTTAGCTTTCATCCTACGATTTTGAAACCATATTTTGATTTGACGCTCTGTGAGACCTAACGCGTGGGACACTTCTATTCTTCGTCGCCTCGAAAGATATTTGTTGAAATGGAATTCTTTTTCTAGTTCCAGTGTTTGAAATCTGGTGTAGGTTTGCCTCGTTCTCTTCGATCCT
>GCA_905220415_Scr_HG991968.1_3952275_3952462
GTGTTCCTTCTTCCACTTCATGCGGCGGTTCTGGAACCAGATCTTGATCTGCCGTTCAGTGAGGCAGAGCGCGTGGGCGATCTCGATCCGTCTCCTCCGCGTCAGGTACCGGTTGAAGTGGAACTCCTTCTCCAGCTCGAGCGTCTGGTATCGCGTATACGATGTTCTTTGTCGCTTTGTC
>GCA_905220415_Dfd_HG991968.1_3907138_3907316
CCAAAACGGCAGCGGACGGCGTACACTAGACACCAAATATTAGAATTGGAGAAAGAATTTCACTACAATCGATACCTTACTAGGAGAAGAAGGATAGAAATAGCGCACACTCTAGTCTTATCTGAACGACAAATCAAAATTTGGTTTCAAAACAGACGGATGAAATGGAAGAAAGACAATA
>GCA_905220415_zen_HG991968.1_3828035_3828219
GTTGTCTTTTTTGTACTTCATTCTCCTGTTTTGAAACCATATTTTGATTTGCCGCTCTGATAACTGCAAATAATTTGCCAGCTCTATTCGACGAGGTCGGCACAGATAGCGGTTTTGATGAAATTCATTTTCGAGTTCAACTAGTTGAGAACTTGTATATGCAGTTCTAGCCCTTTTTGTA
>GCA_905220415_ShxD_HG991968.1_3819732_3819913
CGTAAACGAATCACATTCACAACAGAACAAATCATTGCTATGGAGCAGATTTTCAAAACAAGACCATATATTTGTAGAGAAGAAAGATTGGCATTGACAGAAAAGCTGCAAGTCTGTGAGAAGTCAATTAAAGTTTGGTTTCAAAATAGACGGCGCATATCGGAgaaaagggaaaaattat
>GCA_905220415_ShxC_HG991968.1_3816959_3817119
GGAAGATTCTTTCTTTTCCTTCATTCTTCGATTTTGGAACCAGACTTTGATGCATTTCTCGCCGATGTTCAGATGTTGTGCGAGCTCTTTACGACGTTCGGCATCGATGTACTTTGTCTTTATGTAGGTTCTCTCTAACACCCGCAATTGATCCGTCGTGTACGCGGTGCGATTACGTTTA
>GCA_905220415_ShxB_HG991968.1_3814964_3815148
CCAAGAAGATTCCGCAGTGCGTTTACAACggagcaaataaaatatttagaaaaggaGTTCAAAAAGTTTCCGTACATAGGAAACACAAACCGACAAGAAATAGCAAATGTTCTGAACATTCCAGAAAGAGCCATTAAGATTTGGTTTCAAAACCGGAGAATGAAGGAGAAAAAAGATACAA
>GCA_905220415_ShxA_HG991968.1_3811976_3812154
CCAAAACGTGCGCGTACAGCCTTCACAACAAATCAAATGATGGAGTTAGAACTTGAATACGCGAGAACAAGATATCTTGACCGCAATCGGCGCATCGAGCTTTCCGAGACGTTGCAACTCAGTGAAAAGACAGTAAAAGTTTGGTTTCAAAACAGGCGTATGAAAGATAAAAAAGAAAGAG
>GCA_905220415_ShxA_HG991968.1_3808802_3808986
CCGAAGCGAGTTCGAACAGCGTTCACAACTGAGCAAATACTGCAGCTAGAACAAGAATATgcaaaaactaaatatctGGAACGCAATCGACGCTTGGAACTATCGCATACACTACGCTTGGGAGAGAGAACTATAAAAGTATGGTTTCAGAATAGACGCATGAAAGAGAAGAAAGACAAAG
>GCA_905220415_Pb_HG991968.1_3735762_3735910
aaaatattttattacctgtCGCTCTGTGAGGTCGAGAGACGCCGCAATTTCGATTCTCCTAGGTCTgcatagatatttattaaagtgaaattCTTTCTCTAGCTCCAATAGCTGTGTGTTTGTGTATGCTGTTCGCAATCTCCGTGGAAGTCCATtttctgaaataaaagaataaaactat
>GCA_905220415_Ro_HG991968.1_3580645_3580781
cccgagtgccacatgtcttttttcaataattatttaactcaAAACACTTGTATCAATAGCTTTTACATACCTGTATTGTTGATCAAGATGAGCCTTTTCAATTCTCTTATCTTTAGCTCTTCTGTTTTGAAAccagattttgacttgcgtttcACTGAGTGATAATGCCGACGCTAATTCA
>GCA_905220435_lab_HG992001.1_27198903_27199081
GATCCTTTTCTTTTGCTTCATCCGCCTGTTCTGAAACCATATCTTGACCTGTGTCTCATTGAGCTGTAAGGCTGATGCTATTTCTATTCTCCTTGCCCGTgttaaatatttgttaaaaTGGAACTCTTTCTCGAGTTCTGTGAGTTGTTTGTTGGTGAAGTTGGTTCGGCCGGTGTTGTTC
>GCA_905220435_Abd-B_HG992001.1_11781914_11782092
CGAATTCTTCTTGTTCTTCATCCGTCTGTTCTGAAACCATATCTTCACCTGCCTCTCTGTCAGGTTCAGGTTTCGCGCCAACTCCCATCTCTTTTGCTTTGACACGTAAGCGTTAAAGAGGAACTCTTTCTCTAGTTCGAGGGTTTGGAACTTAGAGTAGGGTTTGCGTTTTTTGCGCACA
>GCA_905220435_abd-A_HG992001.1_11394681_11394865
CAGCTCCTTCTTTAACTTCATGCGTCGATTCTGGAACCATATTTTGATCTGTCTCTCTGTGAGGCAGAGCGCGTGTGCGATCTCTATCCTGCGTCGGCGTGTCAAATAATGGTTGAAGTGGAATTCCTTTTCTAGTTCTAGTGTTTGGAACCTCGTGTAGGTCTGTCGGCCCCGCCTCCGT
>GCA_905220435_Ubx_HG992001.1_11029178_11029362
GATCTCCTTCTTTAACTTCATCCTTCGATTTTGGAACCATATTTTGATTTGTCGTTCCGTCAAACAGAGAGCGTGCGCCATTTCTATGCGTCTCCTCCGTGTGAGGTAGTGATTCGTGTGGAACTCTTTCTCTAACTCTAGCGTTTGATATCTAGTGTACGTTTGTCTTCCTCGTCTTCTG
>GCA_905220435_Antp_HG992001.1_10652002_10652180
GTTCTCCTTCTTCCACTTCATGCGGCGGTTCTGGAACCAGATCTTGATCTGGCGCTCAGTGAGGCAGAGCGCGTGCGCAATCTCGATCCGTCTCCTTCGCGTCAGGTACCGGTTGAAGTGGAACTCCTTCTCCAGCTCGAGCGTCTGGTACCGGGTGTAGGTTTGTCGTCCCCGCTTCCTT
>GCA_905220435_ftz_HG992001.1_10538296_10538474
ATCTTTCTTAGCTTTCATTCTTCTGTTCTGAAACCAAATTTTGATCTGGCGTTCTGTTAACCCCAGAGCGTGTGAAACTTCTATTCTTCGCCTTCTGGATAGGTATTTGTTGAAATGAAACTCTTTCTCCAATTCAAGAGTTTGAAATCTTGTGTATGTTTGTCGCGTCCGTTTCGAGCCT
>GCA_905220435_Scr_HG992001.1_10453359_10453546
GTGCTCCTTCTTCCACTTCATGCGGCGGTTCTGGAACCAGATCTTGATCTGGCGCTCGGTGAGGCAGAGCGCGTGCGCGATCTCAATCCGTCTCCTCCGCGTCAGGTACCGGTTGAAGTGAAATTCCTTCTCCAGCTCCAGCGTCTGGTACCGGGTGTACGACGTCCTCTGACGTTTCGTC
>GCA_905220435_Dfd_HG992001.1_10362068_10362246
CCGAAGCGCCAACGTACAGCCTACACGAGACACCAAATACTAGAACTTGAGAAAGAATTCCACTACAATAGATACCTAACGAGGAGAAGAAGAATAGAGATAGCACATACTCTAGTCTTATCTGAAAGGCAAATCAAAATCTGGTTCCAGAACAGACGGATGAAGTGGAAGAAGGACAATA
>GCA_905220435_zen_HG992001.1_10235242_10235426
GTTATCTTTCTTGTATTTCATCCTTCTGTTCTGGaaccatatttttatttgtcgCTCTGAAAGTTGTAAGTAGTTGGCGAGTTCAATGCGTCTCGGGCGGCAGAGGTAGCGGTTTTGGTGGAACTCATTTTCCAATTCAACAAGTTGTGAGCTGGTGTATGCTGTCCGAGCTCGTTTTGTA
>GCA_905220435_ShxD_HG992001.1_10229737_10229912
TCTTTTGATTTTCAACCGGCGGTTCTGGAACCAGATTTTAACAGCTTTCTCACTGATATTCAATTTGTCCACGATGTCTTTTCTCTCTTCGCGAGTGATGTactgttttgttttgaaaatattttctaaggcTTCTACTTGTTCCGTAGTAAAGACGGTGCGCTTGCGCTTGCGTTTGACT
>GCA_905220435_ShxC_HG992001.1_10227239_10227402
TGATGATTCCTTCTTCTCCTTCATCCTCCTGTTCTGGAACCAAATTTTGATGCATTTGTCTCCGATGTGCAAGGACTTGGCCAGCTCAGCACGTTTCTCAGAATCAATGTACTTGTGGCGGGAGTATGTCCTTTCTAAGGCTCGTAGTTGTTCAGTTGAGAAAGCTGTACGCactcgtttt
>GCA_905220435_ShxB_HG992001.1_10224817_10225004
ATCAAAAGATTTCGAAGCGCTTTTACAACCGACCAAGTGAACTTTTTGGAGAAGCAGTTCAAAAAGTTTCCTTACATAGGAAACGCTCATCGTAAAGAAGTAGCTGCTACTCTGAATATTCCTGAAAGAGCCGTTAAAATATGGTTCCAAAATCGCCGAATGAAGGAAAAGAAAGATAGTA
>GCA_905220435_ShxA_HG992001.1_10219179_10219357
CAGAAACGTATCAGAACTGCTTTCACAAGCCAACAGATGATGGAGCTAGAACAAGAGTACGCCAGGACCCGCTACTTAGATCGCGCTCGAAGGATCGAACTCGCTGAGATCCTGCGTTTAAACGAACGTACAATCAAAATATGGTTCCAGAACCGCCGCATGAAGGAGAAAAAGGACCGAG
>GCA_905220435_Pb_HG992001.1_10064979_10065124
GATACGTACCTGTCTCTCAGTAAGGTCTAACGAAGCGGCAATTTCAATTCTTCTCGGTCGGCACAGGTACTTGTTGAAGTGAAATTCTTTCTCCAATTCCAGCAGTTGTGTGTTCGTGTAAGCAGTGCGTAGTCTACGTGGCAGTCCATTCTCTGTAATGAAAATAATGGAAGTCAATAAT
>GCA_905220435_Ro_HG992001.1_9797090_9797217
CACTTGTAAGTACTGTAGATTTATAATTAGATAAACTGGATAGATAGTGGTTATAATTAGGTACCTGTATTGTTGATCCAATTGCGCTTTTTCAATTCTTTTGTCTTTAGCTCTTCGATTTTGAAACCAAATCTTGACTTGTGTCTCGCTCAGCGACAATGCAGATGCTAATTCACACCTG
>GCA_905220455_lab_LR999982.1_960820_960998
AACAACACCGGCAGAACCAACTTCACAAACAAACAACTCACCGAGCTAGAAAAAGAATTCCACTTCAACAAATACCTGACCAGAGCGAGGAGGATAGAGATAGCTTCCGCACTGCAACTGAACGAGACGCAAGTCAAAATATGGTTTCAAAATAGAAGAATGAAACAAAAGAAACGGATCA
>GCA_905220455_Abd-B_LR999982.1_9141342_9141520
GTGCGCAAAAAACGCAAACCGTATTCAAAGTTCCAGACGCTCGAACTAGAGAAGGAGTTCCTCTTCAACGCGTACGTGTCGAAGCAGAAGAGATGGGAGCTCGCGCGAAACCTCAACCTGACAGAGAGACAGGTGAAGATATGGTTCCAGAACAGACGGATGAAGAACAAGAAGAATTCGC
>GCA_905220455_abd-A_LR999982.1_9430952_9431136
AGAAGGCGGGGGCGGCAAACATACACGAGGTTCCAAACGCTAGAGCTCGAGAAGGAATTCCACTTCAACCACTACCTGACGCGCCGACGCAGGATAGAGATCGCCCACGCTCTGTGCCTCACAGAGCGGCAGATCAAAATATGGTTCCAGAACCGGCGAATGAAATTAAAGAAGGAGCTGC
>GCA_905220455_Ubx_LR999982.1_9675521_9675705
AGAAGACGGGGAAGACAAACGTATACTAGATATCAAACGCTAGAGTTAGAGAAAGAGTTCCACACGAATCACTACCTCACGCGGAGGAGACGCATCGAAATGGCGCACGCGTTATGTCTTACGGAGCGGCAAATCAAAATATGGTTCCAGAACAGAAGGATGAAGTTAAAGAAGGAGATCC
>GCA_905220455_Antp_LR999982.1_9961741_9961919
CGGAAGCGGGGTCGGCAAACGTACACCCGTTACCAGACGCTGGAGCTGGAGAAGGAGTTCCACTTCAACCGGTACCTGACGCGGAGGAGACGGATCGAGATCGCGCACGCGCTCTGCCTCACCGAGAGACAGATCAAGATCTGGTTCCAGAACCGCCGCATGAAATGGAAGAAGGAGAACA
>GCA_905220455_ftz_LR999982.1_10053897_10054075
TCAAAACGGACGAGACAGACATACACGAGATTCCAAACATTAGAATTGGAAAAGGAATTCCACTTCAACAAGTACCTGTCAAGAAGACGGAGGATTGAAGTATCACACGCGCTCGGACTCACCGAAAGACAAATCAAGATCTGGTTCCAGAATCGAAGAATGAAGGCGAAGAAAGACGGAA
>GCA_905220455_Scr_LR999982.1_10117310_10117497
ACGAAGCGTCAGAGGACGTCCTACACCCGTTATCAGACGCTGGAGCTGGAGAAGGAGTTCCACTTCAACCGGTACCTGACGCGGAGGAGACGGATCGAGATCGCGCACGCGCTCTGCCTCACCGAGAGACAGATCAAGATCTGGTTCCAGAACCGCCGCATGAAATGGAAGAAGGAGCATA
>GCA_905220455_Dfd_LR999982.1_10185507_10185685
GTTGTCCTTCTTCCACTTCATTCGTCTGTTCTGGAACCAAATTTTGATTTGCCGCTCAGACAGGACTAGAGTGTGCGCTATTtctattcttcttcttctagtTAAATATCTGTTATAGTGGAATTCTTTCTCCAGTTCTAATATTTGGTGTCTGGTGTACGCGGTGCGTTGCCGCTTCGGC
>GCA_905220455_zen_LR999982.1_10272958_10273142
ACGAAACGCGCTAGAACGGCGTACACAAGCTCACAGTTGGTAGAACTGGAAAatgaatttcatcaaaatcgttATCTTTGTCGTCCGCGACGCATCGAGCTGGCTAACTATCTGCAATTATCAGAGCGACAAATCAAAATATGGTTCCAGAACAGGAGAATGAAATACAAGAAGGATAATA
>GCA_905220455_ShxD_LR999982.1_10275239_10275417
CGCAAGAGAACAATTTTTACAACAAACCAAGTCGAAGAGTTAGAGAAATATTTCAGCAAAAAGCCATACGTGACTCGAGAAGAAAGACAAGTATTAGTAAACAGACTGAACGTGGCTGACAAAGCGGTAAAAATCTGGTTCCAGAATCGACGTTTGAAAAACAAAAGAGATCATTACGAGT
>GCA_905220455_ShxC_LR999982.1_10277429_10277610
CCCAAGCGAGTCCGCACGGCGTTCTCAACCAACCAAATACAGGCCCTGGAACAATGTTTCTCAAACAACAAATACATAGACTCCGACAAACGTCGTGAGCTCGCCAAGAACTTGAAGATCGGCGAGAAATGCGTCAAGGTGTGGTTCCAGAACAGAAGAATGAAGGAAAAGAGGGAATCTT
>GCA_905220455_ShxB_LR999982.1_10279275_10279435
TGACGATTCTTTCTTTTCCTTCATTCGTCGATTTTGAAACCATATTTTGACGGCTCGTTCGGGTATGTTTAATGCGGTTGCTATTTCGTTTCTGTGTTCCACTCCAACGTAGGGGCATTTCTTGTATTCTCTCTCTAGGTGGTTCACTTGTTCTGTGGTGAAAGCACTTCTAAATCTTTTG
>GCA_905220455_ShxA_LR999982.1_10282538_10282716
GATTTTCTTCTCCTTCATTCTGCGGTTTTGGAACCAGATTTTGATGGTCCTTTCGTTTAGTCGTAGTAATTCGGCAAGCTCGAGGCGACGTGTTCGATCTAAATACCGGGTTCTGTTGTACTCTTGCTCGAGTTCCATCATTTGGCTGCTCGTGAACGCTGTCCTGATTCGCTTTTGTTTC
>GCA_905220455_Pb_LR999982.1_10382609_10382871
CCACGGCGATTACGGACAGCTTACACAAACACACAACTGTTGGAGTTGGAAAAAGAATTTCACTTCAACAAGTACCTGTGTAGACCGCGAAGAATCGAAATTGCCGCTTCACTAGACCTCACTGAGAGACAGGTAATATGCCAAAGAACGATATTTGATACAACGTAACTAATTATCATCT
>GCA_905220455_Ro_LR999982.1_10576718_10576824
TATAGTTACAGGATTTTTATAAAAGTCCCATCCATAAATTAATTCTAGGAAGTATTTTAGATcgtattaattaacttatatttacGTTACAGGTGTGAATTAGCGTCCGCATTATCACTTAGCGAAACACAAGTGAAAATATGGTTTCAAAATAGAAGAGCCAAAGACAAAAGAATAGAGA
>GCA_905220475_lab_HG992032.1_15194096_15194274
AATCCTCTTCTTTTGTTTCATCCTTCTGTTTTGGAACCATATCTTTACTTGCGTTTCATTGAGTTGTAGAGCCGAAGCTATCTCTATTCTTCTGGCTCTGGTGAGATATTTGTTGAAATGGAATTCTTTCTCGAGTTCTGTTAACTGTTTATTGGTGAAGTTAGTTCGGCCAGTGTTGTTG
>GCA_905220475_Abd-B_HG992032.1_6631349_6631527
CGAATTCTTCTTGTTCTTCATCCGTCTATTCTGGAACCATATTTTCACCTGTCTCTCCGTCAGGTTCAGATTTCGCGCAAGCTCCCACCTCTTTTGTTTCGACACGTAAGCGTTGAACAGGAACTCTTTCTCTAGCTCCAGTGTTTGGAATTTGGAGTACGGCTTGCGCTTTTTGCGCACC
>GCA_905220475_abd-A_HG992032.1_6285389_6285573
GAGTTCTTTCTTTAACTTCATGCGTCGGTTTTGGAACCAGATTTTGATTTGTCTCTCTGTGAGGCAGAGCGCGTGAGCGATCTCTATCCTGCGCCGACGAGTCAGGTAGTGATTGAAGTGGAACTCCTTTTCGAGCTCGAGTGTCTGGAACCTCGTGTAGGTCTGCCGTCCTCGCCTCCGT
>GCA_905220475_Ubx_HG992032.1_5983478_5983662
aatttctttctttaatttcatCCTCCGATTTTGGaaccatatttttatttgccGCTCCGTTAGACACAGCGCGTGCGCCATCTCGATGCGTCTCCTCCGCGTTAGGTAGTGATTCGTGTGGAACTCTTTCTCTAACTCTAACGTTTGATATCTAGTGTATGTTTGTCTTCCTCGTCTTCTC
>GCA_905220475_Antp_HG992032.1_5613746_5613924
GTTTTCTTTCTTCCACTTCATGCGCCGGTTCTGGAACCAGATCTTGATCTGCCTCTCGGTCAGGCAGAGCGCGTGCGCGATCTCGATCCTCCGTCTCCGCGTCAGGTACCGGTTGAAGTGGAACTCCTTCTCCAGCTCGAGCGTCTGGTACCGCGTATACGTTTGCCGTCCCCGCTTCCGT
>GCA_905220475_ftz_HG992032.1_5514787_5514965
ATCTTTCTTAGCCTTCATTCTCCGATTTTGGAACCAGATCTTTATCTGCCTCTCTGTCAGGCCCAAAGCGTGCGATACTTcgattcttcttcttctcgatAAGTATTTGTTAAAATGAAATTCTTTTTCTAACTCTAGCGTCTGAAATCTCGTGTATGTTTGTCTCGTCCTTTTTGAGCCT
>GCA_905220475_Scr_HG992032.1_5428939_5429126
GTGCTCTTTCTTCCATTTCATACGCCGGTTCTGGAACCAGATCTTGATCTGCCTCTCAGTCAGGCAGAGTGCGTGCGCGATCTCGATCCTCCGTCTCCGCGTCAGGTACCGGTTGAAGTGGAACTCCTTCTCTAGCTCGAGCGTCTGGTACCGCGTATACGATGTCCTCTGACGCTTTGTC
>GCA_905220475_Dfd_HG992032.1_5365403_5365581
CCGAAACGCCAGCGGACAGCATACACAAGACACCAAATACTAGAACTTGAGAAAGAATTCCACTACAACAGGTATTTGACACGGAGAAGAAGAATAGAAATAGCGCACACTCTAGTCCTATCAGAGAGACAGATCAAAATCTGGTTCCAGAATCGGAGAATGAAATGGAAGAAGGACAATA
>GCA_905220475_zen_HG992032.1_5275926_5276110
GTCTTTCTTGTACTTCATTCTTCGATTCTGAAACCATATTTTGATTTGTCGCTCGGACAGCTGTAAGTAATTGGCAAGCTCGATGCGCCTTGGCCTGCAAAGATAGCGGTTTTGATGGAATTCATTTTCTAATTCTACCAATTGGGAACTGGTGTATGCTGTCCTTGCTCTCTTTGTGAAA
>GCA_905220475_ShxD_HG992032.1_5271130_5271311
TCTTTTGTTCTTAAGACGACGGTTTTGAAACCAAACTTTAATAGATTTATCGTTTACTTGAAGATTTTGAACTAACATTGCCCTTTCATCTCGGGTAACGTACGGTTTCTTCAAAAATATTGCTTCTAAAACTTCTAATTGTTCTGTTGTAAATACAGTTCTCTTGCGTTTTCTTTTGACA
>GCA_905220475_ShxC_HG992032.1_5268198_5268379
GAACTGTCTCTTCTCTTTCATTCTTCTATTCTGGAACcagattttgatgtttttgtCACCAATATTCAAGTTCTTTGAAATTTCTCGACGGCGCTCCATGGTAATGTATTTGTTTTGCCTATATAGATGCTCTAAAGCTCGTAGCTGCTCCGTCGTGTAAGCTGTCCGTATCCGTTTGGGC
>GCA_905220475_ShxB_HG992032.1_5266077_5266264
CCTAAAAGGTTTAGAAGCGCATTTAACACTGAGCAAATTAATCATTTAGAACAGCAATTCAAGAAGTTTCCATACGTTAATACAGAACAACGAAAAGCACTGGCAGCTTATTTACAAATTGAAGAAAGATCAATCAAAATATGGTTTCAAAACCGACGAATgaaggaaaaaaaagaaagta
>GCA_905220475_ShxA_HG992032.1_5263218_5263396
CAGAAGCGAATTAGAACAGCCTTCACTAGTCATCAGATGATGGAGTTGGAACAAGAATACATTCGAACGAGATACCTGGATCGTTCTCGCCGCATAGAACTGGCTGAAATGCTTCGCCTGAACGAGAGGACAATAAAAATCTGGTTTCAGAACCGTAGAATGAAAGAGAAGAAAGATAGGA
>GCA_905220475_Pb_HG992032.1_5147136_5147284
TACCTGTCTTTCAGTGAGGTCAAGCGAAGCAGCGATTTCAATCCTCCTGGGTCTGCATAGATATTTGTTAAAGTGAAATTCCTTCTCCAATTCCAATAATTGAGTGTTTGTGTAGGCGGTCCGTAGTCTCCGTGGCAGTCCATTCTCTGaaacaacataaataaataaaataaataaatat
>GCA_905220475_Ro_HG992032.1_4978963_4979090
TACCTGCACAAGAGAATTGCTAGAGCGTTTAGCCATAGTTTTAGTGTGGTTAGTTCGAGCTTACCTGTATTGCTGGTCAATATGAGCCTTTTCAATTCTTTTGTCTTTGGCTCTTCTATTTTGAAACCATATTTTTACTTGTGTTTCACTTAGCGACAAGGCCGATGCCAGTTCGCATCTG
>GCA_905220505_lab_HG992159.1_1469386_1469564
AACAACACGGGACGGACCAACTTCACCAACAAACAACTCACAGAGCTAGAGAAAGAGTTCCACTTCAACAAATACCTCACCAGAGCGAGGAGGATAGAGATAGCCTCCGCCCTGCAACTGAACGAGACACAAGTCAAAATATGGTTTCAAAATAGAAGAATGAAACAGAAGAAACGGATCA
>GCA_905220505_Abd-B_HG992159.1_12648486_12648664
GTGCGCAAAAAACGCAAGCCATATTCAAAGTTCCAGACTCTCGAATTAGAGAAAGAGTTCCTCTTTAACGCTTACGTATCTAAACAGAAAAGGTGGGAGCTCGCGCGAAACCTAAACCTGACGGAGAGACAAGTGAAGATATGGTTCCAGAATAGACGAATGAAGAACAAGAAGAATTCAC
>GCA_905220505_abd-A_HG992159.1_13011528_13011712
AGGAGGCGAGGGCGGCAAACCTACACGAGGTTCCAGACGCTTGAACTCGAGAAGGAATTCCACTTCAACCACTACCTGACGCGCCGGCGCAGGATAGAGATCGCACATGCCCTCTGTCTCACAGAGAGGCAAATCAAAATATGGTTCCAGAATCGGCGTATGAAACTAAAGAAGGAACTAC
>GCA_905220505_Ubx_HG992159.1_13309111_13309295
AGAAGACGAGGAAGACAAACGTATACTAGATATCAAACACTAGAGTTAGAGAAAGAGTTCCATACGAATCACTACCTTACGCGGAGGAGACGCATCGAAATGGCGCATGCGCTATGTCTCACGGAGCGGCAAATCAAAATATGGTTCCAGAACCGAAGGATGAAGTTAAAGAAGGAGATCC
>GCA_905220505_Antp_HG992159.1_13690746_13690924
CGGAAGCGGGGTCGGCAAACGTACACGCGCTACCAGACGCTCGAGCTGGAGAAGGAGTTCCACTTCAACCGGTACCTGACGCGGAGGAGACGGATTGAGATCGCGCATGCGCTGTGTCTCACCGAGAGACAGATCAAGATCTGGTTCCAGAACCGCCGAATGAAATGGAAGAAGGAGAACA
>GCA_905220505_ftz_HG992159.1_13810812_13810990
TCAAAAAGAACGAGGCAAACATACACGAGATTTCAAACATTGGAGTTAGAAAAGGAGTTCCACTTTAACAAGTACCTGTCAAGACGACGGAGAATCGAAGTTTCTCACGCCCTCGGACTGACGGAGAGACAAATCAAGATTTGGTTTCAGAACAGAAGAATGAAAGCGAAGAAAGATGGCA
>GCA_905220505_Scr_HG992159.1_13888228_13888415
ACGAAGCGCCAGAGGACATCGTACACCCGCTACCAGACGCTCGAGCTGGAGAAGGAGTTCCACTTCAACCGGTACCTGACGCGGAGGAGACGGATTGAGATCGCCCACGCGCTCTGTCTCACCGAGAGACAGATCAAGATCTGGTTCCAGAACCGCCGAATGAAATGGAAGAAGGAGCACA
>GCA_905220505_Dfd_HG992159.1_13966597_13966775
GTTGTCCTTCTTCCACTTCATCCGTCTGTTCTGGAACCAAATTTTGATTTGCCGCTCGGACAGGACTAGAGTGTGTGCTATttctattcttcttcttcttgttaaATATCTGTTATAGTGGAATTCTTTTTCCAATTCTAATATTTGGTGTCTGGTGTACGCCGTGCGCTGCCGCTTCGGC
>GCA_905220505_zen_HG992159.1_14062078_14062262
ACAAAACGCGCGAGGACTGCGTATACAAGTTCGCAATTAGTTGAACtagaaaatgaatttcatcaaaatcgttaTCTTTGTCGACCGCGACGCATCGAGCTGGCCAACTATCTTCAACTGTCGGAGAGACAAATCAAAATATGGTTTCAGAATAGAAGAATGAAGTACAAGAAGGACAATA
>GCA_905220505_ShxD_HG992159.1_14065394_14065575
cGCAAACGAAAGAGGACAATTTTCACCACAGAACAAGTCGAAGAATTAGAGAAATACTTTAGCAAGAAACCATACGTGACGCGGGAAGACAGACAAGTCTTAGTCCAACAATTGAATATAAACGACAAAGCCGTCAAAATTTGGTTCCAAAATCGACGTTTGAAAGGCAAGAGAGACGAAT
>GCA_905220505_ShxC_HG992159.1_14069190_14069356
CCCAAACGAGCCCGCACAGCATTCTCCACCGACCAGCTGCGAACACTGGAACGAACCTActcaaaaaacaaatacatcGACACAGAACGACGTCGTGAGCTCGCCAGCTCTCTTAGCATCGGAGAGAAATGCGTCAAAGTTTGGTTTCAGAACCGaagaatgaaagaaaaaaaagaatctT
>GCA_905220505_ShxB_HG992159.1_14071105_14071289
tgtttcttttttcTCTCTCATTCGTCGATTTTGAAACCATATTTTTACTGTTCTCTCCGATATGTTTAATGAGTTTGCAATTTCTTTTCTATGTCCAGTACCGATGTATGGATATTTCTTGTATTCTCTTTCCAGATAGTTCACTTGATCAGTTGTAAAGGCACTTCTAACTCTCTTTGGC
>GCA_905220505_ShxA_HG992159.1_14075779_14075957
TTTCTTTTCCTTCATCCTGCGGTTTTGGAACCAAATTTTGATGGTGCGTTCATTCAAATGTAGCAACTCTGCCAGCTCCAGCCGACGTGTTCGATCGAGGTAACGCGTTCTGTTATACTCTTGCTCTAATTCCATCATCTGGCTGCTCGTAAACGCAGTTCTGATTCGTTTTTGTTTTCTT
>GCA_905220505_Pb_HG992159.1_14204101_14204279
CCTCGACGATTGCGGACCGCTTACACTAATACACAACTTTTGGAACTGGAAAAAGAGTTTCACTTCAACAAGTACTTGTGCAGGCCGAGGAGAATCGAAATAGCAGCTTCACTAGACCTCACTGAGAGACAGGTAATAGTATGAGTCCAGGATCAGAAATTGTTAAAATGTAACTctagca
>GCA_905220505_Ro_HG992159.1_14496978_14497135
TTTCAAGGCGGACATGCAGCTATAAGTCATTTATCATATTGGTAGGTAGGACTGTATTATTCCTTTTAATTTTCCTGTTCTTAATGTTGCAGATGTGAACTAGCGGCAGCCTTATCACTCAGTGAAACACAAGTTAAAATATGGTTCCAAAATAGAAGAGCTAAAGACAAAAGAATAGAAA
>GCA_905220515_lab_HG992060.1_874992_875170
GGCAACACGGGCCGGACCAACTTCACCAACAAGCAGCTGACGGAACTAGAGAAGGAGTTCCACTTCAACAAATACCTCACGCGCGCGCGCCGCATCGAGATCGCGTCCGCGCTGCAACTCAACGAGACCCAGGTCAAGATCTGGTTCCAGAACAGACGGATGAAGCAGAAGAAGAGGATCA
>GCA_905220515_Abd-B_HG992059.1_4661697_4661875
CGAGTTCTTCTTGTTCTTCATCCGTCGGTTCTGGAACCATATCTTCACCTGCCGCTCCGTGAGGTTTAGGTTTCGTGCTAGCTCCCACCGCTTCTGCTTCGACACGTACGCGTTAAACAGGAACTCTTTCTCCAGTTCTAAGGTCTGGAACTTGGAGTACGGTTTGCGTTTTTTGCGCACC
>GCA_905220515_abd-A_HG992059.1_4327480_4327664
GAGTTCCTTCTTCAGCTTCATGCGTCGGTTCTGGAACCATATTTTGATCTGTCGCTCCGTGAGACAGAGCGCGTGCGCTATCTCTATCCTGCGTCGGCGCGTTAGGTAGTGGTTGAAGTGGAACTCCTTCTCCAGCTCCAGCGTCTGGAATCTGGTGTACGTCTGCCGCCCCCGTCGCCTC
>GCA_905220515_Ubx_HG992059.1_4036528_4036712
GATCTCCTTCTTTAACTTCATCCTCCGGTTCTGGAACCATATTTTGATCTGCCGCTCCGTGAGACAGAGCGCGTGCGCCATCTCTATGCGTCTCCTTCGCGTGAGGTAGTGATTCGTGTGGAACTCTTTTTCTAACTCTAACGTTTGATATCTCGTGTAGGTCTGTCTGCCTCGTCTTCTG
>GCA_905220515_Antp_HG992059.1_3712373_3712551
GTTCTCCTTCTTCCACTTCATGCGTCGGTTCTGGAACCAGATTTTGATTTGGCGTTCGGTGAGGCAGAGGGCGTGCGCGATCTCGATTCGTCTCCTCCGCGTCAGGTACCGGTTGAAGTGAAACTCCTTCTCCAGCTCGAGGGTCTGGTACCGGGTGTACGTCTGACGACCGCGCTTCCGC
>GCA_905220515_ftz_HG992059.1_3640386_3640564
ATCTTTCTTCGCTTTCATCCGTCGGTTTTGGAACCATATTTTGATTTGTCTTTCAGTAAGGCTAAGCGCGTTGGATACTTCTATTCTTCGTTTCCTTGTAAGGTATTTGTTAAAATGAAACTCCTTTTCTAGTTCTAAGGTTTGATATCGGGTATAAGTTTGTCGTGTCCTCTTTGATCCT
>GCA_905220515_Scr_HG992059.1_3573740_3573927
GTGCTCCTTCTTCCATTTCATGCGACGATTCTGGAACCAGATTTTGATCTGACGTTCGGTGAGGCACAGCGCATGAGCGATTTCGATACGTCTCCTTCGAGTCAGATACCGATTGAAATGGAACTCCTTCTCGAGTTCTAGGGTCTGGTAGCGGGTATACGATGTTCGCTGGCGTTTCGTC
>GCA_905220515_Dfd_HG992059.1_3505351_3505529
CCGAAACGACAGAGGACTGCGTACACGAGGCACCAGATATTAGAATTGGAGAAAGAGTTCCACTATAATCGTTACCTAACCAGAAGAAGAAGGATAGAAATAGCCCACACTCTAGTCTTGTCGGAACGACAAATAAAAATCTGGTTTCAAAACAGACGGATGAAGTGGAAGAAGGACAATA
>GCA_905220515_zen_HG992059.1_3417549_3417733
ATTATCCTTCTTATACTTCATTCTTCTATTTTGAaaccatatttttatttgtcTTTCGGACAGTTGTAAGTAGTTGGCTAATTCAATGCGCCTAGGACGACACAGGTACCTGTTTTGATGAAACTCATTTTCTAACTCCACTAGTTGTGAGCTCGTATATGCTGTGCGTGCTCTTTTAGTA
>GCA_905220515_ShxC_HG992059.1_3404121_3404302
TAGCCTCTTGTTCTTCATGCGTCGGTTCTGGAACCAAACCTTTACATTCTTCTCGCTGATTTTTAGACGGTTTGCTAACTTCTTACGAGTCCATTTgtcaatatattttctttctgAAAATGTATTTTCTAATAGTAGTACCTGATCCGTTGTGAAGGCGGTGCGAATTCTCTTCTTCTTT
>GCA_905220515_ShxB_HG992059.1_3401754_3401938
GAAAAAAGGTCCAGAACCGCTTTTACAACTGAACAGTTAAATTATTTGGAACAAGAATACAATACTTGCCCTTACAGTGAACATGAACGGCTGTGCAGAATCgcaaacattataaaaaaacctGAGAAAGTCGTCAAAATCTGGTTTCAGAATCGTCGAGCAAGAGAAAGAAAATCAAATA
>GCA_905220515_ShxA_HG992059.1_3395549_3395727
CGACCTATCTTTTTTCTCTTTCATCCGCCTGTTCTGGAACCATATTTTTATCACTCTCTCACTCACGTTGAGCTTTCGCGAGAGGAAGATTCGTGTGCCGCGCTCAAGGTACCGGTTGATTCTGTACTGGTCTTCTAGATCTTGTAGTTGGTTCGTGGTGAAGGCTGTGCGGACTCTCTTG
>GCA_905220515_Pb_HG992059.1_3270930_3271105
GTTAAGAAACAACTTAAATACCTGTCTCTCTGTCAGATCAAGAGATGCAGCTATCTCGATCCTTCTTGGTCTgcacaaatatttgttgaagTGAAATTCTTTTTCTAGTTCCAATAGTTGAGTATTTGTGTAGGCAGTTCGCAGCCGCCTCGGTAGCCCGTTTTCTGAaaagaaatttcaa
>GCA_905220515_Ro_HG992059.1_3018074_3018186
ACGATAGTAAGTATATGgattatttttaaagaaacttcagatattatattatacctaccTATACTGCTGGTCGAGATGCGCCTTTTCGATCCGTTTGTCTTTTGCTCGTCTGTTTTGGAACCATATTTTAACTTGGGTTTCACTCAGTGACAGAGCCGTAGCTAGTTCACATCTGTAAGAA
>GCA_905220545_lab_HG992185.1_1196078_1196256
AACAACACCGGCAGGACCAACTTCACCAACAAACAACTTACAGAACTTGAGAAAGAGTTCCACTTTAACAAATACTTAACAAGAGCGAGAAGAATAGAAATAGCTTCTGCTTTACAGCTAAACGAGACTCAAGTCAAAATCTGGTTTCAGAATAGAAGAATGAAGCAAAAGAAGAGGATCA
>GCA_905220545_Abd-B_HG992185.1_13119289_13119467
GTGCGTAAAAAACGCAAACCATACTCGAAATTTCAAACCCTCGAACTAGAGAAAGAATTTCTGTTCAATGCGTACGTATCGAAGCAGAAGAGATGGGAACTCGCGCGGAACCTCAACCTCACAGAGAGACAAGTAAAAATATGGTTTCAAAATCGACGAATGAAGAATAAGAAGAACTCGC
>GCA_905220545_abd-A_HG992185.1_13438892_13439076
CGGCGGAGGGGTCGACAAACGTACACGAGATTCCAAACGCTAGAATTAGAAAAGGAATTCCATTTCAATCACTATCTAACGCGCAGGCGTAGGATAGAGATTGCACATGCCCTTTGTCTCACAGAGAGGCAAATAAAGATATGGTTCCAAAATCGACGTATGAAATTAAAGAAGGAACTGC
>GCA_905220545_Ubx_HG992185.1_13706659_13706843
AGAAGACGAGGGAGACAAACCTACACTAGATATCAAACGCTAGAATTAGAGAAAGAGTTCCACACGAATCACTACCTCACACGGAGGAGACGCATCGAAATGGCCCATGCGCTCTGTCTCACGGAgcgacaaattaaaatttggttCCAAAACCGAAGGATGAAATTAAAGAAAGAGATAC
>GCA_905220545_Antp_HG992185.1_14080637_14080815
CGGAAGCGGGGACGGCAAACGTACACCCGGTACCAGACGCTCGAGCTCGAGAAGGAGTTCCACTTTAACCGGTACCTGACGCGAAGGAGACGAATCGAAATAGCGCACGCACTCTGCCTCACCGAGCGCCAGATCAAAATCTGGTTCCAGAACCGGCGCATGAAATGGAAGAAAGAAAATA
>GCA_905220545_ftz_HG992185.1_14172854_14173032
TCAAAAAGAACTCGGCAAACTTATAGCAGACAGCAGACGCTTGAATTAGAGAAAGAGTTTCACTACAATAAGTATTTATCAAGGAGACGCAGGGTTGAAATAGCACATGCATTACATTTAACCGAGAGACAAATCAAGATATGGTTTCAAAATCGAAGAATGAAAGCCAAGAAGGATGGCA
>GCA_905220545_Scr_HG992185.1_14248515_14248702
ACAAAACGTCAGAGGACATCATACACTCGATACCAAACATTGGAGCTGGAGAAAGAATTCCATTTTAACCGATATCTGACGCGGAGGAGACGGATCGAGATAGCGCACGCGCTCTGCCTTACCGAGCGCCAAATCAAAATCTGGTTCCAGAACCGGCGCATGAAGTGGAAGAAGGAGCACA
>GCA_905220545_Dfd_HG992185.1_14320300_14320478
ATTGTCCTTTTTCCATTTCATTCTTCTGTTTTGAAACCAGATTTTTATTTGTCTCTCTGAAAGGACTAGAGTGTGGGCTATTTCGATTCGTCTTCTTCTGGTAAGGTACCGATTGTAATGAAATTCTTTTTCCAATTCTAATATTTGGTGCCTGGTATACGCCGTCCGCTGCCGTTTTGGC
>GCA_905220545_zen_HG992185.1_14444446_14444630
ACAAAAAGAGCTCGGACCGCTTATACAAGCTCACAGTTAGTCGAATTGGAAAATGAATTTCACCAAAATCGTTACCTTTGTCGGCCAAGACGTATCGAATTAGCAAACTACTTACAACTGTCagaaagacaaataaaaatatggtTTCAAAATAGACGCATGAAGTACAAGAAAgacaata
>GCA_905220545_ShxC_HG992185.1_14451226_14451404
ATGAAGCGTGTTCGCACTGCCTATACAACATATCAGTTGAGTGTGCTTGAAACAACGTTCAATCGAACTAGATATATAGACAGAAAACAACGCATAGAGCTCTCGAATAACTTGAAGATTGGGGAAAGATGTATCAAAATATGGTTTCAGAATAGACGAATGAAGGAAAAGAGATCATCTG
>GCA_905220545_ShxB_HG992185.1_14453721_14453908
ATTTTCTCTTTTCTCTTTCATTCGACGATTTTGAAACCATATTTTAACAGCCCTTtcagaaatttttaaaatatttgcaatTTCTTTGCGCTTTTCGCTCCCAATATACGAAAACTGCTTGAATTGACCTTCTAGGTAATTAATTTGTTCTGTGGTAAAAGCGCTCCTATATCTTTTTGCC
>GCA_905220545_ShxA_HG992185.1_14468615_14468793
AACTTTCTTATCTTTCATTCTACGGTTTTGGAACCAAATCTTAATTGTACGTTCGTTCAAGTTGAGCGTTTGTGCTAATTCCAATCTTCTACCGCGCTCTATGAATCGGTTTTGGCTGAATTCGTTTTCCAGTTCCATCATCTGATAACTTGTAAATGCTGTTCGTACGcgctttcttttt
>GCA_905220545_Pb_HG992185.1_14606835_14606998
CCTCGCCGACTACGGACAGCCTATACAAACACACAATTGTTGGAGTTAGAAAAAGAATTTCACTTTAACAAGTATCTTTGCAGACCGAGAAGAATTGAGATTGCTGCGTCACTAGACCTCACAGAAAGACAGGtaacatgattttttttaaataaggctGTAACTGGTTATTAATTTCATA
>GCA_905220545_Ro_HG992185.1_14881413_14881564
TTCAAATGTACCATAAGTTAACATCACAGTACCATAACAGCACATGTCAAAATATGTGTAAAAAAGCCACCAATAATTATATAACGTTTCAGGTGCGAACTTGCCTCCGCTTTATCACTGAGCGAAACTCAAGTAAAAATATGGTTTCAAAACAGAAGAGCCAAAGACAAGAGAATTGAAA
>GCA_905220565_lab_HG992220.1_16620465_16620643
GATCCTTTTCTTTTGCTTCATTCTTCTATTCTGGAACCAGATTTTGACTTGAGTCTCGTTTAGCTGTAAAGCAGAAGCTATTTCTATTCTTCTCGCTCTTGTTAAGTATTTGTTGAAGTGGAACTCTTTTTCAAGTTCTGTAAGTTGTTTGTTGGTGAAGTTGGTCCTGCCGGTGTTGTTC
>GCA_905220565_Abd-B_HG992220.1_6723269_6723447
CGAGTTCTTTTTATTCTTCATTCGTCGATTTTGAAACCATATTTTTACTTGTCTCTCTGTGAGGTTGAGGTTCCGCGCGAGTTCCCATCTCTTCTGCTTCGATACGTACGCATTGAACAGAAATTCTTTCTCTAGTTCGAGGGTTTGAAATTTCGAGTATGGTTTGCGTTTTTTACGCACA
>GCA_905220565_abd-A_HG992220.1_6467496_6467680
CAGTTCCTTCTTTAATTTCATACGTCGATTTTGGAACCATATCTTTATTTGCCTCTCTGTGAGACAAAGGGCATGTGCAATTTCTATCCTACGCCTGCGCGTTAGATAGTGATTGAAATGGAATTCCTTTTCTAGTTCTAGCGTTTGGAATCTCGTGTACGTTTGTCGACCCCTCCGCCGT
>GCA_905220565_Ubx_HG992220.1_6218719_6218903
GATCTCTTTCTTTAATTTCATCCTTCGGTTTTGGAaccaaattttaatttgtcgCTCCGTGAGACAGAGCGCATGGGCCATTTCGATGCGTCTCCTCCGCGTGAGGTAGTGATTCGTGTGGAACTCTTTCTCTAACTCTAGCGTTTGATATCTAGTGTAGGTTTGTCTCCCTCGTCTTCTC
>GCA_905220565_Antp_HG992220.1_5925813_5925991
ATTTTCTTTCTTCCATTTCATACGCCGGTTCTGGAACCAGATTTTGATCTGGCGCTCGGTGAGGCAGAGTGCGTGCGCTATTTCGATTCGTCTCCTTCGCGTCAGGTACCGGTTAAAATGGAACTCTTTCTCTAGCTCGAGCGTCTGGTACCGGGTGTACGTTTGCCGTCCCCGCTTCCGT
>GCA_905220565_ftz_HG992220.1_5839229_5839407
ATCCTTCTTGGCTTTCATTCTTCGGTTTTGAAACCATATCTTTATTTGTCTCTCGCTTAAATGTAATGCATGTGCTATTTCAACCCTTCGTCTCCTTGATAAATACTTATTGTAGTGAAACTCTTTTTCTAATTCAAGTGTCTGCTGTCTGCTATAAGTTTGCCGAGTTCTTTTTGAACCG
>GCA_905220565_Scr_HG992220.1_5770202_5770389
GTGCTCCTTCTTCCACTTCATGCGCCGGTTCTGGAACCAGATTTTGATCTGGCGCTCGGTGAGGCAGAGCGCGTGGGCTATCTCGATCCGTCTCCTCCGTGTCAGATATCGGTTAAAATGGAATTCTTTCTCCAGTTCCAATGTTTGATATCGAGTGTATGATGTCCTCTGACGTTTTGTT
>GCA_905220565_Dfd_HG992220.1_5687553_5687731
CCAAAGCGGCAGCGGACGGCGTACACCAGGCACCAAATATTAGAATTGGAAAAAGAATTTCATTACAATCGGTACCTTACTAGAAGAAGAAGAATCGAAATAGCCCATACTCTAGTCCTTTcagaaagacaaataaaaatctgGTTTCAAAACAGAAGAATGAAATGGAAAAAGGACAATA
>GCA_905220565_zen_HG992220.1_5599031_5599215
gtcTTTCTTGTACTTCATGCGTCTGTTTTGAaaccatatttttatttgtctttctgATAATTGTAAGTAGTTGGCTAATTCGATACGTCTTGGCCGACAAAGGTAACGATTTTGGTGAAATTCATTTTCCAATTCAACTAACTGTGAACTTGTATAAGCGGTCCGTGCTCTTTTTGCAAAT
>GCA_905220565_ShxC_HG992220.1_5578009_5578187
TTCAGATGATTTCTTTTCCTTCATTCGTCTATTCTGAAaccatattttgatattatattcacCAATCTTCAGGTTATTGGAGAGCTCCATGCGTTGTTTTCTGTCTATATATCTAGTTCGAGTGAACGTTGTTTCAAGCACACTCAACTGATAAGTAGTATACGCAGTGCGACAACGCttc
>GCA_905220565_ShxB_HG992220.1_5573852_5574039
GCAAAAAGATATAGGAGCGCATTTACCACAGAACAAGTTAATTACCTAGAAGGCCAATTCAAGAAGTTTTCATATATTGGGAGCGAAAAGCGCAAAgaaattgcaaatattttaaaaatttctgaaAGGGCTGTTAAAATATGGTTTCAAAATCGTCGAATGAAAGAGAAAAGGGAAAATG
>GCA_905220565_ShxA_HG992220.1_5563629_5563807
AGAAAGCGCGTACGTACAGCATTTACAAGTTGTCAGATGATGAACCTTGAAAACGAATTtagtagaaatcgatatttagAGCGTGGTAGGAGAACAGAATTAGcacatatattaaatttgaatgaacGTACAATTAAAATTTGGTTCCAAAACCGCAGAATGaaagataaaaaagttaata
>GCA_905220565_ShxA_HG992220.1_5556261_5556442
aaaaagcgcgTACGAACAGCATTTACAAGTTGTCAGATGATGGAATTGGAAAACGAATTCAGTCAAAACCGATTCATAGAGCGCGGTAGAAGATTAGAATTAGCACAAAAACACAACTTGAACGAACGTACAATTAAGATTTGGTTCCAAAACCGTAGaatgaaagataaaaaaattgatt
>GCA_905220565_Pb_HG992220.1_5441540_5441673
TACCTGTCTTTCTGTGAGGTCTAGTGACGCAGCAATCTCAATTCTTCTCGGTCTGCAAAGATACTTGTTAAAGTGAAATTCTTTTTCTAACTCCAACAATTGTGTGTTTGTATAGGCTGTCCGTAGTCGACGAGGCAAACCATTCTCTGAAATGAAAATTGCTAATATGAGATTATTATTG
>GCA_905220565_Ro_HG992220.1_5255584_5255744
ATTTTATCATCTAAATCAATATAATCAaataagaattttcaaaattttacaatatggTCTGTACCTGTACTGTTGATCCAAATGTGCTTTTTCAATTCTCTTGTCTTTGGCTCTTCTGTTTTGAAACCATATTTTTACTTGAGTTTCGCTCAGTGATAAAGCAGAGGCAAGTTCACACCTG
>GCA_905220585_lab_HG992252.1_857505_857683
AACAACACCGGTCGAACCAACTTCACCAACAAACAGCTGACTGAACTCGAAAAAGAATTCCACTTCAACAAATACTTAACAAGAGCGAGAAGGATAGAAATAGCATCCGCCCTACAACTGAACGAGACACAAGTCAAAATCTGGTTCCAGAATAGAAGAATGAAACAGAAGAAACGCATCA
>GCA_905220585_Abd-B_HG992252.1_8885684_8885862
GTGCGTAAAAAACGCAAACCATACTCGAAGTTCCAGACTCTCGAACTTGAGAAAGAGTTCCTGTTTAACGCTTACGTTTCAAAGCAGAAAAGATGGGAACTGGCGCGAAATCTGAACCTCACAGAGAGACAGGTTAAGATATGGTTTCAAAACAGGCGAATGAAGAACAAGAAAAATTCAC
>GCA_905220585_abd-A_HG992252.1_9111195_9111379
cgacggcgaggacgacAGACATACACAAGATTCCAGACACTAGAACTAGAAAAGGAATTCCACTTCAACCACTATCTGACGCGCAGGCGTAGGATAGAGATTGCACACGCACTTTGTCTCACAGAGAGACAGATAAAGATATGGTTCCAAAACCGGCGTATGAAGTTAAAGAAGGAACTGC
>GCA_905220585_Ubx_HG992252.1_9325197_9325381
AGAAGACGAGGGAGACAAACTTACACTAGATATCAAACGCTAGAGTTAGAGAAAGAGTTTCACACGAATCACTACCTCACGCGGAGGAGACGCATCGAAATGGCCCATGCACTCTGTCTCACGGAGCgacaaataaaaatttggtTCCAAAACCGAAGGATGAAATTAAAGAAGGAAATTC
>GCA_905220585_Antp_HG992252.1_9579804_9579982
CGGAAGCGGGGACGGCAAACATATACCCGGTACCAGACGCTCGAACTTGAGAAGGAGTTCCACTTCAACCGGTACCTGACGCGGAGGAGACGAATCGAGATAGCGCACGCGCTGTGCCTCACCGAACGCCAGATTAAAATCTGGTTCCAGAACCGGCGCATGAAGTGGAAGAAAGAAAACA
>GCA_905220585_ftz_HG992252.1_9650924_9651102
ACCAAAAGGACAAGGCAAACCTACACAAGATTTCAAACGTTGGAATTAGAAAAGGAAtttcacttcaataaatatttatcgagaAGACGTAGAATTGAAGTTTCTCATGCGTTAGGGCTAACTGAGAGACAAATTAAGATTTGGTTTCAGAATCGAAGAATGAAAGCGAAAAAAGATGGAA
>GCA_905220585_Scr_HG992252.1_9704367_9704554
ACGAAACGTCAGAGGACTTCGTACACTCGATATCAGACGCTGGAACTTGAGAAAGAATTCCACTTTAACCGATATCTGACGCGAAGAAGGCGGATCGAGATAGCGCACGCGCTTTGCCTCACCGAGCGTCAGATCAAAATCTGGTTCCAGAACCGTCGCATGAAATGGAAGAAAGAACATA
>GCA_905220585_Dfd_HG992252.1_9766725_9766903
ATTGTCCTTTTTCCATTTCATTCTTCTATTCTGAAACCAGATTTTTATTTGTCTCTCCGACAGGACTAGAGTGTGAGCTATTtctattcttcttcttctagtAAGGTACCGATTGTAATGAAACTCTTTTTCCAACTCTAATATTTGGTGCCTGGTATACGCTGTCCGCTGCCGTTTCGGC
>GCA_905220585_zen_HG992252.1_9840045_9840229
ACAAAAAGAGCGCGGACTGCCTATACGAGTTCCCAATTAGTTCAATTAGAAAATGAATTTCACCAAAATCGTTACCTATGTCGGCCGAGACGCATTGAACTTGCTAACTACTTACAGTTATCAGAAAGGCAAATCAAGATATGGTTTCAAAATAGACGTATGAAGTATAAGAAAgacaata
>GCA_905220585_ShxD_HG992252.1_9841732_9841922
ACTCCTTTTATCTGACAAACGGCGCCTGTTCTGGAACCACACTTTAATAGATTTCTCACTTATTTGTAGCTTTTTCATCATGGCCGTTCTTTCTTCTCGGTTAATATACGGTCGTTTGTTGAATACTTCTTCGAGAACAATGATCTGTTCTGTTGTAAACATTGTTCGTTTTCGCTTCCTT
>GCA_905220585_ShxC_HG992252.1_9844073_9844251
aataaacgcAACCGGACGGCGTATACAACTGAACAATTAAGGGTGCTAGAGAAAACCTACTCCCGTTCAAAATACATAGTTGCAGAACGTCGCAAGGAACTCGCGCAATGCTTAATGATCGGAGagaaatgtataaaagtttGGTTTCAAAACAGAAGAATGAAGGAGAAGAAAGAATCAT
>GCA_905220585_ShxB_HG992252.1_9846168_9846346
AACTTCTCTCTTCTCTTTCATCCGACGATTCTGAAACCATATTTTGACTGCTCTTTCagaaatttctaaaatattagcAACTTCTTTGCGATTTGTGTTTCCGATATATGGaaactttttaaattcttcTTCTAAGTAATTAATTTGCTCTGTAGTAAAAGCACTCCGATAtctctttgat
>GCA_905220585_ShxA_HG992252.1_9852280_9852458
TGTTCTGTCTTTCTTCTCTTTCATTCGTCGATTCTGGAACCATATCTTAATAGTGCGCTCGTTCAATTTGAGGATTGCTGATAACTCTATACGCCGACTGCGATCCAAGTATCGTGTTCGTATGTATTCATTTTCAAGTTCCATCATTTGCTGACTAGTGAATGCAGTTCGGATACGCTTA
>GCA_905220585_Pb_HG992252.1_9941568_9941746
CCGCGTAGGCTCAGAACAGCCTATACCAACACGCAGTTACTGGAGTTAGAAAAAGAATTCCACTTCAACAAGTACCTTTGTAGGCCAAGAAGAATTGAAATTGCGGCTTCGCTAGACCTTACAGAGAGACAGGTAaagtagtataaataaatatcaataaaacataGATCATTGTCTTACA
>GCA_905220585_Ro_HG992252.1_10071343_10071446
GCAATTGTTAAGAATACTtctaataagtttttaaaaaacttatgaCCTTCAATATATAGAATTATGAAAATcaatattgtgtaatatttcAGATGTGAACTTGCTTCTGCCTTGTCATTAAGTGAAACTCAAGTGAAAATATGGTTCCAAAATAGAAGGGCTAAAGACAAAAGAATCGAAA
>GCA_905220595_lab_HG992285.1_1218531_1218712
AACAACACCGGCCGGACAAACTTCACCAACAAACAACTCACGGAACTCGAGAAAGAATTCCACTTTAATAAATACCTAACACGAGCGCGAAGGATAGAAATAGCATCCGCACTACAACTGAACGAAACTCAGGTTAAAATCTGGTTTCAGAATCGACGgatgaaacaaaagaaaagaattA
>GCA_905220595_Abd-B_HG992285.1_12474301_12474479
GTTCGCAAAAAACGCAAACCTTACTCTAAGTTTCAAACACTTGAACTAGAGAAGGAATTCCTCTTCAACGCTTACGTGTCAAAGCAGAAGAGATGGGAATTGGCTCGCAACTTGAACCTTACAGAGAGACAGGTGAAGATATGGTTCCAGAACAGACGAATGAAGAACAAGAAGAATTCGC
>GCA_905220595_abd-A_HG992285.1_12823953_12824137
CGAAGGCGAGGCCGACAGACGTACACCAGGTTCCAAACACTAGAACTAGAAAAGGAATTCCACTTCAACCACTACCTGACTCGCCGGCGCAGGATAGAGATCGCACACGCCTTGTGCCTCACAGAAAGACAGATCAAAATCTGGTTCCAGAATCGACGTATGAAGTTAAAGAAAGAACTGC
>GCA_905220595_Ubx_HG992285.1_13126171_13126355
AGAAGACGAGGAAGACAAACGTATACTAGATATCAAACGCTAGAGTTAGAGAAAGAGTTCCACACGAATCACTACCTCACGCGGAGGAGACGTATAGAAATGGCACATGCACTTTGTTTGACGGAGCGACAAATCAAAATATGGTTCCAGAATCGAAGgatgaaattaaagaaagagatTC
>GCA_905220595_Antp_HG992285.1_13478295_13478473
AGGAAGCGAGGACGGCAAACCTATACCCGGTACCAGACTCTAGAGCTGGAAAAGGAGTTCCACTTCAACCGGTACCTGACGCGAAGGAGACGGATCGAGATCGCGCATGCGCTCTGCCTCACCGAGCGCCAGATTAAGATCTGGTTCCAGAACCGCCGCATGAAGTGGAAGAAGGAGAATA
>GCA_905220595_ftz_HG992285.1_13589047_13589225
TCGAAACGGACAAGGCAAACTTATACAAGATTTCAAACTCTTGAGTTGGAGAAAGAGTTTCATTACAATAAGTATTTATCACGAAGGCGAAGAATAGAGGTTGCAAATAACTTGGGACTAACGGAACGACAAGTGAAAATTTGGTTCCAAAATAGAAGAATGAAAGCGAAAAAGGACGCGA
>GCA_905220595_Scr_HG992285.1_13673188_13673375
ACCAAGCGTCAAAGAACATCATACACTCGATACCAGACACTTGAGCTCGAGAAAGAGTTCCACTTCAACCGATACCTGACACGGAGGAGACGGATCGAGATCGCGCATGCGCTTTGCCTAACTGAGCGCCAAATCAAAATCTGGTTCCAGAACCGCCGCATGAAGTGGAAGAAGGAACATA
>GCA_905220595_Dfd_HG992285.1_13758791_13758969
ATTGTCCTTCTTCCATTTCATCCGTCTGTTCTGaaaccaaatttttatttgcCTTTCTGATAAGACTAGTGTATGAGCTATCTCTATTCTTCTTCTCCTTGTGAGATATCTGTTGTAATGGAATTCCTTTTCCAGTTCTAATATTTGGTGTCTCGTGTAAGCTGTTCGTTGACGCTTCGGT
>GCA_905220595_zen_HG992285.1_13856716_13856900
ACGAAACGTGCTCGTACAGCATACACCAGTTCTCAACTTGTTGAATTAGAAAATGAGTTTCATCAGAACCGTTATCTGTGCCGTCCAAGACGTATTGAGCTTGCAAACTATTTGCAACTTTCAGAAAGACAAATCAAAATTTGGTTCCAAAACAGAAGAATGAAATATAAGAAAGACAATA
>GCA_905220595_ShxA_HG992285.1_13863259_13863416
acaaaacctgtAACTACTGCATTTACCACCATGCAGGTGAtggaaatggaaaaaaaatacacaacagCCAGATATTCAGATCGCGCTAGGAGACTTGCAGAAGTAATTCAGTTCAAGGAAATGAGAGAACCCTTAAGATATGGTTACAAAACCGCAggctaaaagaaaaaaaaac
>GCA_905220595_ShxD_HG992285.1_13874358_13874542
CGAAATCGCACTGTTTTCACAATGTTTCAAATAGAAGCCTTGGAAACATTGTTTAAGACAATGCCGTACCCCACACGTGAACAAAAGCAATCAATTTCGTGGATAATTCAACTAGAAGAGAAACCTATTGGAACATGGTTTCGAAATCGCCGGTTGAGAAGAGCCAAAGAAACACATCAGC
>GCA_905220595_ShxB_HG992285.1_13885975_13886153
ATTTTCTCTCTTTTCTTTCATTCTTCGGTTTTGAAACCAAATTTTGACAGCTCTCTCAGAAATGTTCAGCATGAGCGCTACTTCCTTACGATCAGAGTTTGTGATGTAGGAACACTTTTTGAATTgcttttctaaataattaacTTGATTAGTTGTAAATGCACTTCGGTACCTCTTCATC
>GCA_905220595_ShxA_HG992285.1_13902693_13902871
TGCTTTGTCTTTTTTTTCCTTCATTCTGCGGTTCTGGAACCAAATCTTGATAGCTCTTTCATTTAAGTTAAGTATTTGTGCAAGTTCTAATCTCCTAGCGCGATCCAAATATCTGTTTCTAGCGTATTCCTTTTCCAGTTCCAGGATTTGCTGAGTGGTGAATGCAATCCTTacacgtttt
>GCA_905220595_ShxB_HG992285.1_13916888_13917066
ATGAAGAGGTACCGAAGTGCATTTACAACTGATCAAgttaattatttagaaaagcAATTCAAAAAGTGTTCCTACATCACAAACTCTGATCGTAAGGAAGTAGCGCTTATGCTGAACATTTCTGAGAGAGCTGTCAAAATTTGGTTTCAAAACCGAAGAATGAAAGAAAAGAGAGAAAATA
>GCA_905220595_ShxA_HG992285.1_13921247_13921425
tgatctttcttttttttccttCATGCGGCGGTTTCGGAACCATATTTTAATCGTTCTCTCATTAATTTGAAGCGTTTTTGCAAGCTCCATCCTCCTCGTGGGATCTATATATCGATCTTTCGCATATATTTTCTCTAATTCTATCACCTGATCGGTGGTAAAAGCAGTTCGAATACGCCTC
>GCA_905220595_ShxA_HG992285.1_13940231_13940409
TTGAGGCGTATTCGAACTGCTTTTACCACCGATCAGGTGATAGAATTAGAGAAAATATATGCGAAAGATCGATATATGGATCCCACGAGGAGGATGGAGCTTGCAAAAACGCTTCAAATTAATGAGAGAACGATTAAAATATGGTTCCAAAACCGCCGCATGaaggaaaaaaaagaaagat
>GCA_905220595_ShxA_HG992285.1_13948513_13948691
TCGACGCGTATTCGAACTGCTTTTACCACTGATCAGGTGATAGAATTAGAGAAAATATATGCGAAAGATCGATATATAGATCCCACGAGGAGGATGGAGCTTGCAAAAACGCTTCAAATTAATGAGAAAACGATTAAAATATGGTTCCAAAACCGCCGCATGaaggaaaaaaaagaaagat
>GCA_905220595_ShxA_HG992285.1_13965424_13965602
ccaaaacGTGAAAGAACTGCATTCACCACCTCGCAGCTTGTGAAACTGGAAAATGAATTCTCCAGAAACAATTATTTAGATCGCCCTAGGAGAATCGAACTTGCGAAAGAACTTCAGTTAAAGGAGGGAACCATCAAGATATGGTTCCAAAATCGcagaatgaaaaaaaagaaagacaaaG
>GCA_905220595_ShxA_HG992285.1_13982901_13983079
ccaaaacGTGAAAGAACTGCATTCACCACCGCGCAGCTTGTGGAACTGGAAAATGAATTCTCCAGAAACAATTATTTAGATCGCCCTAGGAGAATCGAACTTGCGAGAGAACTTGATCTAAAGGAGAGAACCATCAAGATATGGTTCCAAAATCGcagaatgaaaaaaaagaaagacaaaG
>GCA_905220595_ShxA_HG992285.1_13991669_13991847
GCAAAAAGAATCAGGACTGCTTTTACCACTTCGCAAATTCTAGAATTAGAAAAAGAATACGCTAGAAATCGGTACTTGGATCGCTCTAGGAGACTCGAACTTGCAGACAAATTACGTATAAATGAGAAGACTATCAAAATATGGTTTCAAAACCGCCGCATGAAGGAGAAAAAAATTCATG
>GCA_905220595_ShxA_HG992285.1_13999751_13999929
GGCACGATCTTTTTTCTCTTTCATGCGGCGGTTTTGAAACCATATTTTGATAGCCTTCTCCTCTATATCTAATTCTTCTGCAAGTTCAAATCTTCTAGAGCGATCTATGTACCGATTTTTAGCGTATTCTTCTTCTAATGTTACAATTTGCAAAGTGGTGAAAGCGGTCCtcgttcttttt
>GCA_905220595_Pb_HG992285.1_14146884_14147077
CCTCGAAGACTACGCACGGCTTACACGAACACACAACTGTTGGAATTGGAAAAAGAATTCCACTTCAATAAGTATCTTTGTCGACCTAGAAGAATTGAAATCGCTGCATCTCTTGATCTAACTGAAAGACAGGTGGGTAACATCTCATatctaataatactttttacccgactacggcaaa
>GCA_905220595_Ro_HG992285.1_14433680_14433792
TCTGATTAGTCTCTTGTGTAGTGTCTCAagttattacatttaatttagtaaatcaatccaataataaaacatgtttattttttaaactttaggtGCGAATTGGCATCCACATTATCACTAAGCGAAACCCAAGTGAAAATCTGGTTTCAAAATCGAAGAGCTAAAGACAAAAGAATCGAAA
>GCA_905220615_lab_HG992315.1_13708286_13708464
GATTCTTTTCTTTTGTTTCATGCGTCTATTCTGAAACCATATTTTCACTTGTGTCTCGTTCAGCTGCAGCGCGGATGCAATCTCTATTCTACGCGCGCGCGTTAGATACTTATTGAAATGGAATTCTTTTTCTAATTCTGTTAATTGTTTGTTCGTGAAGTTTGTTCTGCCCGTGTTGTTG
>GCA_905220615_Abd-B_HG992315.1_5927719_5927897
cgaattctttttatttttcattcgcCTGTTTTGGAACCATATTTTAACTTGCCTCTCGGTAAGATTGAGATTTCGCGCTAGTTCCCATCGTTTCTGTTTGGATACGTATGCATTGAACAAGAACTCTTTCTCTAATTCTAGAGTTTGGAACTTGGAATATGGTTTGCGCTTTTTGCGAACA
>GCA_905220615_abd-A_HG992315.1_5731088_5731272
TAGCTCCTTTTTAAGCTTCATTCGTCGGTTTTGGAACCAAATTTTGATCTGCCTTTCTGTCAGGCAAAGTGCGTGGGCAATCTCTATCCTACGTCTGCGTGTCAGATAGTGGTTGAAGTGGAATTCTTTTTCTAACTCTAAAGTTTGAAATCGTGTGTATGTTTGCCTGCCACGCCGCCTT
>GCA_905220615_Ubx_HG992315.1_5549268_5549452
AATTTCCTTCTTTAATTTCATCCGTCTGTTTTGAAACCAAATTTTTATTTGTCGTTCCGTAAGACATAACGCATGTGCCATTTCGATACGTCTCCTCCGCGTAAGGTAGTGGTTCGTATGGAATTCCTTCTCCAGCTCAAGGGTTTGATATCTTGTATAAGTTTGTCTACCTCGCCTTCTC
>GCA_905220615_Antp_HG992315.1_5331933_5332111
ATTCTCTTTCTTCCACTTCATGCGTCGATTCTGGAACCAGATCTTAATCTGTCTCTCAGTGAGGCAGAGCGCGTGAGCGATCTCGATTCGTCTCCTCCGCGTCAGATATCGGTTAAAGTGAAATTCTTTCTCCAACTCTAATGTCTGGTATCGAGTGTACGTTTGTCTTCCCCGCTTTCGT
>GCA_905220615_ftz_HG992315.1_5259307_5259485
ATCTTTTTTAGCTTTCATACGTCTATTTTGAAACCAAATCTTTATTTGTCTCTCAGTTAAGCCTAATGCGTGGGAAACTTCAATTCTTCTTCTTCTGGATAAATACTTGTTGAAGTGAAATTCTTTTTCCAGTTCAAGAGTTTGAAATCGTGTATACGTTTGTCTGGTTCTCTTTGATCCT
>GCA_905220615_Scr_HG992315.1_5207190_5207377
GTGCTCCTTCTTCCACTTCATCCGTCTGTTCTGGAACCAAATCTTAATTTGTCTCTCGGTGAGGCAGAGCGCGTGGGCGATCTCGATTCGTCTCCTCCGCGTCAAATATCGGTTGAAGTGAAATTCTTTCTCCAGCTCTAATGTTTGGTATCGCGTGTAGGAGGTTCTTTGTCGTTTCGTC
>GCA_905220615_Dfd_HG992315.1_5143652_5143830
CCCAAACGACAGAGGACTGCGTACACCAGACATCAGATACTAGAACTTGAAAAAGAATTTCATTATAATCGATATTTAACTAGAAGGAGAAGAATAGAAATTGCCCATACTCTAGTCCTATCAGAGAGACAGATCAAAATTTGGTTCCAAAACAGAAGAATGAAATGGAAGAAAGACAATA
>GCA_905220615_zen_HG992315.1_5045474_5045652
attatccTTCTTATATTTCATTCGTCTATTTTGAAACCATATTTTAATTTGCCGTTCTGATAATTGCAGGTAATTTGCAAGCTCGATTCGGCGGGGGCGGCATAAATATCGGTTTTGATGAAATTCGTTTTCTAATTCGACTAATTGGGAGCTCGTGTACGCGGTTCGCGCCCTTTTCGTT
>GCA_905220615_ShxD_HG992315.1_5042436_5042614
CGAAATAGAACCGCATTTACCACTGACCAAATTCAAGCTCTAGAAGAAGTTTATAATAGACAGTTATACGTTTCTAAATCAGAAAGGGAATCTCTTACTATGCGTTTAGGTTTGACCGATCGTGCTATTAAAGTTTGGTTTCAAAATCGCCGCATGAAAGGAAAGAGGGACTTACAAGACA
>GCA_905220615_ShxC_HG992315.1_5032663_5032841
ATTCTTTTTCTTCTTCATCCTCCTATTCTGGAACCAGACAGTTATTTGTTTCTCTTTGATTTGGAGTTTTTTGGATAATAATAAACGGTCTTCCTTTAGTATGTAGTCATTGTTTAGGAATGCTTCCTCGAGAGTTTCCAGTTGTTTTGTTGTATAAGATGTACGATAGCGCTTTGATTTC
>GCA_905220615_ShxB_HG992315.1_5028471_5028652
aacaaaagattcCGAAGTGCGTTTACTACGACACAATTGACGATGTTagaaaaagaatttaaaaaggaTGCTTACGTTAATAATGTAAGACGAGAAGAGTTATCTAATAAATTACGATTATCAGAACGAACAATAAAGATATGGTTCCAAAATCGGCGGATGAAAGAAAAAAGGGAATGTG
>GCA_905220615_ShxA_HG992315.1_5025040_5025227
CCGAAACGAGTTCGTACAGCATTCACCAGCAATCAAATGATGGAATTGGAgcaagaatataaaaaaaccaGATACCTCGACCGAGCTCGGAGACTTGAATTATCTGCCCATCTTAAACTGAACGAACGAACCATAAAAATATGGTTTCAAAACAGAAGAATGAAGGAAAAGAAGGATAAAG
>GCA_905220615_Pb_HG992315.1_4895591_4895724
TACCTGTCTTTCTGTGAGGTCGAGGGAAGCGGCAATCTCTATGCGTCTTGGTCTGCAAAGGTATTTGTTGAAGTGGAATTCTTTTTCTAATTCTAAAAGCTGCGTATTAGTGTAGGCTGTGCGAAGTCGTCTCGGTAAACCATTctctgtaaaaaaaacaatgaaaacattataaataaaa
>GCA_905220615_Ro_HG992315.1_4668158_4668276
cacattaaaataaactaataaaggggaggggcacgttatttatagttagacaagctatacttaccTATAATGTTGATCAAAATGAGCCTTCTCTATGCGTTTGTCTTTCGCTCTCCTATTTTGAAACCATATTTTAACTTGGGTTTCACTTAATGACAGGGCCGCAGCCAGTTCACATCTg
>GCA_905231855_Pb_HG993124.1_54590099_54590271
CACCTGTCTCTCGGTAAGATCCAAGCTGGCTGCAATCTCGATTCTTCGGGGGCggcataaatatttattgaaatggAATTCCTTTTCCAGCTCCAGGAGTTGGGTGTTCGTGTATGCGGTACGTAACCGTCTGGGCAGACCATTTTCTGGAACGAATTCAGCTGTAATTGAAAATTCTTGT
>GCA_905231855_lab_HG993124.1_54361531_54361772
AACCTGCGTCTCATTCAGCTGAAGCGTGTTGGCGATTTCAATCCGACGTGCACGGGTAAGGTATCGATTGAAGTGGAACTCTTTCTCGAGTTCCGTTAGCTGTTTATTGGTAAAGTTGGTCCTACCCgagttattgttgttgctggatGCTGTGCCATTGCTCAACAAAAGCAGGGGGTTG
>GCA_905231855_Abd-B_HG993124.1_41238557_41238699
ATATCGAATTCTTACCTGTCGTtctgttaaatttaaattgcgTGCCAACTCCCATCGTTTCTGCTTCGACACGTAGGCATTGAAGAGGAACTCCTTCTCCAGTTCTAGGGTTTGGAACTTCGAATATGGCTTACGCTTTTTCCGCACAGTCACTTGCCCCGTCCATTCGAGGGGATTCGTG
>GCA_905231855_abd-A_HG993124.1_40978545_40978729
GAGttccttcttcaatttcattcgCCGATTTTGGAACCAAATTTTTATCTGACGCTCAGTTAGGCAGAGTGCATGTGCGATCTCGATCCGTCGCCTCCGCGTTAAGTAATGATTAAAATGGAATTCCTTTTCCAATTCCAAGGTTTGGAATCGTGTGTAGGTTTGTCGACCTCGACGCCTC
>GCA_905231855_Ubx_HG993124.1_40720592_40720776
tatttcttttttcaatttcattcgtCGGTTCTGGAACCAGATTTTAATTTGTCGTTCTGTAAGGCAGAGAGCGTGGGCCATTTCGATTCTTCGTCGTCGGGTTAGATAGTGATTTGTGTGGAACTCTTTCTCTAGCTCGAGGGTTTGATAGCGGGTGTAGGTTTGTCTACCGCGTCTTCTG
>GCA_905231855_Antp_HG993124.1_40467122_40467300
gttctcctttttccatttcattcgaCGATTTTGGAACCAAATTTTTATCTGTCTTTCGGTTAAGCATAAGGCATGTGCGATttcgattcttcttcttcttgttaaATACCGATTGAAATGGAACTCCTTCTCCAGCTCGAGCGTTTGATACCGTGTGTAGGTTTGTCGACCACGTTTTCGT
>GCA_905231855_ftz_HG993124.1_40382223_40382401
TCGGTCTTTCTTGGATTTCATTCGACGGTTTTGGAACCAAATCTTAATTTGCCTTTCAGTCAGGCTAAGTGCGTTGGCAATGTCGATACGGCGGCGACGGGTGATGTATCGGTTGAAATGGAACTCCTTCTCTAGCTCCAAGGTCTGGAATCTAGTGTAGGTTTGTCGAGTTCTTTTCGAG
>GCA_905231855_Scr_HG993124.1_40317131_40317318
gtgttcctttttccatttcatgCGACGATTTTGGAACCAGATCTTGATTTGTCGCTCGGTTAGACAGAGTGCGTGAGCGATTTCGATGCGTCTCCGACGTGTCAGGTAACGATTGAAGTGAAATTCCTTTTCTAATTCTAGCGTTTGATAGCGGGTATATGAGGTCCGTTGGCGTTTTGTT
>GCA_905231855_Dfd_HG993124.1_40242555_40242733
ATTAtcctttttccatttcatcctTCGATTCTGAAACCAGATTTTGATTTGTCTCTCGGACAGTACTAAAGTATGCGCGATTTCTATTCTCCTACGACGTGTCAAATACCGATTGTAATGGAATTCCTTCTCCAGCTCAAGGATCTGGTGGCGCGTGTAGGCGGTTCGCTGACGTTTCGGC
>GCA_905231855_zen_HG993124.1_30664626_30664804
CCGCTCCCTTCTCGCTTTCTGCCTCTGGTTCTGGAACCAGATCTTGACAACTCGCTCGCATAGGCCGAGCTTGTCCGCAATCTCTTTTCGTCGGCAGCTGTAAAGGGAGCTGCATTCGGCGAACTCCCTCTTCAGCTCAGCCTCCTGGAAGGGCGTGAACGCTGTTCGATGGCGCCGGACG
>GCA_905231855_zen_HG993124.1_30655894_30656081
TCGCTCCCTCTTTACTTTCTGCCTCTGGTTTTGAAACCAGACCTTCACAACCCGCTCGCATAGGCCGAGCTTGTCAGCGATCTGCTTTCGTCGGCTGCTGTACAGAGAACTGCATTCCGCAAATTCAGCCTTTAATTCAGCCTCCTGATCGGGAGTGAACGCTGTGCGGTTGCGCCTGACG
>GCA_905231855_zen_HG993124.1_30645415_30645593
CCGCTCCCTCTTTGCTTTCTGCCTCTGGTTTTGAAACCAGACCTTCACAACCCGCTCGCATAGGCCTAGCTTGTCCGCAATCTCCTTCCGTCGGCTGCTGTACAGGGAACTGCACTCCGCAAATTCAGCTTTTAATTCAGCCTCCTGGTAAGGGGTGAAGGCCGTTCGGTTTCGCCTGACA
>GCA_905231855_zen_HG993124.1_30624247_30624425
TCTTTCCTTCCTGCATTTCTGTCTCTGGTTCTGGAACCACACTTTTACTGTGAACTCATCTAAGCATAGCCTTTCACAGATTACCTTGCGGCGATCACTATACAGGGATTTGCTAATTGCAAACTCAGCCTTTAACTCGCTGAGTTGAAACTCTGTGAACGCAGTCCGGAAACGTTTGGAC
>GCA_905231855_zen_HG993124.1_30598481_30598659
GTCCTTCTTGCTCTTCATGCGGCGGTTTTGGAACCAAATTTTCACTTGTCTCTCGGAGAGGTCCAGCCGCTGGGAGATTTCAATTCGTCGTGGCCTGCAGAGGTATTTGTTCGAATGGAACTCCCGCTCGAGCTCGATCAGCTGGGTGCTTGTAAACGCAGTGCGAGCACGCTTGGCCTTT
>GCA_905231865_lab_HG993142.1_881903_882081
AACAACACCGGAAGAACCAACTTCACCAACAAACAGTTGACTGAACTCGAAAAAGAATTtcatttcaacaaatatttaacACGCGCTAGGAGAATAGAAATAGCGTCTGCCTTACAACTAAATGAAACACAAGTGAAAATTTGGTTCCAAAATCGTCGGATGAAGCAAAAGAAGAGAATTA
>GCA_905231865_Abd-B_HG993142.1_8438060_8438238
GTGCGTAAAAAACGCAAACCCTATTCGAAATTCCAGACACTCGAATTAGAGAAGGAGTTTCTTTTCAACGCTTACGTGTCTAAGCAGAAGCGATGGGAGCTGGCTCGTAACCTGAATTTGACGGAGCGTCAAGTGAAGATATGGTTCCAGAATAGACGAATGAAGAACAAGAAGAATTCAC
>GCA_905231865_abd-A_HG993142.1_8655319_8655503
CGGCGACGGGGACGTCAAACGTACACGAGGTTCCAAACGCTTGAACTAGAAAAGGAATTCCACTTCAATCACTACTTGACACGCCGACGCAGGATAGAAATCGCTCACGCACTGTGTCTCACAGAGAGGCAAATCAAGATTTGGTTTCAAAATCGACGTATGAAGTTAAAGAAGGAATTAC
>GCA_905231865_Ubx_HG993142.1_8847410_8847594
AGAAGACGGGGAAGACAAACATATACTAGATATCAAACGCTAGAATTAGAGAAGGAGTTTCACACGAATCACTACCTCACGCGGAGGAGACGTATCGAAATGGCACATGCCCTCTGTCTCACGGAAcgacaaataaaaatttggttccAAAACCGAAGGATgaaattaaagaaagaaatac
>GCA_905231865_Antp_HG993142.1_9080784_9080962
CGAAAGCGGGGACGGCAAACGTACACCCGGTACCAGACGCTCGAGCTCGAGAAGGAGTTCCACTTCAACCGGTACCTGACGCGGAGGAGACGAATCGAGATCGCGCACGCGCTCTGTCTCACCGAGCGCCAGATCAAGATCTGGTTCCAGAACCGACGCATGAAATGGAAGAAAGAGAACA
>GCA_905231865_ftz_HG993142.1_9151553_9151731
TCTAAACGAACAAGGCAAACATATACAAGATTTCAAACGCTAGAGCTGGAAAAAGAGTTCCATTTTAACAAATACTTGTCGCGAAGACGTAGAATTGAAGTATCTCATGCTTTAGGACTTACTGAGAGACAAATTAAAATCTGGTTCCAAAATAGAAGAATGAAAGCAAAAAAAGATGGGA
>GCA_905231865_Scr_HG993142.1_9196166_9196353
ACAAAGCGTCAGAGGACATCATACACTCGGTACCAGACGCTCGAGCTCGAGAAGGAGTTCCACTTCAACCGGTACCTGACGCGGAGGAGACGAATCGAGATCGCGCACGCGCTCTGTCTCACCGAGCGCCAGATCAAGATCTGGTTCCAGAACCGACGCATGAAGTGGAAGAAAGAACATA
>GCA_905231865_Dfd_HG993142.1_9250874_9251052
ATTGTCCTTTTTCCATTTCATTCGTCTGTTTTGGAACCAGATTTTAATTTGTCTCTCTGACAGGACTAGAGTGTGGGCTATTTCTATTCGTCTTCTTCTAGTAAGGTACCTATTGTAATGGAATTCTTTCTCCAATTCTAATATTTGGTGCCTAGTGTACGCTGTCCGCTGTCGTTTTGGT
>GCA_905231865_zen_HG993142.1_9319586_9319770
ACAAAACGAGCACGGACCGCCTATACAAGCTCACAATTAGTTGAATTAGAAAAtgaattccatcaaaatcgttACCTTTGCCGTCCAAGACGTATAGAATTAGCTAATTACTTGCAGCTTTCTGAAcgacaaattaaaatatggTTTCAAAATCGACGAATGAAATACAAAAAGGACAATA
>GCA_905231865_ShxD_HG993142.1_9321289_9321470
actttttttttcacttAAGCGACGTCGATTTTGAAACCAAACTTTGATAGTTCTTTCATTCACATTTAATCTGTTCATTAATTCAATTCTTTCTTCACGATGCACGTAtggcttttttttaaaaacttccTCTAGTGCAATAATTTGCTCTGTTGTAAAAATTGTACGCCTACGTTTTCTT
>GCA_905231865_ShxC_HG993142.1_9323948_9324120
AATAAGCGTAACCGAACTTCATACACAACAGAACAGCTAAGAGTTTTAGAACGTACTTTTTCTAAAACGAAGTATATAAATACGGAACATCGCAAGGAACTCGCGGAATCTTTAAAAATTGGCGAAAAATGCATAAAGGTATGGTTTCAAAATAGAAGAATGAAGGAAAAAAGAGAATCTT
>GCA_905231865_ShxB_HG993142.1_9325946_9326124
attttctttcttttctctCATGCGACGATTTTGAAACCAAATCTTTACAGCTCTGTctgaaatgtttaaaatttcagCGATTTCTTTGCGGTTGCCACTTCCTATATAGGGGAATTTCTTGAATTCTTTTTCTAAGTAATTTACTTGTTCTGTTGTAAATGCACTTCTAAATCGCTTTGAT
>GCA_905231865_ShxA_HG993142.1_9329940_9330118
CTTGTCTTTCTTTTCTTTCATACGTCGATTTTGGAACCAAATCTTTATAGTTCGCTCATTTAAGTTGAGTACTTCCGAAAGTTCAACACGTCGGCTACGATCTAGATAACGTGTTCTTGCATATTCATTTTCCAATTCCATCATTTGTTGACTAGTAAATGCAGTACGGATGCGTTTTGGT
>GCA_905231865_Pb_HG993142.1_9411208_9411386
CCACGAAGACTACGAACGGCGTACACCAATACCCAATTGTTAGAGTTAGAAAAAGAGTTCCATTTTAACAAGTATCTATGCAGACCAAGAAGAATTGAAATCGCGGCTTCCCTAGACCTTACAGAAAGacaggtaggtatattaaaaatagttttttactaTAACGTGAATATTAAAGAAA
>GCA_905231865_Ro_HG993142.1_9561047_9561267
CTCGAGCAAGAAGGTCAAGCTTAAGACTAAAACTTTAATTAGAATTTCATGtgtataaaaaacatatttcaaGTTAAACATAACTGTTGCAGGTGTGAACTTGCCTCAGCACTATCTTTAAGCGAAACACAAGTGAAAATCTGGTTTCAAAACAGAAGGGCCAAAGATAAAAGGATTGAAA
>GCA_905231885_lab_HG993181.1_8440252_8440433
GATCCGCTTCTTTTGTTTCATTCGTCGATTCTGAAACCAGATCTTGACTTGCGTCTCATTCAGTTGTAGAGCGGAGGCTATTTCTATCCTTCTCGCTCGCGTGAGGTATTTGTTGAAGTGGAATTCCTTTTCCAGTTCTGTAAGCTGTTTGTTGGTGAAGTTGGTTCTGCCGGTGTTGTTC
>GCA_905231885_Ro_HG993170.1_3110413_3110552
tatctttttaataagACATACACATTAGAGTTACTAGTGTAACTGTGTTTTCACTACGTATTACCTGTATTGTTGATCCAAATGCGCTTTCTCAATTCTTTTGTCTTTTGCTCTTCTATTTTGAAACCAGATTTTAACTTGCGTTTCGCTTAGTGATAAGGCGGACGCTAATTCACATCTG
>GCA_905231885_Abd-B_HG993170.1_3518776_3518954
GTGCGGAAAAAACGCAAGCCATATTCCAAGTTCCAAACCCTTGAATTAGAAAAAGAGTTCCTTTTTAATGCATACGTGTCGAAGCAGAAGAGATGGGAGCTCGCACGTAACCTGAACTTGACGGAGCGGCAGGTGAAAATATGGTTTCAGAACAGACGAATGAAGAACAAGAAGAATTCGC
>GCA_905231885_abd-A_HG993170.1_3715939_3716123
CGGCGGAGGGGTCGACAGACTTACACAAGATTCCAAACGCTAGAACTTGAAAAGGAATTCCATTTCAACCATTATTTGACGCGTAGACGCAGGATAGAGATCGCACACGCGCTCTGCCTCACAGAGaggcaaataaaaatatggttTCAGAATCGACGAATGAAACTAAAGAAAGAATTGA
>GCA_905231885_Ubx_HG993170.1_3893324_3893508
AGAAGACGAGGGAGACAGACATACACAAGATATCAGACGTTAGAATTAGAGAAAGAATTCCACACGAACCACTACCTCACGCGAAGGAGACGTATCGAAATGGCCCACGCACTCTGTCTCACGGAACGACAGATAAAAATATGGTTTCAGAATCGAAGGATGAAGTTAAAGAAAGAGATAC
>GCA_905231885_Antp_HG993170.1_4121741_4121919
CGGAAGCGGGGACGGCAGACGTACACGCGATACCAGACCCTCGAGCTGGAAAAGGAGTTCCATTTCAACCGGTACCTGACGAGGAGACGACGAATCGAGATCGCCCACGCCCTCTGTCTCACCGAGAGGCAGATCAAGATCTGGTTCCAGAACCGGCGCATGAAGTGGAAGAAAGAGAATA
>GCA_905231885_ftz_HG993170.1_4193566_4193744
TCAAAGCGTACAAGACAAACATACACAAGGTTTCAAACACTAGAATTAGAAAAGGAATTCCACTTTAACAAGTATCTTTCAAGGCGTCGAAGGATAGAAGTATCACATGCCCTGGGCCTAACGGAGCGGCAGATCAAGATCTGGTTCCAAAACCGCAGAATGAAAGCGAAGAAAGATGGTA
>GCA_905231885_Scr_HG993170.1_4244681_4244868
ACAAAGCGACAGAGAACGTCCTACACGCGATACCAAACGCTTGAATTGGAAAAGGAGTTTCACTTCAACCGGTACCTGACGCGGAGACGACGGATCGAGATCGCCCACGCCCTCTGTCTCACCGAGAGGCAGATCAAGATCTGGTTCCAGAACCGGCGCATGAAGTGGAAGAAGGAACACA
>GCA_905231885_Dfd_HG993170.1_4301278_4301456
GTTGTCTTTCTTCCATTTCATTCGTCTGTTTTGGAACCAAATTTTGATCTGCCGTTCAGAGAGGACTAGAGTGTGTGCTATCtctattcttcttcttcttgtcAGATAGCGATTGTAATGAAATTCTTTTTCCAATTCTAATATTTGGTGTCTAGTGTAGGCTGTCCGCTGTCGCTTTGGT
>GCA_905231885_zen_HG993170.1_4369393_4369577
ACGAAGAGAGCTAGAACAGCATATACAAGCTCACAGTTAGTAGAACTTGAAAACGAATTTCATCAAAACCGCTACCTGTGTCGGCCTCGTCGCATTGAACTGGCAAATTACTTACATTTATCGGAACGTCAGATCAAGATATGGTTTCAGAATCGACGGATGAAGTATAAAAAAGATAACA
>GCA_905231885_ShxD_HG993170.1_4371676_4371857
CCGTCTGTTCTGAAACCAGACTTTGATCGCCCTCTCACtgacatttaatttaagagaTAGTTCTTGTCTCTCGTCTTGGCAGATGTAAGGCCTGGATTTAAAGATTTGCTCCATGGATATAATTTGTTCAGTTGTGAACATGGTACGGGTACGTTTCTTCTTTGAAATACTTCTCTTAATT
>GCA_905231885_ShxC_HG993170.1_4374855_4375027
AACAAACGCATGCGCACAGCCTACACGACTGATCAATTACTTGTATTAGAAGATGCATACAagcgaaaaaaatatatagatgcCGAAGGGCGCCACGAACTCGCAAAACGGCTGAATGTCAGTGACAAATGTGTCAAAGTCTGGTTTCAAAACAGAAGAATGAAGGAGAAGAAGGAATCTT
>GCA_905231885_ShxB_HG993170.1_4376642_4376808
TGATTCCTTTTTCTCTTTCATTCTTCTATTTTGGAACCAGATTTTTATTGCCCTCTCAGGAAGATTCAAATTTCTGGATAATTCTTGACGATTAACATTTCCTATGTAaggaaattttttaaattcattttccAAATAATTAAGTTGCTCAGTTGTAAATGAACTCCTCAATCTTCTAGAT
>GCA_905231885_ShxA_HG993170.1_4381189_4381367
CGCTCTGTCTTTCTTATCTTTCATACGCCTGTTTTGGAACCAGACTTTTATAGTTTTCTCACTCAGGTGTAAAGAATCGGATAGTTCAATTCGCCGGTTGCGATCCAAATACCTTGTTCTAGCGTACTCGAGTTCCAGCTCCATCATTTGTTGAGTTGTAAAAGCTGTACGAACGCGTTTT
>GCA_905231885_Pb_HG993170.1_4467205_4467365
CCCCGAAGGCTACGCACAGCATATACAAATACACAACTTTTAGAACTAGAAAAagagtttcacttcaataagtACCTATGCAGGCCGAGAAGAATTGAAATAGCTGCTTCCCTTGACCTTACAGAGAGACAGGTAAGTTTCATGTCCTAGATATCCTAGGTGTAACATTTTAGAAAATAGT
>GCA_905147765_lab_LR990560.1_12183478_12183656
GATGCGTTTCTTCTGTTTCATTCTTCGATTCTGGAACCAGATTTTGACTTGTGTCTCGTTCAGTTGTAGGGCGGACGCAATTTCTATCCTTCTCGCTCTTGTTAAGTATTTGTTGAAGTGGAATTCCTTTTCGAGTTCAGTAAGCTGTTTGTTTGTGAAGTTGGTTCGGCCTGTGTTGTTC
>GCA_905147765_Abd-B_LR990560.1_4707844_4708022
GGAATTTTTCTTATTCTTCATTCGCCTGTTTTGAAACCATATCTTGACCTGCCTCTCTGTGAGATTCAGATTTCGCGCCAGTTCCCATCTCTTCTGCTTCGAAACGTAAGCGTTGAACAGGAACTCTTTCTCCAGCTCGAGAGTTTGGAACTTTGAGTATGGTTTGCGTTTTTTACGCACG
>GCA_905147765_abd-A_LR990560.1_4486795_4486979
CAGTTCCTTCTTTAACTTCATGCGTCGATTTTGGAACCATATCTTTATCTGTCTCTCTGTAAGACAAAGTGCGTGTGCGATCTCTATCCTACGCCTGCGCGTCAGATAGTGATTGAAATGGAATTCCTTTTCTAGTTCTAGTGTTTGGAATCTTGTGTATGTCTGTCGTCCTCGCCGTCGT
>GCA_905147765_Ubx_LR990560.1_4276758_4276942
AATTTCCTTCTTTAATTTCATCCTTCGGTTTTGGaaccaaatttttatttgtcgCTCCGTGAGACAGAGTGCATGGGCCATTTCGATGCGTCTCCTCCGCGTGAGGTAATGATTCGTGTGAAACTCTTTCTCTAACTCTAGCGTTTGATATCTAGTGTAAGTTTGTCTCCCTCGTCTTCTC
>GCA_905147765_Antp_LR990560.1_4032299_4032477
GTTTTCTTTCTTCCACTTCATGCGCCGGTTCTGGAACCAGATTTTAATCTGGCGTTCGGTGAGGCACAGCGCGTGCGCTATCTCGATTCGTCTCCTCCGCGTCAGGTACCGGTTGAAGTGGAACTCCTTCTCAAGTTCGAGCGTCTGGTACCGGGTATACGTTTGCCGTCCCCGCTTCCGT
>GCA_905147765_ftz_LR990560.1_3962640_3962818
ATCTTTTTTCGCTTTCATTCTTCTGTTCTGAAACCAAATCTTAATTTGTCTCTCAGTTAGCCCTAAGGCGTGAGAAACTTCAATTCTGCGTCGTCTGGATAAATACTTATTGAAGTGAAACTCCTTTTCTAATTCCAATGTTTGAAATCTCGTGTAAGTTTGCCGTGTCCTTTTGGATCCT
>GCA_905147765_Scr_LR990560.1_3911520_3911707
ATGTTCCTTCTTCCACTTCATGCGCCGGTTCTGGAACCAGATTTTGATCTGGCGCTCGGTGAGGCACAGCGCGTGCGCTATCTCGATCCGCCTTCTCCGCGTCAGATATCTGTTAAAGTGGAATTCTTTCTCGAGTTCCAGCGTCTGATACCGAGTGTACGAAGTCCTCTGACGTTTTGTT
>GCA_905147765_Dfd_LR990560.1_3847638_3847816
CCGAAACGGCAGCGGACGGCGTATACCAGGCACCAAATATTAGAATTGGAAAAAGAATTTCATTACAATCGGTACCTTACTAGAAGAAGAAGAATAGAAATAGCTCACACTCTAGTCCTGTCGGagagacaaataaaaatctgGTTTCAGAATAGAAGAATGAAATGGAAAAAGGACAATA
>GCA_905147765_zen_LR990560.1_3773699_3773883
attgtctTTCTTATACTTCATACGTCTATTTTGAAACCATATCTTGATTTGCCTTTCTGATAACTGTAAGTAGTTAGCAAGTTCAATGCGTCTCGGCCGACATAggtaccgattttgatgaaattcgttTTCTAATTGAACTAATTGAGAACTCGTATAAGCGGTCCGCGCTCTTTTTGTA
>GCA_905147765_ShxD_LR990560.1_3771928_3772106
CGAAAACGAACAATGTTTACAACGGAACAGATCATTGCTCTCGAAGAAGTATTTAACAAGCGACCGTATATTAATCGAGAAGAAAGAATATCCATGATGAAAAAACTGCATGTAAGCGAGAAATCTATCAAAGTGTGGTTCCAGAATAGACGTCGGTTGACGGACAAAAGGAGTAAAGAGT
>GCA_905147765_ShxC_LR990560.1_3769609_3769787
AGATGATTCTTTCTTCTCTTTCATTCTTCTGTTTTGAAACCAAACTTTTATACATTTCTCTCCGATCATCAAGCATTGCGAGAGCTCCTTGCGACGTTCTGCATCTATGTATTTTGAACGACAGAATGTTTTCTCTAACACCCTCAATTGTTCTGTTGTGTACGCTGTCCGATTgcgttta
>GCA_905147765_ShxB_LR990560.1_3767575_3767753
tcaaagagaTATCGGAGTGCTTTTACTACGGAGCAAATTAATTACTTAGAAAACGAATTTAGAAAGTTTCCATATATTGGAAACACAAATCGAAAAGAAGTTgctaatattttagatatttcggAAAGAGCCGTCAAAATATGGTTTCAGAATAGACGGATGAAAGAGAAGAGAGAAGTCA
>GCA_905147765_ShxA_LR990560.1_3763427_3763605
GCAAAGCGTATCCGAACCGCGTTCACCAGCCAGCAAATGATGGAACTTGAAAATGAATACGTAAGAACTCGCTACTTGGACCGCAGCAGGCGTATAGAGTTATCTGAAATTCTTAAATTGAACGAACGCACTATCAAGATATGGTTCCAGAATCGGCGAATGAAGGAGAAGAAAGACAGGA
>GCA_905147765_Pb_LR990560.1_3677922_3678070
CTTTACCTGTCTTTCCGTGAGGTCAAGCGAGGCTGCAATTTCAATTCTTCTTGGTCTACAAAGGTACTTATTGAAGTGGAATTCTTTTTCTAACTCCAGTAACTGAGTGTTTGTATAGGCTGTTCTTAGCCTACGCGGCAAACcgttttctgaaataaaataatatcattatcgtCGCTTT
>GCA_905147765_Ro_LR990560.1_3557598_3557704
ACAGTTGTACAACTACAAccgtttaacattttaaaatatttatgaaaggaAAAACATAACAAACCTGTATTGTTGATCCAAATGAGCCTTTTCAATTCTTTTGTCCTTAGCCCTTCTATTCTGGAACCATATTTTCACCTGAGTTTCACTCAATGACAAGGCAGAAGCAAGTTCACATCTG
>GCA_905147325_lab_LR990171.1_11384678_11384856
AATCCTCTTCTTTTGTTTCATCCGCCTATTCTGAAACCAAATCTTGACCTGGGTTTCGTTCAGCTGGAGCGCGGAGGCGATTTCGATTCTCCTCGCTCTCGTTAGGTACTTGTTGAAATGGAATTCTTTCTCGAGTTCGGTGAGTTGTTTGTTGGTGAAGTTGGTTCGGCCGGTGTTGTTG
>GCA_905147325_Abd-B_LR990171.1_4979792_4979970
GGAATTCTTCTTGTTCTTCATTCGTCTGTTCTGAAACCATATCTTCACCTGCCTCTCGGTCAGGTTCAGATTTCTGGCCAGCTCCCACCGCTTCTGTTTCGATACGTACGCGTTGAACAGGAACTCTTTCTCTAGTTCGAGGGTTTGGAACTTAGAGTAGGGTTTGCGTTTTTTGCGCACG
>GCA_905147325_abd-A_LR990171.1_4699155_4699339
CAACTCTTTCTTTAACTTCATGCGTCGATTCTGGAACCATATTTTGATCTGTCTCTCTGTGAGGCACAGCGCGTGCGCTATCTCTATCCTGCGCCTGCGCGTCAGGTAGTGGTTGAAGTGGAATTCCTTTTCTAGCTCTAGCGTTTGGAACCTCGTGTACGTTTGCCGCCCCCGCCTCCGT
>GCA_905147325_Ubx_LR990171.1_4461103_4461287
GATCTCCTTCTTTAACTTCATCCTTCGATTCTGGAACCATATTTTGATTTGCCGCTCCGTCAGACACAACGCGTGCGCCATCTCTATGCGTCTCCTCCGCGTCAGGTAGTGATTCGTGTGGAACTCTTTCTCTAACTCTAGTGTTTGATATCTAGTGTACGTTTGTCTTCCTCGTCTTCTG
>GCA_905147325_Antp_LR990171.1_4158938_4159116
ATTTTCCTTCTTCCACTTCATGCGGCGGTTCTGGAACCAGATCTTGATCTGGCGCTCGGTGAGGCAGAGCGCGTGCGCGATCTCGATCCGTCTCCTCCGCGTCAGGTACCGGTTGAAGTGGAACTCCTTCTCCAGCTCGAGCGTCTGGTACCGGGTGTACGTTTGCCGGCCTCGCTTCCTT
>GCA_905147325_ftz_LR990171.1_4074321_4074499
ATCTTTTTTTGCCTTCATTCTTCTATTTTGGAACCAAATTTTGATCTGCCGTTCCGTCAAGCCTAGAGCGTGCGAGACTTCTATTCTTCGTCTTCTTGATAGGTATTTGTTGAAGTGAAACTCCTTTTCTAACTCCAAAGTTTGAAATCGGGTATACGTCTGCCGGGTTCTTTTAGAGCCC
>GCA_905147325_Scr_LR990171.1_4017512_4017699
GTGCTCCTTCTTCCACTTCATGCGGCGGTTCTGGAACCAGATCTTGATCTGGCGCTCGGTGAGGCAGAGCGCGTGCGCGATCTCGATCCGTCTCCTCCGCGTCAGGTACCGGTTGAAGTGGAACTCCTTCTCCAGCTCGAGCGTCTGGTACCGGGTGTACGACGTCCTCTGACGCTTCGTC
>GCA_905147325_Dfd_LR990171.1_3957930_3958108
CCAAAACGCCAGCGGACAGCCTACACAAGACACCAAATATTAGAACTCGAAAAGGAATTCCACTACAACAGATACCtaacaagaagaagaagaatagaGATCGCCCACACTCTAGTCCTGTCAGAGAGACAAATTAAAATCTGGTTTCAGAACAGACGGATGAAATGGAAGAAAGATAATA
>GCA_905147325_zen_LR990171.1_3879321_3879505
ATTGTCCTTCTTGTATTTCATTCTTCTGTTCTGGAACCAGATTTTTATTTGTCGCTCCGATAGCTGCAAGTAATTGGCGAGTTCAATACGCCTCGGTCTGCAGAGGTAGCGGTTTTGATGGAATTCATTCTCCAATTCCACAAGTTGGGAGCTGGTATAAGCTGTTCGTGCTCTTTTTGTG
>GCA_905147325_ShxD_LR990171.1_3876440_3876618
TTTCTTGCCCTTTAAACGACGGTTTTGAAACCAAATCTTGATAGCTTTATCGTTGATTTGCAGCCTTTGAACTAGGACTTGTCTGTCTTCTCGGGTGACGTAAGGTTTCTTACTAAAGATTTCTTCTAGTGCAGCTACTTGTTCGGTGGTGAATACTGTGCGTTTTCGTTTACGCTTCACT
>GCA_905147325_ShxC_LR990171.1_3874315_3874481
TGATGATTCCTTCTTCTCCTTCATTCTTCTGTTCTGGAACCAGATTTTGATGCATTTCTCGCCGATGCTCAAAGATTTCGCGAGCTCTCGGCGCCCCTCGGAATCGATGTATTTGTGTCGGGAGAATGTCTTCTCTAATGCCCGCAACTGGTCCGTCGAGAAGGCGGTGCGAGCTCGCTTC
>GCA_905147325_ShxB_LR990171.1_3872161_3872351
GTTAAGAGATTCAGAAGCGCTTTCACAACTGATCAAGTTAACGTTTTAGAACAGCAGTTTAAGAAGTTCCCCTACATCGGCAACGCACATCGGAAAGAAGTAGCAATGGCTCTTAAAATACCCGAGAGAGCTATTAAAATATGGTTCCAAAACCGTAGaatgaaagaaaagaaagaaagcg
>GCA_905147325_ShxA_LR990171.1_3868611_3868789
CAAAAGCGCATTAGAACAGCATTCACCAGCCAACAGATGATGGAGTTGGAACAAGAGTACGCGAGAACAAGATATTTGGACCGAGCTCGGCGCATAGAACTCGCTGACATGCTCCGTTTGAACGAGCGCACAATCAAAATCTGGTTCCAGAATCGTCGGATGAAAGAGAAGAAAGACAGAG
>GCA_905147325_Pb_LR990171.1_3778863_3779041
TTTTACCTGTCTCTCAGTGAGGTCTAGTGAAGCGGCTATCTCGATTCTTCTCGGTCGACACAGGTACTTGTTGAAGTGGAACTCCTTCTCCAACTCCAGTAACTGTGTGTTCGTGTAAGCAGTACGTAGCCTTCTGGGCAGCCCATTCTCTGAAGCAAAAATATGCAAATCATTAGTGAAT
>GCA_905147325_Ro_LR990171.1_3617981_3618153
AAGCTAAGACTAAAAGGGATCCTACTTATTAAATTGTACACAATGAATTGACGACAATATTTACCTATATTGTTGGTCCAGATGTGCCTTTTCAATTCTTTTGTCTTTGGCTCTTCGGTTTTGGAACCAGATCTTCACTTGTGTCTCGCTAAGCGATAAAGCGGATGCTAATTCGCACCTA
>GCA_905220365_lab_LR999938.1_952426_952604
AACAACACCGGCCGAACCAATTTCACAAACAAACAGCTAACTGAACTCGAAAAGGAATTCCACTTCAACAAATACTTAACAAGAGCGAGAAGGATAGAAATAGCGTCCGCCCTACAACTGAACGAGACACAAGTCAAAATCTGGTTCCAGAATCGAAGAATGAAACAGAAGAAACGCATCA
>GCA_905220365_Abd-B_LR999938.1_9471207_9471385
GTGCGTAAAAAACGCAAACCATACTCGAAGTTCCAAACTCTCGAGCTTGAGAAGGAATTCCTGTTCAACGCTTACGTTTCGAAGCAGAAACGATGGGAACTGGCGCGAAATCTGAATCTCACAGAGAGACAGGTCAAGATATGGTTCCAAAACAGGCGAATGAAGAATAAGAAAAATTCCC
>GCA_905220365_abd-A_LR999938.1_9696102_9696286
CGGCGGCGAGGACGACAGACCTACACAAGATTCCAAACACTAGAACTAGAAAAGGAATTCCATTTCAATCACTATCTGACGCGCAGGCGCAGGATAGAGATTGCACACGCGCTTTGTCTCACAGAGAGACAGATAAAGATATGGTTCCAAAATCGACGTATGAAGTTAAAGAAGGAACTGC
>GCA_905220365_Ubx_LR999938.1_9914541_9914725
AGAAGACGAGGGAGACAAACTTACACTAGATATCAAACGCTAGAGTTAGAGAAAGAGTTTCACACGAATCATTACCTCACGCGGAGGAGACGCATCGAAATGGCCCATGCACTCTGTCTCACGGaacgacaaataaaaatttggtTCCAAAACCGAAGGATGAAATTAAAGAAGGAAATTC
>GCA_905220365_Antp_LR999938.1_10164145_10164323
CGGAAGCGGGGACGGCAAACGTATACCCGGTACCAGACGCTCGAACTCGAGAAGGAGTTCCACTTCAACCGGTACCTGACGCGGAGGAGACGAATCGAGATAGCGCACGCGCTGTGCCTCACCGAACGCCAGATCAAAATCTGGTTCCAGAACCGGCGCATGAAGTGGAAGAAAGAAAACA
>GCA_905220365_ftz_LR999938.1_10236408_10236586
TCCAAAAGGACACGGCAAACATACACGAGATTTCAAACTTTGGAATTGGAAAAGGAGTTTCACTTCAATAAGTATTTATCTAGGCGACGTAGAATTGAAGTTTCTCACGCCTTAGGACTCACCGAGAGGCAGATCAAGATTTGGTTTCAGAATAGAAGAATGAAAGCGAAAAAAGATGGCA
>GCA_905220365_Scr_LR999938.1_10290187_10290374
ACAAAACGTCAGCGGACTTCGTACACTCGGTATCAGACGCTGGAACTCGAGAAGGAATTCCACTTTAACAGATATCTGACGCGGAGAAGGCGGATCGAGATAGCGCACGCGCTGTGCCTCACCGAGCGCCAGATCAAAATCTGGTTCCAGAACCGGCGCATGAAGTGGAAGAAGGAACACA
>GCA_905220365_Dfd_LR999938.1_10349459_10349637
ATTGTCCTTTTTCCATTTCATTCTTCTATTCTGAAACcagatttttatttgtctctCCGACAGGACTAGAGTGTGAGCTATTTCTATTCTTCTTCTTCTAGTAAGGTACCGATTGTAATGAAATTCTTTTTCCAATTCTAATATTTGGTGCCTGGTATACGCTGTCCGCTGCCGTTTTGGC
>GCA_905220365_zen_LR999938.1_10426415_10426599
ACAAAAAGGGCGCGGACCGCTTATACGAGTTCACAATTAGTTCAATTAGAAAACgaattccatcaaaatcggtaccTATGTCGGCCGAGACGCATTGAACTTGCTAACTACTTACAGTTATCAGAAAGGCAAATCAAGATATGGTTTCAAAATAGACGTATGAAATATAAGAaagataata
>GCA_905220365_ShxD_LR999938.1_10428185_10428375
GCGTCTATTCTGGAACCACACTTTGATCGATTTCTCGCTTATTTGCAATTTTTCCATCATAGCCATTCTTTCTTCTCGGTTAATATACGGTCTCTTGTTAAACACTTCTTCGAGAGCAATAATCTGTTCCGTTGTAAACATTGTTCGTTTTCGCTTCCTTTTCGTAATAGTTGTTGATGTA
>GCA_905220365_ShxC_LR999938.1_10430373_10430551
aataaacgcAATCGGACGGCGTACACAACAGAACAATTAAGGGTTTTAGAAAAAACATTCTGTCGTTCAAAATACATAGACGCAGAACGTCGCAAGGAGCTCTCGCAATGCTTAATGATCGGAGAGAAATGTATAAAAGTTTGGTTTCAAAACAGACGAATGAAGGAGAAGAAAGAATCAT
>GCA_905220365_ShxB_LR999938.1_10432354_10432532
GACTTCTCTCTTCTCTTTCATACGTCGATTCTGAAACCATATTTTGACGGCTCTTTccgaaatatctaaaatattagcTACTTCTTTTCGATTTGTGTTTCCAATATAtggaaactttttaaattcattttctaAGTAATTAATTTGCTCCGTAGTGAAAGCACTCCTATAtctctttgat
>GCA_905220365_ShxA_LR999938.1_10436640_10436818
AGTCCTGTCTTTCTTCTCCTTCATTCGTCGATTCTGGAACCATATCTTAATGGTGCGTTCGTTCAATTTAAGAATTTCTGATAACTCTATACGCCTGCTACGGTCCAAGTACCGAGTTCTCACATATTCATTTTCAAGTTCCATCATTTGCTGGCTGGTAAACGCGGTTCGGATACGCTTT
>GCA_905220365_Pb_LR999938.1_10520389_10520711
CCGCGTAGGCTAAGGACAGCCTATACAAACACTCAGTTACTGGAGTTAGAAAAGGAATTCCACTTCAATAAGTACCTTTGTAGACCAAGAAGAATTGAAATTGCTGCTTCGCTAGACCTCACGGAAAGACaggtaaagttttattacaaatatacttttttgaCGAGtcttatagtattat
>GCA_905220365_Ro_LR999938.1_10640175_10640308
ACCGAACGCACTTAGCATGATATGTACGCAAATTTACATAACCTTAAATAGgagcaattaaaaaatatatcaataaatattatatgtttcagATGCGAACTTGCTTCAGCCTTGTCATTGAGTGAAACTCAAGTGAAAATATGGTTCCAAAATAGAAGAGCTAAGGACAAAAGGATTGAAA
>GCA_905332915_lab_HG995298.1_1487175_1487353
AACAATACCGGCCGCACAAACTTCACCAACAAACAACTCACGGAACTAGAGAAGGAGTTCCATTTCAACAAGTATCTAACACGAGCGAGGAGGATAGAAATAGCATCGGCCTTACAGCTCAATGAAACACAAGTCAAGATATGGTTCCAGAACAGGCGGATGAAGCAGAAGAAGAGGATCA
>GCA_905332915_Abd-B_HG995298.1_12933032_12933210
GTGCGCAAAAAACGCAAACCCTACTCCAAGTTCCAAACCCTCGAACTAGAGAAAGAGTTCCTCTTCAACGCTTACGTTTCGAAGCAGAAGAGGTGGGAGTTGGCGCGGAACCTGAACCTGACAGAGCGGCAGGTGAAGATATGGTTTCAGAACAGACGGATGAAGAACAAGAAGAACTCAC
>GCA_905332915_abd-A_HG995298.1_13244767_13244951
CGAAGGCGGGGCCGACAGACGTACACGAGGTTCCAAACGCTAGAACTAGAAAAGGAATTCCACTTCAACCACTATCTGACACGCCGACGCAGGATAGAGATCGCGCACGCGCTCTGCCTCACAGAGCGACAGATCAAAATATGGTTCCAGAATCGACGCATGAAGTTAAAGAAGGAGCTGC
>GCA_905332915_Ubx_HG995298.1_13539227_13539411
AGAAGACGAGGAAGACAAACGTATACTAGATATCAAACACTAGAGTTAGAGAAAGAGTTCCACACGAATCACTACCTCACACGGAGGAGACGCATAGAAATGGCGCATGCTCTCTGTTTGACGGAGAGACAAATCAAAATATGGTTCCAGAATCGAAGGATGAAGTTAAAGAAAGAGATTC
>GCA_905332915_Antp_HG995298.1_13854778_13854956
AGGAAGCGGGGACGGCAAACCTACACCCGGTACCAGACGCTCGAGCTGGAGAAGGAGTTCCACTTCAACCGGTACCTGACGCGGAGGAGACGGATCGAGATCGCGCACGCGCTCTGCCTCACCGAGCGCCAGATCAAGATCTGGTTCCAGAACCGCCGCATGAAGTGGAAGAAGGAGAACA
>GCA_905332915_ftz_HG995298.1_13961385_13961563
TCGAAGCGGACACGACAAACCTACACAAGATTCCAAACTCTTGAATTGGAAAAGGAATTCCACTTCAACAAGTATCTATccagaagaagaagaatagaAGTGTCTCATGCTTTGGGGCTGACGGAGCGTCAGATCAAAATCTGGTTCCAGAACAGAAGAATGAAAGCTAAAAAAGATGGAA
>GCA_905332915_Scr_HG995298.1_14031209_14031396
ACAAAGCGTCAGAGGACGTCGTACACCCGGTACCAGACGCTCGAGCTGGAGAAGGAGTTCCACTTCAACCGGTACCTGACGCGGAGGAGACGGATCGAGATCGCGCACGCGCTCTGCCTCACCGAGCGCCAGATCAAGATCTGGTTCCAGAACCGCCGCATGAAGTGGAAGAAGGAGCACA
>GCA_905332915_Dfd_HG995298.1_14110282_14110460
ATTGTCCTTCTTCCATTTCATCCGTCTATTCTGGAACCAGATTTTGATTTGCCTTTCGGATAAGACTAGAGTGTGAGCTATCTCTATTCTTCTTCTCCGCGTTAGGTATCTGTTGTAGTGGAATTCTTTCTCAAGTTCTAGTATTTGGTGTCTCGTGTAGGCTGTGCGTTGACGCTTTGGT
>GCA_905332915_zen_HG995298.1_14214428_14214612
ACGAAGCGAGCTCGGACTGCCTACACCAGCTCACAGCTTGTTGAGTTGGAAAATGAGTTCCACCAGAACCGATACCTCTGCCGGCCCAGACGTATTGAACTCGCTAATTACTTACAACTTTCGGAGCGACAAATAAAGATATGGTTTCAGAACAGAAGAATGAAGTATAAGAAAGATAACA
>GCA_905332915_ShxD_HG995298.1_14218496_14218674
CGTAAGCGCAAACGCACCATCTTCACTACAGAACAGGTGGAAGCCttggaaaacattttcaaaaccaAACAGTACATCAACCGCGACGAAAGACAAGTAATCGTGAACCAGTTACAACTTAATGACAAAGCTGTCAAAATATGGTTCCAGAACCGccgattgaaaaacaaaaaggagCAAG
>GCA_905332915_ShxC_HG995298.1_14220490_14220668
caaaaacggGTTCGGACGGCCTTCTCGACCGACCAACTGCGGGCTTTAGAAAAGATGTACTCCCATCACAAGTACATTGACTCAGAGAAACGTGCTCAACTCGCCAACACCCTGAACATCGGCGACAAATGTATCAAAATCTGGTTCCAAAATAGAAGAATGAAGGAGAAGAGAGAATCAT
>GCA_905332915_ShxB_HG995298.1_14223438_14223622
AgtgctttctttcttttccttcATTCGCCGATTCTGGAACCAGATCTTGACGGCTCTTTCCGGGATATTCAAAGCAGCGGCTACTTCCTTGCGGTGAGCATTTCCGATGTAAGGAAACTTCTTGAACTGCTTCTCCAAATAGTTTACTTGGTCCGTTGTAAAAGCGCTCCGGAATCTTTTA
>GCA_905332915_ShxA_HG995298.1_14232725_14232903
AGCCCTGTCTTTCTTCTCCTTCATGCGGCGATTCTGGAACCATATCTTGATAGTGCGCTCATTCAGGCGAAGGATTTCGGCTAGTTCAATCCTTCTGGCGCGGTCTAAGTAGCGGGTCCTAGCATACTCCTGTTCCAACTCCATCATCTGTTGGCTAGTGAAAGCAGTTCTGATGCGTTTT
>GCA_905332915_Pb_HG995298.1_14365010_14365176
CCCCGGCGACTACGCACTGCTTACACGAACACACAACTGCTGGAGTTGGAGAAAGAGTTTCACTTCAACAAGTACCTGTGTCGACCGAGAAGAATTGAGATCGCAGCTTCCTTAGACCTCACTGAGAGACAGGTACGTATTAGAAGAATATCAACAACTCATGACAGTTCTGATACATCCT
>GCA_905332915_Ro_HG995298.1_14570659_14570813
CACGGGCACTGCTGTAAGGGCGAAATTCGTAGTGAAATAATGTGCTTTGACATCctaaaaaaacgatttttattgAAGCATTCCATTTTCAGGTGTGAATTAGCATCGGCACTGTCACTCAGTGAAACTCAAGTTAAGATCTGGTTTCAAAATCGAAGAGCTAAAGACAAAAGGATTGAAA
>GCA_905332935_Abd-B_HG995205.1_1583911_1584089
GTACGAAAGAAACGCAAGCCGTACTCCAAGTTCCAGACGCTCGAGCTTGAAAAGGAGTTCCTGTTCAACGCGTACGTGTCGAAGCAGAAGCGATGGGAGCTGGCGCGCAACCTAAATCTAACCGAGCGACAGGTGAAGATTTGGTTCCAGAATCGACGAATGAAAAACAAGAAGAACAGTC
>GCA_905332935_abd-A_HG995205.1_1813943_1814127
AGGCGTCGGGGTCGACAGACGTACACACGGTTCCAGACGCTGGAATTGGAAAAGGAGTTTCATTTCAACCATTACCTGACGCGACGGCGACGAATAGAAATTGCGCACGCCCTCTGCCTCACGGAACGACAGATCAAGATCTGGTTCCAAAATCGGCGGATGAAGCTGAAGAAGGAGTTGA
>GCA_905332935_Ubx_HG995205.1_2050787_2050971
CGCAGGCGCGGCCGACAGACCTACACGCGCTACCAGACGCTCGAGCTGGAGAAGGAATTCCACACGAACCACTACCTCACCAGGCGGAGGCGGATCGAGATGGCACACTCGCTCTGCCTGACGGAACGGCAGATCAAGATCTGGTTCCAGAATCGGCGGATGAAGCTGAAGAAGGAGATAC
>GCA_905332935_Antp_HG995205.1_2305590_2305768
AGGAAACGAGGCCGGCAAACGTACACCCGATACCAAACCCTCGAGCTGGAGAAGGAGTTCCACTTCAACCGATACCTGACCAGGCGGCGGCGCATCGAGATCGCGCACGCACTCTGCCTGACGGAACGGCAAATCAAAATCTGGTTCCAAAACAGACGGATGAAATGGAAGAAGGAGAACA
>GCA_905332935_ftz_HG995205.1_2513162_2513346
CAGAAGCGGACACGGCAAACATACAGCCGGTCTCAAACGctggagctagaaaaagaattCCACTACAGCCGCTATCTCACTCGAAGACGTCGCTCCGAGGTAGCCCGGGCTCTCGAATTATCCGAACGCCAGATCAAAATCTGGTTTCAAAATAGGCGAATGAAGGCGAAAAAGGATGGGA
>GCA_905332935_Scr_HG995205.1_2569788_2569975
GTGAAACGACAGAGGACGTCGTACACCAGGTACCAAACGCTGGAGCTAGAAAAGGAGTTCCACTTCAACCGCTACCTGACGAGGCGGCGTCGCATCGAGATCGCGCATGCCCTTTGCCTGACGGAACGTCAAATCAAGATCTGGTTCCAGAATCGACGGATGAAGTGGAAAAAGGAGCATA
>GCA_905332935_Dfd_HG995205.1_2656145_2656323
CCGAAACGACAGAGGACCGCGTACACGAGGCACCAGATCCTCGAACTGGAGAAGGAATTCCATTACAATAGGTACCTGACGAGACGGCGACGGATCGAGATCGCTCATACCCTGGTGTTGTCCGAGCGGCAGATTAAGATCTGGTTCCAGAACCGGCGTATGAAGTGGAAGAAGGACAACA
>GCA_905332935_zen_HG995205.1_2746135_2746313
gGTAAACGTTCCCGAACAGCATACACCAGTGCGCAATTAGTTGTGCTGGAGAGAGAATTTAGCTGTATACGTTACCTGTGCCGTCCACGACGTATTGAAATAGCAGCAGCACTTTCCTTAACGGaaagacaaataaaaatttggttTCAAAATCGCAGAATGAAGTACAAAAAGGATCAGA
>GCA_905332935_Pb_HG995205.1_2898007_2898152
CCAAGAAGATTACGGACGGCGTACACGAACACACAGCTCCTCgagctagaaaaagaattCCATTTTAACAAGTACCTGTGTAGGCCGCGTAGAATCGAGATTGCGGCATCCTTGGATCTGACGGAAAGGCAGGTAAGaatgattaaaaagaaatcctCGATGAACAGCCTTTCTTTATCAA
>GCA_905332935_lab_HG995205.1_2966399_2966577
AACAATACCGGCCGAACCAACTTCACGAACAAACAACTAACAGAGCTCGAAAAAGAATTTCACTTCAACAAGTACCTGACCAGAGCAAGGCGTATTGAAATCGCATCAGCATTGCAGTTAAACGAAACGCAAGTAAAAATTTGGTTCCAAAACAGAAGAATGAAGCAGAAGAAGAGAATGA
>GCA_905332965_lab_HG995284.1_1811744_1811922
TCTCTTCTTCTGCTTCATTCTTCTGTTTTGGAACCAAATTTTTACTTGCGTTTCGTTTAACTGCAACGCTGATGCGATTTCAATACGCCTTGCTCTGGTCAGGTACTTGTTGAagtgaaattctttttcgagTTCTGTTAGTTGTTTGTTCGTGAAGTTGGTTCGGCCGGTATTGTTGAAG
>GCA_905332965_Pb_HG995284.1_1882333_1882382
tcTTACCTGCCTTTCCGTCAGATCCAAGGATGCGGCAATCTCGATTCTTCGCGGTCTACACAGGTACTTGTTAAAATGGAATTCTTTTTCTAGCTCGAGCAGCTGTGTGTTCGTGTACGCCGTCCGTAATCTTCTTGGCAGGCCATTTTCTGCAACGTAACAAAGTtgtctcttttatttc
>GCA_905332965_zen_HG995284.1_2018641_2018825
gaattctttcttattcttcATCCTTCGGTTTTGAAaccaaattttaatttgtctttCTGTTAAGGAAAGTGTGGATGCCAATTCAATGCGTCGTGGACGACATAGATAATTCGTTGAGTTAAACTCCTTTTCTAGCTGCGCTAGTTGTGAACTGGTGTATGCTGTCCTAGTACGTTTGACC
>GCA_905332965_Dfd_HG995284.1_2105427_2105605
GTTGTCCTTCTTCCACTTCATACGCCGGTTCTGGAACCAGATCTTAATCTGCCGCTCGGACAACACCAGGGTATGAGCGATCTCGATCCGTCGCCGTCTCGTCAGGTACCTATTGTAATGGAATTCCTTCTCCAGCTCGAGGATCTGGTGCCTCGTGTACGCGGTCCTCTGTCGTTTCGGC
>GCA_905332965_Scr_HG995284.1_2191001_2191188
CTTATGCTCCTTTTTCCACTTCATCCGTCGATTTTGGAACCAGATCTTGATTTGACGTTCCGTCAGGCAAAGGGCATGCGCGATCTCGATGCGACGCCGCCTCGTCAGGTAGCGGTTAAAGTGGAACTCCTTTTCCAGCTCCAGCGTTTGGTACCTGGTGTACGACGTCCTCTGTCGTTTC
>GCA_905332965_ftz_HG995284.1_2243187_2243365
ACATTTCTTCGCCTTCATTCGCCGATTTTGGAACCAGATTTTGATCTGGCGCTCGCTTAAAGAGAGAGCCCGGGACACTTCGATGCGACGTCCTCGAGTGAGATAGGTATTAAAGTGGAATTCTTTCTCCAGCTCCAGCGTCTGAAAGCGACTGTACGTTTGTCGGGTCCGTTTCTGTCCA
>GCA_905332965_Antp_HG995284.1_2441123_2441301
GTTCTCCTTCTTCCATTTCATCCGTCTGTTTTGGAACCAGATTTTGATTTGCCGTTCCGTCAGGCACAGTGCGTGCGCGATCTCGATGCGCCGCCGCCTGGTCAGGTATCGGTTGAAGTGGAACTCCTTCTCCAGCTCGAGGGTTTGGTATCGGGTGTACGTTTGCCGGCCTCGTTTCCTC
>GCA_905332965_Ubx_HG995284.1_2695149_2695333
TATCTCCTTCTTCAGCTTCATCCGCCGATTCTGGAACCAGATCTTGATCTGCCGTTCCGTCAGGCAGAGCGAGTGTGCCATCTCGATCCGCCTCCGCCTGGTGAGGTAGTGGTTCGTGTGGAATTCCTTCTCCAGCTCGAGCGTCTGGTAGCGCGTGTAGGTCTGTCGGCCGCGCCTGCGC
>GCA_905332965_abd-A_HG995284.1_2930055_2930233
CAACTCCTTCTTCAGCTTCATCCGCCGATTTTGGAACCAGATCTTGATCTGTCGTTCCGTGAGGCAAAGGGCGTGCGCAATTTCTATTCGTCGCCGTCGCGTCAGGTAATggttgaaatgaaattccttCTCCAACTCCAGCGTCTGGAACCGTGTGTACGTCTGTCGACCCCTACGCCTC
>GCA_905332965_Abd-B_HG995284.1_3161097_3161275
actgttttttttatttttcatacgtCGGTTCTGGAACCAAATCTTCACCTGTCGCTCGGTCAGATTTAGGTTGCGCGCGAGCTCCCATCGCTTCTGCTTCGACACGTACGCGTTGAACAGGAACTCCTTTTCAAGCTCCAGCGTCTGGAACTTGGAGTACGGCTTGCGTTTCTTTCTCACC
>GCA_905332985_lab_HG995250.1_1265403_1265581
AACAACACGGGAAGAACCAACTTCACCAACAAACAACTCACCGAGCTAGAGAAAGAGTTCCACTTCAACAAGTACCTCACCAGAGCGAGGAGGATAGAGATAGCCTCCGCCCTGCAACTGAATGAGACACAAGTCAAAATATGGTTTCAGAATAGAAGAATGAAACAGAAGAAACGGATCA
>GCA_905332985_Abd-B_HG995250.1_10689909_10690087
GTGCGCAAAAAACGCAAACCATAttcaaaattccagactctcgAACTAGAGAAGGAGTTCCTCTTTAACGCTTACGTGTCAAAACAGAAAAGGTGGGAGCTTGCGCGAAACCTTAACCTGACGGAGAGACAAGTGAAGATATGGTTCCAGAATAGACGAATGAAGAACAAGAAGAATTCGC
>GCA_905332985_abd-A_HG995250.1_11038036_11038220
AGGAGGCGAGGTCGGCAAACCTATACAAGGTTCCAAACGCTAGAGCTCGAGAAGGAATTCCACTTCAACCATTACCTGACGCGCCGGCGCAGGATAGAGATCGCACATGccctctgtctcacagagagGCAAATCAAAATATGGTTCCAGAATCGACGTATGAAGTTAAAGAAGGAACTAC
>GCA_905332985_Ubx_HG995250.1_11323854_11324038
AGAAGACGAGGAAGACAAACGTATACTAGATATCAAACGCTAGAGTTAGAGAAAGAGTTCCACACAAATCACTACCTCACGCGGAGGAGACGCATCGAAATGGCGCACGCGTTATGTCTCACGGAGCGACAAATCAAAATATGGTTCCAGAATCGAAGGATGAAGTTAAAGAAGGAGATCC
>GCA_905332985_Antp_HG995250.1_11689366_11689544
CGGAAGCGGGGCCGACAAACGTACACCCGTTACCAGACGCTCGAGCTGGAGAAGGAGTTCCACTTCAACCGGTACCTGACGCGGAGGAGACGGATCGAGATCGCGCATGCGCTCTGTCTCACCGAGAGACAGATCAAGATCTGGTTCCAGAATCGCCGCATGAAATGGAAGAAGGAGAACA
>GCA_905332985_ftz_HG995250.1_11801416_11801594
TCAAAAAGGACGAGACAAACGTACACAAGATTTCAAACATTGGAGTTAGAAAAGGAATTCCACTTCAACAAATACCTGTCAAGACGACGGAGAATAGAAGTTTCACACGCCCTTGGACTGACGGAGAGACAAATCAAGATTTGGTTTCAGAACCGAAGAATGAAAGCGAAGAAAGACGGCA
>GCA_905332985_Scr_HG995250.1_11880548_11880735
ACAAAGCGCCAGAGGACGTCGTACACCCGTTACCAGACGCTCGAGCTGGAGAAGGAGTTCCATTTCAACCGGTACCTGACGCGGAGGAGACGAATCGAGATTGCGCATGCGCTTTGCCTCACCGAGAGACAGATCAAGATCTGGTTCCAGAACCGCCGCATGAAATGGAAGAAGGAGCACA
>GCA_905332985_Dfd_HG995250.1_11952790_11952968
GTTGTCCTTCTTCCATTTCATTCGTCTATTCTGGAACCAAATTTTGATTTGCCGCTCGGACAGGACTAGAGTGTGTGCTATttctattcttcttcttctagtTAAATATCTGTTATAGTGGAATTCTTTTTCCAATTCTAATATTTGGTGTCTGGTGTACGCCGTACGTTGCCGCTTCGGC
>GCA_905332985_zen_HG995250.1_12054119_12054303
ACAAAACGCGCAAGAACGGCGTATACAAGCTCGCAATTAGTTGAACTAGAAAAtgagtttcatcaaaatcgttatCTTTGTCGACCGCGACGTATAGAGTTGGCCAACTATCTTCAACTGTCGGAGCGACAAATCAAAATATGGTTCCAGAACAGAAGAATGAAGTACAAGAAAGATAATA
>GCA_905332985_ShxD_HG995250.1_12057304_12057485
cgtAAACGAAAAAGGACAATATTCACCACCGAGCAAGTTGAAGAATTAGAGAAATACTTCACCAAAAAACCATACGTGACGCGGGAAGACAGACAAAGCTTGGTCAAACGGTTGGATATTAACGACAAAGCCGTCAAAATATGGTTCCAGAACCGACGTTTGAAAGGCAAGAGAGATCAAT
>GCA_905332985_ShxC_HG995250.1_12061191_12061357
CCCAAGCGAGCCCGCACAGCATTCTCCACCGACCAGTTACGAGCCCTAGAACGAACGTACTCCAAAAACAAATACATAGACACAGAAGGACGTCGTGAGCTCGCCAGCTCTCTTAATATTGGCGAGAAATGCGTCAAAGTGTGGTTCCAAAATAGAAGAATGAAAGAGAAGAAAGAAACTT
>GCA_905332985_ShxB_HG995250.1_12063202_12063389
TGTTTCCCTTTTCTCTTTCATGCGTCGATTTTGAAACCATATTTTGACTGTCCTCTCCGATATGTTAAGTGAAGTTGCAATTTCTTTTCTATGTCCGGTCCCGATGTATGGGTATTTCTTGTATTCTCTTTCCAGATAGTTGACTTGTTCCGTGGTGAAGGCACTTCTAATTCTCTTTGGC
>GCA_905332985_ShxA_HG995250.1_12066821_12067008
GATTTTCTTTTCCTTCATCCTGCGGTTTTGGAACCAAATTTTGATGGTGCGCTCGTTCAAATGTAGTAATTCTGCTAGGTCCAGCCGACGTGATCGATCGAGGTATCGGTTTCTATTGTATTCTTGCTCCAATTCCATCATCTGGCTGCTAGTAAATGCAGTCCTGATACGTTTTTGTTTT
>GCA_905332985_Pb_HG995250.1_12185416_12185549
CCACGGCGGTTGCGGACAGCTTACACTAACACACAACTTTTAGAGCTTGAAAAAGAATTTCACTTTAACAAGTACTTGTGCAGGCCGAGGCGAATCGAAATAGCTGCATCACTTGACCTGACTGAGAgacaggtaataaataatacttcgAGGgacaaagatttaaaaatatataggtact
>GCA_905332985_Ro_HG995250.1_12386092_12386237
atatttttacatatttaggTACTTGCCTTTATAAAATACCTTTTATTACCTACTTCGGATATAcctattaatttgtttattttttattatagatgtGAACTAGCATCAGCCCTATCACTCAGTGAAACACAAGTGAAAATATGGTTTCAAAATAGAAGAGCTAAAGACAAAAGGTTAGAAA
>GCA_905333005_lab_HG995164.1_878118_878299
AACAACACCGGCAGGACCAACTTCACCAACAAACAGCTCACCGAACTCGAAAAGGAGTTCCACTTCAACAAATACCTGACGAGAGCGAGGAGGATAGAAATAGCCTCCGCGTTACAACTGAACGAGACGCAAGTCAAAATCTGGTTCCAGAACAGACGGATGAAGCAGAAGAAGAGGATCA
>GCA_905333005_Abd-B_HG995164.1_9850976_9851154
GTGCGCAAAAAGCGCAAACCCTACTCGAAATTCCAAACCCTCGAATTAGAGAAGGAATTCCTCTTTAACGCATACGTGTCTAAACAGAAGAGATGGGAGCTCGCGCGGAATCTCAACCTGACAGAGCGACAAGTGAAGATATGGTTCCAGAACAGACGGATGAAGAACAAGAAGAATTCGC
>GCA_905333005_abd-A_HG995164.1_10186081_10186265
CGACGGCGGGGGCGACAGACGTACACAAGATTCCAAACGCTAGAATTAGAGAAGGAATTTCATTTTAACCATTACTTAACTCGCCGGCGCAGGATAGAGATTGCGCACGCTCTCTGCCTTACAGagagacaaataaaaatatggttcCAAAATCGACGCATGAAGCTGAAGAAGGAACTAC
>GCA_905333005_Ubx_HG995164.1_10457817_10458001
AGAAGACGAGGAAGACAGACGTACACGAGATACCAGACGTTAGAGTTAGAGAAAGAATTCCACACGAATCATTACCTGACGCGGAGGAGACGCATAGAAATGGCGCACGCTCTTTGTCTAACGGAGCGACAGATCAAAATATGGTTTCAGAATCGAAGGATGAAGTTAAAGAAGGAAATAC
>GCA_905333005_Antp_HG995164.1_10780972_10781150
CGGAAGCGGGGACGTCAAACGTATACCCGGTACCAGACGCTCGAGTTAGAGAAGGAGTTCCACTTCAACCGGTACCTGACGCGGAGGAGACGAATCGAGATCGCCCACGCGTTATGTCTCACCGAGCGCCAGATCAAAATCTGGTTCCAGAACCGCCGCATGAAGTGGAAGAAAGAGAACA
>GCA_905333005_ftz_HG995164.1_10868681_10868859
TCCAAAAGGACTCGCCAAACATACACCAGATATCAAACCTTAGAGCTAGAAAAGgaatttcatttcaataaatatttaacgagAAAGCGAAGGATAGAAGTATCGAACGCCTTAAGTTTAACTGAAaggcaaataaaaatatggtttCAAAATAGGCGAATGAAGGCGAAAAAAGATGGTA
>GCA_905333005_Scr_HG995164.1_10948531_10948718
ACGAAACGCCAGCGGACATCCTACACCCGATACCAGACCCTAGAACTGGAAAAGGAGTTCCACTTCAACCGGTACTTGACTCGGAGGAGACGTATAGAGATCGCTCACGCGTTATGCCTCACCGAGCGCCAGATCAAAATCTGGTTCCAGAACCGCCGCATGAAATGGAAGAAGGAACACA
>GCA_905333005_Dfd_HG995164.1_11030791_11030969
ATTGTCTTTCTTCCACTTCATACGTCTATTCTGAAACCAGATTTTTATTTGTCGCTCCGACAAGACTAGAGTGTGGGCTATTTCTATTCGCCTTCTCCTTGTAAGGTAACGGTTGTAATGGAATTCTTTCTCCAGTTCTAATATTTGATGCCTCGTGTACGCGGTCCGCTGTCGCTTTGGC
>GCA_905333005_zen_HG995164.1_11129043_11129227
ACGAAACGCGCTAGGACAGCGTATACTAGCTCACAATTGGTAGAATTGGAGAATGAATTTCACCAGAATAGATATCTTTGTCGGCCAAGACGTATTGAACTTGCTAATTATTTGCAATTATCTGAACGGCAAATTAAGATATGGTTTCAAAACAGaagaatgaaatataaaaaggaCAACA
>GCA_905333005_ShxC_HG995164.1_11136336_11136511
aagaagCGACATCGTACCGCGTTTACTACAGACCAGCTGCTCGTTTTAGAGAAAACATTTTCTGACTATAAATATATCGACAGAGAGAAACGGAAGACGCTGTCAAATACTTTGATGATCACCGAGAAGAGCGTTAAAGTATGGTTTCAAAACCGGCGCATGAAGAACAAAAGGCTTTCAA
>GCA_905333005_ShxB_HG995164.1_11139757_11139935
GGTCTTCTTTTCCCTGGAGCGACGATTTTGAAACCAaacttttataactttttcCGATTTCTTAATAACATTTGATATTGCAGTAAGTCTTGCTTGTCCACTATATGGACAATTCTTGTATTCTTgttctaaataatttaattcttcCGTTGTGAATGCCGTACGGTGTCTCTTCTCTTTT
>GCA_905333005_ShxA_HG995164.1_11145281_11145459
AGCTCTGTCCTTCTTTTCTTTCATTCGTCTGTTCTGGAACcaaattttgatgattctttcgCTTACGTTTAACTTTCTTGATAAGAACATTCTAGTGCCTCGCTCAAGGTAGCGATTAATTCTGTATTGTTCTTCAAGATCTTTTAGCTGGTTGGTGGTGAACGCTGTTCGGATTCTCTTG
>GCA_905333005_Pb_HG995164.1_11258459_11258685
CCCCGCCGGTTGCGAACTGCATACACAAATACTCAACTGCTGGAGCTAGAAAAAGAATTTCATTTCAACAAATACTTGTGCAGGCCTAGAAGGATCGAGATTGCAGCTTCCCTTGACCTAACGGAAAGACAGGTacttagataaaataataataatatctacagacgattttacaccacgt
>GCA_905333005_Ro_HG995164.1_11432103_11432266
TAATACCTACATCGAATACTTTTGATGGAcctaagttaatattttttttaaacgagttaatcatatcaatcataatatatttttatttttagatgtgAGCTTGCTACCGCGTTGTCACTAAGTGAAACCCAAGTTAAGATATGGTTTCAAAATAGACGGGCAAAAGACAAGAGAATTGAAA
>GCA_905333015_Abd-B_HG995150.1_629147_629325
GTACGAAAGAAACGCAAGCCATACTCCAAGTTCCAAACGCTCGAGCTTGAAAAGGAGTTCCTGTTCAACGCATACGTGTCGAAGCAGAAGCGATGGGAGCTCGCGCGCAACCTAAATCTAACCGAGCGACAGGTGAAGATTTGGTTCCAGAACAGACGTATGAAGAATAAGAAGAACAGTC
>GCA_905333015_abd-A_HG995150.1_867819_868003
AGGCGTAGGGGTCGACAGACGTACACACGGTTCCAGACGCTGGAGTTGGAAAAGGAATTTCATTTCAACCATTACCTGACGCGACGGCGACGAATAGAAATTGCGCACGCCCTTTGCCTCACGGAACGACAGATCAAGATCTGGTTCCAAAATCGGCGGATGAAGCTGAAGAAGGAGTTGA
>GCA_905333015_Ubx_HG995150.1_1121740_1121924
CGCAGGCGCGGCCGACAGACCTACACGCGCTACCAGACGCTCGAGCTGGAGAAGGAATTCCACACGAACCACTACCTCACCAGGCGGAGGCGGATCGAGATGGCACACTCGCTCTGCCTGACGGAACGGCAGATCAAGATCTGGTTCCAGAATCGGCGGATGAAGCTGAAGAAGGAGATAC
>GCA_905333015_Antp_HG995150.1_1386521_1386699
AGGAAACGAGGCCGGCAAACGTACACCCGATACCAAACCCTCGAGCTGGAAAAGGAGTTCCACTTCAACCGATACCTGACCAGGCGGCGGCGCATCGAGATCGCGCACGCACTCTGCCTGACGGAACGGCAAATCAAAATCTGGTTCCAAAACAGACGGATGAAATGGAAGAAGGAGAACA
>GCA_905333015_ftz_HG995150.1_1616704_1616882
CACAAACGCACCCGACAAACATACAGTCGCTACCAAACGCTGGAACTGGAAAAAGAATTCCACTACAATAGCTACCTCACTCGAGGACGTCGCGTCGAAGTATCCCAGGCTCTGTCTTTAAGCGAGCGCCAGATCAAAATTTGGTTCCAAAATCGGCGGATGAAGGCGAAGAAGACTGGGA
>GCA_905333015_Scr_HG995150.1_1673761_1673948
GTGAAACGACAGAGGACGTCGTACACCAGGTACCAAACACTGGAGCTGGAAAAGGAGTTCCACTTTAACCGCTACCTGACGAGGCGGCGTCGCATCGAGATCGCGCATGCCCTTTGCCTGACGGAACGTCAAATCAAGATCTGGTTCCAAAATCGACGGATGAAATGGAAAAAGGAGCATA
>GCA_905333015_Dfd_HG995150.1_1771170_1771348
CCGAAACGACAGAGGACCGCGTACACGAGGCACCAGATCCTCGAGCTGGAGAAGGAATTCCATTACAATAGGTACCTGACGAGACGGCGACGGATCGAGATCGCTCATACCCTGGTGTTGTCCGAGCGGCAGATAAAGATCTGGTTCCAGAACCGGCGTATGAAGTGGAAGAAGGACAACA
>GCA_905333015_zen_HG995150.1_1849427_1849605
ACTAAACGCTCTCGAACAGCATACACCAGTGCGCAATTGTTTGAGCTGGAAAAAGAATTTAGCTGTACCCGTTACCTGTGTCGTCCACGACGTATTGAGTTGGCAACAATACTTTGCTTAACTGAAAGACAAATTAAAATCTGGTTCCAGAATCGCAGAATGAAGGATAAAAAGGACCAGA
>GCA_905333015_Pb_HG995150.1_2023157_2023335
CCAAGAAGATTACGGACGGCGTACACGAACACACAGCTGCTCGAGCTAGAAAAAGAATTCCATTTTAACAAGTACCTGTGTAGACCTCGAAGAATCGAGATTGCCGCATCCTTGGACCTGACGGAAAGGCAGGTAAGaatgattaaaaagaaatcctCGATGACCAGCCTTTATGTATCAA
>GCA_905333015_lab_HG995150.1_2087899_2088077
AACAATACCGGCCGAACCAACTTCACGAACAAACAACTAACAGAGctcgaaaaagaatttcaCTTCAATAAGTACCTGACCAGAGCAAGGCGTATTGAAATCGCATCAGCGTTGCAGTTAAACGAAACGCAAGTAAAAATTTGGTTCCAAAATAGAAGAATGAAGcagaagaagagaatga
>GCA_905333025_zen_HG995152.1_7139811_7139989
ttagaaccaaaattttatttgacacTCAGTCAAACTCAACTCCATAGATGTTTTGGTTTTCCGATTACGATAAATATATTGTTGTGCTTGGAACTCTTTCTCTAAGACGTAGAGCTGGTGTGACGTATATGGTGTACGAGCtcgtttttcggttttttaatttcgtggAGGAGTGGGTAGC
>GCA_905333025_zen_HG995152.1_6816817_6816995
ACAATTAGAACTCGTAGAGTATACACGTTACGCCAAACGTCCGAATTGGAAAGAGCGTTCGAGGCAGATAATTATGCTAGAGGGATTCGGAGAACGGAAATAGCTAGGGAGTTGGATTTGACTGAGAATCAAGTAGGAATTTGGTTTCGAAATCGGAGggtgaaaaaaagaaagcaaagcC
>GCA_905333025_zen_HG995152.1_6807271_6807449
ACAATTAGAACTCGTAGAGTATACACGTTACGCCAAACGTCCGAATTGGAAAGAGCGTTCGAGGCAGATAATTATGCTAGAGGGATTCGGAGAACGGAAATAGCTAGGGAGTTGGATTTGACTGAGAATCAAGTAGGAATTTGGTTTCGAAATCGGAGggtgaaaaaaagaaagcaaagcC
>GCA_905333025_zen_HG995152.1_6801135_6801313
ACAATTAGAACTCGTAGAGTATACACGTTACGCCAAACGTCCGAATTGGCAAGAGCGTTCGAGGCAGATAATTATGCTAGAGGGATTCGGAGAACGGAAATAGCTAGGGAGTTGGATTTGACTGAGaatcaagtaaaaatttggtttcgaAATCGGAGggtgaaaaaaagaaagcaaagcC
>GCA_905333025_zen_HG995152.1_6795391_6795563
GCAATTAGAACTCGTAGAATATACACGTTACGCCAAACGTCCGAATTGGAAAGAGCGTTCGAGGCAAATAATTATGTTAGAGGGATTCGGAGAACGGAAATAGCTAGGGAGTTGGATTTGACTGAGCatcaagtaaaaatttggtttcaaaatcggaggatgaaaaaaaaaaagcaaaGCC
>GCA_905333025_zen_HG995152.1_6784691_6784869
ACAATTAGAACTCGTAGAGTATACACGTTACGCCAAACGTCCGAATTGGAAAGAGCGTTCGAGGCAGATAATTATGCTAGAGGGATTCGGAGAACGGAAATAGCTAGGGAGTTGGATTTGACTGAGAATCAAGTAGGAATTTGGTTTCGAAATCGGAGggtgaaaaaaagaaagcaaagcC
>GCA_905333025_zen_HG995152.1_6774369_6774547
ACAATTAGAACTCGTAGAGTATACACGTTACGCCAAACGTCCGAATTGGAAAGAGCGTTCGAGGCAGATAATTATGCTAGAGGGATTCGGAGAACGGAAATAGCTAGGGAGTTGGATTTGACTGAGAATCAAGTAGGAATTTGGTTTCGAAATCGGAGggtgaaaaaaagaaaacaaagcc
>GCA_905333025_zen_HG995152.1_6768237_6768415
ACAATTAGAACTCGTAGAGTATACACGTTACGCCAAACGTCCGAATTGGCAAGAGCGTTCGAGGCAGATAATTATGCTAGAGGGATTCGGAGAACGGAAATAGCTAGGGAGTTGGATTTGACTGAGaatcaagtaaaaatttggtttcgaAATCGGAGggtgaaaaaaagaaagcaaagcC
>GCA_905333025_zen_HG995152.1_6754871_6755049
ACAATTAGAACTCGTAGAGTATACACGTTACGCCAAACGTCCGAATTGAAAAGAGCGTTCGAGGCAGATAATTATGCTAGAGGGATTCGGAGAACGGAAATAGCTAGGGAGTTGGATTTGACTGAGaatcaagtaaaaatttggtttcgaAATCGGAGggtgaaaaaaagaaagcaaagcC
>GCA_905333025_zen_HG995152.1_6743721_6743899
ACAATTAGAACTCGTAGAGTATACACGTTACGCCAAACGTCCGAATTGGCAAGAGCGTTCGAGGCAGATAATTATGCTAGAGGGATTCGGAGAACGGAAATAGCTAGGGAGTTGGATTTGACTGAGaatcaagtaaaaatttggtttcgaAATCGGAGggtgaaaaaaagaaagcaaagcC
>GCA_905333025_zen_HG995152.1_6737982_6738154
GCAATTAGAACTCGTAGAATATACACGTTACGCCAAACGTCCGAATTGGAAAGAGCGTTCGAGGCAAATAATTATGTTAGAGGGATTCGGAGAACGGAAATAGCTAGGGAGTTGGATTTGACTGAGCatcaagtaaaaatttggtttcaaaatcggaggatgaaaaaaaaaaagcaaaGCC
>GCA_905333025_zen_HG995152.1_6181736_6181920
aAAAGACGACCCCCTACAGCATATACGTCATACCAGCTTCACGTTTTAGAAACAGAGTTTAAaacacataaatatatttcacGAAATCGTAAGACTGAAATATCTATGGAGTTGGGTTTGACTgaatgtcaaataaaattttggtttcaaaatcggaggtggaaaaacaaaacagcAACAC
>GCA_905333025_Abd-B_HG995152.1_5856646_5856824
ggagttttttttattcttcatccgtcgattttgaaaccaaattttcacCTGTCGTTCGGTTAAGTTCAGGTTACGCGCCAATTCCCAGCGTTTCTGTTTCGAAACGTAAGCGTTGAACAGAAACTCTTTTTCCAATTCTAACGTTTGGAATTTCGAATAGGGTTTGCGTTTTTTGCGAACA
>GCA_905333025_abd-A_HG995152.1_5591432_5591616
CAGTTCTTTCTTCAGTTTCATTCGtctgttttgaaaccaaattttaatttgtctttCGGTCAGACAAAGTGCATGTGCAATTTCTATACGTCTCCGTCTTGTCAGGTAATGGTTAAAATGAAATTCCTTTTCCAGTTCCAAGGTCTGAAACCTTGTGTACGTTTGTCGGCCTCGTCGTCGG
>GCA_905333025_Ubx_HG995152.1_5310133_5310317
TATCTCCTTCTTAAGTTTCATTCGCCGATTTTGAaaccatatttttatttgtctttcCGTTAAGCACAAAGCGTGCGCCATTTCGATCCTCCGTCGTCGTGTCAAGTAATGGTTCGTATGGAATTCTTTCTCCAACTCCAACGTTTGGTATCTCGTATACGTTTGGCGGCCTCTCCGTCTA
>GCA_905333025_Antp_HG995152.1_5076674_5076852
GTTCTCCTTTTTCCACTTCATGCGGCGGTTCTGGAACCAGATCTTGATCTGTCTTTCGGTTAAACACAACGCGTGGGCTATTTCGATGCGTCGCCGTCTCGTCAAGTACCGGTTGAAATGGAACTCTTTCTCCAATTCTAAGGTTTGATATCGGGTGTACGTCTGTCGACCTCGCTTCCTC
>GCA_905333025_ftz_HG995152.1_4939621_4939799
tttctttaatttcattcTGCGGTTCTggaaccaaatttttatttgacgtTCGGTTAGATCTAATGTTCGGGCAATTTCTTGGCGGCGATGTCGGGTCAAGTACTTGCTAAAGTGGAATTCTTTCTCCAGCTCTAATGTTTGGAATCTTGTGTAGGTCTGACGCGTTCGCTTACTTCCGGTT
>GCA_905333025_Scr_HG995152.1_4878046_4878233
GTGTTCTTTTTTCCACTTCATCCGTCGATTCTGAAaccagattttaatttgccttTCGGTCAGACACAAAGCATGCGCTATTTCTATTCGCCGCCTCCTCGTCAGGTACCGGTTGAAGTGGAATTCTTTCTCTAGTTCTAGTGTCTGATAGCGGGTGTACGACGTCCTCTGTCTCTTGGTC
>GCA_905333025_Dfd_HG995152.1_4792701_4792879
GTTATCTTTCTTCCACTTCATCCTGCGGTTCTGGAaccagattttaatttgtcttTCTGAAAGGACTAATGTGTGCGCTATTTCGATGCGTCGCCGTCGCGTCAAGTATCTGTTGTAGTGGAACTCCTTTTCCAATTCTAAAATCTGATGGCGGGTGTAGGCTGTTCGTTGCCTCTTTGGC
>GCA_905333025_zen_HG995152.1_4734702_4734880
ttttttgtgctTCATCCTTCGATTTTggaaccaaatttttatttgacgcTCAGTCAAAACCAACTCCGTGGCAATTTCAATTCTTCGATTCCTACTAACATATTGTTGTGTTTGGAACTCTTTTTCTAAGTCGTACAGCTGGCGTGACGTATATGCTGTACGTGCTCGTTTTCCGGTTGAT
>GCA_905333025_zen_HG995152.1_4715024_4715181
ttttttgtgtttctttctccgattttgaaaccaaaattttatttgctgctCACTCAAACCCAACTTCTTACTCGTTTCGAGTTTTTTAATACGAGTTATATATTGGTCTTCTTTAAATGCCTTCTCCAAGGCGTAGAGCTGTTGTGACGTATAAGCTGTACGGACTCGTTTTACagttgtt
>GCA_905333025_zen_HG995152.1_4708277_4708455
TCGTGTTTGTTGTTTGTGTTTCCACCtccgattttgaaaccaaaatctTATTTGACATTCAGTCAAACCCAACTCCATAGATATTTCGGTTTTTCGCTTTCGAGAAATAAAACGATGTATTTTGAACTCTGTTTCTAAAACGTGAAGCTGGTGTGACGTATATGCTGTACGAACTCGCTTT
>GCA_905333025_Pb_HG995152.1_4589591_4589766
cttgtttttataattaattaatacctGTCGCTCCGTCAAGTCCAGAGAAGCTGCTATTTCTATCCGCCGGGGACGACAAagatatttgttaaaatgaaattctttCTCCAACTCCAACAATTGGGTATTCGTGTATGCTGTTCGTAGGCGTCTCGGAAGTCCGTTCTCtacaatagaaaaa
>GCA_905333025_lab_HG995152.1_4534418_4534596
cattctttttttctgCTTCATCCTTCTGTTTTGAAACCAGATCTTCACTTGAGTTTCGTTTAATTGTAGTGCTGAAGCGATTTCAATTCTTCGTGCTCTAGTCAGGTATTTGTTGAAGTGGAATTCTTTTTCGAGTTCAGTGAGCTGTTTATTGGTGAAATTTGTACGACCGGTATTCAAA
>GCA_905333025_zen_HG995152.1_4378028_4378212
gaaaaacgACCTCGTACAGCATACTCGTCTTACCAGCTTCACTTTTTAGAAACAGAGTTCAAaacacataaatatatttctcgaAATCGTAAGACTGTTATTTCTATGGAGTTGGGTTTGACTGAacgtcaaataaaattttggtttcaaaatcggaggtggaaaaacaaaacagcAACAC
>GCA_905333025_zen_HG995152.1_4374231_4374415
gaaaaacgACCTCGTACAGCATACACGTCATACCAGCTTCACTTTTTAGAAACAGAGTTCAAaacacataaatatatttctcgaAATCGTAAGACTGTTATTTCTATGGAGTTGGGTTTGACTGAacgtcaaataaaattttggtttcaaaatcggaggtggaaaaacaaaacagcAACAC
>GCA_905333025_zen_HG995152.1_4367164_4367357
GGAAAGCAAGTTCGTACAGCATATACGTCACACCAGCTTCACGTTTTAGAAACAGAGTTCAAAATACATCGTTTTATTTCTCGAAAGCGAAAAACCGAAATATCTATGGAGTTGGGTTTGACTGAATGTCAAATAagattttggtttcaaaatcggaGGTGGAAACACAAAAAACAAACAC
>GCA_905333025_zen_HG995152.1_4353184_4353362
GTAAAACGAGTCCGTACAACATATACGTCACAACAACTCTACGCCTTGGAGAAGGCATTTAAAGAAGACCAATATATCTGTCATACtcggaaatttgaattttccaaGAAGTTGGGTTTGCGTgagaatcaaataaaattttggtttcaaaatcggaGAAAGAAACACAAAAGAGAATCCA
>GCA_905333045_lab_HG995322.1_15141298_15141476
CTTGATCCTCTTCTTCTGCTTCATCCGTCTGTTCTGGAACCAGATCTTGACCTGGGTCTCGTTGAGTTGCAGCGCGGACGCGATCTCGATGCGGCGCGCGCGCGTGAGGTATTTGTTGAAGTGGAACTCCTTCTCTAGTTCCGTCAGCTGCTTGTTGGTGAAGTTGGTCCGGCCCGTGTTG
>GCA_905333045_Abd-B_HG995322.1_4717785_4717963
CGAGTTCTTCTTGTTCTTCATCCGTCGGTTCTGGAACCATATCTTCACCTGCCGCTCCGTGAGGTTTAGGTTTCGTGCTAGCTCCCACCGCTTCTGCTTCGACACGTACGCGTTAAACAGGAACTCTTTCTCCAGTTCTAAGGTCTGGAACTTGGAGTACGGTTTGCGTTTTTTGCGCACC
>GCA_905333045_abd-A_HG995322.1_4384773_4384957
GAGTTCCTTCTTCAGCTTCATGCGTCGGTTCTGGAACCATATTTTGATCTGTCGCTCCGTGAGACAGAGCGCGTGCGCTATCTCTATCCTGCGTCGGCGCGTTAGGTAGTGGTTGAAGTGGAACTCCTTCTCCAGCTCCAGCGTCTGGAATCTCGTGTACGTCTGCCGCCCCCGTCGCCTC
>GCA_905333045_Ubx_HG995322.1_4104303_4104487
GATCTCCTTCTTTAACTTCATCCTCCGGTTCTGGAACCATATTTTGATCTGCCGCTCCGTGAGACAGAGCGCGTGTGCCATCTCTATGCGTCTCCTTCGCGTGAGGTAGTGATTCGTATGGAACTCTTTTTCTAACTCTAACGTTTGATATCTCGTGTAGGTCTGTCTGCCTCGTCTTCTG
>GCA_905333045_Antp_HG995322.1_3788296_3788474
GTTCTCCTTCTTCCACTTCATGCGTCGGTTTTGGAACCAGATTTTGATTTGGCGTTCAGTGAGGCAGAGGGCGTGCGCGATCTCGATTCGTCTCCTCCGCGTCAGGTACCGGTTGAAGTGAAACTCCTTCTCCAGCTCGAGGGTCTGGTACCGGGTGTACGTCTGACGACCCCGCTTCCGC
>GCA_905333045_ftz_HG995322.1_3716913_3717091
ATCTTTCTTCGCTTTCATCCGTCGGTTTTGGAACCATATTTTGATTTGTCTTTCAGTAAGGCTAAGCGCGTTAGATACTTCTATTCTTCGTTTCCTTGTAAGGTATTTGTTAAAATGAAACTCCTTTTCTAGTTCCAAGGTTTGATATCGGGTATAAGTTTGTCGTGTCCTCTTTGATCCT
>GCA_905333045_Scr_HG995322.1_3650014_3650201
GTGCTCCTTCTTCCATTTCATGCGACGATTCTGGAACCAGATTTTGATCTGACGTTCGGTGAGGCACAGCGCATGAGCGATTTCGATACGTCTCCTTCGAGTCAGATACCGATTGAAATGGAACTCCTTCTCGAGTTCTAGGGTCTGGTAGCGGGTATACGATGTTCGCTGGCGTTTCGTC
>GCA_905333045_Dfd_HG995322.1_3578863_3579041
CCGAAACGACAGAGGACTGCGTACACGAGGCACCAGATATTAGAATTGGAGAAAGAGTTCCACTATAACCGTTACCTAACCAGAAGAAGAAGGATAGAAATAGCCCACACTCTAGTCTTGTCGGAACGACAAATAAAAATCTGGTTTCAAAACAGACGGATGAAGTGGAAGAAGGACAATA
>GCA_905333045_zen_HG995322.1_3490962_3491146
CTTCTTATACTTCATTCTTCTATTTTGAaaccatatttttatttgtcTTTCGGACAGTTGTAAGTAGTTGGCTAATTCAATGCGCCTAGGACGACACAGGTATCTGTTTTGATGAAACTCATTTTCTAACTCCACTAGTTGTGAGCTCGTATATGCTGTGCGTGCTCTTTTAGTAAAGCCC
>GCA_905333045_ShxC_HG995322.1_3479396_3479577
TAGCCTCTTGTTCTTCATGCGTCGGTTCTGGAACCAAACCTTTACATTCTTCTCGCTGATTTTTAGACGGTTTGCTAACTTCTTACGAGTCCATTTgtcaatatattttctttctgAAAATGTATTTTCTAATAGTAGTACCTGATCCGTTGTGAAGGCGGTGCGAATTCTCTTCTTCTTT
>GCA_905333045_ShxB_HG995322.1_3477135_3477319
GAAAAAAGGTCCAGAACCGCTTTTACAACTGAACAGTTAAATTATTTGGAACAAGAATACAATACTTGCCCTTACAGTGAACATGAACGGCTGTGCAGAATCGCAAACATTATAAAAAAGCCTGAGAAAGTCGTCAAAATCTGGTTTCAGAATCGTCGAGCAAGAGAAAGAAAATCAAATA
>GCA_905333045_ShxA_HG995322.1_3470962_3471140
CGACCTATCTTTTTTCTCTTTCATCCGCCTGTTCTGGAACCATATTTTTATCACTCTCTCACTCACGTTGAGCTTTCGCGAGAGGAAGATTCGTGTGCCGCGCTCAAGGTACCGGTTGATTCTGTACTGGTCTTCTAGATCTTGTAGTTGGTTCGTGGTGAAGGCTGTGCGGACTCTCTTG
>GCA_905333045_Pb_HG995322.1_3350346_3350521
GTTAAGAAACAACTTAAATACCTGTCTCTCTGTCAGATCAAGAGATGCAGCTATCTCGATCCTTCTTGGTCTgcacaaatatttgttgaagTGAAATTCTTTTTCTAGTTCCAATAGTTGAGTATTTGTGTAGGCAGTTCGCAGCCGCCTCGGTAGCCCGTTTTCTGAaaagaaatttcaa
>GCA_905333045_Ro_HG995322.1_3035903_3036045
ACGATAGTAAGTATATggattatttttaaagaaacttcagatattatattatacctaccTATACTGCTGGTCGAGATGCGCCTTTTCGATCCGTTTGTCTTTTGCTCGTCTGTTTTGGAACCATATTTTAACTTGGGTTTCACTCAGTGACAGAGCCGTAGCTAGTTCACATCTGTAAGAA
>GCA_905333055_lab_HG995217.1_775810_775988
AACAACACCGGCAGAACCAACTTCACAAACAAACAACTAACAGAACTAGAGAAAGAGTTCCACTTCAACAAATACCTCACCAGAGCGAGGAGGATAGAAATAGCTTCAGCCCTACAATTGAATGAGACGCAAGTCAAAATATGGTTCCAGAATCGACGAATGAAGCAGAAGAAGAGGATCA
>GCA_905333055_Abd-B_HG995217.1_9241311_9241489
GTGCGTAAAAAACGCAAACCCTATTCAAAGTTCCAAACCCTCGAGTTAGAAAAAGAGTTCCTTTTCAACGCTTACGTGTCGAAGCAAAAGAGATGGGAACTCGCGCGGAATTTAAACCTCACTGAGAGGCAGGTGAAAATATGGTTCCAAAATAGACGGATGAAGAATAAGAAGAACTCCC
>GCA_905333055_abd-A_HG995217.1_9537311_9537495
CGGCGACGCGGACGACAGACGTACACAAGGTTTCAAACGCTAGAATTAGAAAAAGAATTCCATTTTAATCACTACCTGACGCGTCGGCGCAGGATAGAAATCGCACACGCCCTATGTCTCACAGAAAGACAGATCAAAATATGGTTCCAGAATCGACGAATGAAATTAAAGAAAGAACTGC
>GCA_905333055_Ubx_HG995217.1_9840154_9840338
AGAAGACGAGGGAGACAAACCTATACTAGATATCAAACACTAGAGTTAGAGAAAGAGTTCCACACGAATCACTACCTTACGCGGAGGAGACGCATCGAAATGGCGCATGCGCTCTGTCTCACGGAAAGACAAATCAAAATATGGTTCCAAAATCGAAGGATGAAGTTAAAGAAAGAAATAC
>GCA_905333055_Antp_HG995217.1_10225346_10225524
CGAAAGCGGGGAAGGCAAACGTACACCCGGTACCAGACGCTCGAGCTCGAGAAGGAGTTCCACTTCAACCGGTACCTGACGAGGAGGAGACGGATCGAGATCGCGCACGCGCTCTGTCTAACCGAGCGCCAAATCAAGATCTGGTTCCAGAACCGACGCATGAAGTGGAAGAAAGAAAACA
>GCA_905333055_ftz_HG995217.1_10316403_10316581
TCCAAGAGAACACGGCAGACCTACACGAGGTTTCAAACGCTAGAATTGGAAAAGGAGTTCCACTTCAACAAGTACTTATCTAGAAGGCGTAGAATAGAAGTTTCTCATGCACTAGGGCTAACTGAGAGGCAAATCAAGATATGGTTTCAGAACCGAAGAATGAAAGCCAAGAAAGATGGAA
>GCA_905333055_Scr_HG995217.1_10387034_10387221
ACGAAACGCCAAAGGACGTCATACACCCGGTACCAGACGCTCGAGCTCGAGAAAGAGTTTCACTTCAACCGGTACCTGACGAGGAGGAGACGGATCGAGATCGCGCACGCGCTCTGTCTAACCGAGCGCCAAATCAAGATCTGGTTCCAGAACCGGCGCATGAAGTGGAAGAAAGAACACA
>GCA_905333055_Dfd_HG995217.1_10454972_10455150
attatcttttttCCATTTCATCCGTCTATTTTGAAACCATATTTTGATTTGCCTCTCGGATAGGACTAGAGTATGAGCTATTtctattcttcttcttctcgttAGGTACCGATTGTAATGGAATTCTTTCTCCAGTTCTAATATTTGGTGCCTCGTGTACGCCGTCCGCTGTCTTTTGGGT
>GCA_905333055_zen_HG995217.1_10537266_10537450
ACTAAACGTGCACGAACTGCCTATACAAGTTCACAATTAGTGGAATTAGAAAAtgaatttcatcaaaaccgCTACCTTTGCCGTCCAAGACGTATCGAGTTAGCGAACTACTTACAGCTGTCAGAACGTCAAATCAAAATATGGTTCCAGAACAGGCGTATGAAATACAAAAAGGACAATA
>GCA_905333055_ShxD_HG995217.1_10538819_10539000
CCGACGGTTTTGAAACCAAATTTTAATAGCTTTCTCACTCAATTGCACTCTGTTCATCATCGCTACTCTTTCTTCTCGAGTAATATAAGGTTTTCTCTGGAACACTCCTTCAAGAAAAACTATTTGTTCTGTCGTAAAAATTGTTCGTTTTCGCTTTCGTTTCAAATTAACCTTCAATGTG
>GCA_905333055_ShxC_HG995217.1_10544070_10544236
ACCAAGCGTAATAGAACTGCTTTTACAACAGATCAGCTGAGGATGTTAGAAAAAACATTTGCCCGCACAAAATACGTGGATGCTGAACGTCGCAAGGAGCTCGCGGATACTTTGAAGATCGGTGAAAAATGCGTCAAGGTTTGGTTCCAAAATAGGagaatgaaagagaagaaagaaTGCT
>GCA_905333055_ShxB_HG995217.1_10546394_10546572
GAGACTTTCCTTCTTTTCTTTCATACGACGATTTTGAAACCAAATCTTTACGGCTCTCTCCGGAATGTTTAGTTTGATTGCAACTTCTCTACGGGTTCCACTTCCGATATAAGGAAATTTCCTGAATTCTCTCTCTAGATAATCTACTTGTTCAGTAGTGAAAGCACTTCGAAATCTTCTA
>GCA_905333055_ShxA_HG995217.1_10553362_10553540
CGCTCTATCctttttctctttcattcgtCGGTTCTGAAACCAAATCTTGATTGTACGCTCGTTTAAGTGGAGTGTTTCTGAGAGTTCAATTCGGCGACTGCGGTCAAGATACCGTGTTCTTGCGTATTCATTTTCAAGTTCCATCATCTGTTGACTAGTAAAAGCTGTGCGAATTCGTTTC
>GCA_905333055_Pb_HG995217.1_10684916_10685097
CCGCGTCGATTACGAACCGCCTACACGAACACACAACTGCTAGAGCTAGAAAAGGAGTTCCACTTCAACAAATACCTGTGCAGGCCCAGAAGAATTGAAATCGCCGCATCGCTTGATCTGACAGAAAGACAGGTAAAAATCAAACCTTTAATCATACTAAgatacctagaattacagaAGG
>GCA_905333055_Ro_HG995217.1_10839697_10839851
ttttagtctttattttaaaggtgaacctatactatacctataccctataggtactaggtaggtataggtcgGTACTATGTATTCTGTTTCAGATGTGAACTTGCTTCAGCTCTATCACTGAGCGAAACACAAGTAAAGATATGGTTCCAGAACAGAAGAGCTAAAGATAAAAGAATAGAAA
>GCA_905333125_lab_HG995407.1_584629_584807
AACAACACCGGCCGCACCAACTTCACCAACAAACAACTCACGGAACTCGAAAAAGAATTCCATTTCAACAAATACTTAACGAGAGCGAGGAGAATCGAGATCGCCTCCGCGTTACAACTGAACGAAACCCAAGTGAAGATTTGGTTTCAGAATAGACGGATGAAACAGAAGAAGAGGATAA
>GCA_905333125_Abd-B_HG995407.1_6134558_6134736
GTGCGCAAAAAACGTAAACCATACTCTAAGTTCCAAACCCTCGAACTAGAGAAAGAGTTCCTTTTCAACGCGTACGTATCAAAACAGAAGCGATGGGAGCTGGCTAGAAACCTGAACCTTACCGAGAGGCAAGTGAAGATATGGTTTCAGAACAGACGAATGAAGAACAAGAAGAATTCAC
>GCA_905333125_abd-A_HG995407.1_6411123_6411307
CGGAGGCGGGGGCGGCAAACGTACACGAGGTTCCAAACCCTAGAGCTAGAAAAGGAATTCCATTTCAACCACTACCTGACGCGCAGGCGTAGGATAGAGATCGCGCACGCGCTGTGCCTCACAGAGAGACAGATCAAAATATGGTTCCAGAATCGACGCATGAAGTTAAAGAAAGAGTTGC
>GCA_905333125_Ubx_HG995407.1_6643029_6643213
AGAAGACGAGGAAGACAAACATATACTAGATATCAAACGCTAGAGTTAGAGAAAGAGTTCCACACGAATCATTACTTAACGCGGAGGAGACGCATAGAGATGGCGCACGCGCTGTGTCTCACAGAGCGGCAAATCAAAATATGGTTCCAGAATCGAAGGATGAAGTTAAAGAAGGAGATCC
>GCA_905333125_Antp_HG995407.1_6935139_6935317
AGGAAGCGGGGACGGCAAACGTACACCCGGTACCAGACGCTCGAGCTGGAGAAGGAGTTCCACTTCAACCGGTACCTGACGCGGAGGAGACGAATCGAGATCGCGCACGCGCTCTGTCTCACCGAGCGACAGATCAAGATCTGGTTCCAGAACCGCCGCATGAAGTGGAAGAAGGAGAATA
>GCA_905333125_ftz_HG995407.1_7019590_7019768
TCTAAAAGGACACGGCAGACGTATACCCGATTCCAAACCTTGGAGTTAGAAAAGgagtttcattttaataaatacctatcgAGAAGAAGGAGGATAGAAGTTTCACATGCTTTAGGTTTAACAGAACGGCAGATCAAGATTTGGTTTCAGAACAGGAGGATGAAGGCAAAGAAAGATGGCA
>GCA_905333125_Scr_HG995407.1_7073410_7073597
ACGAAACGCCAAAGGACATCGTACACCCGGTACCAGACGCTCGAGCTGGAGAAGGAGTTCCACTTCAACCGGTACCTGACGCGGAGGAGACGAATCGAGATCGCGCACGCGCTTTGTCTCACCGAGCGACAGATCAAAATCTGGTTCCAGAACCGCCGCATGAAGTGGAAGAAGGAGCACA
>GCA_905333125_Dfd_HG995407.1_7129971_7130149
ATTATCTTTCTTCCACTTCATCCGTCTGTTCTGGAACcagatttttatttgtctctcCGACAGTACTAGAGTGTGGGCTATCTCTATTCGTCTTCTTCTTGTTAGGTATCTGTTGTAGTGAAACTCTTTCTCCAGTTCTAATATTTGGTGTCTTGTGTAGGCGGTCCTCTGGCGTTTTGGT
>GCA_905333125_zen_HG995407.1_7190636_7190820
ACCAAGAGAGCAAGAACAGCTTACACCAGCTCCCAACTTGTCGAATTGGAAAATGAATTCCATCAAAATCGTTACCTTTGCAGACCGAGGCGTATCGAACTGGCCAATTACTTGCAGTTATCGGAgcgacaaattaaaatatggttCCAGAACAGAAGAATGAAATACAAGAAGgataata
>GCA_905333125_ShxD_HG995407.1_7193078_7193256
CGTAAACGCAAACGTACCGTATTCACCACTGAGCAAGTAGCTGCACTCGAAGAAATCTTTAGCAGAAAACAATACGTTACCCGTGAAGACCGACAAGTTTTAGTTCAAACATTGCAAATCAATGATAAAGCTATCAAGATTTGGTTTCAAAATCGTCGCTTGAAGGGCAAAAGACCTCCTG
>GCA_905333125_ShxC_HG995407.1_7194732_7194904
CCAAAACGTGCTCGCACGGCCTTCTCAACGGACCAGTTACGGGCACTGGAGAAGACCTTCTCCAGCCACAAATACATCGATTCTGAAGGTCGCAGAGAGCTCGCAAAGTCCCTGAACATCGGTGAGAAGTGCGTCAAAATATGGTTCCAGAACAGAAGGATGAAGGAGAAGAGGGAATCGT
>GCA_905333125_ShxB_HG995407.1_7197122_7197312
ACCGgattctttcttttctttcatTCTTCGATTTTGAAACCATATTTTAACAGCTCTCTCTGGTATATTTAAAGCCATTGCTACTTCTTTCCTATGAGCGATTCCAATGTAAGGGAATTTCTTAAACTGCTGttctaaataattaacttGGTCCGTTGTAAAAGCGCTTCTAAACCTTTTA
>GCA_905333125_ShxA_HG995407.1_7200936_7201114
GGCTCTGTCCTTTTTCTCTTTCATGCGTCGATTCTGGAACCATATCTTAATTGTGCGCTCGTTCAAGCGGAGCATGTCCGCTAGTTCTATGCGCCGAGCTCGGTCCAGATATCTCGTCCTTGCGTACTCTTGTTCTAACTCCATCATCTGTTGGCTCGTGAATGCTGTTCTGATGCGCTTC
>GCA_905333125_Pb_HG995407.1_7286260_7286438
CCGAGAAGATTACGTACCGCTTACACGAATACACAATTGCTGGAATTGGAGAAGGAGTTCCACTTCAACAAGTACCTGTGTCGACCGAGGCGAATCGAGATAGCCGCTTCTCTGGACCTCACTGAGAGACAGGTAAACTTACCTAACAACGATGGCTTCCGACTAAACCAATTTCAAAGTC
>GCA_905333125_Ro_HG995407.1_7408207_7408352
ttggCTTGGTATCGAACAATTGAGTGTTAGTCTGGAATAatgactttttatttatatacttagtcAAGTGAATTTCTGTTATATTGTTTTAGGTGTGAACTAGCATCCGCTCTATCACTGAGTGAGACACAAGTGAAGATCTGGTTCCAGAACCGAAGAGCCAAAGACAAAAGGATTGAAA
>GCA_905340225_lab_HG996498.1_859558_859736
AACAACACCGGCAGAACCAACTTCACCAACAAACAACTCACAGAACTAGAGAAAGAGTTCCACTTCAACAAGTATTTAACAAGAGCGAGGAGAATAGAGATAGCGTCCGCCTTACAGCTCAATGAGACACAGGTCAAGATATGGTTTCAGAACCGCCGGATGAAGCAGAAGAAGAGGATCA
>GCA_905340225_Abd-B_HG996498.1_8323729_8323907
GTGCGCAAAAAGCGCAAGCCCTACTCTAAGTTTCAAACCCTCGAACTAGAGAAAGAGTTTCTCTTCAACGCTTACGTTTCGAAGCAGAAGAGATGGGAGTTGGCGCGAAACCTGAACCTGACCGAGAGGCAGGTGAAGATATGGTTTCAGAATCGACGGATGAAGAACAAGAAGAACTCGC
>GCA_905340225_abd-A_HG996498.1_8600084_8600268
CGAAGGCGGGGCCGACAGACGTACACAAGGTTCCAAACGCTAGAACTAGAAAAGGAATTCCACTTCAACCACTATCTGACACGCCGACGCAGGATAGAGATCGCACACGCACTCTGCCTTACAGAGAGACAGATCAAAATCTGGTTTCAGAATCGACGCATGAAGTTAAAGAAGGAGCTTC
>GCA_905340225_Ubx_HG996498.1_8830281_8830465
AGAAGACGAGGAAGACAAACGTACACTAGATATCAAACGCTAGAGTTAGAGAAAGAGTTCCACACAAATCACTACCTCACGCGGAGGAGACGTATAGAAATGGCGCACGCTCTCTGTTTGACGGAGCGGCAAATCAAAATATGGTTCCAGAATCGAAGGATGAAATTAAAGAAAGAGATTC
>GCA_905340225_Antp_HG996498.1_9096307_9096485
AGGAAGCGGGGACGGCAAACTTATACCCGGTACCAGACGCTCGAGCTGGAGAAGGAGTTCCACTTCAACCGGTACCTGACGCGGAGGAGACGGATCGAGATCGCGCACGCGCTCTGCCTCACCGAGCGCCAGATCAAGATCTGGTTCCAGAACCGCCGCATGAAGTGGAAGAAAGAGAACA
>GCA_905340225_ftz_HG996498.1_9179697_9179875
TCAAAACGGACGAGGCAAACTTATACAAGATTTCAAACCCTGGAATTAGAAAAAGAATTTCACTTTAACAAATACTTGTCTAGAAGGCGGAGAATAGAAGTGTCTCATGCCCTGGGACTTACAGAACGACAAATTAAAATCTGGTTCCAAAACAGGAGGATGAAAGCGAAGAAAGATGGCA
>GCA_905340225_Scr_HG996498.1_9233881_9234068
ACTAAGCGTCAGAGGACGTCGTACACCCGGTACCAGACGCTCGAGTTGGAGAAGGAGTTCCACTTCAACCGGTACCTGACGCGGAGGAGACGGATCGAGATCGCGCACGCGCTCTGCCTCACCGAGCGCCAGATCAAGATCTGGTTCCAGAACCGCCGCATGAAGTGGAAGAAAGAACACA
>GCA_905340225_Dfd_HG996498.1_9294496_9294674
ATTATCCTTCTTCCACTTCATCCGCCTGTTCTGAAACCAGATTTTGATCTGCCTCTCCGATAAGACTAGAGTGTGTGCTAtctctattcttcttcttctcgtcAAATATCTGTTGTAGTGGAATTCCTTCTCGAGCTCTAGTATTTGGTGTCTCGTGTAGGCTGTGCGCTGACGCTTTGGT
>GCA_905340225_zen_HG996498.1_9358553_9358737
ACAAAACGAGCTAGGACGGCCTACACTAGCTCACAACTAGTGGAATTGGAAAatgaatttcatcaaaatcgctATCTATGCCGCCCAAGACGCATCGAGCTCGctaactatttacaactttcGGAACGACAAATCAAAATATGGTTCCAGAACAGAAGGATGAAATATAAGAAAgacaaca
>GCA_905340225_ShxD_HG996498.1_9361817_9361998
CGAAAGCGCACCGTATTCACTACCGAGCAAGTAGAAGCTCTAGAAgagatatttaaaacaaaacaatacatttcaCGAGAAGACAGACAGGACATTGTTCAGAAGCTACAACTCAACGACAAAGCTGTCAAAATATGGTTCCAAAATCGCCGCTTGAAAATCAAACGTATGtcacaagaag
>GCA_905340225_ShxC_HG996498.1_9363465_9363628
CAGAAAAGAGTACGCACAGCCTTCTCAACAGAGCAACTGCGTACCCTGGAAAGGACATACTGCCGCAACAGGTACATTGATTCTGAAAAACGTGCTGAGCTGGCGAAATCCTTGAATATCGGAGACAAATGCGTCAAAATCTGGTTCCAAAACCGGAGAATGAAGGAGAAGAAGGAATCTT
>GCA_905340225_ShxB_HG996498.1_9365819_9365997
AGAAGTGTCCTTCTTTTCCTTCATTCTGCGATTCTGGAACCAGATTTTCACAGCTCTCTCAGGAATATTCAAAGATAAGGCAACTTCTTTTCGATGAGCGTTGCCTATGTATGGAAACttcttaaattgtttttctaaaaAGTTAACTTGGTCTGTTGTAAATGCACTTCTAAATCTTTTG
>GCA_905340225_ShxA_HG996498.1_9368921_9369099
AGCGCGGTCCTTCTTTTCCTTCATGCGGCGGTTCTGGAACCATATCTTAATGGTACGTTCGTTTAAGCGCAATACCTCTGCAAGCTCAATTCTGCGGGCACGATCCAAGTAACGGGTCCTCGAATACTCTTGCTCTAACTCCATCATCTGTTGACTTGTAAACGCAGTTCTGATGCGTTTC
>GCA_905340225_Pb_HG996498.1_9460036_9460169
CCTCGGAGATTACGCACTGCTTACACAAACACGCAACTACTGGAACTGGAGAAGGAGTTTCACTTCAACAAGTACCTATGTCGGCCGAGGAGAATTGAGATCGCTGCTTCGTTAGATCTAACTGAGAGACAGGTAGGAAGacaatcattaaattataaatcatattatacctacaatagTT
>GCA_905340225_Ro_HG996498.1_9594893_9595107
GAGATGCACATTTGTTTTCCTATGCGGATCAATCTTTTGCAGTACTCTGAGAATATAATATCAGTAACAAAACtagacataatatatttcagATGTGAATTAGCATCCGCTTTATCTCTAAGTGAGACCCAAGTCAAGATTTGGTTTCAAAATCGAAGAGCAAAAGACAAAAGGATTGAAA
>GCA_905340355_Abd-B_HG996556.1_12586524_12586702
AGAGTTCTTTTTATTCTTCATACGTCTATTTTGAAACCATATTTTAACTTGCCGTtcggttaaatttaaatttcgcgcCAATTCCCACCGTTTTTGTTTGGAAACGTACGCGTTAAAGAGAAACTCTTTCTCTAACtctaaagtttgaaattttgaatatggtTTACGTTTTTTCCGCACC
>GCA_905340355_abd-A_HG996556.1_12383350_12383534
CAAttccttttttaatttcattcgtcgattttgaaaccaaatttttatttggcgCTCGGTTAGACACAAAGCGTGCGCTATTTCGATACGTCGTCTTCGCGTCAAGTAATGATTAAAATGGAAttctttttctaattctaaCGTTTGAAATCGTGTGTAAGTTTGTCTTCCTCTGCGACGA
>GCA_905340355_Ubx_HG996556.1_12140027_12140211
TATTTCTTTTTTCAGTTTCATTCTGCGATtttgaaaccaaatttttatttgtctttctGTTAAACACAACGCGTGAGCCATTTCTATCCGACGTCGCCTTGTAAGATAATGGTTCGTGTGGAATTCCTTTTCGAGTTCCAAGGTTTGATATCTTGTATACGTTTGACGACCTCTTCTACGA
>GCA_905340355_Antp_HG996556.1_11904725_11904903
attttctttcttccACTTCATACGGCGATTTTGGAACCAGATTTTGATCTGCCTCTCGGTGAGACACAAAGCATGAGCTATTTCGATACGCCGCCGCCTCGTCAGGTACCGATTAAAGTGAAATTCCTTCTCCAACTCCAGCGTTTGGTACCGAGTATACGTCTGCCTACCTCTCTTCCTT
>GCA_905340355_ftz_HG996556.1_11771662_11771840
ATTGTCTTTTTTGGCTTTCATACGGCGGTTTTGgaaccaaattttaatttgtcgtTCCGTGAGACACAAAGAGTGTGCAATTTCAATGCGGCGTCTGCGTGTTAGGTAACGATTAAAATGGAATTCTTTTTCTAATTCTAGGGTTTGAAATCGTGTGTAGGTCTGCCTGGTTCTTTTACCT
>GCA_905340355_Scr_HG996556.1_11716327_11716514
ATGTTCTTTTTTCCACTTCATACGTCGATTCTGgaaccaaattttaatttgccttTCCGTAAGACATAACGCGTGAGCAATTTCAATTCTTCTCCGCCTTGTCAGGTACCGATTGAAATGGAATTCCTTCTCCAACTCTAACGTTTGATATCGAGTGTAGGATGTTCTTTGTCGTTTCGTC
>GCA_905340355_Dfd_HG996556.1_11591475_11591653
GTTATCCTTTTTCCACTTCATTCTGCGATTCTGAAACCAGATTTTAATTTGTCTTTCTGAAAGCACTAGGGTATGCGCTATTTCTATTCGTCTTCGTCGCGTTAAATATCGATTATAGTGAAATTCCTTTTCGAGTTCTAAGATTTGGTGTCTAGTATATGCAGTTCTTTGTCTTTTTGGT
>GCA_905340355_Pb_HG996556.1_11396620_11396798
CGTCTGTCGTTTATGTTTCATACGCCGATTTTGAAACCATACCTTAACTTGTCGTTCTGTTAAATCTAACGAGGCCGCTATTTCGATCCTTCTAGGTCTACATAAATATTTGTTGAAATGAAAttctttttctaattctaaTAATTGGGTGTTCGTGTAGGCCGTCCTTAATCGACGCGGA
>GCA_905340355_lab_HG996556.1_11333143_11333321
CATCCTCTTTTTCTGTTTCATTCTTCTATTTTGGAACCAAATTTTGACTTGAGTTTCATTTAGTTGTAAAGCTGAGGCTATTTCAATGCGTCGTGCTCTTGTTAAGTACTTATTGAAATGGAATTCTTTTTCTAATTCTGTTAATTGTTTATTGGTAAAATTTGTACGTCCGGTGTTTAAA
>GCA_905340365_Abd-B_HG996531.1_6718328_6718506
GTACGAAAGAAGCGCAAACCGTATTCGAAGTATCAAACGTTGGAGTTAGAGAAGGAGTTCCTTTTCAACGCATACGTCTCGAAGCAGAAACGATGGGAACTCGCGAGGACATTGAATTTGACCGAGCGACAGGTCAAGATCTGGTTTCAAAATCGGCGTatgaagaacaagaagaatacAC
>GCA_905340365_abd-A_HG996531.1_6932749_6932933
AGGCGCCGTGGCAGACAAACGTACACGCGGTTTCAAACGTTGGAGCTCGAGAAGGAGTTCCACTTCAACCACTACCTAACGCGACGGCGGCGAATAGAAATCGCGCATGCCCTCTGTCTGACGGAAAGACAGATTAAAATCTGGTTTCAGAATCGCCGAATGAAGCTGAAAAAGGAACTGA
>GCA_905340365_Ubx_HG996531.1_7144651_7144835
CGCAGGCGCGGTCGACAGACCTACACGCGCTATCAAACGCTGGAACTGGAGAAGGAATTCCACACGAATCACTACCTCACCAGGCGGAGGCGGATCGAGATGGCACACGCGCTCTGCCTGACGGAACGGCAGATCAAGATATGGTTTCAGAATCGACGGATGAAGTTGAAGAAGGAGATAC
>GCA_905340365_Antp_HG996531.1_7340518_7340696
agaaagagaggccgACAAACGTACACCCGTTATCAAACGCTGGAGCTGGAAAAGGAGTTTCACTTCAACAGATATCTCACGAGGCGGCGACGTATCGAGATAGCGCACGCCCTTTGTCTTACGGAGAGACAGATAAAAATCTGGTTTCAGAACAGGCGGATGAAATGGAAGAAGGAGAACA
>GCA_905340365_zen_HG996531.1_7448252_7448367
tgaagataaaaaatcagCCATTTTTATACGACGTTTTCTGGATAAATATCGTgatgaataaaattctttttctaattcaaaAGTTTGAAAACGTGAATAGGCTAGTCTTGTccgtttgatttattttttggtTCCGCTGAAACAATAAAAGTTTGGATTGACGAATTACtaaattaatgta
>GCA_905340365_ftz_HG996531.1_7453367_7453545
AGTAAACGTACGAGGCAAACCTATTCACGTTTTCAAACCCTAGAATTGGAAAAGGAGTTTTATTCATCACGATATTTATCCAGGAAACGTCGTATGGAAATGGctgattttttatctttaacggaaagacaaattaaaatttgGTATCAGAATAGACGGATGAAAGCTAAGAAGGAAGGAC
>GCA_905340365_Scr_HG996531.1_7482494_7482681
ACAAAACGACAGAGGACATCTTATACGAGGTATCAAACTTTAGAGCTGGAAAAGGAGTTCCATTTCAACCGCTACCTGACGAGGCGGCGTCGCATTGAGATCGCCCATGCTCTTTGCCTGACCGAACGTCAGATCAAGATCTGGTTTCAAAACCGGCGGATGAAGTGGAAGAAAGAACACA
>GCA_905340365_Dfd_HG996531.1_7537933_7538111
CCAAAGAGGCAGAGGACCGCGTACACGCGACACCAGATCTTGGAGCTCGAAAAGGAGTTCCATTACAATCGTTATCTCACGAGAAGGCGGCGGATTGAGATAGCCCATACATTGGTACTGTCAGAGAGACAGATTAAAATTTGGTTTCAGAATCGACGAATGAAATGGAAGAAGGACAACA
>GCA_905340365_zen_HG996531.1_7584697_7584878
CGAAAACGAACCAGAACTGCATATACGAGCTTTCAGTTAGTAGAACTGGAAAAAGAGTTTCGAAAAGGACGTTATCTTTGCAGACCTCGAAGAATAGAAATGGCGgaaagtttatttttaacagAGAGACAAATCAAAATATGGTTTCAAAATCGCCGTATGAagcataaaaaagaagaga
>GCA_905340365_Pb_HG996531.1_7653312_7653499
CCAAGAAGATTGAGAACGGCTTATACAAATACGCAATTGTTAGAATTGGAAAaggaatttcatttcaataaatatctttGCCGGCCACGACGAATCGAGATAGCAGCATCGCTCGATCTGACAGAACGTCAGGTAAGAATGATAATTGTCAACTGACGCAGGAATCGTTAAAATGCGAAAT
>GCA_905340365_lab_HG996531.1_7694584_7694762
AACAATACCGGTCGTACGAACTTCACTAACAAACAACTAACCGAATTGGAGAAGGAATTCCATTTTAACAAGTACTTGACACGCGCGAGACGCATCGAAATAGCCTCGGCCCTTCAACTGAACGAGACGCAAGTGAAAATCTGGTTTCAGAATAGACGAATGAAgcagaagaagaggatga
>GCA_905220335_lab_LR999895.1_18902910_18903088
GATCCTCTTCTTCTGCTTCATCCGCCTGTTCTGGAACCATATCTTCACTTGTGTTTCATTGAGCTGTAAGGCTGATGCTATCTCTATCCTCCTCGCTCGTGTCAGATACTTGTTGAAGTGGAACTCCTTCTCTAGTTCCGTGAGTTGTTTGTTGGTGAAGTTGGTGCGGCCGGTGTTGTTC
>GCA_905220335_Abd-B_LR999895.1_8944651_8944829
CGAGTTCTTCTTGTTCTTCATCCGTCTGTTCTGGAACCATATCTTCACCTGCCTCTCTGTCAGGTTCAGGTTCCGCGCCAACTCCCACCTCTTCTGCTTCGACACGTAAGCGTTGAAGAGGAACTCTTTCTCTAGTTCGAGGGTTTGGAACTTGGAGTAAGGTTTGCGTTTTTTGCGCACA
>GCA_905220335_abd-A_LR999895.1_8654865_8655049
CAGCTCCTTCTTTAACTTCATGCGTCGATTCTGGAACCATATTTTGATCTGTCTCTCTGTGAGGCAGAGCGCGTGTGCGATCTCTATCCTGCGTCGGCGTGTCAGATAGTGGTTGAAGTGGAATTCCTTTTCTAGTTCTAGCGTTTGGAACCTTGTGTATGTCTGTCGGCCCCGCCTTCGT
>GCA_905220335_Ubx_LR999895.1_8392178_8392362
GATCTCTTTCTTTAACTTCATCCTTCGATTCTGGAACCATATTTTGATTTGTCTCTCCGTCAAACAGAGAGCGTGCGCCATTTCTATGCGTCTCCTCCGTGTGAGGTAGTGATTCGTGTGGAACTCTTTCTCTAACTCTAGTGTTTGATATCTAGTGTACGTTTGTCTTCCTCGTCTTCTC
>GCA_905220335_Antp_LR999895.1_8102064_8102242
GTTCTCCTTCTTCCACTTCATGCGGCGGTTCTGGAACCAGATCTTGATCTGGCGCTCCGTGAGGCAGAGCGCGTGCGCGATCTCGATCCGTCTCCTCCGCGTCAGGTACCGGTTGAAGTGGAACTCCTTCTCCAGCTCGAGCGTCTGGTACCGGGTGTAGGTTTGCCGACCCCGCTTCCTT
>GCA_905220335_ftz_LR999895.1_8010414_8010592
ATCTTTCTTAGCTTTCATCCTCCTATTCTGGAACCAGATCTTGATTTGTCGCTCCGTCAGTCCCAGAGCGTGTGAGACTTCTATTCTTCTCCTTCTGGATAGGTACTTGTTGAAGTGGAACTCCTTTTCCAATTCAAGGGTTTGGAATCGAGTGTATGTTTGTCTGGTCCGCTTCGAGCCT
>GCA_905220335_Scr_LR999895.1_7948396_7948583
ATGCTCCTTCTTCCACTTCATGCGGCGGTTCTGGAACCAGATCTTGATCTGGCGCTCCGTGAGGCAGAGCGCGTGCGCAATCTCGATCCGTCTCCTCCGCGTCAGGTACCGGTTGAAGTGGAACTCCTTCTCCAGCTCGAGCGTCTGGTACCGAGTGTACGACGTCCTCTGACGCTTCGTC
>GCA_905220335_Dfd_LR999895.1_7876350_7876528
CCGAAACGCCAACGCACCGCCTACACGAGACACCAAATACTAGAACTTGAGAAAGAATTCCACTACAACAGATACCTAacgcgaagaagaagaatagagaTAGCTCACACTCTAGTCTTATCCGAAAGGCAAATCAAAATCTGGTTCCAGAACAGACGGATGAAGTGGAAGAAGGACAATA
>GCA_905220335_zen_LR999895.1_7798847_7799031
atccTTCTTGTATTTCATCCGCCTGTTCTGGAACCATATTTTGATTTGTCGCTCCGAAAGTTGTAAGTAATTTGCCAGTTCGATCCGTCTTGGGCGGCAGAGGTATCGATTCTGGTGGAACTCATTTTCCAACTCAACAAGCTGTGAGCTGGTGTAGGCTGTCCGAGCTCGCTTCGTGAAT
>GCA_905220335_ShxD_LR999895.1_7794404_7794594
GTTCACGATCACTTGCCTCTCTTCTCGAGTGAcgtattgttttcttttgaagATTTCTTCTAAGCCTTCTCCTTGTTCAGTAGTGAACATGGTGCGCTTGCGCTTACGTTTGACTACAGCTTTGTAGTTTCCGTTGGATGATGGTAGAACTGCAAGAATAGAAAGAAGCAttttaaaaaat
>GCA_905220335_ShxD_LR999895.1_7784764_7784942
GTCAAACGATTCCGAAGTGCTTTCACAACGGACCAAGTGAACTACCTGGAGATGGAGTACAAGAAGTTTCCTTACATCGGAAGCGCTCATCGCCAGAAAGTAGCTTCAGCTTTGAACATCCCTGAAAGAGCTGTCAAAATCTGGTTTCAGAATCGCCggatgaaagaaaagaaagaaa
>GCA_905220335_ShxD_LR999895.1_7780074_7780264
CCTTCGATTCTGGAACCATATTTTGACAGCTTTGTCACTGAGTTGCAAGTTGTTCATGATAACTTGCCTCTCTTCTCGAGTGACGTATTTTTTCGTTTTGAAGATTTCTTCTAAGGCTTCTACTTGTTCAGTAGTGAACATGGTGCGCTTGCGCTTACGTTTTACTACAGCTTTGTAGTTG
>GCA_905220335_ShxD_LR999895.1_7774637_7774815
CCTTCGATTCTGGAACCATATTTTGACAGCTTTATCATTGATTTGCAAGTTGTTCACGATCAGTTGCCTCTCTTCTCGAGTGAcgtattgttttcttttgaagATTTCTTCTAAGGCTTCTACTTGTTCAGTAGTGAACATGGTGCGCTTGCCCTTACGTTTGACTACAGCTTTGCAGTTT
>GCA_905220335_ShxD_LR999895.1_7773486_7773664
TATTTTGACAGCTTTGTCACTGAGTTGCAAGTTGTTCACGATCACTTGCCTCTCTTCTCGAATGacgtattgttttgttttgaagatTTCTTCTAAGCCTTCTACTTTTTCAGTAGTGAATATGGTGCGATTGCGTTTACGTTTGACTACAGCTTTGTAGTTTCCGTTGGATGATTGTAGA
>GCA_905220335_ShxD_LR999895.1_7765182_7765363
CCTTCGATTCTGGAACCATATTTTGACAGCTTTGTCATTTATTTGCAAGTTGTTCACGATCACTTGCCTCTCTTCTCGAGTGAcgtattgttttcttttgacGATTTCTTTTAAGGCTTCTACTTGTTCAGTAGTAAACATGGTGCGCTTGCGCTTACGTTTGATTACAGCTTTGTAGTTT
>GCA_905220335_ShxC_LR999895.1_7762357_7762535
CGATGATGCCCTCTTCTCCTTCATTCTCCTGTTTTGAAACCAGATTTTGACACATTTGTCGCCGATTTTCAGAGCGTCGGCTAGCTCAGCACGTTCCATTGGGTTAATGTACTTATGGCGGGAGTACGTATTTTCTAAAGCCCGCAGTTGGTCTGTCGAAAAGGCAGTCCGCACCcgtttt
>GCA_905220335_ShxB_LR999895.1_7758753_7758931
GTCAAACGATTCCGAATTGCTTTCACAACTGACCAACTGAACTACCTGGAGATGGAGTACAAGAAGTTTCCTTACATCGGAAACGCTCATCGCCAGGAAGTAGCTTCAGCTTTGAACATCCCTGAAAAAGCTGTCAAAGTCTGGTTTCAGAATCGCCGGATGAAAGAAAAGAGAGAAAGTG
>GCA_905220335_ShxA_LR999895.1_7751637_7751815
CAAAAGCGTATCAGAACTGCGTTCACAAGCCAACAGATGATGGAGTTAGAACAGGAGTACGCTAGGTCCCGCTACTTGGATCGCGCTCGAAGACTTGAACTCGCAGAACTCTTGCGTCTGAACGAACGCACTATCAAGATATGGTTCCAGAATCGCCGCATGAAGGAGAAGAAAGACAAAG
>GCA_905220335_Pb_LR999895.1_7651515_7651564
TTGTATTTTCATACGTACCTGTCTCTCAGTGAGATCTAATGAAGCTGCGATTTCAATTCTTCTCGGTCGGCACAGGTACTTGTTGAAGTGAAACTCTTTCTCCAATTCCAGCAGTTGTGTGTTCGTGTAAGCAGTGCGTAGTCGTCGGGGCAGTCCATTTTCTGTAATGAAAATAATCGAA
>GCA_905220335_Ro_LR999895.1_7495860_7496023
TTCCCAAGTAAACatatgtattttgattttattaaaactaattaCCTAAATAAGAAATATCTACCTATATTGTTGATCAAGTTGGGCTTTTTCGATCCTTTTGTCTTTAGCTCTTCGGTTTTGAAACCAAATCTTGACTTGTGTTTCGCTGAGCGAAAGAGCTGATGCTAATTCACACCTG
>GCA_905333075_lab_HG995383.1_28625397_28625575
GATCCTCTTCTTTTGCTTCATCCGCCTGTTCTGGAACCATATTTTGACTTGTGTTTCATTGAGCTGTAAGGCTGATGCTATTTCTATCCTCCTCGCTCTAGTTAGATACTTGTTGAAGTGGAACTCTTTCTCCAGTTCCGTGAGTTGTTTGTTGGTGAAGTTTGTGCGGCCGGTGTTGTTG
>GCA_905333075_Abd-B_HG995383.1_12407248_12407426
CGAGTTCTTCTTGTTCTTCATCCGTCTGTTCTGAAACCATATCTTTACCTGCCTCTCTGTCAGGTTCAGGTTTCGCGCCAACTCCCACCTCTTTTGCTTCGACACGTAAGCGTTGAAGAGGAACTCTTTCTCTAGTTCGAGGGTTTGGAACTTGGAGTAGGGTTTGCGTTTTTTGCGCACA
>GCA_905333075_abd-A_HG995383.1_12052244_12052428
CAGCTCCTTCTTTAACTTCATGCGTCGATTCTGGAACCATATTTTAATCTGTCTCTCTGTGAGGCAGAGCGCGTGTGCTATCTCTATCCTGCGTCGGCGTGTAAGATAATGGTTGAAGTGGAATTCCTTTTCTAGTTCTAGCGTTTGGAACCTGGTGTACGTCTGTCGGCCCCGCCTTCGT
>GCA_905333075_Ubx_HG995383.1_11710672_11710856
GATCTCTTTCTTTAATTTCATCCTTCGATTCTGGAACCATATTTTGATTTGTCTCTCCGTCAAACAGAGAGCGTGCGCCATTTCTATGCGTCTCCTCCGCGTGAGGTAGTGATTCGTGTGGAACTCTTTCTCTAACTCTAGTGTTTGATATCTAGTGTATGTTTGTCTGCCTCGTCTTCTC
>GCA_905333075_Antp_HG995383.1_11324262_11324440
GTTCTCCTTCTTCCACTTCATGCGGCGATTCTGGAACCAGATCTTGATCTGGCGCTCCGTGAGGCACAGCGCGTGCGCGATCTCGATCCGTCTCCTCCGCGTCAGGTATCGGTTGAAGTGGAACTCTTTCTCCAGCTCGAGCGTCTGGTACCGGGTGTAGGTTTGCCGACCCCGCTTCCTT
>GCA_905333075_ftz_HG995383.1_11203356_11203534
ATCTTTCTTAGCTTTCATTCTTCTATTCTGGAACCAGATTTTGATCTGCCTCTCCGTAAGCCCCAAAGCATGTGAGACTTCTATTCTTCGTCTTCTGGATAAGTATTTGTTGAAGTGGAACTCCTTTTCCAATTCAAGGGTTTGGAATCTAGTGTAGGTTTGCCGCGTCCGCTTTGAACCT
>GCA_905333075_Scr_HG995383.1_11127782_11127969
GTGCTCCTTCTTCCACTTCATACGGCGGTTCTGGAACCAGATCTTGATCTGGCGCTCGGTGAGGCAGAGCGCGTGCGCGATCTCGATCCGTCTCCTCCGAGTCAGATACCGGTTGAAGTGGAACTCCTTCTCCAGCTCGAGCGTCTGGTACCGGGTGTACGACGTCCTCTGGCGCTTCGTC
>GCA_905333075_Dfd_HG995383.1_11034880_11035058
CCGAAGCGCCAACGCACAGCCTATACGAGACACCAAATACTAGAACTTGAAAAAGAATTCCATTACAACAGATACCTAACGCGAAGAAGAAGAATAGAGATAGCTCATACTCTAGTCTTATCCGAAAGGCAAATCAAAATCTGGTTCCAGAACAGACGGATGAAGTGGAAGAAGGACAATA
>GCA_905333075_zen_HG995383.1_10917271_10917455
atccTTCTTATACTTCATCCTTCTGTTCTGGaaccatatttttatttgtcgCTCCGAAAGCTGTAAGTAGTTAGCGAGTTCAATACGTCTCGGGCGGCAGAGGTATCGGTTTTGGTGGAACTCATTTTCTAACTCAACAAGCTGTGAGCTGGTGTAGGCAGTCCGAGCTCGCTTCGTAAAT
>GCA_905333075_ShxD_HG995383.1_10914041_10914231
CCTGCGATTCTGGAACCATATTTTGACAGCTTTGTCATTGAGTTGCAATTTGTTCACTATCTGTTGCCTGTCTTCCCGACTGACGTATTGCTTTGTTTTGAAGATGGCTTCTAAGGCTTCTACTTGTTCAGTAGTAAAGATGGTGCGCTTGCGCTTGCGTTTGACTACAGTTTTGAAGATT
>GCA_905333075_ShxC_HG995383.1_10912105_10912283
AGATGACTCCCTCTTCTCTTTCATTCTTCTGTTTTGGAACCAGATTTTGATACATTTATCGCCGATGTTCAAGGTGCTGGCGAGCTCAGCACGTTTCTCTGAATCAATGTACTTGTGACGAGAGTACGTCTTTTCTAAAGCCCGCAGTTGATCGGTCGAGAAGGCTGTCCGTACtcttttc
>GCA_905333075_ShxB_HG995383.1_10909125_10909315
CTAAAAAGATTCCGAAGTGCTTTCACAACAGACCAAGTGAACTATTTGGAGACGCAGTTCAAAAAGTTTCCTTATATCGGCAATGCTCATCGCAAGGAAGTAGCCGCAGCTTTGAACATCCCTGAAAGGGCTGTCAAAATATGGTTCCAGAATCGTCGAATGAAGGAAAAGAAAGAAATGA
>GCA_905333075_ShxA_HG995383.1_10903949_10904127
caaaaacGCATCAGAACAGCGTTCACGAGCCAACAGATGATGGAATTGGAACAGGAATACGCTAGGACCCGCTACTTAGATCGTGCTCGTAGAATTGAACTCGCAGACATGTTGAGTCTCAACGAACGTACCATCAAGATATGGTTCCAGAACCGCCGCATGAAGGAGAAGAAAGACAGAG
>GCA_905333075_Pb_HG995383.1_10778682_10778839
ttgtattttCATACGTACCTGTCTCTCAGTAAGATCTAATGAAGCTGCGATTTCAATTCTTCTCGGTCGACACAGGTACTTGTTGAAATGAAACTCTTTTTCCAATTCCAGCAGTTGTGTGTTCGTGTAAGCAGTGCGTAGTCGTCGGGGCAGTCCATTCTCTGTAATAAAAGCAATcgaa
>GCA_905333075_Ro_HG995383.1_10536035_10536132
attataccttcTGGCCCTTGCCACGTATTCGCCCCTCGCGTACTCCAGCTCTAGTCGAAGAGTCTGATGTGCTGAGAAGGTGGTGCGCTGTCGACGTGGCCGGCTCTCCTTGCGTCGTCTGCGAGCCACTGCCAAAAACAAAAGCTAATTGTCATCAATCTAGCGCACGATGTTAAAGATT
>GCA_905404095_lab_FR990044.1_993428_993606
GGCAACACCGGCCGCACCAACTTCACCAACAAGCAGCTAACGGAGCTCGAGAAGGAGTTCCACTTCAACAAGTACCTCACGCGCGCGCGCCGGATCGAGATTGCGTCCGCGCTCCAGCTCAACGAGACCCAGGTCAAGATCTGGTTCCAGAACAGACGGATGAAGCAGAAGAAGAGGATCA
>GCA_905404095_Abd-B_FR990044.1_13651501_13651679
GTGCGTAAAAAGCGCAAACCGTACTCCAAGTTCCAAACCCTGGAATTAGAAAAAGAGTTTCTGTTTAACGCGTACGTGTCGAAGCAGAAAAGATGGGAGCTCGCGCGGAATCTCAACCTCACGGAGAGACAGGTGAAGATATGGTTCCAGAACAGACGGATGAAGAACAAGAAGAACTCGC
>GCA_905404095_abd-A_FR990044.1_14005191_14005375
AGGCGGCGAGGACGGCAGACGTACACGAGATTCCAGACGCTAGAGCTAGAGAAGGAATTCCACTTCAACCACTACCTGACGCGCCGGCGCAGGATAGAGATAGCGCACGCTCTCTGTCTGACGGAGCGACAGATCAAAATATGGTTCCAGAATCGACGCATGAAATTGAAGAAGGAGCTCC
>GCA_905404095_Ubx_FR990044.1_14308236_14308420
AGAAGACGAGGCAGACAGACTTACACGCGATATCAAACGTTAGAGTTAGAAAAAGAGTTCCACACGAATCACTACCTCACGCGGAGGAGACGCATAGAGATGGCGCACGCGCTCTGTCTAACGGAGCGGCAGATCAAAATATGGTTCCAGAACCGAAGGATGAAATTAAAGAAGGAGATCC
>GCA_905404095_Antp_FR990044.1_14637248_14637426
CGAAAGCGGGGTCGTCAGACGTACACCCGGTACCAGACCCTCGAGCTGGAGAAGGAGTTCCACTTCAACCGGTACCTGACGCGGAGGAGACGAATCGAGATCGCCCACGCGCTCTGCCTCACCGAACGCCAAATCAAAATATGGTTCCAGAACCGACGCATGAAGTGGAAGAAGGAGAACA
>GCA_905404095_ftz_FR990044.1_14738588_14738766
TCAAAGAGGACACGACAAACTTATACTCGTTATCAAACCTTAGAGTTAGAAAAGGAGTTTCATTTTAACAAATACCTCACAAGAAAACGAAGAATAGAAGTATCTAATGCGTTAAGTCTTACTGAAAGGCAAATCAAAATATGGTTCCAAAATCGACGAATGAAAGCGAAAAAAGATggta
>GCA_905404095_Scr_FR990044.1_14803522_14803709
ACGAAACGCCAGCGAACATCGTACACCCGCTACCAGACCCTAGAGCTTGAGAAGgagtttcatttcaatcggtatTTGACCCGAAGGAGACGTATTGAAATCGCTCATGCGCTGTGTCTCACCGAACGTCAGATTAAAATCTGGTTCCAGAATCGTCGCATGAAATGGAAGAAGGAGCACA
>GCA_905404095_Dfd_FR990044.1_14878051_14878229
ATTATCTTTCTTCCATTTCATCCGTCTATTTTGAAACCAGATTTTTATTTGTCGTTCCGACAAGACTAGAGTGTGGGCTATTTCTATCCTTCTTCTCCTGGTTAGGTAACGATTGTAGTGGAATTCCTTCTCCAATTCTAATATTTGGTGCCTCGTGTACGCGGTCCTTTGGCGCTTAGGC
>GCA_905404095_zen_FR990044.1_14991882_14992066
ACTAAAAGAGCACGCACGGCATATACAAGCTCACAGCTAGTAGAATTGGAAAATGAATTTCACCAAAACCGTTATCTTTGCCGTCCCAGACGCATCGAATTAGCTAATTATTTACAATTGTCTGAAAGacaaataaaaatatggttTCAAAACAGAAGAATGAAGTACAAGAAggataata
>GCA_905404095_ShxC_FR990044.1_15006735_15006916
AAAAAGCGAATACGCACCGCCTTCACAACGGACCAGGTACTACTTTTAGAGAACACATTTTCAGAAAGAAAATATATAGACAAATGGACACGCAAAAAGTTAGCAAACCGTTTGAAAATCAGTGAGAAGAATGTTAAGGTTTGGTTCCAGAACCGACGCATGAAAAATAAAAGATTGTCAT
>GCA_905404095_ShxB_FR990044.1_15008991_15009169
TGATTTTCTTTCTCTTGATCGACGATTTTGGAACCAAATTTTAACAACCTTCTCAGGTTTTTTGATAATGTTCGCGATTTTGCAGAGCCTGTCGTGTTCACTGTAAGGACAAGCTTTGTATTCTTGTTCCAAATAATTCAATTGTTCAGTAGTAAAAGCAGTTCTGGACCTTTTTTCTTTG
>GCA_905404095_ShxA_FR990044.1_15018347_15018525
CGCAAGAGAGTCCGTACAGCCTTCACAACGAACCAGCTCCAGGATCTAGAAGACCAGTACAGAATCAACCGGTACCTCGAGCGCGGTACTCGGATATTCCTATCACGAAAACTTAATGTGAGCGAGAGAGTGATAAAGATATGGTTCCAGAACAGGCGGATGAAAGAGAAGAAAGATAGGT
>GCA_905404095_Pb_FR990044.1_15122303_15122439
CCGCGGCGGCTGCGAACTGCCTACACAAATACTCAACTACTGGAACTAGAAAAGGAATTTCACTTCAACAAATACTTGTGCAGACCACGAAGGATCGAGATTGCAGCATCTCTTGATCTTACAGAAAGACaggtaaataaataatgaaactAGTATAACATAACGCGTCGTAATCCTCGCC
>GCA_905404095_Ro_FR990044.1_15384449_15384633
GTCTCAGTAATAGGTTCCAGCTTCTACACCAAATGTAGACCCAAGTACGgactacggaactctaaaaaataaatttgttgttttttttacagGTGTGAACTCGCCACGGCCCTGTCACTGAGTGAAACACAAGTAAAAATATGGTTCCAAAATAGACGTGCAAAAGACAAACGAATTGAAA
>GCA_905404115_lab_FR989904.1_9553351_9553529
TATCCTCTTCTTCTGTTTCATCCGTCTATTCTGAAACCAAATCTTCACTTGGGTTTCGTTCAGTTGTAACGCGGAGGCGATCTCGATTCTCCTCGCTCTCGTTAAGTATTTGTTGAAATGGAATTCTTTTTCGAGTTCCGTGAGTTGTTTGTTGGTGAAGTTGGTGCGGCCGGTGTTGTTG
>GCA_905404115_Abd-B_FR989904.1_4360407_4360585
TGAGTTCTTCTTGTTCTTCATTCGTCTGTTCTGAAACCATATCTTCACCTGCCTCTCGGTAAGGTTCAGGTTTCTAGCCAGCTCCCATCGCTTCTGTTTTGATACGTACGCGTTGAAAAGGAACTCTTTCTCTAGTTCGAGGGTTTGGAACTTAGAGTATGGTTTACGTTTTTTGCGCACG
>GCA_905404115_abd-A_FR989904.1_4094411_4094595
CAACTCTTTCTTTAACTTCATGCGTCGATTCTGGAACCATATTTTGATCTGTCTCTCTGTGAGGCACAGCGCGTGCGCGATCTCTATCCTACGCCTGCGCGTCAGGTAGTGGTTGAAATGGAACTCCTTTTCTAGCTCTAGGGTCTGGAACCTCGTGTACGTTTGCCGCCCCCGCCTCCGT
>GCA_905404115_Ubx_FR989904.1_3874787_3874971
GATCTCCTTCTTTAACTTCATCCTTCGATTCTGGAACCATATTTTGATTTGCCGCTCTGTAAGACACAGCGCGTGCGCCATCTCTATGCGTCTCCTCCGCGTTAGGTAATGATTTGTGTGGAACTCTTTCTCTAACTCTAGCGTTTGATATCTAGTATATGTTTGTCTTCCTCGTCTTCTG
>GCA_905404115_Antp_FR989904.1_3614929_3615107
GTTCTCCTTCTTCCACTTCATGCGGCGGTTCTGGAACCAGATCTTGATCTGTCGCTCGGTGAGACAGAGCGCGTGCGCGATCTCGATTCGTCTCCTCCGCGTCAGGTACCGGTTGAAGTGGAACTCCTTCTCCAGCTCGAGCGTCTGGTACCGGGTGTACGTTTGCCGTCCCCGCTTCCTT
>GCA_905404115_ftz_FR989904.1_3538880_3539058
ATCTTTCTTTGCCTTCATCCTCCTGTTCTGAAACCAAATCTTTATCTGCCGTTCTGTTAAACCTAAAGCATGTGAAACTTCTATCCTCCTTCTTCTcgataggtatttattaaaatgaaactcCTTTTCTAACTCCAAGGTTTGGAATCGGGTATACGTCTGCCGTGTCCTTTTAGAGCCT
>GCA_905404115_Scr_FR989904.1_3478743_3478930
GTGCTCCTTCTTCCACTTCATGCGGCGGTTCTGGAACCAGATCTTGATCTGTCGCTCGGTGAGACAGAGCGCGTGCGCGATCTCGATTCGTCTCCTCCGCGTCAGGTACCGGTTGAAGTGGAACTCCTTCTCCAGCTCGAGCGTCTGGTACCGGGTGTACGATGTCCTCTGGCGTTTCGTT
>GCA_905404115_Dfd_FR989904.1_3421162_3421340
CCAAAACGCCAGCGGACCGCCTACACAAGACACCAAATACTAGAACTGGAGAAAGAGTTTCACTACAACAGATACCTaacaagaagaagaagaatagaGATAGCCCACACTCTAGTACTGTCGgagagacaaataaaaatctgGTTTCAGAACAGACGGATGAAGTGGAAGAAAGATAATA
>GCA_905404115_zen_FR989904.1_3361792_3361976
atccTTCTTGTATTTCATTCTTCTGTTCTGGaaccatattttaatttgtcgcTCCGATAACTGCAAGTAATTGGCCAGTTCGATACGCCTCGGTCTGCAAAGGTAACGATTTTGATGGAATTCATTTTCCAATTCGACAAGTTGGGAGCTGGTGTAAGCTGTGCGAGCTCTCTTGGTAAAT
>GCA_905404115_ShxD_FR989904.1_3359342_3359523
GCGACGATTTTGAAACCAAATCTTGATGGCTTTATCATTGATTTGCAATGTTTGAACTAAAACTTGTCGGTCTTCACGGGTAACGTATTGTTTTCTGCTAAAGATTTCTTCGAGTGCAGCTACTTGCTCAGTGGTGAATACGGTACGTTTGCGTTTACGTTTCACTATAGCTTTGAAGGAC
>GCA_905404115_ShxC_FR989904.1_3357412_3357584
TGACGATTCCCTCTTCTCCTTCATCCTTCTGTTCTGGAACCATATTTTGACGCACTTCTCACCGATGTTCAGGGACTTTGCGAGCTCTCTACGACCTTCCGAATCGATGTATTTGTGGCTGGAGAAGGTCTTCTCCAGTGCCCGTAACTGGTCCGTTGAGAACGCCGTGCGAGCACGTTTT
>GCA_905404115_ShxB_FR989904.1_3355022_3355212
ATTAAAAGGTTTAGAAGCGCTTTTACAACGGACCAAGTTAATTATTTGGAGCAGCAATTCAAGAAATTCCCGTACATTGGAAACGTTCATAGGAAAGAAGTAGCAATGGCCTTGAATATACCAGAGAGAGCTGTTAAAATATGGTTTCAAAATCGACGAatgaaagaaaagaaagaaaccG
>GCA_905404115_ShxA_FR989904.1_3351816_3351994
CAGAAGCGCATCAGAACAGCATTCACGAGCCAACAGATGATGGAGTTAGAACAAGAGTACGCAAGGACGAGATATCTGGACCGAGCTCGGCGCATAGAACTGGCGGACATGCTCCGCTTGAACGAGCGCACAATTAAGATATGGTTCCAGAATCGTCGCATGAAAGAGAAAAAGGACAGAG
>GCA_905404115_Pb_FR989904.1_3269557_3269723
GTAAGCTTTTACCTGTCTCTCAGTGAGGTCCAGAGAAGCGGCTATCTCGATTCGTCTCGGTCGACACAGGTACTTGTTGAAGTGGAACTCCTTCTCCAATTCCAGCAATTGTGTATTCGTGTAAGCGGTACGTAATCTTCTCGGTAGTCCAttttctgaaacaaaaaatacataagcTTAG
>GCA_905404115_Ro_FR989904.1_3135153_3135235
TACTCTTTTTGATTCGAATGAGATGATATAGAACATTTTAAGAAGTACTAAGTAATTGATCTACCTGTATTGTTGGTCGAAATGTGCCTTTTCAATCCTTTTGTCTTTGGCCCTTCGGTTCTGGAACCAGATCTTCACTTGTGTCTCACTCAGTGATAGAGCGGATGCTAGTTCACAccta
>GCA_905404135_lab_FR990024.1_17603129_17603310
GATTCGTTTCTTCTGCTTCATCCGTCTGTTCTGGAACCAGATCTTGACTTGGGTCTCGTTGAGTTGCAGGGCGGAGGCGATCTCTATCCTCCTGGCTCGGGTGAGGTACTTGTTGAAGTGGAACTCCTTCTCTAGCTCGGTGAGCTGTTTGTTGGTGAAGTTGGTGCGGCCGGTGTTGTTG
>GCA_905404135_Abd-B_FR990024.1_7034122_7034300
GGAGTTCTTTTTGTTCTTCATGCGTCTGTTCTGGAACCATATTTTCACTTGTCTCTCCGTTAAGTTTAGGTTCCGGGCGAGCTCCCATCTCTTCTGTTTGGATACGTAGGCGTTGAAGAGGAATTCTTTTTCTAGCTCGAGAGTCTGGAACTTGGAGTAGGGTTTGCGCTTTTTGCGCACC
>GCA_905404135_abd-A_FR990024.1_6696882_6697066
CAACTCCTTCTTTAATTTCATGCGTCGGTTCTGAAACCAGATTTTTATCTGTCGTTCTGTGAGACAAAGGGCGTGCGCTATCTCTATCCTACGCCGACGCGTCAGGTAGTGGTTGAAGTGAAACTCCTTCTCTAGTTCTAGCGTTTGGAACCTCGTGTAAGTCTGCCGCCCTCGCCGTCGT
>GCA_905404135_Ubx_FR990024.1_6376516_6376700
AATCTCCTTCTTTAATTTCATCCTTCGATTTTGGAACCATATTTTGATCTGCCGCTCCGTCAGACACAGTGCGTGTGCCATTTCGATGCGTCTCCTCCGCGTGAGGTAGTGATTTGTGTGGAACTCCTTTTCTAACTCTAGCGTCTGATATCGTGTGTAGGTTTGTCTCCCCCGCCTTCTT
>GCA_905404135_Antp_FR990024.1_6006037_6006215
GTTCTCCTTCTTCCACTTCATGCGACGATTCTGGAACCAGATCTTAATCTGGCGCTCGGTGAGACACAGCGCATGCGCAATCTCGATCCTCCTCCTCCGCGTCAGGTACCGGTTGAAGTGGAACTCTTTCTCCAGCTCGAGCGTCTGGTACCGCGTGTAAGTTTGCCGACCCCGCTTTCGT
>GCA_905404135_ftz_FR990024.1_5907123_5907301
GTCTTTCTTGGCTTTCATTCTCCTATTTTGGAACCAAATTTTTATTTGCCTTTCAGTCAATCCAAGCGCGTGGGATACTTCAATTCTTCGTCTTctggataaatatttattgaaatgaaattcttTTTCTAACTCCAGCGTCTGAAATCTGGTGTAAGTTTGCCTAGTTCGTTTCGATCCT
>GCA_905404135_Scr_FR990024.1_5821059_5821246
GTGTTCCTTCTTCCACTTCATGCGACGATTCTGGAACCAGATCTTAATCTGGCGCTCGGTGAGACACAGCGCATGCGCAATCTCGATCCTCCTCCTCCGCGTCAGGTACCGGTTGAAGTGGAACTCTTTCTCCAGCTCGAGCGTCTGGTACCGCGTGTATGACGTCCTCTGGCGCTTTGTT
>GCA_905404135_Dfd_FR990024.1_5736601_5736779
CCGAAGCGACAGCGGACGGCGTACACGAGACACCAAATATTAGAACTGGAAAAAGAATTTCACTACAACCGATACTTGacgagaagaagaagaatagaAATAGCGCACACTCTAGTCCTGTCCGAGAGACAAATCAAAATCTGGTTTCAAAACCGACGGATGAAGTGGAAGAAAGACAACA
>GCA_905404135_zen_FR990024.1_5615668_5615852
GTCCTTTTTATACTTCATGCGTCGATTTTGAAACCATATTTTAATTTGACGCTCGGAAAGCTGTAAGTAGTTTGCAAGTTCGATACGTCTTGGTCTGCAAAGatatcgattttgatgaaattcgTTTTCCAATTCCACTAGTTGTGAGCTTGTGTAAGCTGTTCGAGCTCTTTTAGTAAAT
>GCA_905404135_ShxD_FR990024.1_5613881_5614065
CGTAAACGGAAGAGAACTATTTTTAGTACAGAACAAATTATAGTAATGGAAGGAGTTTTTAAAAAGAGACCATACGTCAGCAAAGAGGAACGACAATTCCTTTCACAGCGTCTTAATATTACTGAAAAGGCAATTAAAATATGGTTTCAAAATCGTCGCCGAGTAACCGAAAAGAGAGAGA
>GCA_905404135_ShxC_FR990024.1_5611353_5611525
GAGTTCCTtcttttctttcattcttctATTCTGGAACCATATCTTTatgcatttttgttcaatttgtAGACATTCGGATATCTCTCTGCGTCTCTCGGCGTCGATGTATTTCGATCTTGCGAACACTTTTTCTAACACCCTTACTTGCTCTGTCGTAAACATTGTGCGGTTACGTTTCTTC
>GCA_905404135_ShxB_FR990024.1_5608535_5608713
GTAAAGAGATACAGAAGCGCATTTACTACAGGCCAAATTAACTACCTAGAGAAACAATTCGAAAAATGTCCTTACATAGGAAGCGCTACTCGAAAAGAAGTCGCCAACATCTTAAATATCTCTGAGAGGGCCATCAAAATATGGTTTCAAAATCGTCGtatgaaagaaaagaaagaattGA
>GCA_905404135_ShxA_FR990024.1_5604161_5604345
CCCAAACGAATCCGCACTGCGTTCACCAGTCAACAAATGTTGGAGCTTGAGCAGGAATATGCTAAAACTAGGTACTTGGACCGCAGTCGTCGCATTGAGCTCTCCGATATACTCCAACTGAATGAGCGTACCATCAAAATTTGGTTCCAAAATCGACGCATGAAGGAAAAGAAAGATAGAG
>GCA_905404135_Pb_FR990024.1_5473223_5473374
TACCTGTCTCTCAGTAAGGTCCAGGGAAGCAGCGATTTCGATCCTCCGCGGTCGacataagtatttattaaaatggaacTCCTTCTCTAACTCCAGCAGTTGAGTGTTCGTGTAAGCTGTTCGTAGTCTCCGCGGTAGACCATTTTCTGTAAAGAATAAATTttctactttaatttaatac
>GCA_905404135_Ro_FR990024.1_5254858_5254988
TCATATAGGTATATCGTCCCTGTGTGAAATCACCTACATTATGCATTTATTGCATTTCGTTAAAACTTACCTGTATTGTTGATCAAGTTGGGCTTTCTCGATACGCTTGTCCTTAGCTCTCCGGTTTTGAAACCAAATTTTCACTTGAGTTTCGCTCAGTGATAGCGCTGATGCCAGTTCA
>GCA_905404145_lab_FR989872.1_911841_912019
AACAACACCGGCCGCACGAATTTCACCAACAAACAACTCACAGAGTTAGAGAAAgagtttcattttaataaatatctcaCCAGAGCTAGAAGAATAGAGATAGCTTCAGCTCTACAACTTAATGAAACCCAAGTAAAGATATGGTTTCAGAATAGAAGGATGAAACAGAAGAAGCGGATTA
>GCA_905404145_Abd-B_FR989872.1_9174860_9175038
GTGCGCAAAAAGCGCAAGCCATACTCCAAGTTCCAGACTCTGGAGTTAGAGAAAGAGTTCCTGTTTAACGCTTATGTGTCGAAGCAAAAGAGGTGGGAGCTGGCGCGAAACCTCAACCTAACGGAGCGGCAAGTGAAAATATGGTTCCAGAATAGACGGATGAAGAACAAGAAGAATTCGC
>GCA_905404145_abd-A_FR989872.1_9572233_9572417
CGGAGGCGAGGGAGGCAGACTTACACGAGGTTCCAGACCCTCGAGCTGGAAAAGGAGTTCCACTTCAATCACTACCTGACTCGCCGGCGCAGGATAGAAATCGCGCATGCACTCTGCCTCACAGAGCGACAGATCAAAATCTGGTTCCAAAATCGACGCATGAAGTTAAAGAAAGAACTGC
>GCA_905404145_Ubx_FR989872.1_9916948_9917132
AGAAGACGAGGAAGACAAACGTACACAAGATATCAAACGCTAGAGTTAGAGAAAGAGTTCCACACGAATCACTACCTTACGCGGAGGAGACGCATCGAGATGGCACACGCGCTCTGTCTAACGGAgcgacaaataaaaatatggttCCAGAATCGAAGGATGAAGTTAAAGAAAGAAATTC
>GCA_905404145_Antp_FR989872.1_10310413_10310591
CGGAAGCGGGGACGGCAAACGTACACGCGGTACCAGACACTCGAGCTAGAGAAGGAGTTCCACTTCAACCGGTACCTGACGCGGAGACGAAGGATCGAGATCGCCCACGCGCTCTGTCTGACGGAGAGGCAGATCAAGATCTGGTTCCAGAACCGACGCATGAAGTGGAAGAAAGAGAACA
>GCA_905404145_ftz_FR989872.1_10417005_10417183
TCAAAAAGGACCAGACAAACATACACCAGATTCCAAACGCTTGAACTAGAAAAAGAGTTTCACTTCAACAAGTACTTGTCGAGGAGAAGAAGAATAGAAGTCTCACACGCTTTGGGTCTGACAGAAAGGCAAATCAAAATCTGGTTCCAGAACCGAAGAATGAAGGCAAAAAAAGATGGAA
>GCA_905404145_Scr_FR989872.1_10487532_10487719
ACAAAGCGTCAGAGGACGTCATATACGCGATACCAGACGCTGGAACTGGAAAAAGAGTTTCATTTCAACCGGTACCTGACGCGGAGACGGAGGATCGAGATCGCCCACGCGCTCTGTCTGACGGAGAGGCAAATCAAGATTTGGTTCCAGAACCGACGCATGAAATGGAAGAAGGAGCATA
>GCA_905404145_Dfd_FR989872.1_10563487_10563665
GTTGTCTTTCTTCCATTTCATTCGTCTGTTCTGGAaccaaatttttatttgtctCTCTGATAGGACTAGAGTGTGTGCTATTTCTATTCGTCTTCTTCTCGTCAGATATCTGTTGTAATGGAATTCTTTTTCAAGTTCTAGTATTTGGTGTCTCGTGTATGCTGTTCGCTGACGCTTCGGC
>GCA_905404145_zen_FR989872.1_10655744_10655922
acaaagaGAGCAAGAACTGCATATACGAGCTCTCAGCTCGTAGAATTGGAAAACGAGTTCCACCAAAACCGCTATTTATGCCGACCAAGACGTATAGAACTTGCTAATTACTTACAGTTATCTGAACGACAAATCAAAATATGGTTTCAAAACCGAAGAATGAAGTACAAGAAAgataata
>GCA_905404145_ShxD_FR989872.1_10659114_10659295
TCTTTTATACTTTAGTCGTCGATTTTGGAACCACACCTTTATAGACTTATCGTTCACTCGTAACTGTTGAACTAATATTTTTCTGTCATCACGTGTGATATAGGGTTTCTTCGAGAACACTTTTTCTAGCGTTTCCACTTGTTCAGTGGTGAAATTAATCCTCTTACGCTTCCGTTTCACT
>GCA_905404145_ShxC_FR989872.1_10663836_10664002
GCCAAGAGGATTAGAACGGCTTTCACTACAAAACAGTTGGAAACACTAGAGCTCGTGTACgccaaacataaatacatcaccACAGAACAGCGCCAAAAACTTTCAGTGGCTTTGAATTTAGGAGAGAGGAACATCAAAATTTGGTTTCAGAATAGAAGAATGAAAGAAAAGCGAGAATCGT
>GCA_905404145_ShxB_FR989872.1_10668405_10668595
gacttctttcttttctttcattcGTCGATTTTGGaaccatatttttattgatCTCTCACCAATTTTAATGAGGTCTGCCACTTGTTTACGTGTTTCTCTATCTATGTATTGGTTTAGTTTGAATTGTTCTTCTAAATAATGGATTTGTTCAGTAGTAAAAGCGCTTCTAAACCTTTTGGGT
>GCA_905404145_ShxA_FR989872.1_10677919_10678097
AGCCCGATCTTTCTTCTCCTTCATTCGGCGGTTTTGGAACCAGATTTTGATGGTCCTCTCATTTAGACGCAGCACGTCAGCCAGCTCGATGCGACGAGTGCGATCCAGGTACCTTGAACAAACGTATTCTTGTTCGAGGTTAAGCAATTGCTGAGTCGTGAAGGCCGTCCTGACTCGTTTT
>GCA_905404145_ShxA_FR989872.1_10680983_10681083
TACTGTTCATGAACTAACTTGCGCAGCAGACTTAGTTATCGAGGGATCCTCAATGATTCAGCCATATCACACTCCAGCCctatctttctttttctttattcggCGGTTTTGAAGccatatttttatggttttctCGTTCAGGCGCAGTATATCAGCCAGTTCAATTCGGCGAGTGCAGTCC
>GCA_905404145_Pb_FR989872.1_10805794_10805867
CGGAGAACACATGGGTTATCCTAACAGCCACTACGGGTATCACTACCACGACGGAGATTTCATTTTAACAAATATCTGTGCAGACCCAGAAGGATCGAGATCGCCGCTTCTCTCGACCTTACGGAGAGACAGGTAAAGTCGACAAAAACGAAACGTGTGTAGGTAACGGAAACAAGATCTC
>GCA_905404145_Ro_FR989872.1_10938561_10938709
GCTGTAAGGTCCGCAAACGAAGGAAAATGTTTAATGACTACCGCTCGTGTACccctttacataattttttatgaaacacTTTTACATTTTAGGTGCGAATTGGCATCAGCATTATCACTGAGCGAGACACAAGTAAAGATATGGTTCCAGAATAGAAGAGCCAAAGACAAAAGAATCGAGA
>GCA_905404155_lab_FR989928.1_19668571_19668749
TTTGATCCTCTTCTTCTGTTTCATCCGTCTATTCTGGAACCAGATCTTGACCTGGGTCTCGTTGAGTTGCAGCGCGGACGCGATCTCGATGCGGCGCGCGCGCGTGAGGTATTTGTTGAAGTGGAACTCCTTCTCTAGTTCCGTCAACTGCTTGTTGGTGAAGTTGGTCCGGCCCGTGTTG
>GCA_905404155_Abd-B_FR989928.1_12103410_12103588
CGAGTTCTTCTTGTTCTTCATCCGTCGGTTCTGGAACCATATCTTCACCTGCCGCTCCGTGAGGTTGAGGTTCCGCGCGAGCTCCCACCGCTTCTGCTTCGACACGTACGCGTTAAACAGGAACTCTTTCTCCAGTTCTAGTGTCTGGAACTTGGAGTACGGTTTGCGCTTTTTACGCACT
>GCA_905404155_abd-A_FR989928.1_11804290_11804474
GAGTTCCTTCTTCAGCTTCATGCGTCGGTTCTGGAACCATATTTTGATCTGCCGCTCCGTGAGACAGAGCGCGTGCGCTATCTCTATCCTGCGCCGGCGCGTCAGGTAGTGGTTGAAGTGGAACTCCTTCTCCAGTTCCAGCGTCTGGAATCTCGTGTACGtctgccgcccccgccgcctC
>GCA_905404155_Ubx_FR989928.1_11546877_11547061
GATCTCCTTCTTTAACTTCATCCTCCGGTTCTGGAACCATATTTTGATCTGCCGCTCCGTGAGACAGAGCGCGTGCGCCATCTCTATGCGTCTCCTTCGCGTGAGGTAGTGATTCGTGTGGAACTCTTTTTCTAACTCTAACGTTTGATATCTCGTGTAGGTCTGTCTGCCTCGTCTTCTA
>GCA_905404155_Antp_FR989928.1_11222405_11222583
GTTCTCCTTCTTCCACTTCATGCGTCGGTTCTGGAACCAGATTTTGATTTGGCGTTCGGTGAGGCAGAGGGCGTGCGCGATCTCGATTCGTCTCCTCCGCGTCAGGTACCGGTTGAAGTGGAATTCCTTCTCCAGCTCGAGGGTCTGGTACCGGGTGTACGTCTGACGACCCCGTTTCCGC
>GCA_905404155_ftz_FR989928.1_11154045_11154223
ATCTTTCTTCGCTTTCATCCGTCGGTTTTGGAACCATATTTTGATCTGTCTTTCGGTGAGACTGAGCGCGTTGGATACTTCTATTCTTCGTTTCCTTGTAAGGTATTTGTTAAAATGAAACTCCTTTTCTAGTTCCAAGGTTTGATATCGGGTATAAGTTTGTCGTGTCCTCTTTGATCCT
>GCA_905404155_Scr_FR989928.1_11077620_11077807
GTGCTCCTTCTTCCATTTCATGCGACGATTCTGGAACCAGATTTTGATCTGACGTTCGGTGAGGCACAGCGCATGAGCGATTTCGATACGTCTCCTTCGAGTCAGATACCGATTGAAATGAAACTCCTTCTCTAGTTCTAGGGTCTGGTAGCGGGTGTACGATGTTCGCTGGCGTTTCGTC
>GCA_905404155_Dfd_FR989928.1_11018915_11019093
CCGAAACGACAGAGGACTGCGTATACGAGGCACCAGATATTAGAATTGGAGAAGGAATTCCACTACAATCGGTACCTAACCAGAAGAAGAAGGATAGAAATAGCCCACACTCTAGTCTTGTCGGAACGACAAATAAAAATCTGGTTTCAAAACAGACGGATGAAGTGGAAGAAGGACAATA
>GCA_905404155_zen_FR989928.1_10949222_10949406
CTTCTTGTACTTCATTCTTCTGTTTTGaaaccatatttttatttgtctttCCGACAATTGTAAGTAGTTAGCTAATTCAATTCGCCTAGGACGACACAGGTACCTGTTTTGATGAAACTCATTTTCTAACTCCACTAGTTGTGAGCTCGTATATGCTGTGCGTGCTCTTTTAGTGAAACCC
>GCA_905404155_ShxC_FR989928.1_10942058_10942239
TAGCCTCTTGTTCTTCATGCGTCGGTTCTGGAACCAAACCTTTACATTCTTCTCGCTGATTTTTAGACGATTTGCTAGCTTCTTTCGAGTCCATTTATCAATGTATTTTctttctgaaaatgtattttctaaTAGTAGTACCTGATCCGTTGTGAAGGCAGTGCGaattcttttctttttt
>GCA_905404155_ShxB_FR989928.1_10940111_10940289
GAAAAAAGGTCCAGAACCGCTTTTACTACCGAACAGCTAAATTATTTGGAACAAGAATACAAGTCTTGCCCTTACAGTGAACATGAACGGCTGTGCAGAATCGCAAACATTATAAGAAAACCTGAAAAAGTCGTCAAAATCTGGTTTCAGAATCGTCGATCAAGAGAGAGAAAGTCAAATA
>GCA_905404155_ShxA_FR989928.1_10926235_10926413
CGACCTATCTTTCTTCTCTTTCATCCGCCTGTTCTGGAACCATATTTTTATCACCCTCTCGCTCACGTTGAGTTTCCGCGAGAGGAAGATTCGTGTGCCGCGCTCAAGGTACCGGTTGATTCTGTACTGGTCTTCTAGATCTTGTAGTTGGTTCGTGGTGAAGGCTGTGCGAACTCTCTTG
>GCA_905404155_Pb_FR989928.1_10834767_10834939
AAACAACTCAGATACCTGTCTCTCTGTCAGATCAAGAGATGCAGCTATCTCGATCCTTCTTGGTCTGCACAAATATTTGTTGAAGTGAAATTCTTTTTCTAGTTCCAATAGTTGAGTATTTGTGTAGGCAGTTCGCAGCCGCCTCGGTAGCCCGTTTTCTGAAAAGAAATTACaagttatt
>GCA_905404155_Ro_FR989928.1_10630109_10630269
gacaccGAAGTcatatttttggatttttctCATAGGAACTTCAAGGgagatatttcatatttaccTATACTGCTGGTCGAGATGCGCCTTTTCGATCCGTTTGTCTTTTGCTCGTCTGTTTTGGAACCATATTTTAACTTGGGTTTCACTCAGCGACAGAGCCGTAGCTAGTTCACATCTG
>GCA_905404175_lab_FR989959.1_770731_770912
GATCCGTTTCTTTTGTTTCATTCGTCGATTCTGAAACCAGATTTTAACTTGCGTTTCGTTCAGTTGTAGAGCGGAGGCTATTTCTATTCGCCTCGCGCGCGTAAGGTATTTGTTGAAGTGGAATTCCTTTTCAAGTTCTGTGAGCTGTTTGTTGGTGAAGTTTGTTCTGCCGGTGTTGTTC
>GCA_905404175_Abd-B_FR989959.1_7532599_7532777
GTGCGGAAAAAACGCAAGCCATATTCAAAGTTCCAGACCCTCGAGTTAGAGAAAGAGTTCCTTTTCAACGCTTACGTGTCGAAGCAAAAAAGATGGGAGCTCGCTCGCAATCTGAACCTAACCGAGAGGCAGGTTAAGATATGGTTCCAAAACAGACGAATGAAGAATAAGAAGAATTCGC
>GCA_905404175_abd-A_FR989959.1_7762891_7763075
CGGCGGAGGGGTCGACAAACATACACGAGGTTCCAGACACTAGAACTCGAAAAGGAATTCCATTTCAACCATTACTTGACTCGCAGACGCAGGATAGAGATAGCACATGCTCTATGCCTCACAGAGagacaaattaaaatatggttCCAGAATCGACGTATGAAGCTTAAGAAAGAATTAA
>GCA_905404175_Ubx_FR989959.1_7979205_7979389
AGGAGACGAGGGAGACAGACGTACACAAGATATCAAACGCTAGAATTAGAAAAGGAATTCCACACGAACCACTACCTCACGCGAAGGAGACGTATCGAAATGGCCCACGCGCTCTGTCTCACGGAGCgacaaattaaaatatggttTCAGAATCGAAGGATGAAGTTAAAGAAAGAGATAC
>GCA_905404175_Antp_FR989959.1_8241189_8241367
AGGAAGCGGGGACGGCAGACGTACACGCGATACCAGACGCTCGAGTTGGAAAAGGAGTTCCACTTCAACCGGTACCTGACGAGGAGACGACGAATCGAGATCGCGCATGCGCTCTGTCTCACTGAGAGGCAGATCAAGATCTGGTTTCAGAACCGACGCATGAAGTGGAAGAAGGAAAACA
>GCA_905404175_ftz_FR989959.1_8322936_8323114
TCTAAAAGGACAAGACAAACATACACCAGATTTCAGACACTAGAACTAGAAAAGGAATTCCACTTCAATAAGTATCTTTCAAGGCGACGCAGGATAGAAGTATCACACGCTTTAGGCTTGACAGAGAGACAAATAAAGATCTGGTTTCAAAATCGCAGGATGAAGGCGAAGAAAGATGGAA
>GCA_905404175_Scr_FR989959.1_8376653_8376840
ACAAAACGTCAGAGGACATCGTACACACGATACCAGACGCTCGAGTTGGAAAAGGAGTTCCACTTCAACCGGTACCTGACGAGGAGACGACGAATCGAGATCGCGCATGCGCTCTGTCTCACTGAGAGGCAGATCAAGATCTGGTTTCAGAACCGACGCATGAAGTGGAAGAAGGAACATA
>GCA_905404175_Dfd_FR989959.1_8438940_8439118
ATTGTCTTTCTTCCACTTCATTCGTCTGTTTTGAAACCAAATTTTGATTTGTCGTTCTGATAAGACTAGAGTGTGTGCTATCTCTATCCTTCTTCTCCTCGTTAGATAGCGATTGTAATGAAATTCTTTTTCCAATTCTAATATTTGGTGTCTAGTGTATGCTGTCCGCTGTCGTTTTGGC
>GCA_905404175_zen_FR989959.1_8510395_8510579
ACAAAAAGAGCGCGAACGGCATATACAAGTTCACAGTTAGTTGAACTTGAAAATGAATTCCACCAAAATCGTTACCTCTGTCGACCTCGCCGAATCGAATTGGCTAATTACCTACAACTATCTGAAAGGCAGATCAAGATTTGGTTTCAGAACAGGCGAATGAAATATAAGAAggataata
>GCA_905404175_ShxD_FR989959.1_8512536_8512702
CTTCTCGGACATACGTCGCCTATTTTGAAACCAAACTTTTATCGCTCTTTCGCTGACTTGTATTCTTTGCGTTAACTTCAGTCTCTCTTCACGACAAATGTAAGGTCTCACTTTGAAGATATGCTCCATGGCAATAATTTGTTCTGTACTAAACGTTGTGCGTTTTCGTTTCTTCTTTGCA
>GCA_905404175_ShxC_FR989959.1_8516248_8516393
AACAAACGCAATCGCACAGCGTACACAACAGACCAGTTACGTATATTGGAAAACACATACACTCGAGCAAAGTATATCGATACAGAACGTCGCAAAGAACTCGCAAAACAGTTAAACGTTGGTGAGAAATGTATCAAAGTATGGTTTCAAAATAGAAGAATGAAGGAAAAGAAGGAATCTT
>GCA_905404175_ShxB_FR989959.1_8518136_8518314
TTTCTTTTCTTTCATCCTCCTATTTTGAAACCAGATTTTGATTGCTCTCTCGGGTAGATTTAACGCTCTCGCTAATTCTTGACGATTGACATTTCCAATGTATGGAAACTTTTTGaattcattttctaaataatttatttgctcAGTTGTAAATGAACTCCGATACCGCCTGGATTTTTTA
>GCA_905404175_ShxA_FR989959.1_8538268_8538446
AGCTCTATCTTTCTTATCTTTCATACGCCTGTTCTGGAACCAGACTTTTATGGTCTTCTCGCTCAGGTGCAACGTTTCTGATAGTTCAATTCGTCGATTGCGGTCTAGATACCTTGTTCTTGCGTATTCAAGTTCTAACTCCATCATTTGTTGGGTCGTAAAAGCTGTACGGATGCGTTTT
>GCA_905404175_Pb_FR989959.1_8646866_8647128
CCACGAAGACTACGAACAGCTTATACAAACACTCAACTATTAGAACTAGAAAAGGAATTTCACTTCAACAAGTATCTATGCAGGCCGAGGAGAATCGAGATTGCTGCTTCTCTTGACCTTACGGAAAGACAGGTAATAAAACATCCAATTTATGCAAAATATAGCTACGGTTTTTTTGAAC
>GCA_905404175_Ro_FR989959.1_8787843_8787988
taaaatcagctaataaaataatatttgtttcttGCCACATTTATACTTAAGTGTTTTTCTCAAAATATGTTaagcttaattatattttgcagATGTGAATTAGCGTCGGCCTTATCACTCAGCGAAACACAAGTTAAAATCTGGTTTCAAAACAGAAGAGCCAAAGACAAAAGAATCGAGA
>GCA_905404265_lab_FR989992.1_1126721_1126899
AATAACACCGGCAGAACTAACTTCACCAACAAACAGCTGACTGAACTCGAAAAAGAATTTCActtcaacaaatatttaacaCGCGCTAGAAGAATAGAAATAGCGTCAGCTTTACAATTGAATGAAACCCAAGTGAAAATTTGGTTTCAAAATCGTCGAATGAAGCAAAAAAAGAGAATAA
>GCA_905404265_Abd-B_FR989992.1_10765172_10765350
GTGCGTAAAAAACGCAAACCCTATTCGAAATTCCAGACTCTCGAATTAGAGAAGGAGTTTCTTTTCAACGCTTACGTGTCGAAGCAGAAGAGATGGGAGCTGGCTCGTAACCTGAATTTAACCGAACGTCAAGTGAAGATATGGTTCCAGAATAGACGAATGAAGAACAAGAAGAATTCAC
>GCA_905404265_abd-A_FR989992.1_11017574_11017758
CGGCGACGGGGACGACAAACGTACACGAGGTTCCAAACGCTAGAACTAGAAAAGGAATTCCACTTCAATCACTACTTGACACGCCGACGCAGGATAGAAATCGCACACGCACTTTGTCTCACAGAGAGACAAATAAAGATTTGGTTTCAAAATCGACGTATGAAGTTAAAGAAGGAATTAC
>GCA_905404265_Ubx_FR989992.1_11255671_11255855
AGAAGACGGGGGAGACAAACATACACTAGATATCAAACGCTAGAGTTAGAGAAGGAGTTCCACACGAATCACTACCTCACGCGGAGGAGACGTATCGAGATGGCGCATGCTCTCTGTCTCACGGAACGACAAATCAAAATTTGGTTCCAAAATCGAAGGATGAAATTAAAGAAAGAAATAC
>GCA_905404265_Antp_FR989992.1_11509623_11509801
CGAAAGCGGGGTCGGCAAACGTATACCCGGTACCAGACGCTCGAGCTCGAGAAGGAGTTCCACTTCAACCGGTACCTGACGCGGAGGAGACGAATCGAGATCGCGCACGCGCTCTGTCTCACCGAGCGCCAGATCAAGATCTGGTTTCAGAACCGACGCATGAAGTGGAAGAAAGAGAACA
>GCA_905404265_ftz_FR989992.1_11588337_11588515
TCTAAACGGACAAGGCAAACATATACAAGATTTCAAACGCTAGAGCTGGAAAAAGAATTTCATTTCAACAAGTATCTATCGAGAAGACGAAGAATAGAAGTATCTCATGCCTTAGGACTTACTGAGAGACAAATTAAAATCTGGTTCCAGAATAGAAGAATGAAAGCAAAAAAAGATGGGA
>GCA_905404265_Scr_FR989992.1_11646566_11646753
ACAAAACGTCAGAGGACGTCGTACACTAGATATCAAACATTGGAGCTCGAGAAGGAGTTCCACTTCAACCGGTACCTGACGCGGAGGAGACGAATCGAGATCGCGCATGCGCTCTGTCTCACTGAGCGCCAGATCAAGATCTGGTTCCAGAACCGACGCATGAAGTGGAAGAAAGAACATA
>GCA_905404265_Dfd_FR989992.1_11726378_11726556
ATTGTCCTTTTTCCATTTCATTCGTCTGTTTTGGAACCAGATTTTTATTTGTCTCTCTGACAGGACTAGAGTGTGGGCTATTTCTATTCGTCTTCTCCTAGTTAGGTACCTATTGTAATGGAATTCTTTCTCCAATTCTAATATTTGGTGCCTAGTGTACGCTGTCCGCTGTCGTTTTGGT
>GCA_905404265_zen_FR989992.1_11808515_11808699
ACAAAACGAGCACGGACCGCCTATACAAGCTCACAATTAGTTGAATTGGAAAATGAATTCCATCAAAACCGTTACCTTTGCCGTCCAAGACGTATAGAATTGGCTAATTACTTGCAGCTGTCGGAACGACAAATTAAAATATGGTTTCAAAACAGACGAATGAAATACAAAAAGGATAATA
>GCA_905404265_ShxD_FR989992.1_11810248_11810429
cttttCACTTAGGCGTCGTCGATTTTGAAACCAAACTTTGATAGATCTTTCATTTACATTTAATCTATTCATTAGTTCAATTCTTTCTTCACGATGCACGTAgggcttttttttaaaaacttcctCTAGTGCAATAATTTGCTCTGTTGTAAAAATTGTACGTCTACGCTTTCTTTTTAAA
>GCA_905404265_ShxC_FR989992.1_11813527_11813699
aataagcgTAACCGAACTTCATACACAACAGAACAGCTAAGAGTTTTAGAACGTACTTTCGCtagaacaaaatatataaataccgaACATCGCAAGGAGCTCGCGGGATCTTTAAAAATTGGCGAAAAATGCATAAAGGTATGGTTTCAAAATAGAAGAATGAAAGAAAAAAGAGAATCTT
>GCA_905404265_ShxB_FR989992.1_11815527_11815705
ttctttcttttctctCATACGACGATTTTGAAACCAAATCTTTACAGCTCtttctgaaatatttaaaatatcagcaATTTCTTTGCGGTTTGCACTTCCTATATACGGGAATTTCTTGAATTcgttttctaaataatttactTGTTCTGTTGTAAATGCACTCCTAAATCGCTTTGATTTT
>GCA_905404265_ShxA_FR989992.1_11819213_11819391
AGTTTTGTCTTTCTTTTCTTTCATACGTCGATTTTGGAACCAAATCTTGATAGTTCGCTCATTTAGACTGAGTACTTCCGAAAGTTCAGCGCGTCGGCTTCGATCTAGATAGCGTGCTCTTGCATATTCATTTTCTAATTCCATCATTTGCTGACTAGTAAATGCAGTACGGATGCGTTTT
>GCA_905404265_Pb_FR989992.1_11914956_11915104
CCAAGAAGACTACGAACGGCGTACACCAACACTCAGTTGTTAGAGTTAGAAAAAGAGTTCCACTTTAACAAGTACCTATGCAGACCAAGAAGAATTGAAATCGCGGCTTCCCTGGACCTTACAGAAAGACAGGTAGGTATATAAAGAAAAAGAGTTTATCTAGAATGCACttgttatacaa
>GCA_905404265_Ro_FR989992.1_12098099_12098388
tttaattagaattttatgtgtattagaaaaattaaaaatattttacgcaaTTACCTAATAGATATTTCAAGTTAAGCATAATATCGTTGCAGATGTGAACTTGCTTCAGCATTATCTTTAAGCGAAACTCAAGTGAAAATCTGGTTTCAAAACAGAAGGGCCAAAgataaaagaattgaaa
>GCA_905404275_lab_FR990097.1_18897119_18897297
AACAACACAGGCCGCACCAACTTCACCAACAAACAACTCACAGAACTAGAAAAAGAATTCCACTTCAACAAGTACCTTACCAGAGCGAGGAGGATAGAGATCGCCTCCGCGTTGCAATTGAACGAAACTCAAGTCAAAATATGGTTCCAGAACAGACGCATGAAACAGAAGAAGCGAATCA
>GCA_905404275_Abd-B_FR990097.1_30362044_30362222
GTGCGCAAAAAACGCAAACCCTACTCCAAGTTCCAGACTCTCGAGCTAGAGAAAGAGTTCCTCTTCAACGCTTATGTCTCGAAACAGAAACGGTGGGAGCTCGCGCGGAACCTGAACCTCACGGAGAGGCAGGTCAAGATATGGTTCCAGAACCGGCGAATGAAGAACAAGAAGAATTCTC
>GCA_905404275_abd-A_FR990097.1_30691584_30691768
CGACGGCGGGGCCGGCAAACCTACACAAGGTTCCAAACGTTAGAGCTAGAGAAGGAATTCCACTTCAACCACTACCTGACGCGTCGGCGCAGGATAGAGATAGCGCACGCGCTGTGCTTGACAGAACGGCAGATCAAGATCTGGTTCCAGAACCGGCGTATGAAGCTAAAGAAGGAGCTGC
>GCA_905404275_Ubx_FR990097.1_31021129_31021313
AGAAGGCGAGGAAGACAGACCTACACGAGATATCAAACGCTAGAATTAGAGAAGGAGTTCCACACGAATCACTACCTCACGCGGAGGAGACGTATAGAAATGGCGCACGCCCTCTGTCTCACGGAGCGACAGATCAAAATATGGTTCCAAAATCGAAGGATGAAATTAAAGAAAGAGATTC
>GCA_905404275_Antp_FR990097.1_31399758_31399936
AGGAAGCGAGGACGGCAAACGTACACGCGGTATCAGACGCTCGAGCTGGAGAAGGAGTTCCACTTCAACCGGTACCTGACGCGGAGGAGACGGATCGAGATCGCGCACGCGCTCTGCCTCACGGAGCGGCAGATCAAGATCTGGTTCCAGAACCGGCGCATGAAGTGGAAGAAGGAAAACA
>GCA_905404275_ftz_FR990097.1_31511214_31511392
TCCAAGAGAACAAGGCAGACTTACACCCGGTTCCAAACATTGGAATTGGAAAAGGAGTTCCACTTCAACAAATACCTATCAAGACGGAGGAGGATAGAGGTCTCCCACGCCCTGGGGCTGACTGAAAGGCAAATCAAGATTTGGTTCCAAAACCGTAGGATGAAAGCGAAGAAAGATGGGA
>GCA_905404275_Scr_FR990097.1_31602942_31603129
ACGAAGCGTCAGAGGACGTCCTACACGCGGTATCAGACGCTCGAGCTGGAGAAAGAGTTCCACTTTAACCGGTACCTCACGCGGAGGAGACGGATAGAGATCGCGCACGCGCTCTGCCTCACGGAGCGGCAGATCAAGATCTGGTTCCAGAACCGGCGCATGAAGTGGAAGAAGGAACACA
>GCA_905404275_Dfd_FR990097.1_31700858_31701036
GTTGTCCTTCTTCCACTTCATCCGTCGGTTTTGGAACCAGATTTTGATTTGTCTTTCTGACAGGACTAGAGTGTGGGCTATTTCTATTCGTCTTCTCCGCGTGAGATATCGGTTGTAGTGGAATTCTTTTTCCAGCTCCAGGATTTGGTGTCTGGTGTAGGCTGTGCGCTGTCGCTTTGGC
>GCA_905404275_zen_FR990097.1_31827626_31827810
ACGAAGCGTGCTCGGACCGCCTACACCAGTTCTCAGTTAGTTGAGTTGGAGAACGAATTCCACCAGAACCGATACCTGTGCCGGCCGCGACGCATTGAGCTGGCGAACTATCTTCAGCTCTCCGAACGCCAGATAAAGATATGGTTCCAAAACAGGAGAATGAAATACAAGAAAGAcaaca
>GCA_905404275_ShxD_FR990097.1_31848010_31848185
CGCAAGCGCAAAAGGACCGCCTTCACCACGGAGCAGATCCTGGCGTTAGAGCAGGTGTTCAGCAAGAAACCCTACGTCAACCGCGATGAGCGACAGGTGCTAGAGCAGCAActtcaagtcagcgacaaagcCATCAAAGTGTGGTTCCAGAACCGGAGGATAAAGAACAAAAGGGAAGAAA
>GCA_905404275_ShxC_FR990097.1_31851520_31851689
CCCAAGAGAGTTCGCACCGCTTACTCCACCAATCAGCTAAATGCTTTGGAGAAGATATATTCCACCAGCAAATACATCGATGCCAAACGTCGCAAACAACTGGCCGACACCCTGAACATCGGCGACAAGGCCCTGAAAATCTGGTTCCAGAACAGAAgaatgaaagaaaagaaagataaTT
>GCA_905404275_ShxB_FR990097.1_31854395_31854576
GTCTTTTTTCTCTTTCATCCTTCTGTTCTGGAACCAGATCTTTACAGCCCGTTCTGGGATGCCGAGCGCACTGGAGACCTCCTTTCGGCGAGCGCTACCAATATATGGATACTTCCTGAATTCTGAGTCCAGGTACTTGATTTGTTCTGTTGTGAAAGCGCTCCTGAACCGCTTTGCCTTC
>GCA_905404275_ShxA_FR990097.1_31858237_31858415
GGCGCGATCCTTCTTCTCCTTCATGCGACGATTTTGGAACCAGATCTTGATGGTGCGCTCATTGAGATGTAGGATCTTGGCGAGCTCGATGCGGCGGCTGCGGTCCAGGTAGCGGGTGCGGGCGTATTCCTGCTCGAGCTCCATCATCTGCTGACTCGTGAACGCCGTGCGGATGCGCTTG
>GCA_905404275_Pb_FR990097.1_32034178_32034323
CCGCGGAGACTGCGGACGGCGTACACCAACACGCAACTCCTCGAATTGGAGAAGGAGTTCCATTTCAACAAGTACCTGTGCCGTCCGAGAAGAATCGAGATCGCGGCCTCCTTAGACCTCACCGAGAGACAGGTAAAACTTTTGATCTGATATAACATAGGTATACTCGGAATATTTCATA
>GCA_905404275_Ro_FR990097.1_32342942_32343099
AAACTGCTTCTTGCAGAATAAAGggtgatattttatgttaagcATTTTATTACCATTATGGTTGTGTTACACTTACCGTCTGTATATTTCAGATGTGAACTGGCAACGGCATTGTCATTAAGCGAGACACAGGTCAAAATCTGGTTCCAGAATAGAAGAGCAAAAGACAAAAGAATCGAAA
>GCA_905404275_ShxC_FR990097.1_34526253_34526434
TTTAAGTGATGCCGCACCGCTTTCACCCCTAAACAGTTGCAAGAACTGGAAGAAATATACACCACCAACAAATACATCGACTGAGAGCCTCGGGCGGAATTAGCAGAGCACCTGAACATCCCAGAGAAAACCTTGATGACATGGTTCAGTAAGAACAACAGAAGGAAGAAAGAGAAGCGCCAATCGG
>GCA_905404275_ShxC_FR990097.1_34530191_34530387
TCCAAGCGAATCCGCACGGCTTTCTCCGAGGAACAATTGCGAGCGCTGGAGAAAATATACACGAGCACCAAATACATCGACGGCAAGTCTCGGAAAGAACTAGCAAAGCAATTGAAGATTCCGGACAAGGCTCTTAAGATATGGTTCCAAAACAGGagaatgagagagaagaatGAATTGA
>GCA_905404285_lab_FR990077.1_1154745_1154923
AACAATACCGGTCGCACCAATTTCACCAACAAACAACTCACGGAGCTCGAGAAAGAGTTCCATTTCAACAAATATCTCACCAGAGCTAgaagaatagagatagcttcaGCACTACAACTCAACGAGACCCAAGTAAAGATATGGTTTCAGAATAGAAGGATGAAACAGAAGAAGCGGATTA
>GCA_905404285_Abd-B_FR990077.1_11603994_11604172
GTGCGCAAAAAGCGCAAGCCATACTCCAAGTTCCAGACCTTGGAGCTAGAGAAAGAGTTCCTGTTCAACGCTTACGTGTCAAAACAAAAGAGGTGGGAGCTGGCACGAAACCTCAACCTAACGGAGCGGCAAGTGAAAATATGGTTCCAGAATAGACGGATGAAGAACAAGAAGAATTCGC
>GCA_905404285_abd-A_FR990077.1_11977847_11978031
CGGAGGCGGGGGAGACAGACGTACACGAGGTTCCAAACCCTCGAGCTGGAAAAGGAGTTCCACTTCAATCACTACCTGACTCGCCGGCGCAGGATAGAAATCGCACACGCACTCTGCCTTACAGAGAGACAGATCAAAATCTGGTTCCAAAACCGACGCATGAAGTTAAAGAAAGAACTGC
>GCA_905404285_Ubx_FR990077.1_12333408_12333592
AGAAGACGAGGAAGACAAACTTACACTAGATATCAAACGCTAGAGTTAGAGAAAGAGTTCCACACGAATCACTACCTTACGCGAAGGAGACGCATCGAGATGGCACACGCGCTCTGTCTAACGGAGcgacaaataaaaatatggttCCAAAATCGAAGGATGAAGTTAAAGAAAGAAATTC
>GCA_905404285_Antp_FR990077.1_12752301_12752479
CGGAAGCGGGGAAGGCAAACGTACACGCGGTACCAGACGCTCGAGCTGGAGAAGGAGTTCCACTTCAACCGGTACCTGACGCGGAGACGGAGGATCGAAATCGCACACGCACTCTGTCTTACGGAGAGGCAGATCAAGATCTGGTTCCAGAACCGACGTATGAAGTGGAAGAAAGAGAATA
>GCA_905404285_ftz_FR990077.1_12862390_12862568
TCAAAAAGAACCAGACAAACATACACCAGATTCCAGACGCTTGAATTAGAAAAAGAGTTTCACTTCAACAAGTATTTGTCGAGAAGAAGGAGGATAGAAGTGTCACACGCTTTGGGCTTGACAGAGAGGCAAATCAAGATCTGGTTCCAAAACCGGAGAATGAAGGCGAAGAAAGACGGAA
>GCA_905404285_Scr_FR990077.1_12941751_12941938
ACAAAGCGGCAAAGGACGTCATACACGCGGTATCAGACACTAGAGCTGGAAAAGGAGTTCCACTTCAACCGATACCTGACGCGGAGACGAAGGATCGAGATCGCTCACGCACTATGTCTCACGGAGAGGCAGATCAAAATCTGGTTCCAGAACCGACGCATGAAGTGGAAGAAGGAGCACA
>GCA_905404285_Dfd_FR990077.1_13021211_13021389
GTTGTCTTTCTTCCATTTCATTCGCCTATTCTGGAACCAGATTTTTATTTGTCTCTCTGATAGGACTAGAGTGTGCGCTATttctattcttcttcttctcgTTAGATACCTGTTGTAATGGAATTCCTTCTCGAGTTCTAGTATTTGGTGTCTCGTGTATGCTGTTCGTTGGCGCTTCGGC
>GCA_905404285_zen_FR990077.1_13127039_13127217
ACAAAGAGAGCAAGGACTGCTTACACCAGCTCTCAACTTGTGGAATTGGAAAACGAGTTTCACCAAAACCGCTACCTATGCAGACCGAGACGAATCGAACTAGCTAATTACTTACAATTATCTGAACGACAAATCAAAATATGGTTTCAAAACCGAAGAATGAAATACAAGAAAGACAACA
>GCA_905404285_ShxD_FR990077.1_13132301_13132491
CGCAAAAGGACGATTTTCACCACTGAACAATTGGAAGTCTTAGAAGATGTGTACTCAAAGAAACCCTATGTAACACGTGACGAGAGGCAAATATTGGTACAACAACTACAAGTAAACGATAAATCCGTGAAAATATGGTTTCAAAACCGAAGACTGAAGAACAAAAGAGTAGATGATCAAG
>GCA_905404285_ShxC_FR990077.1_13137048_13137214
atcaagAGAAATAGAACGGCTTTTACGACAAAGCAATTACGAACATTAGAGACCTTATTCACGCAAAATAAGTACATCACTCCAGAACGCCGCCGAGAAATATCCAAGGCATTAAATTTAGGTGACAAGAGCGTCAAAATCTGGTTCCAGAATAGAAGAATGAAAGAAAAACGAGAATCAT
>GCA_905404285_ShxB_FR990077.1_13139046_13139230
attttcctttttttctttcattcgTCGATTTTGGAACCATATTTTTATCGGTCTCTCGCCAATTTTGAGAACTGATGCAACTTTTAGGCGTTGTTCTTTGTTAATGTAttggtattttttgtattgttcttCTAAATAATTCGTTTGTCCAGTTGTAAAAGCACTTCTGAATCTTTTAGGC
>GCA_905404285_ShxA_FR990077.1_13144919_13145097
AGCCCGATCTTTCTTTTCCTTCATTCTACGATTTTGAAACCAGATCTTTATCGTCCTCTCGTTCAGACGCAGTATTTCAGCCAGCTCGATCCGGCGAGTGCGGTCTAAGTACCTGGTTCTGGCATATTCTTGTTCAAGTTCCATCATCTGGTGACTTGTGAAGGCGGTTCTGATGCGTTTC
>GCA_905404285_Pb_FR990077.1_13263025_13263185
CCACGGAGACTCCGGACAGCCTACACGAACACTCAACTACTGGAACTGGAGAAGGAATTTCATTTTAACAAATATCTGTGCAGACCCCGGAGGATTGAGATCGCCGCATCACTTGACCTTACGGAGAGACAGGTAATGTTGTGGGATCAGAAAAGAACacgatttttgttttaatgaaaAG
>GCA_905404285_Ro_FR990077.1_13442570_13442682
aaatCAGtatcaattcttaggaccccaatACTGACTATAAcgctatttaatttattgcaatGATGAAATCATTAATCTCGTTTATATTTCAGGTGTGAATTGGCATCAGCATTATCACTGAGCGAGACACAAGTGAAGATATGGTTCCAGAATAGAAGAGCCAAAGACAAAAGAATCGAGA
>GCA_905404295_lab_FR990133.1_13017393_13017571
AATCCGCTTCTTCTGCTTCATCCGTCTGTTCTGGAACCAGATCTTGACTTGCGTCTCGTTTAGCTGCAGGGCGGAGGCTATCTCTATCCTCCTCGCTCTCGTGAGGTACTTGTTGAAGTGGAACTCCTTCTCGAGTTCGGTGAGCTGCTTGTTGGTGAAGTTGGTGCGGCCGGTGTTGTTC
>GCA_905404295_Abd-B_FR990133.1_5383958_5384136
AGAGTTCTTTTTGTTCTTCATACGTCTGTTCTGGAACCATATTTTCACTTGTCTCTCTGTTAGGTTTAGGTTCCGGGCGAGTTCCCATCTCTTCTGTTTGGATACGTAGGCGTTGAAGAGGAATTCTTTTTCTAGCTCGAGAGTCTGGAACTTGGAGTAAGGTTTGCGCTTTTTGCGCACC
>GCA_905404295_abd-A_FR990133.1_5097098_5097282
CAATTCCTTCTTTAATTTCATGCGTCGGTTCTGAAACCAGATTTTTATCTGTCGTTCTGTGAGACAGAGGGCGTGCGCTATCTCTATCCTACGCCGACGCGTCAGGTaatgattgaaatgaaactcCTTCTCTAGTTCTAGTGTTTGGAACCTCGTGTATGTCTGCCGCCCCCGCCGTCGT
>GCA_905404295_Ubx_FR990133.1_4831035_4831219
GATCTCCTTCTTTAACTTCATCCTTCGATTCTGGAACCAAATTTTGATCTGCCGCTCCGTGAGACACAGTGCGTGCGCCATTTCGATGCGTCTCCTCCGCGTGAGGTAGTGATTCGTGTGGAACTCCTTTTCTAACTCTAAGGTCTGATATCGTGTATAGGTTTGTCTCCCCCGCCTTCTT
>GCA_905404295_Antp_FR990133.1_4493302_4493480
GTTCTCCTTCTTCCACTTCATGCGGCGGTTCTGGAACCAGATCTTGATCTGGCGCTCGGTGAGACACAGCGCATGCGCAATCTCGATCCTCCTCCTCCGCGTCAGGTACCGGTTGAAGTGGAACTCTTTCTCCAGCTCGAGGGTCTGGTACCGCGTGTAGGTTTGCCGGCCCCGCTTTCGT
>GCA_905404295_ftz_FR990133.1_4405057_4405235
GTCTTTCTTCGCTTTCATTCTCCTATTTTGGAACCAAATTTTTATTTGCCTTTCAGTCAATCCAAGCGCGTGGGATACTTCGATTCTTCGTCTTCtggataaatatttgttgaaaTGAAACTCTTTCTCTAATTCTAGCGTCTGAAATCTGGTGTAAGTTTGCCTAGTTCGTTTAGACCCC
>GCA_905404295_Scr_FR990133.1_4338832_4339019
GTGCTCCTTCTTCCACTTCATGCGACGATTCTGGAACCAGATCTTAATCTGGCGCTCGGTGAGACACAGCGCATGCGCAATCTCGATCCTCCTCCTCCGCGTCAGGTACCGGTTGAAGTGGAATTCCTTTTCCAGCTCGAGCGTCTGGTACCGCGTGTACGATGTCCTTTGGCGCTTTGTT
>GCA_905404295_Dfd_FR990133.1_4272919_4273097
CCGAAGCGACAGCGGACGGCGTACACGAGACACCAAATATTAGAACTGGAAAAAGAATTTCACTACAACCGATACTTgacgagaagaagaagaatagaAATAGCGCACACTCTAGTCCTGTCCGAGAGACAAATTAAAATCTGGTTTCAAAATCGACGGATGAAGTGGAAGAAAGACAACA
>GCA_905404295_zen_FR990133.1_4188515_4188699
CTTTTTATATTTCATGCGTCGGTTTTGGAACCATATTTTAATTTGGCGCTCGGAAAGCTGCAAGTAGTTTGCAAGCTCGATACGTCTTGGTCTGCAAAgataccgattttgatgaaattcgTTTTCCAGTTCCACTAATTGTGAGCTTGTGTAAGCAGTTCGAGCTCTTTTAGTAAAACCC
>GCA_905404295_ShxD_FR990133.1_4186742_4186929
CGGAAGAGGACTATTTTCAGTACAGAGCAAATTATAGTAATGGAAGGAGTTTTTAAAAAAAGGCCATACGTCAGCAAAGAGGAGCAACACTTTCTTTCAAAGCGGCTTAATATTACTGAAAAAGCAATTAAAATATGGTTTCAAAATCGTCGCCGAGTAACGGAAAAGAGAGAGAGGGATC
>GCA_905404295_ShxC_FR990133.1_4183748_4183926
GAGCTCCTTCTTCTCTTTCATTCTTCTATTCTGGAAccatatttttatgcatttttgttgtatttgtaGACACTCTGAAATTTCTTTGCGTCTCTCGACGTCAATGTATTTCGATCTTGCGAACACTTTCTCCAAGACCCTTACTTGTTCTGTCGTAAACATTGTGCGGTtccgtttcttt
>GCA_905404295_ShxB_FR990133.1_4181229_4181407
GTGAAGAGATATAGAAGCGCATTTACTACaggtcaaattaattatctggaaaaacaattcgaaaaaTGTCCTTACATAGGAAGCGCTGCTCGAAAAGAAGTCGCCACTGTGTTGAATATCTCTGAGAGGGCCATCAAAATATGGTTTCAAAATCGTCGtatgaaagaaaagaaagaagtaA
>GCA_905404295_ShxA_FR990133.1_4176859_4177043
CCCAAACGAATTCGCACTGCATTCACCAGTCAACAAATGTTGGAGCTCGAGCACGAATACGCCAAGACTAGGTACTTGGACCGTAGCCGTCGCATTGAGCTGTCTGATATGCTCCAACTGAATGAGCGTACTATCAAAATTTGGTTCCAAAATCGACGCATGAAGGAGAAGAAAGACAGAG
>GCA_905404295_Pb_FR990133.1_4077798_4077937
AATATTTACCTGTCTTTCAGTAAGGTCCAGGGAGGCAGCGATTTCGATCCTCCGCGGTCgacataagtatttattaaagtgGAACTCCTTTTCCAACTCCAATAGTTGGGTGTTTGTGTAAGCTGTTCGTAGTCTTCGTGGTAGACcattttctgtaaaaaataaatttatcattagCTTT
>GCA_905404295_Ro_FR990133.1_3921875_3921963
TGAAGCCATATTACTTTACCTACATATACCTATCTTTAAAACTTATTCCTATCTTAAAAGTTACCTGTATTGTTGATCAAGTTGGGCTTTCTCGATGCGCTTGTCTTTAGCTCTTCGGTTTTGAAACCAAATTTTCACTTGGGTCTCGCTGAGTGATAGCGCTGATGCCAGTTCACATCTG
>GCA_905404315_lab_FR990154.1_7693668_7693846
GATCCTCTTCTTCTGCTTCATTCTTCTGTTTTGAAACCATATTTTAACCTGGGTCTCGTTAAGTTGCAGCGCGGACGCTATTTCGATCCTTCTGGCCCGCGTGAGGTACTTGTTAAAGTGAAACTCTTTCTCTAACTCAGTCAGTTGTTTATTGGTGAAGTTGGTGCGTCCAGTGTTGTTC
>GCA_905404315_Abd-B_FR990164.1_9456947_9457125
CGAATTCTTCTTATTCTTCATCCGTCTGTTCTGGAACCATATCTTCACCTGCCTCTCGGTGAGGTTCAGATTCCTCGCCAGTTCCCATCTCTTTTGTTTGGACACGTAAGCGTTGAAAAGGAACTCTTTCTCTAATTCAAGTGTTTGGAACTTTGAGTATGGCTTGCGTTTTTTGCGCACG
>GCA_905404315_abd-A_FR990164.1_9100012_9100196
AAGCTCTTTCTTTAACTTCATGCGGCGATTTTGGAACCAAATTTTGATTTGCCTTTCTGTAAGACAGAGCGCATGCGCAATTTCTATCCTGCGTCTGCGCGTCagataatggttaaaatggaaTTCCTTTTCTAGTTCAAGTGTCTGGAACCTTGTGTACGTCTGTCTACCACGACGTCTA
>GCA_905404315_Ubx_FR990164.1_8793859_8794043
GATCTCCTTCTTTAACTTCATCCTTCGATTTTGAAACCAAATTTTAATTTGCCGCTCCGTTAAACAAAGCGcgtgcgccatctcaatgcgtCTCCTCCGCGTTAGATAATGATTCGTGTGAAACTCCTTCTCCAACTCCAGCGTTTGATATCTTGTGTACGTCTGTCTTCCTCGCCTTCTG
>GCA_905404315_Antp_FR990164.1_8412962_8413140
ATTCTCCTTCTTCCACTTCATGCGTCTGTTCTGGAACCAGATCTTGATCTGCCTCTCTGTGAGACACAGCGCGTGAGCGATCTCAATCCGTCTCCTTCGCGTCAGGTAGCGATTGAAATGGAACTCTTTCTCCAACTCGAGCGTTTGATACCGCGTGTATGTCTGCCTTCCCCGCTTCCGT
>GCA_905404315_ftz_FR990164.1_8289952_8290130
ATCTTTTTTCGCCTTCATTCTACGGTTTTGGAACCATATCTTGATTTGTCTTTCGGTAAGACCCAAGGCATGTGAAACTTCTATTCTCCGGCGTCTTGAAAGATATTTATTGAAATGGAATTCCTTTTCTAATTCCAGTGTCTGGAACCGTGTGTATGTTTGTCTCGTTCTTTTAGATCCC
>GCA_905404315_Scr_FR990164.1_8196023_8196210
ATGTTCCTTCTTCCACTTCATGCGTCTGTTCTGGAACCAGATCTTGATCTGTCTCTCAGTGAGACACAGCGCGTGAGCGATCTCAATTCTTCTCCTTCGGGTCAAGTAGCGATTGAAATGGAACTCTTTCTCCAACTCCAGCGTCTGGTAGCGCGTATATGAAGTCCTTTGGCGTTTCGTT
>GCA_905404315_Dfd_FR990164.1_8095354_8095532
CCAAAACGACAACGAACAGCGTATACTAGACACCAAATATTAGAATTGGAAAAGGAATTTCATTACAATCGGTATCTCACCAGAAGAAGGAGAATAGAAATAGCCCACACTCTAGTCTTATCTGAGagacaaataaaaatatggtttcaGAACAGACGAATGAAGTGGAAGAAAGACAATA
>GCA_905404315_zen_FR990164.1_7960987_7961171
GTTGTCTTTCTTGTATTTCATCCGCCGATTTTGAAACCATATTTTGATCTGCCGCTCCGATAGTTGCAAATAATTAGCCAACTCGATACGACGAGGCCGACAAAGGTAACGGTTCTGGTGAAATTCATTTTCAAGTTCAACTAACTGTGAACTTGTGTATGCTGTTCTTGCTCGTTTCGTA
>GCA_905404315_ShxD_FR990164.1_7957581_7957759
GACAAGAGAAAGCGCACAGCATTTACAACTGAACAGATAATCACAATGGAGAAGATTTTCAAAACAAGACCATACATTTGTCCAGAGGAGAGAATAAATTTATCTGAAAAGTTGAAAATAAgcgaaaaatcaataaaaatatggtttcaAAATCGCCGGAGAACAACAGAGAAAAGGGATC
>GCA_905404315_ShxC_FR990164.1_7947842_7948014
TGACTCCCTCTTTTCCTTCATCCTTCTATTCTGGAACCACACTTTGACACATTTCTCACTGACGCCGAGACATTTCGCGATCTCCTTCCGACGTTCTGTATTTATGTACTTATTCtttgtatatattttctctAACGCTCGCAGTTGGTCCGTCGTGTACGCCGTTCGGTTgcgtttgttt
>GCA_905404315_ShxB_FR990164.1_7946046_7946224
TCCAGGAGATATCGAAGTGCGTTTACCACCGACCAGATAACATATTTAGAAAATCAATTCAGAAAATTTCCCTACATTGGAACTGGAAATCGTAAAGACATTGCCGACGCTTTAAATATGCCAGAAAGAGCAGTCAAAATCTGGTTTCAGAATAGACGAATGAAAGAAAAGAGATTTGGAA
>GCA_905404315_ShxA_FR990164.1_7939732_7939910
CCAAAAAGAGTTCGCACTGCTTTTACAAGTCAACAGATGATGGAATTAGAACTTGAATATACAAGGACTAGATACCTAGATCGCAATCGTCGATTGGAGCTATCTGAAAAGTTACAACTCAATGAAAgaactataaaaatatggttcCAAAACAGACGCATGAAAGATAAAAAGGACAGGG
>GCA_905404315_Pb_FR990164.1_7739057_7739232
GACACGTACCTGCCTCTCTGTAAGGTCAAGCGATGCAGCGATCTCTATTCGTCTCGGCCTACACAAGTATTTGTTGAAATGAAATTCTTTTTCTAATTCTAGTAACTGCGTGTTCGTGTAAGCTGTTCGAAGTCTGCGCGGAAGGCCATTTTCTGAAACAAATAGTAATGCAGAATAAGTA
>GCA_905404315_Ro_FR990164.1_7480180_7480298
AcgcataattttatgaaaagggATTTAAATAGTACATAACAAATAAGGGTCTTTTTAAACCCACCTGTATTGTTGGTCGAGATGTGCTTTTTCTATTCTTTTGTCCTTAGCTCTTCGATTTTGAAACCAAATCTTTACTTGTGTCTCACTCAATGATAAGGCCGAGGCCAACTCGCATCTG
>GCA_905475315_lab_FR997773.1_815025_815203
AACAACACCGGCCGAACCAACTTCACAAACAAACAACTCACAGAACTAGAGAAAGAATTCCACttcaacaaatatttaacaagagCGAGGAGAATAGAAATAGCGTCCGCCTTACAGCTCAATGAGACACAAGTCAAGATATGGTTTCAGAATCGGCGCATGAAGCAAAAGAAGAGGATCA
>GCA_905475315_Abd-B_FR997773.1_8072425_8072603
GTGCGTAAAAAACGCAAACCCTACTCAAAGTTCCAGACTCTCGAACTAGAGAAAGAGTTCCTCTTCAATGCTTACGTTTCGAAGCAGAAGAGATGGGAGTTGGCGCGAAACCTGAACCTCACAGAGAGGCAGGTGAAGATATGGTTCCAGAACCGACGGATGAAGAACAAGAAGAACTCGC
>GCA_905475315_abd-A_FR997773.1_8338806_8338990
CGAAGGCGGGGCAGACAGACATACACAAGGTTCCAAACACTAGAACTAGAAAAAGAATTCCACTTCAACCACTATCTGACACGCCGGCGCAGGATAGAGATAGCACACGCGCTCTGCCTTACAGAGAGACAGATCAAAATCTGGTTCCAGAATCGACGCATGAAGTTAAAGAAGGAGCTGA
>GCA_905475315_Ubx_FR997773.1_8580389_8580573
AGAAGACGAGGAAGACAAACGTACACTAGATATCAAACGCTAGAGTTAGAGAAAGAGTTCCACACGAATCACTACCTCACACGGAGGAGACGCATAGAAATGGCGCACGCTCTCTGTTTGACGGAGCGGCAAATCAAAATATGGTTCCAAAATCGAAGGATGAAATTAAAGAAAGAGATTC
>GCA_905475315_Antp_FR997773.1_8848789_8848967
CGGAAGCGGGGTCGGCAAACTTACACCCGGTACCAGACGCTCGAGCTGGAGAAGGAGTTCCACTTCAACCGGTACCTGACGCGGAGGAGACGGATCGAGATCGCGCATGCGCTCTGCCTCACCGAGCGCCAGATCAAGATCTGGTTCCAGAACCGCCGCATGAAGTGGAAGAAGGAGAACA
>GCA_905475315_ftz_FR997773.1_8928516_8928694
TCAAAACGAACGAGACAAACGTATACTAGATTCCAAACTCTAGAATTGGAAAAAGAATTTCACTTTAACAAATACCtatcgagaagaagaagaatagaGGTGTCTCATGCTCTCGGACTGACAGAACGACAAATCAAGATCTGGTTCCAGAACCGAAGAATGAAAGCGAAGAAAGATGGGA
>GCA_905475315_Scr_FR997773.1_8981696_8981883
ACTAAGCGTCAGAGGACGTCGTACACCCGGTACCAGACGCTCGAGCTGGAGAAGGAGTTCCACTTCAACCGGTACCTGACGCGGAGGAGACGGATCGAAATTGCGCATGCACTATGCCTCACCGAGCGCCAGATCAAGATCTGGTTCCAGAACCGCCGCATGAAGTGGAAGAAGGAGCACA
>GCA_905475315_Dfd_FR997773.1_9037423_9037601
ATTGTCCTTCTTCCACTTCATCCGCCGGTTCTGAAACCAGATTTTGATCTGCCTCTCCGATAAGACTAGAGTGTGTGCTATCtctattcttcttcttctcgttAGGTATCGGTTATAATGAAATTCCTTCTCCAGTTCTAGTATTTGGTGTCTCGTGTAGGCTGTGCGTTGTCGCTTGGGT
>GCA_905475315_zen_FR997773.1_9102942_9103126
ACGAAACGAGCTAGAACAGCTTACACCAGCTCACAGCTAGTTGAATTGGAAAAtgaatttcatcaaaatcgctACTTGTGCCGTCCAAGACGCATCGAACTCGCCAACTATTTACAACTATCGGAGCGACAAATCAAAATATGGTTCCAAAACAGAAGAATGAAGTACAAGAAAGACAACA
>GCA_905475315_ShxD_FR997773.1_9106036_9106226
CGCAAAAGAAAGCGCACCGTCTTCACTACCGAACAAGTAGAAGCTTTGGAGGAGATTttcaaaagaaaacaatacatCTCAAGAGAAGACCGACAAGATATCGTGCAACAGCTTCAAATAAACGACAAAGCTGTTAAAATATGGTTCCAAAATCGCCGACTGAAAATTAAACGAATGTCAG
>GCA_905475315_ShxC_FR997773.1_9107723_9107898
CAGAAGAGAGTACGCACAGCCTTCTCAACTGAGCAGCTCCGTACTCTAGAACGCGCATACCTCCGCCACAGGTACATCGACTCAGAGAAACGTGCTGAACTGGCCAAAACCTTGAACATTGGAGACAAATGCATCAAAATCTGGTTCCAGAACAGAAGGATGAAGGAGAAGAGAGAATCAT
>GCA_905475315_ShxB_FR997773.1_9110159_9110346
ACcatcttttttttctttcattcgCCGATTCTGGAACCAGATTTTCACGGCTCTTTCGGGAATATTTAAAGATAATGCTACTTCTTTACGATGAGCGTTTCCAATGTAAGGAAACTTTTTGAACTGTTTCTCTAAATAGTTCACTTGATCCGTTGTGAATGCACTTCTGAATCTTTTGGCT
>GCA_905475315_ShxA_FR997773.1_9113609_9113787
AGCTCTGTCCTTCTTTTCCTTCATGCGGCGGTTTTGGAACCAGATCTTGATGGTGCGCTCGTTCAAGCGTAAGATCTCTGCGAGCTCGATTCTGCGAGCCCTATCTAAGTAACGAGTCCTTGAGTATTCTTGTTCCAACTCCATCATCTGTTGGCTTGTGAATGCAGTTCTGATGCGCTTC
>GCA_905475315_Pb_FR997773.1_9193237_9193391
CCACGAAGACTACGCACTGCGTACACAAACACGCAACTGTTGGAATTGGAGAAAGAGTTTCACTTCAACAAGTACCTGTGTCGGCCGCGAAGAATTGAAATTGCTGCTTCATTAGACCTTACTGAGAGACAGGTAACCTACCAATACCAGCAAAAAATCCCTTTTTAACTTATCAGAAAAA
>GCA_905475315_Ro_FR997773.1_9332717_9332850
CCAGTTTTAGCTAATAGAGCATGCGCTACTGCTgcacttaatattttttgttatcatcacctaatttaaaaacttaatattttgttttaaaggtgTGAATTAGCATCTGCACTGTCGCTGAGTGAAACGCAAGTCAAGATATGGTTTCAAAACCGAAGAGCCAAAGACAAAAGGATTGAGA
>GCA_905475345_Abd-B_FR997671.1_5941396_5941574
GTACGAAAGAAGCGCAAACCGTATTCGAAGTATCAAACGTTGGAGTTAGAGAAGGAGTTCCTTTTCAACGCATACGTCTCGAAGCAGAAACGATGGGAACTCGCGAGGACATTGAATTTGACCGAGCGACAGGTCAAGATCTGGTTTCAAAATCGGCGTatgaagaacaagaagaatacAC
>GCA_905475345_abd-A_FR997671.1_6155430_6155614
AGGCGCCGTGGCAGACAAACGTACACGCGGTTTCAAACGTTGGAGCTCGAGAAGGAGTTCCACTTCAACCACTACCTAACGCGACGGCGGCGAATAGAAATCGCGCATGCCCTCTGTCTGACGGAAAGACAGATTAAAATCTGGTTTCAGAATCGCCGAATGAAGCTGAAAAAGGAACTGA
>GCA_905475345_Ubx_FR997671.1_6367012_6367196
CGCAGGCGCGGTCGACAGACCTACACGCGCTATCAAACGCTGGAACTGGAGAAGGAATTCCACACGAATCACTACCTCACCAGGCGGAGGCGGATCGAGATGGCACACGCGCTCTGCCTGACGGAACGGCAGATCAAGATATGGTTTCAGAATCGACGGATGAAGCTGAAGAAGGAAATAC
>GCA_905475345_Antp_FR997671.1_6562126_6562304
agaaagagaggccgACAAACGTACACCCGTTATCAAACGCTGGAGCTGGAAAAGGAGTTTCACTTCAACAGATATCTCACGAGGCGGCGACGTATCGAGATAGCGCACGCCCTTTGTCTTACGGAGAGACAGATAAAAATCTGGTTTCAGAACAGGCGGATGAAATGGAAGAAGGAGAACA
>GCA_905475345_ftz_FR997671.1_6669664_6669779
tgaaGATAAAAGATCAGCCATTTCCATACGACGTTTTCTGGACAAATATCGTGAtggataaaattctttttttaattcaagaGTTTGGAAACGTGAATAGGCTAGTTTTGTccgtttgatttattttttggtCCCGCTGAAACAATAAAAGTTTGGATTGACGAATTACTaaactaatgaa
>GCA_905475345_ftz_FR997671.1_6674770_6674948
AGTAAACGTACGAGGCAAACCTATTCGCGTTTTCAAACCCTTGaattggaaaaagaattttattcttcaCGTTATTTATCCAGAAAACGTCGTATGGAAATGGctgattttttatctttaacggaaagacaaattaaaatttgGTACCAGAATAGACGGATGAAAGCTAAGAAGGAAGGAC
>GCA_905475345_Scr_FR997671.1_6703869_6704056
ACAAAACGACAGAGGACATCTTATACGAGGTATCAAACTTTAGAGCTGGAAAAGGAGTTCCATTTCAACCGCTATCTGACGAGGCGGCGTCGCATTGAGATCGCCCATGCTCTTTGCCTGACCGAACGTCAGATCAAGATCTGGTTTCAAAACCGGCGGATGAAGTGGAAGAAAGAACACA
>GCA_905475345_Dfd_FR997671.1_6759170_6759348
CCAAAGAGGCAGAGGACCGCATACACGCGACACCAGATCCTGGAGCTCGAAAAGGAGTTCCATTACAATCGTTATCTCACGAGAAGGCGGCGGATTGAGATAGCCCATACATTGGTACTGTCAGAGAGACAGATTAAAATTTGGTTTCAGAATCGACGAATGAAATGGAAGAAGGACAACA
>GCA_905475345_zen_FR997671.1_6805864_6806045
CGAAAACGAACCAGAACTGCATATACGAGCTTTCAATTAGTAGAGCTCGAAAAAGAGTTTCGAAAAGGACGTTATCTTTGCAGACCTCGAAGAATAGAAATGGCggaaagtttatttttaacgGAGAGACAAATCAAAATATGGTTTCAAAATCGCCGTATGAagcataaaaaagaagaga
>GCA_905475345_Pb_FR997671.1_6874547_6874734
CCAAGAAGATTGAGAACGGCTTATACAAATACGCAATTGTTAGAATTGGAAAAGGAATTCcatttcaataaatatctttGCCGGCCACGACGAATCGAGATAGCAGCATCGCTCGATCTGACAGAACGTCAGGTAAGAATGATAATTGTCAACTGACGCAGGAATTGTTAAAATGCGAAAT
>GCA_905475345_lab_FR997671.1_6915768_6915946
AACAATACCGGTCGTACGAACTTCACTAACAAACAACTAACCGAATTGGAGAAGGAATTCCATTTTAACAAGTACTTGACACGCGCGAGACGCATCGAAATAGCCTCGGCCCTTCAACTAAACGAGACGCAAGTGAAAATCTGGTTTCAGAATAGACGAATGAAgcagaagaagaggatga
>GCA_905475355_lab_FR997803.1_1061182_1061360
AACAACACCGGCCGCACCAACTTCACCAACAAACAGCTCACAGAACTGGAGAAAGAGTTCCATTTCAACAAGTACCTAACGAGAGCACGAAGGATTGAGATCGCTTCTGCCCTGCAACTCAATGAGACACAAGTGAAGATATGGTTCCAGAACCGACGgatgaaacaaaagaaaaggatCA
>GCA_905475355_Abd-B_FR997803.1_12219224_12219402
GTGCGCAAAAAGCGCAAGCCATACTCGAAATTCCAGACCCTGGAATTGGAAAAAGAGTTCCTCTTCAACGCATACGTGTCAAAGCAGAAACGATgggagctggcaagaaacttgaACTTGACAGAGAGGCAGGTGAAGATATGGTTCCAGAACAGGCGGATGAAGAACAAGAAGAATTCGC
>GCA_905475355_abd-A_FR997803.1_12638173_12638357
CGAAGGCGGGGACGACAGACCTACACAAGGTTCCAGACCTTAGAGCTAGAAAAGGAATTCCATTTCAACCACTACTTGACACGCCGGCGTAGGATAGAGATCGCACACGCTCTCTGCCTGACAGAGAGGCAGATCAAAATATGGTTCCAGAACCGACGCATGAAATTAAAGAAAGAGCTGC
>GCA_905475355_Ubx_FR997803.1_12951252_12951436
AGAAGACGGGGAAGACAAACTTACACGAGATATCAAACGCTAGAGTTAGAGAAAGAATTCCACACAAACCACTATCTCACGCGGAGGAGACGCATAGAGATGGCGCACGCCCTCTGTCTCACGGAACGGCAAATCAAAATATGGTTCCAAAATCGAAGGATGAAGTTAAAGAAAGAGATCC
>GCA_905475355_Antp_FR997803.1_13390127_13390305
AGAAAACGAGGACGGCAGACCTACACCCGGTACCAGACCCTGGAGTTGGAGAAAGAGTTCCATTTCAACCGATACCTGACGCGAAGGAGAAGGATCGAGATCGCACACGCACTCTGCCTCACTGAACGTCAGATTAAGATCTGGTTCCAGAACCGTCGCATGAAATGgaagaaagaaaata
>GCA_905475355_ftz_FR997803.1_13512089_13512267
TCAAAAAGGACAAGACAGACTTATACAAGATTTCAAACACTGGAATTGGAAAAGGAATTCCATTTCAATAAATACTTATCGCGAAGACGACGTATTGAAGTTTCGCACGCTTTGGGATTGACGGAAAGACAAATAAAGATTTGGTTTCAGAACAGAAGAATGAAGGCTAAGAAAGACGGAA
>GCA_905475355_Scr_FR997803.1_13591530_13591717
ACGAAGCGCCAGAGGACATCGTATACGCGTTATCAGACACTCGAATTGGAGAAAGAGTTTCATTTCAATCGGTACCTGACACGAAGGAGAAGGATCGAGATAGCGCACGCGCTGTGCCTCACTGAGCGACAGATTAAGATCTGGTTCCAGAATCGACGCATGAAATGGAAGAAAGAGCACA
>GCA_905475355_Dfd_FR997803.1_13676348_13676526
GTTGTCCTTCTTCCATTTCATCCGCCTGTTCTGGAACCAGATTTTGATTTGTCTTTCTGATAGGACTAGGGTGTGGGCTATTTCTATCCTTCTTCGCCTTGTGAGATACCTGTTATAGTGGAATTCTTTTTCGAGTTCTAATATTTGGTGTCTTGTGTACGCTGTGCGTTGTCGTTTTGGT
>GCA_905475355_zen_FR997803.1_13796820_13797004
ACTAAAAGGGCTCGTACAGCCTACACAAGTTCACAATTAGTTGAATTAGAAAATGAATTTCACCAGAACCGTTATCTTTGCCGACCAAGGCGCATTGAACTTGCCAATTATTTGCAGTTGTCAGAAAGGCAAATCAAGATTTGGTTTCAAAATAGAAGGATGAAATACAAGAAAGataata
>GCA_905475355_ShxD_FR997803.1_13799376_13799554
ATCAAACGTAGGCGCACTAGTTTCACAACAGAGCAATTAGCAGTTTTAGAACAGTACTTCAGAAAGTGGCCTTACATTACAAGAGAACAGAGACAAGTTTTAGCAGAGAAACTGCAGCTCAATGTCAAGTCTGTCAAAGTATGGTTTCAAAATCGTCGTTCGAAAGGAAAACGAGAAGTAG
>GCA_905475355_ShxC_FR997803.1_13803309_13803490
cccaAAAGGATGCGAACAGCTTTTACAACAGAACAGCTACGTGTTCTAGAACTAACGTTTTCCCAACACAAATATATCAACAGTGAACGACGTAAAGAACTATCAGGTACACTCTGCATAGGGGAAAAGTGTATCAAGATCTGGTTCCAAAATAGAAGAATGAAACAGAAAAAGGAATCAT
>GCA_905475355_ShxB_FR997803.1_13806522_13806700
ACtagtttctttcttttctttcattCTTCTATTCTGGAACCATATTTTTACGGCCCTTTCTGGAATATTTAAAGCAATAGCAACGTCTCTGCGGTGAGTATTGCCAATATAAGGAAATTTCTTGAACTGCTTCTCCAGGTAATGTACTTGGTCAGTCGTAAAAGCACTTCGATATCGTTTC
>GCA_905475355_ShxA_FR997803.1_13811408_13811586
TGCCCTGTCTTTCTTTTCCTTCATGCGACGGTTCTGGAACCAGATTTTAATAGTACGTTCGTTCAACCGAAGGATGTCTGCGAGTTCAATACGACGAGCTCTATCCAAATACCGAGTTCTTGAATATTCTTGTTCCAACTCCATCATTTGCTGGCTTGTAAATGCTGTTCTGATGCGCTTT
>GCA_905475355_ShxB_FR997803.1_13820936_13821126
ACtagtttctttcttttctttcattCTTCTATTCTGGAACCATATTTTTACGGCCCTTTCTGGAATATTTAAAGCAATAGCAACGTCTCTGCGGTGAGTATTGCCAATATAAGGAAATTTCTTGAACTGCTTCTCCAGGTAATGTACTTGGTCAGTCGTAAAAGCACTTCGAAATCGTTTC
>GCA_905475355_ShxA_FR997803.1_13824726_13824904
TAACCTGTCTTTCTTTTCCTTCATGCGACGGTTCTGGAACCAGATTTTGATAGTACGTTCGTTCAACCGAAGAATATCTGCAAGTTCAATACGACGAGCCCTATCCAAGTACCGAGTTCTTGCATATTCTTGCTCCAAATCCATCATTTGCTGGCTTGTAAAGGCTGTTCGGATGCGCTTT
>GCA_905475355_Pb_FR997803.1_13958403_13958575
CCTAGAAGATTACGAACAGCCTACACAAATACTCAACTGCTAGAACTTGAGAAGGAGTTTCATTTCAACAAGTATCTTTGTCGACCGAGAAGGATTGAAATAGCTGCGTCATTAGACCTTACTGAAAGACAGGTGCGTTTACACAATAATCCCTTAAGAGATTTTGAAAATGATATTGTGT
>GCA_905475355_Ro_FR997803.1_14164043_14164164
cagtgggtcattgattggctgaaatgataacacTAAATTCGTTACAAAGATGACCTGAATTGTTGCATTCTGATTCGGATCTATAATTTCAGGTGTGAATTAGCCTCAGCATTATCCTTAAGCGAGACACAGGTGAAAATATGGTTCCAGAATCGGCGTGCTAAAGACAAACGAATTGAAA
>GCA_905475395_Abd-B_FR997754.1_108989384_108989562
tgaattttttttatttttcattcgacGATTTTGAAACCATATTTTCACTTGACGTtccgttaaatttaaattacgtGCCAACTCCCAACGTTTTTGTTTTGATACATATGCATTAAATAGAAACTCTTTCTCCAGCTCTAATGTTTGAAACTTGGAATATGGTTTACGTTTTTTTCGTACG
>GCA_905475395_abd-A_FR997754.1_108475756_108475940
taattcttttttcaatttcattcgTCTATTTtggaaccaaatttttatttgacgttCTGTTAGGCATAGCGCATGAGCAATTTCAATTCGTCGTCGTCTGGTTAAGTAATGGTTAAAATGGAATTCTTTTTCTAGTTCAAGTGTTTGAAAACGTGTGTATGTTTGTCTTCCTCTTCGTCTT
>GCA_905475395_Ubx_FR997754.1_107853075_107853259
aatttcttttttcaatttcattcgacgattttgaaaccaaattttaatttgacgcTCTGTTAAACATAATGCATGCGCCATTTCAATCCTTCGCCGTCGTGTAAGATAATGATTTGTGTGAAATTCTTTTTCTAGTTCGAGGGTTTGATACCTCGTGTATGTTTGTCGACCCCTTCGTCGT
>GCA_905475395_Antp_FR997754.1_107201895_107202073
attttcctttttccaTTTCATACGACGATTTTGAAACCATATTTTAATTTGTCGCTCTGTTAGACATAACGCATGTGCTATTTCGATACGTCTTCGTCGTGTTAAATACcgattaaaatgaaattctttttcCAACTCCAATGTCTGGTAACGCGTGTAGGTCTGACGTCCACGTTTTCTT
>GCA_905475395_ftz_FR997754.1_106965084_106965262
GTCTTTTTTCGCTTTCATGCGCCGATTTTGAAACCATATTTTAATTTGTCGTTCCGTTAACGATAATGTATGTGCGATTTCAATACGACGTCGTCTGGTTAAATAACGATTGAAATGAAATTCCTTTTCTAATTCCAAAGTTTGGTGTCGAGTGTATGTTTGTCGAGTACGTTTCGACGAT
>GCA_905475395_Scr_FR997754.1_106820884_106821071
GTGTTCTTTCTTCCATTTCATACGACGATTTTgaaaccatatttttatttgacgtTCTGTTAAACATAATGCATGTGCGATTTCGATACGTCGACGTCGTGTTAAATAACGATTAAAATGAAATTCCTTTTCTAATTCCAATGTTTGATATCGTGTATATGATGTTCGTTGTCGTTTTGTT
>GCA_905475395_Dfd_FR997754.1_39676384_39676562
ATTGTCTTTTTTCCATTTCATTCGACGATTTTGAAACCATATTTTTATCTGTCGTTCTGACAATACTAATGTATGGGCGATTTCAATTCGTCTTCGTCGCGTTAAATATCTATTGTAATGGAATTCTTTTTCTAATTCTAAAATTTGGTGTCTAGTATATGCGGTACGTTGTCTTTTTGGT
>GCA_905475395_zen_FR997754.1_39527405_39527583
CATACGATGATTTTGAAACCATATTTTAATTTGTCGTTCAGATAATTTTAGTTGTTCGCTAACTTCAATACGCCGTGGTCGACATAAATATGGATTTCGttgaaattcattttcaagaaataatatttgtgcgtTTGTGAATGCTGTTCGGACACGTTTCCTGTTTCctgttgttgttgta
>GCA_905475395_Pb_FR997754.1_39281122_39281264
aaaaatttttacctgaCGTTCAGTTAAATCTAACGATGCAGCTATTTCAATTCTTCTTGGTcggcataaatatttattgaaatgaaactcTTTTTCTAATTCTAATAGTTGCGTATTTGTGTAGGCAGTTCTTAATCTTCGAGGTAATCCAttttctgaaaagaaagaaagaatattttag
>GCA_905475395_lab_FR997754.1_39266534_39266712
aataatACAGGACGaacaaatttcacaaataaacaattaacagaattagaaaaagaatttcattttaataaatatttaactcgTGCACGACGTATTGAAATTGCATCAGCACTACAATTAAATGAAACCCAAGTGAAAATATGGTTTCAGAATCGTCGTATGAAACAAAAGAAACGTATGA
>GCA_905475405_lab_FR997841.1_18290722_18290903
GATTCTCTTCTTTTGTTTCATTCGTCTATTCTGAAACCAAATCTTTACTTGCGTCTCGTTCAGTTGTAGGGCAGATGCTATCTCTATCCTTCTCGCTCGTGTGAGATACTTGTTAAAATGGAATTCCTTCTCGAGTTCTGTGAGTTGTTTGTTGGTGAAGTTGGTTCTGCCGGTGTTGTTG
>GCA_905475405_Abd-B_FR997841.1_6917031_6917209
AGAGTTCTTTTTATTCTTCATTCGTCTATTCTGGAACCATATCTTTACCTGTCTTTCGGTCAAGTTCAGGTTTCGTGCTAGTTCCCACCTCTTCTGCTTTGAAACATAAGCATTGAAAAGGAACTCTTTCTCCAGTTCAAGAGTTTGGAACTTGGAGTATGgcttgcgttttttgcgtaca
>GCA_905475405_abd-A_FR997841.1_6550276_6550460
CAGCTCTTTCTTTAACTTCATGCGTCGATTTTGGAACCAGATTTTGATCTGTCTCTCTGTAAGACAAAGGGCGTGTGCGATTTCTATCCTGCGTCGACGTGTCAGGTAGTGATTGAAGTGGAATTCCTTTTCTAGTTCTAAGGTTTGGAACCTGGTGTATGTTTGCCGGCCTCGCCTTCGG
>GCA_905475405_Ubx_FR997841.1_6237951_6238135
AATCTCCTTCTTTAACTTCATCCTTCGATTCTGGAACCATATTTTGATTTGTCGTTCTGTCAAACATAGTGCATGTGCCATTTCTATGCGTCTCCTTCGCGTGAGGTAATGATTCGTGTGGAACTCTTTCTCTAACTCGAGCGTTTGATATCTAGTATACGTTTGTCTTCCTCGTCTTCTC
>GCA_905475405_Antp_FR997841.1_5887776_5887954
ATTCTCCTTCTTCCACTTCATGCGTCGGTTTTGAAACCATATTTTGATCTGGCGCTCGGTTAGACATAGTGCGTGCGCAATCTCGATCCGTCTCCTCCGCGTCAGGTACCGGTTGAAGTGAAACTCCTTCTCCAGCTCGAGGGTCTGGTACCGGGTGTACGTTTGCCGTCCCCGTTTCCTT
>GCA_905475405_ftz_FR997841.1_5786968_5787146
GTCTTTCTTTGCCTTCATTCTTCTATTTTGAAACCATATTTTGATTTGTCTTTCTGTGAGTCCTAAGGCATGCGATACCTCAATCCTACGCCTCCTGGATAAATACTTATTGAAATGAAACTCCTTTTCTAGTTCTAATGTCTGAAATCTAGTGTAAGTTTGTCTTGTTCTCTTCGAGCCT
>GCA_905475405_Scr_FR997841.1_5712315_5712502
GTGCTCCTTCTTCCATTTCATGCGGCGGTTTTGGAACCAAATCTTGATTTGGCGTTCCGTGAGGCAAAGTGCGTGTGCGATCTCAATCCGTCTCCTCCTTGTCAAATACCGATTGAAATGGAATTCCTTCTCGAGCTCCAGTGTTTGATACCGTGTGTACGATGTTCTTTGGCGCTTTGTC
>GCA_905475405_Dfd_FR997841.1_5622020_5622198
CCCAAGCGCCAACGTACAGCTTACACGCGACACCAAATACTAGAACTGGAGAAGGAATTCCACTACAACAGGTACCTtacaagaagaagaagaatagaaATAGCTCACACTCTAGTCTTGTCGGAAAGACAGATTAAAATCTGGTTTCAGAACAGACGGATGAAGTGGAAGAAGGACAATA
>GCA_905475405_zen_FR997841.1_5531180_5531364
GTTGTCTTTTTTGTACTTCATACGTCTATTTTGAAACCATATTTTTATCTGGCGTTCTGATAGTTGTAAGTAATTGGCGAGCTCGATGCGTCTAGGACGACAAAGATAGCGGTTTTGATGGAACTCATTTTCTAGTTCAACAAGCTGTGAACTGGTGTATGCTGTTCGAGCTCGTTTTGTG
>GCA_905475405_ShxD_FR997841.1_5527158_5527336
aattttcttttctttcagtCGTCGGTTTTGGAACCAAGTTTTGACGGATTTATCATTGATATTAAGGCGTGCAACGATTACACTTCTTTCTTGAGTTGTGatgtattttttatctttaaatatttcttCTAATGCAGTCACTTGCTCCGTTGTAAAATTTGTTCGCTTGCGTTTGCGTTTT
>GCA_905475405_ShxC_FR997841.1_5522999_5523171
TTCTTCTCTCTTTTCTTTCATCCTTCGATTTTGAAACCATACTTTAATACACTTATCATCAATATTCAAAGATTCTGATAGTTCTCTTCTGGTTACAGGGTTGACGTATTTGAAGCGAGAAAATGTGCTTTCTAGTACACGAATTTGTTCTGTTGTGAAGGCCGTGCGCGAGCGCTTTTTT
>GCA_905475405_ShxB_FR997841.1_5519722_5519909
ACGAAGAGGTTCCGAAGCGCATTTACAACTGACCAAGTGAACTATTTAGAATCGCAATTCAAAAAGTCTCCCTATGTTGGTGTTCCTCAACGGAAAGAAATAGCCGATGTTTTGAAAATTTCCGAGAGAGCCATCAAAATATGGTTTCAAAACAGAAGaatgaaagaaaagaaagaaactg
>GCA_905475405_ShxA_FR997841.1_5507434_5507606
AGAAAACGCGTGAGGACAGCATTTACAACTGAGCAAATACTGGAGTTGGAAAAAGAGTACAGAAGAACACGGTATTTGGAACGAGCACGTCGTTTACAACTAGCTAATGGCCTACGTATAAATGAAAGGACAATTAAAATTTGGTTTCAAAATCGTCGTATGAAGGATAAAAAAGACAAAG
>GCA_905475405_ShxA_FR997841.1_5504523_5504710
CAAAAACGAAACAGAACTGCGTTCACAACACAGCAAATGGTGGAGTTAGAACAGGAGTACGCAAGATCACGCTACTTGGACCGAGCGCGTCGCATTGAACTAGCTAGTGTGATGCGACTCAACGAAAGGACCATTAAAATTTGGTTTCAAAATCGTCGCATGAAGGAGAAAAAAGACAACG
>GCA_905475405_ShxA_FR997841.1_5497023_5497207
AGCTTTATCCTTTTTCTCCTTCATACGGCGATTTTGGAACCATATTTTTATAGTTCTCTCATTTATACGCAGAACGTTAGCCAGTTCCAAGCGACGTGGTCTATCCAAATAGCGTGATATAACGTACTCATTTTCTAGTTCCTGTATTTGCTGAGTTGTAAATGCCGTCCTGACTCGTTTC
>GCA_905475405_ShxA_FR997841.1_5493234_5493412
ccaaaacGTGTCAGGACTGCATTCACAACTCAACAAATGGTAGACCTGGAACAGGAATATTCAAGGAATCGCTATTTGGACCGAACTCGTCGAATTGAGCTGGCTAGTGTTTTACGTCTGAATGAAAGGACCATAAAAATTTGGTTTCAAAACCGTCGCATGAAGGAGAAAAAGGATAAGT
>GCA_905475405_Pb_FR997841.1_5367359_5367462
TACCTGTCTCTCAGTAAGGTCTAACGATGCTGCAATTTCAATTCTTCTTGGTCGGCAAAGATACTTGTTGAAATGGAATTCTTTTTCCAGTTCCAGCAATTGAGTATTCGTGTAAGCGGTGCGTAGCCTTCGAGGGAGTCCGTTTTCTGTAATGCAAATAATATAAGTTATTAACAAATTA
>GCA_905475405_Ro_FR997841.1_5173290_5173630
TTTCCCTCCCAGGTGGAAAGCGGTTCTTCCACGTAggacttttaattaaaaaatgtaaaccaaCCTGTATTGCTGATCAAGTTGTGCTTTCTCTATCCTTTTGTCTTTAGCTCTCCGATTTTGAAACCATATCTTCACTTGTGTTTCACTAAGAGACAACGCTGACGCCAATTcacatcta
>GCA_905475445_lab_FR997733.1_20800271_20800449
GATCCTCTTCTTCTGCTTCATCCGCCTGTTCTGGAACCATATCTTGACTTGGGTTTCATTGAGCTGCAAGGCGGATGCTATTTCTATTCTCCTTGCTCGTGTTAGGTACTTGTTGAAGTGGAACTCCTTCTCTAGTTCTGTGAGTTGTTTGTTGGTGAAGTTGGTGCGGCCGGTGTTGTTC
>GCA_905475445_Abd-B_FR997733.1_8852913_8853091
CGAGTTCTTCTTGTTCTTCATCCGCCTGTTCTGGAACCATATCTTCACCTGCCTCTCTGTTAGGTTCAAGTTCCGCGCCAACTCCCACCTCTTTTGCTTCGACACGTAAGCATTGAAGAGGAACTCTTTCTCTAGTTCGAGGGTTTGGAACTTGGAGTAAGGTTTGCGCTTTTTGCGCACA
>GCA_905475445_abd-A_FR997733.1_8536627_8536811
CAGCTCTTTCTTTAACTTCATGCGTCGATTCTGGAACCATATTTTGATCTGTCTCTCTGTGAGGCAGAGTGCGTGTGCTATCTCTATCCTGCGTCGGCGTGTCAGATAGTGGTTGAAGTGAAATTCCTTTTCTAGTTCTAGTGTTTGGAACCTCGTGTATGTCTGTCGGCCCCGCCTCCGT
>GCA_905475445_Ubx_FR997733.1_8246354_8246538
AATCTCTTTCTTTAACTTCATCCTTCGATTCTGGAACCATATTTTGATTTGTCTCTCCGTCAAACAGAGAGCGTGCGCCATTTCTATGCGTCTCCTCCGTGTGAGGTAGTGATTCGTGTGGAACTCTTTCTCTAACTCTAGTGTTTGATATCTAGTGTACGTTTGTCTTCCTCGTCTTCTC
>GCA_905475445_Antp_FR997733.1_7922771_7922949
GTTCTCCTTCTTCCACTTCATGCGGCGGTTCTGGAACCAGATCTTGATCTGGCGCTCGGTGAGGCAGAGCGCGTGCGCGATCTCGATCCGTCTCCTCCGCGTCAGGTACCGGTTGAAGTGGAACTCCTTCTCCAGCTCGAGCGTCTGGTACCGGGTGTAGGTTTGCCGACCCCGCTTCCTT
>GCA_905475445_ftz_FR997733.1_7824843_7825021
ATCTTTCTTAGCTTTCATTCTCCTATTCTGGAACCAGATTTTGATCTGCCTCTCCGTCAGCCCCAGAGCGTGAGAAACTtctattcttcttcttctgGATAGGTACTTGTTGAAATGGAACTCCTTTTCCAATTCAAGGGTTTGGAATCGGGTGTAGGTTTGTCGGGTCCGTTTCGAGCCT
>GCA_905475445_Scr_FR997733.1_7752382_7752569
GTGTTCCTTCTTCCATTTCATGCGGCGGTTCTGGAACCAGATCTTGATCTGGCGCTCGGTGAGGCAGAGCGCGTGCGCGATCTCGATCCGTCTCCTCCGCGTCAGGTACCGGTTGAAGTGGAACTCCTTCTCCAGCTCGAGCGTCTGGTACCGAGTGTACGACGTCCTCTGACGCTTCGTT
>GCA_905475445_Dfd_FR997733.1_7679923_7680101
CCGAAACGCCAACGCACAGCCTACACAAGACACCAAATACTAGAACTTGAGAAAGAATTTCATTACAACAGATACCTAACGCGAAGAAGAAGAATAGAGATAGCGCACACTCTAGTCTTATCCGAGAGGCAAATCAAAATCTGGTTCCAGAACAGGCGGATGAAGTGGAAGAAGGACAATA
>GCA_905475445_zen_FR997733.1_7592644_7592828
CTTCTTATACTTCATCCTTCTGTTCTGGAACCATATTTTGATTTGTCGCTCCGAAAGTTGTAAGTAGTTAGCAAGTTCGATACGTCTCGGGCGGCAAAGGTATCGATTCTGGTGGAACTCATTTTCCAACTCTACAAGCTGTGAGCTGGTGTATGCTGTCCGAGCTCGCTTTGTAAATCCC
>GCA_905475445_ShxD_FR997733.1_7582441_7582622
CTTCTTGATTTTCAACCTTCGATTTTGGAACCATATTTTTACAGTTTTGTCATTGATTTGTAAGTGATTCACGATTTGTTGCCTTTCTTCGCGACTGacgtattgttttgttttgaagatTTCTTCTAGAGCTTCTACTTGTTCAGTAGTGAAGATTGTGCGCTTGCGTTTACGTTTGACT
>GCA_905475445_ShxC_FR997733.1_7579901_7580079
CGATGATTCTCTCTTCTCCTTCATTCTCCTGTTTTGGAACCAGATTTTGATACATTTGTCGCCGATTTTCAAATAGTTGGAGAGCTCAGCACGTTTTTCCGAGTCAATGTACTTGTGGCGGGAGTACGTTCTTTCTAAAACACGTAGTTGGTCTGTCGAAAAGGCAGTCCGCACccgtttt
>GCA_905475445_ShxB_FR997733.1_7577079_7577266
GTCAAAAGATTCCGAAGTGCTTTCACAACGGATCAGGTGAATTATCTGGAGAAACAGTTCAAGAAATTTCCGTACATAGGAAATGCTCATCGCAAGGAAGTAGCTTCTGCTCTGAACATCCCTGAAAGAGCTGTCAAGATCTGGTTTCAGAATCGTCGGATGaaggaaaagaaagaaagtg
>GCA_905475445_ShxA_FR997733.1_7572127_7572305
caaaagcgTATCAGAACTGCGTTCACAAGCCAACAGATGATGGAGTTAGAACAAGAGTACGCAAGAACACGTTACTTGGATCGCGCTCGAAGGATTGAACTCGCAGATCTGTTACGTCTGAACGAACGCACGATTAAGATATGGTTTCAGAATCGCCGCATGAAGGAGAAGAAAGACAGAG
>GCA_905475445_Pb_FR997733.1_7460428_7460585
aCGTACCTGTCTCTCAGTAAGGTCTAATGAAGCAGCGATCTCAATTCTTCTCGGTCGGCACAGGTACTTGTTGAAGTGAAACTCTTTCTCCAATTCCAACAGTTGTGTGTTCGTGTAAGCAGTGCGAAGCCGTCGGGGCAGACCATTCTctgtaatgaaaataaaacagaacttaATAATT
>GCA_905475445_Ro_FR997733.1_7253434_7253522
tgaaactagcttttgtacaaaaaaactttaatagaAACGGGTACCTATTTAGCTAAAAACGTACCTATATTGTTGATCAAGTTGGGCTTTTTCGATTCTTTTGTCTTTAGCTCTTCGATTTTGAAACCAAATCTTGACTTGTGTTTCGCTGAGCGAAAGAGCTGATGCTAATTCACACCTG
>GCA_907165205_Abd-B_OU015580.1_27715444_27715622
GGAGTTCTTCTTGTTCTTCATCCTCCTGTTCTGGAACCAGATCTTCACCTGCCTCTCGGTCAGGTTGAGGTTCCTCGCCAGCTCCCAGCGTTTCTGCTTGGAGACGTACGCGTTGAAGAGGAACTCCTTCTCCAGCTCTAACGTCTGGAACTTGGAGTAGggcttgcgtttttttcgaacC
>GCA_907165205_abd-A_OU015580.1_27388407_27388591
AAGTTCCTTCTTCAGTTTCATCCTCCTGTTTTGGAACCATATCTTTATCTGTCTCTCCGTCAGACAGAGAGCGTGGGCTATCTCGATCCTTCTCCTTCGCGTTAGGTAATGATTGAAGTGAAACTCCTTTTCAAGCTCCAACGTTTGAAACCTGGTGTAAGTCTGACGACCCCTTCTCCTT
>GCA_907165205_Ubx_OU015580.1_27025350_27025534
TATTTCCTTCTTCAGTTTCATTCTTCTGTTCTGGAACCATATTTTTATCTGTCTTTCCGTCAGGCAGAGCGCGTGCGCCATCTCTATCCTTCTTCGTCGCGTCAGATAGTGGTTCGTGTGGAATTCTTTTTCTAATTCGAGAGTTTGGTACCTCGTGTAGGTTTGACGACCTCTCCGTCTC
>GCA_907165205_Antp_OU015580.1_26682693_26682871
GTTCTCCTTTTTCCACTTCATGCGCCTGTTCTGGAACCATATTTTTATCTGTCGCTCGGTTAGGCACAGCGCATGCGCGATCTCGATGCGTCGCCTCCTGGTTAGGTATCTGTTGAAGTGGAACTCCTTCTCCAACTCTAACGTCTGGTACCTGGTGTAGGTTTGGCGTCCTCGTTTCCtt
>GCA_907165205_ftz_OU015580.1_26517784_26517962
GTCCTTTTTCGCCTTCATCCTTCTGTTCTGGAACCAGATCTTGATCTGCCTCTCGCTGAGACATAGGGCCTGGGCTATTTCTACCCTTCGTCGACGAGTGAGGTACTTGTTGGAGTGGAACTCTTTTTCCAGCTCCAGGGTTTGGTATCGGGTGTAGGTTTGTCTTGTTCGCTTGCTCCCA
>GCA_907165205_Scr_OU015580.1_26458615_26458802
GTGTTCCTTTTTCCACTTCATTCTCCTGTTCTGAAACCATATTTTTATCTGTCTTTCCGTCAGGCATAGGGCATGTGCTATCTCGATCCTTCGTCTTCTTGTCAGATAACGATTGAAGTGGAATTCCTTCTCCAGTTCTAAGGTCTGATAGCGAGTGTACGATGTCCTCTGTCTCTTGGTC
>GCA_907165205_Dfd_OU015580.1_26366320_26366498
GTTATCTTTCTTCCACTTCATCCGGCGGTTCTGGAACCATATTTTGATTTGACGCTCGGAGAGGACTAGGGTGTGGGCGATTTCTATCCTGCGTCGACGGGTTAGGTATCTGTTGTAGTGGAATTCCTTCTCCAGCTCGAGGATTTGGTGTCGCGTGTAGGCTGTGCGTTGCCGTTTGGGT
>GCA_907165205_zen_OU015580.1_26312479_26312657
ACCAAAAGGACCCGTACCGTCTACACGAGCCACCAGCTGGCAGAATTGGAGAAGGAGTTTCAGGCCAGAAGGAATCCTGGCACACCCAGGAGAAGCCAAATGGCCAGAACCCTGAACCTATCGGAACGCCAGATCAAAATATGGTTTCAGAACAGGCGAATGAAGTGCAGGAAGGAGCTGA
>GCA_907165205_zen_OU015580.1_26307888_26308066
ACCAAAAGGACCCGTACCTCATACACGAGCCACCAGCTGGTAGAATTGGAGAAGGAGTTTCAGGCCAGCAAGTATACAAACAGACTCAAGAGAAGCCAAATGGCCGAAGCCCTGAACCTATCGGAATCCCAGATCAAAATATGGTTTCAGAACAGGCGAATGAAGTTGAAGAAGGAGCTGA
>GCA_907165205_zen_OU015580.1_26298729_26298910
ACCAAAAGGACACGTACCTCATACACGAGCCACCAGCTGGTAGAATTGGAGAAGGAGTTTCATGCCAGCAAGTACTATATAAGCGGACTCAGGAGAAGCGAAATGGCCGGAGCCCTGAACCTATCGGAACGCCAGATCAAAATATGGTTTCAGAACAGGCGAATGAAATACAAGAAGGAGCTGA
>GCA_907165205_zen_OU015580.1_26293110_26293291
ACCAAAAAGACCCGTACCATCTACACGAGCCACCAGCTGGCAGAATTGGAGAAGGAGTTTCAGGCCAGCAGGTACTATACAAACAGACTCAAGAGAAGCCAAATGGCCGAAGCCCTGAACCTATCAGAACGCCAGATCAAAGTATGGTTTCAGAACAGGCGAATGAAGTGCAAGAAGGAGCTGA
>GCA_907165205_zen_OU015580.1_26285713_26285894
ACCAAAAGGACACGTACCTCATACACGAGCCACCAGCTGGTAGAATTGGAGAAGGAGTTTCATGCCAGCAAGTACTACATAAGCAGACTCAGGAGAAGCGAAATGGCCGGAGCCCTGAACCTATCGGAACGCCAGATCATAATATGGTTTCAGAACAGGCGAATGAAATACAAGAAGGAGCTGA
>GCA_907165205_zen_OU015580.1_26280308_26280489
ACCAAAAAGACCCGTACCATCTACACGAGCCACCAGCTGGCAGAATTGGAGAAGGAGTTTCAGGCCAGCAGGTACTATACAAACAGACTCAAGAGAAGCCAAATGGCCGGAGCCCTGAACCTATCGGAACGCCAAATCAAAGTATGGTTTCAGAACAGGCGAATGAAGTGCAAGAAGGAGCTGA
>GCA_907165205_zen_OU015580.1_26270939_26271120
ACCAAAAGGACCCGTACCTCATACACGAGCCACCAGCTGGTAGAATTGGAGAAAGAGTTTCATGCCAGCAAGTACTATATAAGCACACTCAGGAGAAGCGAAATGGCCGGAGCCCTGAACCTGTCGGAAACCCAGATCAAAGTATGGTTTCAGAACAGGCGAATGAAGTGCAAGAAGGAGCTGA
>GCA_907165205_zen_OU015580.1_26265373_26265554
ACCAAAAAGACCCGTACCATCTACACGAGCCACCAGCTGGCAGAATTGGAGAAGGAGTTTCAGGCCAGCAGGTACTATACAAACAGACTCAAGAGAAGCCAAATGGCCGAAGCCCTGAACCTATCGGAACGCCAGATCAAAGTATGGTTTCAGAACAGGCGAATGAAGTGCAAGAAGGAGCTGA
>GCA_907165205_zen_OU015580.1_26256310_26256488
ACCAAAAGGGCCCGTACCGCCTACACGAGCAACCAGCTGGTAGAATTGGAGAAAGAGTTTCATGCCAGCAGGTACCTATGCAGACCCAGGAGAATCCAAATGGCGAGAGCCCTGAACCTATCGGAACGCCAGATCAAAATATGGTTTCAGAACAGGCGAATGAAATACAAGAAGGAGCTGA
>GCA_907165205_zen_OU015580.1_26231280_26231458
TTTTTCCTTCATTCGCTTATTCTGGAACCATACTTTTATTTGGCGCTCCGACAGTCCCAGTTGGCGGGCCAAGAACGCACGACCGGTTTGGTCCAAGTACTTCCTCTTGTGGAACTCCCTCTCAAGGCCGGCGAGCTGGTAAGGGGTGAAAATGGTCCTGAATCTCTTTGGTTTGGGTTGT
>GCA_907165205_Pb_OU015580.1_26031321_26031466
GAACAAGTTGCTCACCTGTCTTTCAGTCAGGTCCAGTGATGCTGCTATCTCTATTCTCCTGGGTCTACAAAGGTATTTGTTGAAATGGAATTCCTTTTCTAATTCGAGAAGTTGTGTATTGGTGTAGGCTGTTCGAAGTCTTCTAGGCAAACCATTTTCTGTAACAaacaaagaaattatt
>GCA_907165205_lab_OU015580.1_25984732_25984910
CATCCTCTTCTTCTGCTTCATCCTCCTGTTCTGAAACCAGATCTTCACTTGGGTTTCGTTCAGTTGGAGCGCCGACGCTATCTCTATTCTTCTAGCCCTGGTCAGGTATTTGTTGAAGTGGAACTCCTTCTCGAGCTCCGTAAGCTGCTTATTGGTGAAATTTGTCCTTCCGGTGTTAAGA
>GCA_907165235_lab_OU015628.1_1665936_1666114
AACAACACAGGCCGCACCAACTTCACCAACAAACAACTTACAGAACTAGAGAAGGAATTCCATTTCAATAAATACCTAACGAGAGCGAGAAGGATAGAGATTGCGTCCGCCCTGCAACTGAACGAGACACAAGTTAAAATATGGTTCCAGAATAGACGGATGAAACAGAAGAAGAGAATCA
>GCA_907165235_Abd-B_OU015628.1_15077853_15078031
GTACGGAAAAAACGCAAACCTTACTCTAAGTTCCAAACTCTCGAACTAGAGAAAGAGTTTCTCTTCAACGCTTACGTATCGAAACAAAAGAGGTGGGAACTAGCGCGGAACCTCAACTTAACAGAGCGACAAGTGAAAATATGGTTTCAGAACAGACGCATGAAGAATAAGAAGAACTCCC
>GCA_907165235_abd-A_OU015628.1_15390279_15390463
CGGCGACGAGGGCGACAAACATATACAAGGTTTCAAACGTTAGAGCTAGAAAAGGAATTCCATTTCAACCACTACCTAACGCGTCGACGCAGGATAGAAATAGCGCACGCGCTCTGTTTGACAGAGAGACAGATTAAAATATGGTTCCAGAACCGACGTATGAAATTAAAGAAGGAGCTGA
>GCA_907165235_Ubx_OU015628.1_15693189_15693373
AGAAGACGAGGGAGACAAACATACACTAGATATCAAACGCTAGAGTTAGAGAAGGAGTTTCATACAAATCACTACCTCACTCGGAGGAGACGTATCGAAATGGCTCATGCACTATGTCTAACGGAGAGGCAAATCAAAATATGGTTCCAGAATCGAAGGATGAAGTTAAAGAAAGAAATCC
>GCA_907165235_Antp_OU015628.1_16082904_16083082
CGAAAACGGGGACGACAGACGTACACGCGGTACCAGACACTCGAGCTGGAAAAGGAGTTCCACTTCAACCGGTACCTGACGCGAAGGAGAAGGATCGAGATAGCACATGCGCTCTGTCTCACCGAGCGACAGATCAAGATATGGTTCCAAAACAGACGCATGAAGTGGAAGAAGGAGAACA
>GCA_907165235_ftz_OU015628.1_16214619_16214797
ACTAAAAGAACGAGACAAACATATACACGATTTCAGACACTAGAGTTGGAAAAAGAGTTTcacttcaataaatatttgtcaAGAAGGAGAAGAATCGAAGTATCACATGCTTTAGGTCTAACGGAGcgacaaataaaaatttggttCCAAAACAGAAGAATGAAAGCAAAGAAAGACGGAA
>GCA_907165235_Scr_OU015628.1_16292134_16292321
ACGAAGCGCCAAAGAACTTCATACACGCGATACCAAACACTCGAGCTGGAAAAAGAGTTCCACTTCAACCGGTACCTGACGCGGAGGAGAAGGATCGAGATAGCACACGCGCTCTGTCTCACCGAGCGACAAATCAAGATATGGTTCCAAAATAGACGCATGAAATGGAAGAAAGAGCACA
>GCA_907165235_Dfd_OU015628.1_16376426_16376604
GTTGTCCTTCTTCCACTTCATTCTTCTGTTCTGGAACCAGATTTTAATTTGTCTTTCTGACAGGACTAGAGTATGAGCTATTtctattcttcttcttcttgttAAATATCGATTGTAATGGAATTCTTTTTCCAGTTCTAATATTTGGTGTCTCGTGTAGGCAGTACGTTGACGTTTCGGT
>GCA_907165235_zen_OU015628.1_16521123_16521307
ACGAAAAGAGCTAGAACAGCTTACACAAGTGCACAACTGGTtgaattagaaaatgaattcCATCACAACCGCTACCTATGTCGACCTAGACGCATAGAACTGGCTAATTTCTTAAACTTAACGGAGcggcaaataaaaatatggttcCAAAATAGAagaatgaaatacaaaaaagaCAATA
>GCA_907165235_ShxA_OU015628.1_16550028_16550203
CGCAAACGATTCCGTACGGCCTTTACTGAGAGACAGCTGAAGGCTCTTGAAGGCCAGTTCAAAATAAATCGGTTGCTCGACAGAGAAAGGAGATTTCAATTGGCGCGCGAATGCGGCATCGAGcaaagtattattaaaacatgGTTTCAAAACCGGAGAATGAAGGAGAAGAGGCTTAGAG
>GCA_907165235_ShxA_OU015628.1_16557446_16557621
CGCAAACGATTCCGTACGGCCTTTACTGAGAGACAGCTGAAGGCTCTTGAAGGCCAGTTCAAAATAAATCGGTTGCTCGACAGAGAAAGGAGATTTCAATTGGCGCGCGAATGCGGCATCGAGcaaagtattattaaaacatgGTTTCAAAACCGGAGAATGAAGGAGAAGAGGCTTAGAG
>GCA_907165235_ShxA_OU015628.1_16564850_16565025
CGCAAACGATTCCGTACGGCCTTTACTGAGAGACAGCTGAAGGCTCTTGAAGGCCAGTTCAAAATAAATCGGTTGCTCGACAGAGAAAGGAGATTTCAATTGGCGCGCGAATGCGACATCGAGcaaagtattattaaaacatgGTTTCAAAACCGGAGAATGAAGGAGAAGAGGCTTAGAG
>GCA_907165235_ShxA_OU015628.1_16572256_16572431
CGCAAACGATTCCGTACGGCCTTTACTGAGAGACAGCTGAAGGCTCTTGAAGGCCAGTTCAAAATAAATCGGTTGCTCGACAGAGAAAGGAGATTTCAATTGGCGCGCGAATGCGACATCGAGcaaagtattattaaaacatgGTTTCAAAACCGGAGAATGAAGGAGAAGAGGCTTAGAG
>GCA_907165235_ShxA_OU015628.1_16579670_16579836
CGCAAACGATTCCGTACGGCCTTTACTGAGAGACAGCTGAAGGCTCTTGAAGGCCAGTTCAAAATAAATCGGTTGCTCGACAGAGAAAGGAGATTATTGGCGCGCGAATGCGACATCGAGcaaagtattattaaaacatgGTTTCAAAACCGGAGAATGAAGGAGAAGAGGCTTAGAG
>GCA_907165235_ShxA_OU015628.1_16587084_16587259
CGCAAACGATTCCGTACGGCCTTTACTGAGAGACAGCTGAAGGCTCTTGAAGGCCAGTTCAAAATAAATCGGTTACTCGACAGAGAAAGGAGATTTCAATTGGCGCGCGAATGCGGCATCGAGcaaagtattattaaaacatgGTTTCAAAACCGGAGAATGAAGGAGAAGAGGCTTAGAG
>GCA_907165235_ShxA_OU015628.1_16594496_16594671
CGCAAACGATTCCGTACGGCCTTTACTGAGAGACAGCTGAAGGCTCTTGAAGGCCAGTTCAAAATAAATCGGTTGCTCGACAGAGAAAGGAGATTTCAATTGGCGCGCGAATGCGGCATCGAGcaaagtattattaaaacatgGTTTCAAAACCGGAGAATGAAGGAGAAGAGGCTTAGAG
>GCA_907165235_ShxA_OU015628.1_16601939_16602114
CGCAAACGATTCCGTACGGCCTTTACTGAGAGACAGCTGAAGGCTCTTGAAGGCCAGTTCAAAATAAATCGGTTGCTCGACAGAGAAAGGAGATTTCAATTGGCGCGCGAATGCGGCATCGAGcaaagtattattaaaacatgGTTTCAAAACCGGAGAATGAAGGAGAAGAGGCTTAGAG
>GCA_907165235_ShxA_OU015628.1_16609904_16610079
AAGCCTCTTCTCCTTCATTCTCCGGTTTTGAAACcatgttttaataatactttgCTCGATGCCGCATTCGCGCGCCAATTGAAATCTCCTTTCTCTGTCGAGCAACCGATTTATTTTGAACTGGCCTTCAAGAGCCTTCAGCTGTCTCTCAGTAAAGGCCGTACGGAATCGTTTGCGCTTT
>GCA_907165235_ShxA_OU015628.1_16617321_16617496
AAGCCTCTTCTCCTTCATTCTCCGGTTTTGAAACcatgttttaataatactttgCTCGATGCCGCATTCGCGCGCCAATTGAAATCTCCTTTCTCTGTCGAGCAACCGATTTATTTTGAACTGGCCTTCAAGAGCCTTCAGCTGTCTCTCAGTAAAGGCCGTACGGAATCGTTTGCGCTTT
>GCA_907165235_ShxA_OU015628.1_16624714_16624889
AAGCCTCTTCTCCTTCATTCTCCGGTTTTGAAACcatgttttaataatactttgCTCGATGTCGCATTCGCGCGCCAATTGAAATCTCCTTTCTCTGTCGAGCAACCGATTTATTTTGAACTGGCCTTCAAGAGCCTTCAGCTGTCTCTCAGTAAAGGCCGTACGGAATCGTTTGCGCTTT
>GCA_907165235_ShxA_OU015628.1_16632127_16632302
AAGCCTCTTCTCCTTCATTCTCCGGTTTTGAAACcatgttttaataatactttgCTCGATGTCGCATTCGCGCGCCAATTGAAATCTCCTTTCTCTGTCGAGCAACCGATTTATTTTGAACTGGCCTTCAAGAGCCTTCAGCTGTCTCTCAGTAAAGGCCGTACGGAATCGTTTGCGCTTT
>GCA_907165235_ShxA_OU015628.1_16639551_16639726
AAGCCTCTTCTCCTTCATTCTCCGGTTTTGAAACCATGTTTTAATAACACTTTGCTCGATGCCGCATTCGCGCGCCAATTGAAATCTCCTTTCTCTGTCGAGCAACCGATTTATTTTGAACTGGCCTTCAAGAGCCTTCAGCTGTCTCTCAGTAAAGGCCGTACGGAATCGTTTGCGCTTT
>GCA_907165235_ShxA_OU015628.1_16646858_16647042
AAGCCTCTTCTCCTTCATTCTCCGGTTTTGAAACcatgttttaataatactttgCTCGATGCCGCATTCGCGCGCCAATTGAAATCTCCTTTCTCTGTCGAGCAACCGATTTATTTTGAACTGGCCTTCAAGAGCCTTCAGCTGTCTCTCAGTAAAGGCCGTACGGAATCGTTTGCGCTTT
>GCA_907165235_ShxA_OU015628.1_16670777_16670952
CGCAAACGATTCCGTACGGCCTTTACTGAGAGACAGCTGAAGGCTCTTGAAGGCCAGTTCAAAATAAATCGGTTGCTCGACAGAGAAAGGAGATTTCAATTGGCGCGCGAATGCGGCATCGAGCAAAGTGTTATTAAAACATGGTTTCAAAACCGGAGAATGAAGGAGAAGAGGCTTAGAG
>GCA_907165235_ShxA_OU015628.1_16678187_16678362
CGCAAACGATTCCGTACGGCCTTTACTGAGAGACAGCTGAAGGCTCTTGAAGGCCAGTTCAAAATAAATCGGTTGCTCGACAGAGAAAGGAGATTTCAATTGGCGCGCGAATGCGGCATCGAGcaaagtattattaaaacatgGTTTCAAAACCGGAGAATGAAGGAGAAGAGGCTTAGAG
>GCA_907165235_ShxA_OU015628.1_16685587_16685762
CGCAAACGATTCCGTACGGCCTTTACTGAGAGACAGCTGAAGGCTCTTGAAGGCCAGTTCAAAATAAATCGGTTGCTCGACAGAGAAAGGAGATTTCAATTGGCGCGCGAATGCGGCATCGAGcaaagtattattaaaacatgGTTTCAAAACCGGAGAATGAAGGAGAAGAGGCTTAGAG
>GCA_907165235_ShxA_OU015628.1_16693552_16693727
AAGCCTCTTCTCCTTCATTCTCCGGTTTTGAAACcatgttttaataatactttgCTCGATGCCGCATTCGCGCGCCAATTGAAATCTCCTTTCTCTGTCGAGCAACCGATTTATTTTGAACTGGCCTTCAAGAGCCTTCAGCTGTCTCTCAGTAAAGGCCGTACGGAATCGTTTGCGCTTT
>GCA_907165235_ShxA_OU015628.1_16700973_16701148
AAGCCTCTTCTCCTTCATTCTCCGGTTTTGAAACCATGTTTTAATAACACTTTGCTCGATGCCGCATTCGCGCGCCAATTGAAATCTCCTTTCTCTGTCGAGCAACCGATTTATTTTGAACTGGCCTTCAAGAGCCTTCAGCTGTCTCTCAGTAAAGGCCGTACGGAATCGTTTGCGCTTT
>GCA_907165235_ShxA_OU015628.1_16724866_16725050
CGCAAACGATTCCGTACGGCCTTTACTGAGAGACAGCTGAAGGCTCTTGAAGGCCAGTTCAAAATAAATCGGTTGCTCGACAGAGAAAGGAGATTTCAATTGGCGCGCGAATGCGGCATCGAGcaaagtattattaaaacatgGTTTCAAAACCGGAGAATGAAGGAGAAGAGGCTTAGAG
>GCA_907165235_ShxA_OU015628.1_16732197_16732372
CGCAAACGATTCCGTACGGCCTTTACTGAGAGACAGCTGAAGGCTCTTGAAGGCCAGTTCAAAATAAATCGGTTGCTCGACAGAGAAAGGAGATTTCAATTGGCGCGCGAATGCGGCATCGAGCAAAGTGTTATTAAAACATGGTTTCAAAACCGGAGAATGAAGGAGAAGAGGCTTAGAG
>GCA_907165235_ShxA_OU015628.1_16739504_16739679
CGCAAACGATTCCGTACGGCCTTTACTGAGAGACAGCTGAAGGCTCTTGAAGGCCAGTTCAAAATAAATCGGTTGCTCGACAGAGAAAGGAGATTTCAATTGGCGCGCGAATGCGGCATCGAGCAAAGTGTTATTAAAACATGGTTTCAAAACCGGAGAATGAAGGAGAAGAGGCTTAGAG
>GCA_907165235_ShxA_OU015628.1_16747987_16748162
CGCAAACGATTCCGTACGGCCTTTACTGAGAGACAGCTGAAGGCTCTTGAAGGCCAGTTCAAAATAAATCGGTTGCTCGACAGAGAAAGGAGATTTCAATTGGCGCGCGAATGCGGCATCGAGCAAAGTGTTATTAAAACATGGTTTCAAAACCGGAGAATGAAGGAGAAGAGGCTTAGAG
>GCA_907165235_ShxA_OU015628.1_16756471_16756646
CGCAAACGATTCCGTACGGCCTTTACTGAGAGACAGCTGAAGGCTCTTGAAGGCCAGTTCAAAATAAATCGGTTGCTCGACAGAGAAAGGAGATTTCAATTGGCGCGCGAATGCGGCATCGAGCAAAGTGTTATTAAAACATGGTTTCAAAACCGGAGAATGAAGGAGAAGAGGCTTAGAG
>GCA_907165235_ShxA_OU015628.1_16761306_16761481
AAGCCTCTTCTCCTTCATTCTCCGGTTTTGAAACCATGTTTTAATAACACTTTGCTCGATGCCGCATTCGCGCGCCAATTGAAATCTCCTTTCTCTGTCGAGCAACCGATTTATTTTGAACTGGCCTTCAAGAGCCTTCAGCTGTCTCTCAGTAAAGGCCGTACGGAATCGTTTGCGCTTT
>GCA_907165235_ShxB_OU015628.1_16772815_16772975
AATACACGTAAACGTAATTCATTTTCACCAGAACAATTATGGATATTAGAGGAAAAATATAAACGTAACCCTTATATTTCAAGACGAGAGCGCATAGAAATAAGTGAACGTTTGAGTAGCAgagaagaaataataaaaaattggtttcaaAATAGAAGaatgaaacaaaagaaaaaaacta
>GCA_907165235_ShxC_OU015628.1_16782124_16782305
CGTAAACGATTCCGTACAGCCTTTACTGAAAGACAATTAAAGGCTCTCGAAGACCAGTtcaaaataaatcagtacataaatAGAGAAAGAAGACTTCAATTAGCCAGGGAATACCAAATTAAAGAAAGCTTAATAAAAACATGGTTTCAAAACCGGAgaatgaagaagaagaaatgTGTTG
>GCA_907165235_ShxC_OU015628.1_16792172_16792350
CGTAAACGATTCCGTACGGCCTTTACTGAAAAACAGTTGAAGGCTCTTGAAGATCAGTTCCAAATAAATGAGTTCCTCGACAGAGAAAGAAGACTTCAACTGGGCCGCGAATACGACATCAAAGAGAGCGTAATAACAACATGGTTTCAAAACCGGAGAATGAAGAAGCTGAGAAAATTAG
>GCA_907165235_Pb_OU015628.1_16958125_16958264
CCGCGGAGGCTACGGACAGCATATACAAACACCCAACTGTTGGAGCTGGAAAAAGAGTTCCATTTTAACAAATACCTGTGCCGACCTAGGAGAATCGAAATTGCTGCTTCTTTGGATCTCACTGAAAGACAAGtgcgtatttataataatgataacaaataatattaaaaccagGGCCAGC
>GCA_907165235_Ro_OU015628.1_17278694_17278821
TATGGTTACTGGGCCCCAGAGGGAACTATATTAAAGTAGTTTTAGCGTGTGTTtttagtatacttatttaattttattatttattattgcagATGTGAACTGGCATCGGCGTTATCACTAAGCGAGACGCAAGTGAAAATTTGGTTTCAAAATCGTAGAGCAAAAGACAAAAGAATTGAAA
>GCA_907165245_lab_OU015595.1_836420_836598
AACAACACCGGCCGGACCAACTTCACAAACAAACAACTTACAGAGCTGGAGAAAGAGTTCCATTTCAACAAGTACTTGACCAGAGCGAGAAGGATAGAGATAGCGTCCGCCTTACAATTAAATGAAACCCAAGTCAAAATATGGTTTCAGAACAGAAGGATGAAACAGAAGAAAAGGATCA
>GCA_907165245_Abd-B_OU015595.1_8433531_8433709
GTGCGTAAAAAACGCAAACCGTACTCGAAGTTCCAGACTCTCGAACTAGAGAAGGAGTTCCTCTTCAACGCTTACGTATCGAAACAGAAGAGGTGGGAACTCGCACGAAACCTCAACCTGACAGAGAGACAAGTGAAAATATGGTTTCAAAACCGACGGATGAAGAACAAGAAGAACTCGC
>GCA_907165245_abd-A_OU015595.1_8706206_8706390
CGAAGGCGAGGACGCCAGACCTACACGAGGTTCCAAACGCTAGAGCTAGAAAAGGAATTCCACTTCAACCATTACCTGACGCGCCGGCGCAGGATAGAGATCGCACACGCGCTCTGCCTCACGGAGAGACAGATCAAAATATGGTTCCAGAACCGACGCATGAAGTTAAAGAAGGAGCTCC
>GCA_907165245_Ubx_OU015595.1_8935813_8935997
AGAAGACGAGGAAGGCAAACGTACACTAGATATCAAACACTAGAGTTAGAGAAAGAGTTCCATACGAATCACTACCTCACTCGGAGGAGACGCATAGAGATGGCTCATGCGCTCTGTCTGACGGAGAGACAGATCAAAATATGGTTCCAAAATCGAAGGAtgaaattaaagaaagaaatCC
>GCA_907165245_Antp_OU015595.1_9200204_9200382
AGGAAGCGAGGTCGGCAAACTTACACCCGTTACCAGACACTCGAGCTAGAGAAGGAGTTCCACTTCAACCGGTACCTGACGAGGAGGAGACGGATCGAGATCGCGCACGCGCTGTGCCTCACCGAGAGACAGATCAAGATCTGGTTCCAGAACCGACGTATGAAGTGGAAGAAAGAGAATA
>GCA_907165245_ftz_OU015595.1_9276746_9276924
TCAAAGAGGACAAGGCAAACCTACACAAGGTTTCAGACGCTGGAATTAGAAAAAGAATTccattttaacaaatatttatcaagaAGAAGGCGAATAGAAGTTTCACATGCATTAGGATTGACAGAAAGGCAAATCAAAATCTGGTTTCAAAATCGAAGAATGAAAGCAAAGAAAGACGGTA
>GCA_907165245_Scr_OU015595.1_9330229_9330416
ACGAAGCGTCAGCGGACGTCTTACACCCGATACCAGACCCTCGAGCTAGAGAAGGAGTTCCACTTCAACCGGTACCTGACGAGGAGGAGACGGATCGAGATCGCGCACGCGCTGTGCCTCACCGAGAGACAGATCAAGATCTGGTTCCAGAACCGACGCATGAAGTGGAAGAAGGAGCATA
>GCA_907165245_Dfd_OU015595.1_9402080_9402258
GTTGTCCTTCTTCCATTTCATCCGTCTGTTTTGGAACCATATTTTAATTTGTCTCTCTGATAGGACTAGAGTGTGGGCTATTTCTATTCTTCTTCTTCTCGTTAAATATCTGTTATAGTGGAATTCTTTCTCCAATTCTAATATTTGGTGTCTTGTGTAAGCTGTGCGTTGCCGTTTTGGT
>GCA_907165245_zen_OU015595.1_9476451_9476629
ACAAAGCGTGCAAGAACAGCCTACACAAGTTCACAGTTGGTAGAATTGGAAAACGAATTTCACCAGAACCGTTACCTCTGTCGTCCTAGACGCATCGAACTCGCCAACTACTTACAACTTTCAGAACGACAGATCAAGATATGGTTCCAAAACAGGCGAATGAAATACAAGAAGGACAACA
>GCA_907165245_ShxD_OU015595.1_9482855_9483033
CGCAAAAGGACCATATTCACAACAGAACAAATAGAAACATTAGAAGAGATATTCAAATCAAGGCCATACATCAACCGTGACGATAGACAAGTGTTGGTGCAAAAACTACAAGTTAGCGATAAATCTGTAAAAGTATGGTTTCAGAACCGTCGTTTGAAAGGTAAAAGAAACGAGCAGACAG
>GCA_907165245_ShxC_OU015595.1_9484748_9484929
ccAAAAAGAGTCCGTACGGCATACACGACAGACCAATTGCGatcattagaaaaaatatattcccGTCACAAATATATTGCAATAGAAAGCCGCAGAGAACTTGCAAAATCATTGAATATCGGAGAGAAATGCATCAAAATATGGTTCCAGAATAGAAGAATGAAAGAGAAGAGGGAATCTT
>GCA_907165245_ShxB_OU015595.1_9486803_9486993
GATTGCGTCTTTCTTTTCCTTCATTCtgcgattttgaaaccaaatttTGACTGCTCTTTCAGGTATGTTCAAAGTTGTTGCTACTTCTTTACGGTGACCATTTCCAATATAAGGAAACTTTTTGAACTGTTTCTccaaataattaatttggtCTGTTGTGAAGGCACTTCTAAATCTTTTT
>GCA_907165245_ShxA_OU015595.1_9491065_9491249
CCTGTCCTTCTTTTCCTTCATGCGGCGATTCTGAAACCAGATCTTAATAGTCCGCTCGTTTAAACGAAGCAGTTCGGCAAGCTCTATCCGGCGAGCACGATCTAGGTATCGCGTTCTGGCGTACTCCTGTTCGAGCTCCATCATCTGTTGACTTGTAAAAGCGGTTCTTATACGCTTCGGT
>GCA_907165245_Pb_OU015595.1_9579244_9579380
CCGCGGAGACTAAGAACGGCTTATACGAACACCCAGTTATTGGAGTTGGAGAAAGAGTTTCATTTCAACAAATACCTTTGTCGACCGCGAAGAATTGAAATTGCTGCATCCCTTGACCTTACGGAACGGCAGGTAAGAAATTAGTtataaattgaaaagaaattggttgaataaaaaatat
>GCA_907165245_Ro_OU015595.1_9719199_9719341
ATGAAGTCAGAAATGAGGATGCTAATGTAAGTTAGCTTATTACAACCTAACTACAAATATCACAATAATTTACGGATATTATTTACTCCTAGGTGCGAATTAGCATCTACCCTTTCGTTGAGCGAGACACAAGTGAAGATTTGGTTCCAAAATAGAAGAGCAAAGGACAAAAGAATTGAGA
>GCA_907165275_lab_OU015660.1_11964143_11964324
GATCCGCTTCTTCTGCTTCATCCGTCTGTTCTGAAACCATATTTTGACTTGCGTCTCGTTCAGTTGCAAGGCGGACGCTATCTCTATCCTCCTCGCTCTCGTCAGGTATTTGTTGAAATGGAATTCCTTTTCCAACTCCGTGAGTTGTTTGTTGGTGAAGTTGGTGCGGCCCGTGTTGTTC
>GCA_907165275_Abd-B_OU015660.1_5336639_5336817
CGAGTTTTTCTTATTCTTCATTCGTCTGTTCTGGAACCATATTTTCACCTGTCTCTCGGTCAGGTTGAGATTCCGCGCGAGCTCCCACCTCTTTTGTTTTGACACGTACGCGTTAAAGAGGAACTCTTTCTCTAACTCGAGAGTTTGATACTTAGAGTATGGTTTGCGTTTCTTCCGCACA
>GCA_907165275_abd-A_OU015660.1_5093213_5093397
CAGCTCCTTCTTTAACTTCATTCGTCGATTCTGGAACCATATCTTTATTTGCCTTTCTGTCAGACAGAGCGCATGCGCTATCTCTATCCTGCGCCGGCGCGTCAGGTAGTGGTTGAAATGGAATTCCTTTTCTAGTTCTAGAGTTTGGAACCTTGTGTATGTCTGTCGTCCCCGCCTCCGT
>GCA_907165275_Ubx_OU015660.1_4864882_4865066
GATTtctttctttaacttcatccttCGATTCTGAAACCATATTTTGATCTGTCGCTCCGTGAGACACAGCGCGTGAGCCATTTCTATACGTCTCCTTCGTGTGAGGTAGTGATTCGTGTGGAACTCCTTCTCTAACTCTAGCGTCTGATATCTCGTGTAGGTCTGTCTCCCCCGCCTTCTG
>GCA_907165275_Antp_OU015660.1_4606265_4606443
GTTCTCCTTCTTCCACTTCATGCGGCGGTTCTGGAACCAGATTTTGATTTGTCGCTCGGTGAGGCACAGCGCATGCGCGATCTCGATCCGTCTCCTACGCGTCAGGTACCGGTTGAAGTGGAACTCCTTCTCTAGCTCCAGGGTCTGGTATCGCGTGTACGTTTGCCGCCCACGCTTCCGT
>GCA_907165275_ftz_OU015660.1_4523042_4523226
TTCTTTCTTTGCCTTCATTCTTCTGTTTTGAAACCATATCTTTATCTGCCTTTCGGTGAGACCCAAATGTTGTGATACCTCCGCTCTCCGTCTTTTTAATACGTACTTATTGAAATGAAACTCTTTTTCTAATTCAAGGGTTTGGTGTCTTGTGTAGGTTTGTCGTGTGCGTTTAGAACCA
>GCA_907165275_Scr_OU015660.1_4460267_4460454
ATGTTCCTTCTTCCACTTCATGCGGCGGTTCTGGAACCAGATTTTGATTTGTCGCTCGGTGAGGCACAGCGCATGCGCGATCTCGATCCGTCTCCTACGCGTCAGGTACCGGTTGAAGTGGAACTCCTTCTCCAGCTCCAAGGTCTGGTATCGCGTGTACGACGTCCTTTGCCGTTTCGTC
>GCA_907165275_Dfd_OU015660.1_4398623_4398801
CCAAAGCGGCAGCGAACAGCGTACACTAGACACCAAATATTAGAATTGGAGAAAGAATTTCATTACAATCGATATTTAacgagaagaagaagaatcgaAATCGCCCACACTCTAGTCCTATCAGAAAGGCAAATCAAAATATGGTTCCAAAACCGACGGATGAAATGGAAGAAGGATAATA
>GCA_907165275_zen_OU015660.1_4326858_4327036
GTTGTCCTTTTTGTATTTCATCCTTCTGTTTTGGAACCAGATCTTTATCTGTCGCTCCGATAGTTGCAGATTGTTAGCGAGTTCAATTCTTCTCGGTCGGCATAGGTAACGATTGCGGCAAAATTCATTTTCCAACATGACCAGCTGCGAACTTGTGTATGCTGTACGTGCTCGTTTTGTG
>GCA_907165275_ShxC_OU015660.1_4320852_4321030
AAGAGAAGAGAAAGGTTCGCTTTCACAACGGATCAAACACAAGCATTGGAGgcttattttaaaaagaattcatttattgattttaaacAACGTCGCAATATTGCAGCTATCTTGAAACTGCCGGAGAAGGTAGTGAAAATTTGGTTTCAGAACCGTAGAATGAAGGAAAAGAAGAGTTCTA
>GCA_907165275_ShxB_OU015660.1_4319077_4319255
aaaaaaagagagCGATTTACTTTTACTACCGCTCAAATACTAGCTTTGGAggatcagtttaaaaaaaatgccttTATTGAACGTGATGTTCGCAAAAGAATAGCGACTACATTAAATTTGCCTGAAAAAGTAGTCAAGATTTGGTTTCAAAACCGCagaatgaaagaaaaaaagaagatCC
>GCA_907165275_Pb_OU015660.1_4218519_4218754
TACCTGTCGTTCAGTCAGGTCTAATGAGGCGGCTATTTCGATCCGCCGTGGTCTGCACAAATACTTGTTGAAATGAAATTCTTTTTCTAGCTCCAAAAGTTGTGTGTTCGTGTAAGCTGTTCGTAATCTTCGTGGCAGACCATTTTCTGTAACGaacgataaaataaattatgaaaagttg
>GCA_907165275_Ro_OU015660.1_4020054_4020205
AGGAGGATTCAGTACATACATATCTAATCATTATCAATATCAATACATAACCTACATGACATACCTGTACTGTTGATCAAGTTGAGCTTTCTCAATTCTTTTGTCTTTCGCTCTTCTGTTTTGGAACCATATCTTCACTTGTGTTTCACTTAGCGACAGAGCGGATGCCAGCTCGCATCTA
>GCA_907165295_Abd-B_OU015693.1_14269000_14269178
GTGCGAAAGAAACGCAAGCCGTACTCCAAGTTCCAGACGCTCGAGCTCGAGAAGGAGTTTCTGTTCAACGCGTACGTGTCGAAGCAGAAACGATGGGAGCTCGCGCGCAACCTGAACCTGACCGAGCGACAGGTGAAAATCTGGTTCCAAAATCGTCGAATGAAGAACAAGAAGAACAGCC
>GCA_907165295_abd-A_OU015693.1_14476196_14476380
AGGCGTAGGGGTCGACAGACGTACACGCGGTTCCAGACGCTGGAGCTGGAGAAGGAATTCCACTTCAACCATTACCTGACGCGACGGCGACGAATAGAGATCGCGCATGCCCTTTGCCTGACGGAACGACAGATCAAAATCTGGTTCCAGAATCGGCGGATGAAGCTGAAGAAGGAGCTGA
>GCA_907165295_Ubx_OU015693.1_14664642_14664826
CGCAGGCGCGGCCGACAGACCTACACGCGCTACCAGACGCTCGAGCTGGAGAAGGAATTCCACACGAACCACTACCTCACCAGGCGGAGGCGGATCGAGATGGCACACACGCTCTGCCTGACGGAACGGCAGATCAAGATCTGGTTCCAGAATCGGCGGATGAAGCTGAAGAAGGAGATAC
>GCA_907165295_Antp_OU015693.1_14837990_14838168
AGGAAACGAGGCCGGCAAACGTACACCCGATACCAAACGCTCGAGCTAGAGAAGGAGTTCCACTTCAACCGATACCTGACCAGGCGGCGGCGCATCGAGATCGCGCACGCTCTCTGTCTCACGGAGCGGCAAATCAAAATCTGGTTCCAAAACAGACGGATGAAATGGAAGAAGGAGAACA
>GCA_907165295_ftz_OU015693.1_14947544_14947728
CACAAACGGACCAGGCAAACGTACACTCGTTTCCAGACCCTCGAACTCGAGAAAGAGTTTCACTTTAACCCCTATTTAACCCGAAGACGTCGCATCGAAATGGCCCAGGCGCTTTGCCTGACGGAGCGCCAGATCAAGATCTGGTTCCAGAATCGACGTATGAAGGCGAAGAAGGATGGCA
>GCA_907165295_Scr_OU015693.1_14979745_14979932
ACGAAACGGCAGAGGACGTCGTACACCAGGTACCAAACGCTGGAGCTGGAGAAGGAGTTCCACTTCAATCGCTACCTGACGAGGCGGCGTCGCATCGAGATCGCCCATGCCCTCTGCCTGACGGAACGTCAGATCAAGATCTGGTTCCAGAATCGGCGGatgaaatggaaaaaggaGCACA
>GCA_907165295_Dfd_OU015693.1_15037343_15037521
CCGAAGAGGCAGAGGACCGCGTACACGAGGCACCAGATACTCGAGCTGGAGAAGGAGTTCCATTACAATAGGTATCTGACGAGACGGCGACGGATCGAGATCGCTCATACCCTGGTGCTGTCCGAGCGGCAGATAAAAATCTGGTTCCAGAATCGTCGAATGAAGTGGAAGAAGGACAACA
>GCA_907165295_zen_OU015693.1_15086804_15086982
GGCAAGCGTTCCCGAACTGCATACTCCAGTTCCCAGTTAGTGGAACTGGAGAAGGAATTCAATTGCGGTCGCTATCTCTGCAGACCACGACGAATCGAAATGGCAGCGACGCTGTGCCTGACGGAGCGTCAGATTAAAATCTGGTTCCAGAATCGTCGAATGAAATACAAGAAGGAGCAAT
>GCA_907165295_Pb_OU015693.1_15153383_15153516
CCGAGGAGATTGCGCACAGCCTACACGAACACCCAGCTACTCGAATTGGagaaggaatttcatttcaataaatatctcTGCCGTCCCAGGCGAATTGAAATCGCCGCGTCCCTGGATCTCACAGAGAGGCAGGTAAGAAAACCCCCAAACTATAGTCTCCAAGACGAACCAAGCAGCTGGC
>GCA_907165295_lab_OU015693.1_15197478_15197656
AACAATACCGGCCGAACCAACTTCACGAACAAGCAGCTTACAGAACTCGAGAAAGAGTTTCACTTTAACAAGTACCTGACCAGAGCGAGGCGTATCGAAATCGCATCGGCattacaattaaatgaaacgcaAGTCAAAATTTGGTTCCAAAATAGAAGGATgaagcagaagaaaagaatga
>GCA_907269065_lab_OU026068.1_33028830_33029008
AATCCTCTTTTTCTGTTTCATCCTTCTGTTCTGGAACCATATCTTAACTTGGGTTTCGTTGAGCTGTAGAGCTGAAGCAATCTCTATTCTTCTGGCCCTCGTGAGATATTTGTTGAAATGGAATTCTTTCTCTAGTTCTGTAAGTTGTTTGTTGGTGAAGTTAGTCCGGCCGGTGTTGTTG
>GCA_907269065_Abd-B_OU026068.1_24493733_24493911
TGAATTCTTCTTGTTTTTCATTCGTCTATTCTGGAACCATATTTTCACTTGCCGCTCCGTCAAGTTGAGGTTTCGCGCTAGCTCCCACCTCTTTTGTTTCGACACGTAAGCGTTGAACAGGAACTCTTTCTCTAATTCCAGCGTTTGGAACTTGGAGTATGGCTTGCGCTTTTTGCGCACT
>GCA_907269065_abd-A_OU026068.1_24149641_24149825
GAGTTCCTTCTTTAACTTCATGCGTCTGTTCTGGAACCAGATTTTGATCTGTCTCTCTGTGAGGCAGAGCGCGTGAGCGATCTCTATCCTGCGTCGACGTGTCAGGTAGTGATTGAAATGGAACTCTTTCTCCAGCTCGAGGGTCTGGAACCTTGTGTAAGTTTGCCGCCCTCGCCTCCTC
>GCA_907269065_Ubx_OU026068.1_23802542_23802726
AATTTCTTTCTTTAACTTCATCCTTCTATTCTGGaaccatatttttatttgccGCTCCGTTAGACACAGCGCGTGCGCCATCTCGATGCGTCTCCTCCGCGTTAGGTAGTGATTCGTGTGGAACTCTTTCTCTAACTCTAGTGTTTGATATCTCGTGTACGTTTGCCTTCCTCGTCTTCTG
>GCA_907269065_Antp_OU026068.1_23447741_23447919
GTTCTCTTTCTTCCACTTCATGCGTCGGTTCTGAAACCAGATCTTGATCTGCCTCTCGGTGAGGCAGAGCGCATGCGCGATCTCGATCCTCCGTCTCCGCGTCAGGTACCGGTTGAAGTGGAACTCCTTCTCCAGCTCGAGCGTCTGGTACCGCGTGTACGTTTGCCGTCCCCGCTTCCGT
>GCA_907269065_ftz_OU026068.1_23358250_23358428
ATCTTTCTTTGCCTTCATTCTTCGATTCTGAAACCATATCTTGATCTGCCTCTCTGTCAGTCCTAAAGCATGTGAGACttctattcttcttcttctcgaTAGGTATTTATTGAAGTGGAACTCTTTCTCTAACTCAAGCGTCTGGAATCTTGTATACGTTTGTCTTGTCCGTTTTGAGCCT
>GCA_907269065_Scr_OU026068.1_23285356_23285543
GTGCTCCTTCTTCCACTTCATGCGACGGTTTTGGAACCAGATCTTGATCTGCCTCTCAGTGAGGCAGAGCGCGTGCGCGATCTCGATCCTCCGTCTCCGCGTCAGGTACCGGTTGAAGTGGAACTCCTTCTCCAGCTCAAGCGTCTGATACCGCGTGTACGATGTCCTCTGGCGCTTTGTC
>GCA_907269065_Dfd_OU026068.1_23205344_23205522
CCGAAGCGCCAGCGCACAGCATACACGAGACACCAAATACTAGAACTTGAGAAAGAATTCCACTACAACAGATATCTGACGAGAAGAAGACGAATAGAAATAGCACACACTCTAGTCCTCTCAGAGAGACAAATCAAGATCTGGTTCCAGAATAGAAGAATGAAATGGAAGAAGGACAACA
>GCA_907269065_zen_OU026068.1_23109245_23109429
GTCTTTCTTGTACTTCATTCTTCGATTTTGAAACCATATTTTGATTTGACGCTCAgataattgtaagtaatttgcaagctCAATGCGTCTTGGTCGACATAAGTAACGGTTCTGGTGGAATTCATTTTCCAATTCTACCAGTTGAGAACTGGTGTATGCTGTCCTCGCTCTCTTTGTGAAA
>GCA_907269065_ShxD_OU026068.1_23103292_23103470
tcttttattttttaggcgACGATTTTGGAACCACACTTTAACCGATTTGTCGTTCACTTGAAGTTTTTCTACTAGCAATAGTCGTTCATCACGTGTGACATAAGGCTTCTTTGAAAATACTTGTTCTAAAATTTCCACTTGTTCTGTTGTGAAAACTGTCCTCTTCCGCTTTCGTTTCACT
>GCA_907269065_ShxC_OU026068.1_23099884_23100056
AGAAGATTCTCTTTTCTCTTTCATTCTTCTATTTTGAAACCAAATTTTGATGCTTTTTTCTCCTATGTTCaatattttagatatttctCGACGATGCTCCGaggtaatatatttttgttggaTAAATGATTGTTCCAAAGCTCGCAATTGCTCCGTCGTGTAGGTTGTCCGTACCCGCTTC
>GCA_907269065_ShxB_OU026068.1_23097941_23098125
CCTAAAAGATTTCGAAGTGCGTTTACAACCGAACAAATCAATTATTTAGagcaaaaatacaaaatgtttcCATACATTGATAGAGTACAACGCAAAGAAGTCGCAGCGTTACTTAAAATGGAGGAGAGATCCGTAAAGATATGGTTTCAAAATCGACGAATGAGAGAAAAGAAAGAAACTC
>GCA_907269065_ShxA_OU026068.1_23094086_23094264
CAGAAGCGAGTTAGAACGGCCTTCACAAGTCACCAGATGATGGAACTAGAACAAGAATACGCGAGAACGAGATACTTAGATCGTTCTCGCCGGATTGAACTAGCCGAAATGCTACGACTGAACGAGAGGACCATTAAAATATGGTTCCAAAACCGTAGAATGAAAGAGAAGAAGGACAGAA
>GCA_907269065_Pb_OU026068.1_22995349_22995530
TACCTGTCTCTCTGTGAGATCAAGCGAAGCAGCGATCTCGATCCTCCTGGGTCTGCACAGGTATTTGTTAAAGTGGAATTCCTTCTCCAATTCCAATAATTGAGTGTTTGTGTAGGCGGTTCGCAGTCTCCGTGGCAGTCCATTCTCTGAaacaaaaagcattttttaaattaataccctt
>GCA_907269065_Ro_OU026068.1_22832665_22832783
agcagctagttattaataagagcctatgtTGTGTGCAGTGTGCTATTATTTGTCGCAAACTTACCTGTATTGTTGATCCAGATGCGCTTTTTCAATTCTTTTATCTTTTGCTCTTCTATTTTGAAACCAGATTTTCACTTGTGTCTCACTGAGCGACAAAGCTGATGCTAGTTCAcaccta
>GCA_907269075_lab_OU026094.1_888622_888800
AACAACACTGGCAGAACTAACTTCACAAACAAACAGCTAACAGAACTCGAAAAGGAATTCCATTTCAATAAATACTTGACAAGAGCGAGGAGGATAGAGATAGCCTCGGCTTTGCAACTAAACGAGACGCAAGTCAAGATATGGTTTCAGAATAGACGGATGAAGCAGAAGAAGAGAATCA
>GCA_907269075_Abd-B_OU026094.1_8990796_8990974
GTGCGTAAAAAACGCAAGCCGTACTCAAAGTTTCAAACTCTCGAACTAGAGAAAGAGTTCCTGTTCAACGCTTACGTTTCGAAACAGAAGAGGTGGGAGCTGGCGCGAAACCTCAACCTGACAGAGCGACAAGTGAAAATATGGTTCCAGAATAGACGGatgaagaataaaaaaaattctc
>GCA_907269075_abd-A_OU026094.1_9350193_9350377
CGAAGGCGAGGGAGACAAACATACACAAGGTTCCAGACGCTAGAGCTAGAGAAAGAATTCCATTTCAACCATTACTTGACGCGCCGACGCAGGATAGAAATCGCCCACGCACTCTGCCTCACCGAAAGACAGATCAAAATATGGTTCCAAAACCGGCGTATGAAATTAAAGAAAGAACTAC
>GCA_907269075_Ubx_OU026094.1_9644791_9644975
AGAAGACGGGGAAGACAAACGTATACTAGATATCAAACGCTAGAGTTAGAGAAAGAGTTCCACACGAATCACTACCTCACACGGAGGAGACGCATCGAGATGGCGCACGCGCTATGCCTAACGGAACGACAAATCAAAATATGGTTCCAGAATCGAAGGATGaaattaaagaaagaaatac
>GCA_907269075_Antp_OU026094.1_9965909_9966087
AGAAAGCGGGGACGGCAAACGTACACGCGGTACCAGACACTCGAGCTAGAGAAGGAGTTCCACTTCAACCGTTACCTGACGAGAAGACGGAGGATCGAGATCGCGCACGCGCTCTGCCTCACCGAGAGGCAGATCAAGATCTGGTTCCAGAACCGACGCATGAAGTGGAAGAAGGAGAACA
>GCA_907269075_ftz_OU026094.1_10060583_10060761
TCAAAGCGAACAAGGCAAACATACACAAGATTTCAAACCTTAGAATTGGAGAAGGAATTCCACTTCAATAAATATCTATCAAGACGAAGAAGAATAGAAGTATCACACGCCTTAGGCCTGACAGAGAGACAAATCAAGATTTGGTTCCAGAACAGAAGGATGAAAGCAAAGAAAGATGGTA
>GCA_907269075_Scr_OU026094.1_10123626_10123813
ACAAAGCGTCAGAGGACGTCGTACACACGTTACCAGACGCTTGAGCTGGAGAAGGAGTTCCACTTCAACCGGTATCTGACTAGGAGACGGAGGATTGAGATCGCGCACGCGCTCTGCCTCACCGAGAGGCAGATCAAGATCTGGTTCCAGAACCGACGCATGAAGTGGAAGAAGGAGCACA
>GCA_907269075_Dfd_OU026094.1_10189661_10189839
ATTGTCTTTCTTCCATTTCATTCTTCTGTTCTGGAACCAGATTTTAATTTGTCTCTCTGACAGGACTAGAGTGTGGGCTATttctattcttcttcttctcgttaGATATCTGTTGTAGTGAAATTCTTTCTCGAGTTCTAGTATTTGGTGTCTTGTGTAGGCCGTGCGTTGCCGCTTCGGT
>GCA_907269075_zen_OU026094.1_10273162_10273340
ACTAAAAGAGCTCGCACTGCTTACACCAGCTCTCAGCTCGTGGAATTGGAAAacgaatttcatcaaaatcggtacttATGTCGACCAAGACGCATCGAACTCGCAAACTACTTACAATTATCGGAACGGCAAATCAAAATATGGTTTCAAAACAGAAGAATGAAGTACAAGAAGGACAACA
>GCA_907269075_ShxD_OU026094.1_10277254_10277357
ATCTTTTTCATCCCGCGTGATGTAGGGTTTCGCGGAAAACATTTGTTCAAACATTGCTACTTGCTCCGTTAAAAACACCCTCCGCTTGCGCTTGATTTTCATGGGTTTTTTTCAGAGACATAGCAGCAACTGTAATAACAAAGAAAAATTATACTTTATTTATCCAATTAAAAATA
>GCA_907269075_ShxD_OU026094.1_10277776_10277888
ATCTTTTTCATCCCGCGTGATGTAGGGTTTCGCGGAAAACATTTGTTCAAACATTGCTACTTGCTCCGTTAAAAACACCCTCCGCTTGCGCTTGATTTTCATGGGTTTTTTTCAGAGACATAGCAGCAACTGTAATAACAAAGAAAAATTATACTTTATTTATCCAATTAAAAATATGCat
>GCA_907269075_ShxD_OU026094.1_10278078_10278274
ATCTTTTTCATCCCGCGTGATGTAGGGTTTCGCGGAAAACATTTGTTCAAACATTGCTACTTGCTCCGTTAAAAACACCCTCCGCTTGCGCTTGATTTTCATGGGTTTTTTTCAGAGACATAGCAGCAACTGTAATAACAAAGAAAAATTATACTTTATTTATCCAATTAAAAATATGCat
>GCA_907269075_ShxD_OU026094.1_10278807_10278958
ATCTTTTTCATCCCGCGTGATGTAGGGTTTCGCGGAAAACATTTGTTCAAACATTGCTACTTGCTCCGTTAAAAACACCCTCCGCTTGCGCTTGATTTTCATGGGTTTTTTTCAGAGACATAGCAGCAACTGTAATAACAAAGAAAAATTATACTTTATTTATCCAATTAAAAATATGCat
>GCA_907269075_ShxD_OU026094.1_10279009_10279124
ATCTTTTTCATCCCGCGTGATGTAGGGTTTCGCGGAAAACATTTGTTCAAACATTGCTACTTGCTCCGTTAAAAACACCCTCCGCTTGCGCTTGATTTTCATGGGTTTTTTTCAGAGACATAGCAGCAACTGTAATAACAAAGAAAAATTATACTTTATTTATCCAATTAAAAATATGCat
>GCA_907269075_ShxD_OU026094.1_10283791_10283969
CAGCCTCCGGTTTTGAAACCAGACTTTGACAGATTTGTCACTTAGTCCCAACTGTTCCACAAGGACCATCCTATCGTCCCGCGAGATGTAGGGTTTCGTGGAAAACACTCGTTCCAACATTGCTACTTGCTCCGTTGAAAACACTGTCCGCTTGCGTttgtttttcattgttttcttcaGA
>GCA_907269075_ShxC_OU026094.1_10288467_10288651
AAGAAGAGGGTACGTACAAGCTTCACTACCCAACAACTAACCGTTTTGgaagaaatattttcaaaagcTAAATACATAGACCCACAATACCGAAAAGAACTGGCTGAATCATTGCAACTAGGGGATAAATGCATCAAGGTATGGTTCCAAAATCGAAGGATGAAAGAGAAAAAGGATTCTT
>GCA_907269075_ShxB_OU026094.1_10290489_10290670
atctttcttttctttcattCTTCTATTTTGGAACCATATTTTTACAGCTCGTTCTTGAATATTTAGCACAAACGCCAGTTGTTTCCGATGATCGCCATTAATATATTGCGTTTTCTTAAATTGTTGCTCAAGAAATTCTATTTGTTGCGTTGTGAAAGCACTTCTTACTCGCTTTTGTTGC
>GCA_907269075_ShxA_OU026094.1_10292656_10292834
CCGATCCTTCTTCTCCTTCATTCGTCTATTCTGAAACCAGATCTTGATTGTCCTCTCGTTCAAATTCAACAAGCTTGATAATTCCAATCTGCGTGTGCGCTCCAAGTACTTGTTACTGGCGTATTGTTGCTCCAGCTCCGACATTTGGTAGCTGGAAAAGGCTGTTCTCAAACGCTTTTGC
>GCA_907269075_Pb_OU026094.1_10398012_10398181
CCCAGGAGACTTCGCACTGCGTACACGAACACCCAGCTTCTGGAGTTGGAAAAGGAATTCCACTTCAACAAGTATCTATGCAGACCCAGAAGGATTGAAATTGCTGCTTCACTTGATCTAACAGAAAGACAGGTCAGTATTTGTTTCACCAGTAGTATACATGAATATAATGTGTTAGTCG
>GCA_907269075_Ro_OU026094.1_15115109_15115197
AGACGCAGGAAGTAAGTCAAGTAGTAGATGTATCCTGGTGAAGTAGGCCGGTATCGGTAGGTACCTGTATTGTTGGTCTAGATGTGCCTTCTCTATCCTCTTGTCCTTGGCTCGACGGTTCTGGAACCATATCTTGACTTGTGTCTCGCTCAGCGACAACGCCGACGCCAGCTCGCATCTG
>GCA_907269095_lab_OU026117.1_1253136_1253314
AACAATACAGGTCGAACCAACTTCACGAACAAACAACTAACTGAGTTAGAAAAAGAATTCCACTTCAACAAATACCTCACGCGAGCGAGGAGGATAGAGATAGCATCCGCCCTGCAACTGAATGAGACGCAGGTAAAAATCTGGTTCCAGAATCGCAGGATGAAGCAGAAAAAGAGAATCA
>GCA_907269095_Abd-B_OU026117.1_12471422_12471600
GTGCGCAAAAAACGCAAACCCTACTCCAAGTTCCAGACCCTAGAGCTAGAGAAAGAGTTCCTTTTCAACGCGTACGTGTCGAAACAGAAGCGGTGGGAGCTCGCGCGGAATCTGAACCTGACCGAGCGGCAGGTGAAGATCTGGTTCCAGAACCGGAGGATGAAGAATAAGAAGAACTCGC
>GCA_907269095_abd-A_OU026117.1_12742762_12742946
CGGCGGCGGGGCCGGCAGACGTACACGAGGTTCCAGACGCTGGAGTTGGAGAAGGAGTTCCACTTCAACCACTACCTGACACGGCGGCGCAGGATAGAGATCGCGCATGCGCTGTGCCTGACGGAGCGGCAGATCAAGATCTGGTTCCAGAACCGGCGCATGAAGCTGAAGAAGGAGCTGC
>GCA_907269095_Ubx_OU026117.1_12983410_12983594
CGGAGACGAGGGAGACAAACGTACACGAGATATCAAACGCTAGAGTTAGAGAAGGAGTTCCACACGAACCACTACCTCACGCGGAGGAGACGCATCGAAATGGCGCACGCCCTCTGCCTCACGGAGAGACAGATAAAAATATGGTTCCAGAATAGAAGGATGAAGTTAAAGAAAGAAATCC
>GCA_907269095_Antp_OU026117.1_13251774_13251952
AGGAAGCGGGGCCGGCAGACGTACACCCGGTACCAGACGCTCGAGCTGGAGAAGGAGTTCCACTTCAACCGGTACCTGACGCGGAGGAGACGGATCGAGATCGCGCACGCGCTCTGCCTCACCGAGCGCCAGATCAAGATCTGGTTCCAGAACCGCCGCATGAAGTGGAAGAAGGAGAACA
>GCA_907269095_ftz_OU026117.1_13349266_13349444
TCAAAACGGACGAGACAAACCTATACTAGATTTCAAACATTGGAACTGGAGAAGGAGTTTCACTTCAATAAATATCTGTCTAGAAGACGCAGAATAGAAGTCTCTCGTGCTTTGGGACTAACTGAAAGACAGATAAAGATTTGGTTCCAGAATAGGAGGATGAAGGCGAAAAAAGATGCAA
>GCA_907269095_Scr_OU026117.1_13412431_13412618
ACGAAACGTCAGCGGACATCGTACACCCGGTACCAGACGCTCGAGCTGGAGAAGGAGTTCCACTTCAACCGGTACCTGACGCGGAGGAGACGGATCGAGATCGCGCACGCGCTCTGCCTCACCGAGCGCCAGATCAAGATCTGGTTCCAGAACCGCCGCATGAAGTGGAAGAAGGAACACA
>GCA_907269095_Dfd_OU026117.1_13484425_13484603
ATTGTCTTTCTTCCATTTCATGCGTCTGTTCTGAAACCAAATTTTTATCTGTCTCTCGGATAAGACTAGGGTGTGAGCTATCTCGATCCTCCGTCTCCGGGTCAGGTAGCGGTTATAGTGGAATTCCTTCTCCAGCTCTAGTATTTGGTGTCTGGTGTACGCTGTTCGCTGCCGTTTGGGC
>GCA_907269095_zen_OU026117.1_13574903_13575087
ACTAAAAGGGCTCGCACAGCATATACGAGCTCACAACTAGTTGAACTCGAAAATGAATTCCACCAGAACCGTTATCTCTGTCGCCCAAGACGTATCGAGCTGGCCAATTTTTTACAACTATCCGAGCGACAAATTAAAATCTGGTTCCAAAATCGACGCATGAAATATAAGAAGGATAATA
>GCA_907269095_ShxC_OU026117.1_14026496_14026635
AAGAAGGCGAAACGCACTGCTTTCACCACCGATCAATTATGCTATCTTGAGAGTGTGTATCAACAGCACAGATACATCGTTATGCTAATGCGCAGATATCTGGCTTGGAACTGCAAATCGAGGAGAAATCCATTAAGACATGGTTTCAAAACAGAAGACAGAAGGAGAAGGGAGATTCCGC
>GCA_907269095_ShxA_OU026117.1_14037640_14037821
TATAACCGCGTTAGAACTGCGTTTACAACACCACAATTGTCGGTATTGGAGAACCAGTTTCTAAAAAACCGTTATATTGACCGTGCACGTCGTAATAAATTGGCAAACGCACTTAAAATCAACGAAGGAATAATCAATACATGGTTTTATAACCGGAGAATGAAAGCAAAAAGATGTCGCG
>GCA_907269095_ShxA_OU026117.1_14038887_14039074
CCTAAACGCATCAGAACCGCGTTTACAACACCACAAGTGTCGGTATTGGAGAACCAGATTCTAAAAAACCGTTACATTGACCGTGCAATTTCTAACAAATTGGCAAACGCACATAAAATTAATGAGGGAATAATCAAGATATGGTTTCAGAACCGGagaataaaagaaaaacgaGATCGCG
>GCA_907269095_ShxA_OU026117.1_14039831_14040009
CCTAAACGCATCAGAACCGCGTTTACAACACCACAAGTGTCGGTATTGGAGAACCAGATTCTAAAAAACCGTTACATTGACCGTGCAATTTCTAACAAATTGGCAAACGCACATAAAATTAATGAGGGAATAATCAAGATATGGTTTCAGAACCGGagaataaaagaaaaacgaGATCGCG
>GCA_907269095_ShxA_OU026117.1_14062283_14062398
AAGAAGCGCAAGAGGACATCATTTACTACCGATCAACTGGAGTATCTGGAGGCAATATTCTCTAGAACCAATACATATCCGTAGAACAACGGATATGTATTGGAGAGACATTGTTAATCCGCGAATCGAGTATTAAGACGTGGTTCCAGAATCAACGGATCCGTTTTAAACAAGAGAAGGAGAA
[truncated: 426,547 more chars]
