# Supplementary material for: Diversity, duplication, and genomic organization of homeobox genes in Lepidoptera
Source: Genome Res. 2023 Jan;33(1):32–44. doi: 10.1101/gr.277118.122 (PMC9977156; doi:10.1101/gr.277118.122)
Supplement: Supplemental Material [file supp_gr.277118.122_Supplemental_Data_.zip › Supplemental_Data/lepi_busco_tree_rooted.nwk]

((LimLuna:1,LimMarm:1):3.41569,(NeoCorn:1,((TinSemi:1,TinTrin:1):2.95811,(YpsScab:1,(((ApoTurb:1,HedSali:1):1.28142,(NotUddm:1,(PamFasc:1,CydSple:1):1.30689):0.770109):3.71123,((ZygFili:1,(ZeuPyri:1,(SesApif:1,(BemIchn:1,SynVesp:1):3.64629):2.05462):0.0824828):0.019003,((EmmMono:1,((BlaLact:1,BlaAdus:1):4.56305,(HypKaha:1,CarQuer:1):0.109985):0.489247):0.0202887,((PapMach:1,(((PyrMalv:1,EryTage:1):1.04056,(ThySylv:1,(HesComm:1,OchSylv:1):0.991629):2.85149):3.14509,(((LycPhla:1,((CelArgi:1,GlaAlex:1):0.378132,(PleArgu:1,(CyaSemi:1,(AriAges:1,(LysBell:1,LysCori:1):1.98649):0.0698768):0.110627):2.03396):2.86136):3.32124,((ParAege:1,(MelGala:1,(EreLige:1,(ManJurt:1,AphHype:1):1.69796):0.689713):0.708184):2.96207,((LimCami:1,(BolSele:1,FabAdip:1):2.82419):1.22659,((MelCinx:1,MelAtha:1):3.52789,((VanCard:1,VanAtal:1):1.10753,(NymPoly:1,(NymUrti:1,InaIo:1):0.941095):1.29238):2.68339):1.81048):0.730608):1.37115):0.452031,(LepSina:1,(ColCroc:1,(AntCard:1,(ApoCrat:1,((PieBras:1,PieNapi:1):0.100207,PieRapa:1):3.25448):2.04526):1.71652):1.21296):1.97318):0.849833):0.42781):0.840564,((EndFlam:1,(ChrCulm:1,ParStra:1):1.68009):0.385649,((ThyBati:1,HabPyri:1):3.46945,(((DeiPorc:1,(LaoPopu:1,MimTili:1):1.52275):3.26117,((IdaAver:1,(PhiVetu:1,(HydFurc:1,EulPrun:1):0.673512):3.38624):0.127363,((PerRhom:1,(AgrAura:1,(EraDefo:1,BisBetu:1):0.823081):0.0457163):2.40702,(SelDent:1,((CamMarg:1,HylFasc:1):2.50838,(CroElin:1,(EnnFusc:1,EnnQuei:1):3.10297):0.252032):0.106149):0.0801447):2.42231):1.94107):0.0577437,((CloCurt:1,(FurFurc:1,(PhaBuce:1,((PheGnom:1,PheTrem:1):4.22391,(PtiCapc:1,(NotDrom:1,NotZicz:1):3.10123):0.326605):1.80602):0.0870666):0.989232):0.744462,(((LymMona:1,(EupSimi:1,OrgAnti:1):0.360105):1.57091,((HypProb:1,(SchCost:1,LasFlex:1):0.308966):0.0301856,((SpiLutu:1,SpiLubr:1):3.3482,(EilDepe:1,EilSoro:1):2.98663):1.56465):0.044429):1.65591,(((AcrAcer:1,CraLigu:1):1.53038,((AmpBerb:1,AmpTrag:1):2.04247,(((MytFerr:1,MytImpu:1):1.84804,(HecDyso:1,MamBras:1):0.943415):0.939185,((OchPlec:1,((XesCnig:1,XesXant:1):0.560051,(NocPron:1,(NocJant:1,NocFimb:1):0.688163):0.641888):0.840695):1.65113,(PhlMeti:1,(((GriApri:1,DryErem:1):1.47703,(ApaMono:1,(MesFuru:1,HydMica:1):0.400542):0.851681):0.324042,(CosTrap:1,(AteCent:1,(EupTran:1,(OmpLuno:1,(AgrCirc:1,AgrMaci:1):0.766451):0.449848):0.365768):0.0595048):0.134164):1.10549):0.053538):0.089652):1.95346):0.257816):0.846516,((AutGamm:1,AutPulc:1):2.78522,AbrTrip:1):1.5292):1.85052):1.30522):1.70074):0.0558729):0.778312):0.263345):0.0494135):0.187438):0.0400318):0.381025):0.413483):2.93068):3.41569);
