# Supplementary material for: Diversity, duplication, and genomic organization of homeobox genes in Lepidoptera
Source: Genome Res. 2023 Jan;33(1):32–44. doi: 10.1101/gr.277118.122 (PMC9977156; doi:10.1101/gr.277118.122)
Supplement: Supplemental Material [file supp_gr.277118.122_Supplemental_Data_.zip › Supplemental_Data/lep_HOX_AA.aln.contree]

(Neomicropteryx_cornuta_Abd-B:0.0000000000,(((((((((((((((((((((((((((((((((((((((((((((((((((((((((((((((((((((Neomicropteryx_cornuta_Antp:0.0000000000,Inachis_io_Antp:0.0000000000):0.0000000000,Apotomis_turbidana_Antp:0.0000000000):0.0000000000,Mellicta_athalia_Antp:0.0000000000):0.0000000000,Lycaena_phlaeas_Antp:0.0000000000):0.0000000000,Acronicta_aceris_Antp:0.0000000000):0.0000000000,Thyatira_batis_Antp:0.0000000000):0.0000000000,Idaea_aversata_Antp:0.0000000000):0.0000000000,Hylaea_fasciaria_Antp:0.0000000000):0.0000000000,Ypsolopha_scabrella_Antp:0.0000000000):0.0000000000,Phlogophora_meticulosa_Antp:0.0000000000):0.0000000000,Aporia_crataegi_Antp:0.0000000000):0.0000000000,Pararge_aegeria_Antp:0.0000000000):0.0000000000,Cosmia_trapezina_Antp:0.0000000000):0.0000000000,Vanessa_cardui_Antp:0.0000000000):0.0000000000,Deilephila_porcellus_Antp:0.0000000000):0.0000000000,Parapoynx_stratiotata_Antp:0.0000000000):0.0000000000,Mythimna_impura_Antp:0.0000000000):0.0000000000,Papilio_machaon_Antp:0.0000000000):0.0000000000,Ennomos_quercinarius_Antp:0.0000000000):0.0000000000,Clostera_curtula_Antp:0.0000000000):0.0000000000,Biston_betularia_Antp:0.0000000000):0.0000000000,Aricia_agestis_Antp:0.0000000000):0.0000000000,Maniola_jurtina_Antp:0.0000000000):0.0000000000,Chrysoteuchia_culmella_Antp:0.0000000000):0.0000000000,Pieris_brassicae_Antp:0.0000000000):0.0000000000,Phalera_bucephala_Antp:0.0000000000):0.0000027478,Autographa_gamma_Antp:0.0000027478)87:0.0000027478,((((((((((((((((((((((((((((((((Neomicropteryx_cornuta_Ubx:0.0000000000,Cosmia_trapezina_Ubx:0.0000000000):0.0000000000,Papilio_machaon_Ubx:0.0000000000):0.0000000000,Maniola_jurtina_Ubx:0.0000000000):0.0000000000,Hylaea_fasciaria_Ubx:0.0000000000):0.0000000000,Lycaena_phlaeas_Ubx:0.0000000000):0.0000000000,Pieris_brassicae_Ubx:0.0000000000):0.0000000000,Acronicta_aceris_Ubx:0.0000000000):0.0000000000,Parapoynx_stratiotata_Ubx:0.0000000000):0.0000000000,Ypsolopha_scabrella_Ubx:0.0000000000):0.0000000000,Idaea_aversata_Ubx:0.0000000000):0.0000000000,Clostera_curtula_Ubx:0.0000000000):0.0000000000,Aricia_agestis_Ubx:0.0000000000):0.0000000000,Vanessa_cardui_Ubx:0.0000000000):0.0000000000,Ennomos_quercinarius_Ubx:0.0000000000):0.0000000000,Phlogophora_meticulosa_Ubx:0.0000000000):0.0000000000,Mythimna_impura_Ubx:0.0000000000):0.0000000000,Thyatira_batis_Ubx:0.0000000000):0.0000000000,Apotomis_turbidana_Ubx:0.0000000000):0.0000000000,Aporia_crataegi_Ubx:0.0000000000):0.0000000000,Inachis_io_Ubx:0.0000000000):0.0000000000,Deilephila_porcellus_Ubx:0.0000000000):0.0000000000,Chrysoteuchia_culmella_Ubx:0.0000000000):0.0000000000,Biston_betularia_Ubx:0.0000000000):0.0000000000,Phalera_bucephala_Ubx:0.0000000000):0.0000000000,Mellicta_athalia_Ubx:0.0000000000):0.0000000000,Pararge_aegeria_Ubx:0.0000000000):0.0000027478,Autographa_gamma_Ubx:0.0000027478)100:0.0000027478,((((((((((((((((Euproctis_similis_Ubx:0.0000000000,Pieris_rapae_Ubx:0.0000000000):0.0000000000,Notocelia_uddmanniana_Ubx:0.0000000000):0.0000000000,Noctua_fimbriata_Ubx:0.0000000000):0.0000000000,Lysandra_coridon_Ubx:0.0000000000):0.0000000000,Bembecia_ichneumoniformis_Ubx:0.0000000000):0.0000000000,Apamea_monoglypha_Ubx:0.0000000000):0.0000000000,Celastrina_argiolus_Ubx:0.0000000000):0.0000000000,Carcina_quercana_Ubx:0.0000000000):0.0000000000,Tinea_trinotella_Ubx:0.0000000000):0.0000000000,Amphipyra_berbera_Ubx:0.0000000000):0.0000000000,Hesperia_comma_Ubx:0.0000000000):0.0000000000,Melitaea_cinxia_Ubx:0.0000000000):0.0000000000,Zygaena_filipendulae_Ubx:0.0000000000):0.0000000000,Lymantria_monacha_Ubx:0.0000000000):0.0000000000,Xestia_xanthographa_Ubx:0.0000000000):0.0000000000,Hydriomena_furcata_Ubx:0.0000000000):0.0000027478)57:0.0000027478,Limenitis_camilla_Ubx:0.0000027478)96:0.0415420031,(((((((((((((((((((((((((((((Neomicropteryx_cornuta_abd-A:0.0000000000,Biston_betularia_abd-A:0.0000000000):0.0000000000,Thyatira_batis_abd-A:0.0000000000):0.0000000000,Pararge_aegeria_abd-A:0.0000000000):0.0000000000,Phlogophora_meticulosa_abd-A:0.0000000000):0.0000000000,Vanessa_cardui_abd-A:0.0000000000):0.0000000000,Idaea_aversata_abd-A:0.0000000000):0.0000000000,Mythimna_impura_abd-A:0.0000000000):0.0000000000,Aricia_agestis_abd-A:0.0000000000):0.0000000000,Chrysoteuchia_culmella_abd-A:0.0000000000):0.0000000000,Cosmia_trapezina_abd-A:0.0000000000):0.0000000000,Lycaena_phlaeas_abd-A:0.0000000000):0.0000000000,Papilio_machaon_abd-A:0.0000000000):0.0000000000,Mellicta_athalia_abd-A:0.0000000000):0.0000000000,Phalera_bucephala_abd-A:0.0000000000):0.0000000000,Ennomos_quercinarius_abd-A:0.0000000000):0.0000000000,Inachis_io_abd-A:0.0000000000):0.0000000000,Clostera_curtula_abd-A:0.0000000000):0.0000000000,Acronicta_aceris_abd-A:0.0000000000):0.0000000000,Ypsolopha_scabrella_abd-A:0.0000000000):0.0000000000,Maniola_jurtina_abd-A:0.0000000000):0.0000000000,Apotomis_turbidana_abd-A:0.0000000000):0.0000000000,Deilephila_porcellus_abd-A:0.0000000000):0.0000000000,Aporia_crataegi_abd-A:0.0000000000):0.0000000000,Parapoynx_stratiotata_abd-A:0.0000000000):0.0000000000,Hylaea_fasciaria_abd-A:0.0000000000):0.0000000000,Pieris_brassicae_abd-A:0.0000000000):0.0000027478,Autographa_gamma_abd-A:0.0000027478)100:0.0000027478,Limenitis_camilla_abd-A:0.0000027478)66:0.0000027478,((((((((((((((((Euproctis_similis_abd-A:0.0000000000,Lysandra_coridon_abd-A:0.0000000000):0.0000000000,Hydriomena_furcata_abd-A:0.0000000000):0.0000000000,Bembecia_ichneumoniformis_abd-A:0.0000000000):0.0000000000,Zygaena_filipendulae_abd-A:0.0000000000):0.0000000000,Tinea_trinotella_abd-A:0.0000000000):0.0000000000,Amphipyra_berbera_abd-A:0.0000000000):0.0000000000,Noctua_fimbriata_abd-A:0.0000000000):0.0000000000,Melitaea_cinxia_abd-A:0.0000000000):0.0000000000,Hesperia_comma_abd-A:0.0000000000):0.0000000000,Lymantria_monacha_abd-A:0.0000000000):0.0000000000,Apamea_monoglypha_abd-A:0.0000000000):0.0000000000,Carcina_quercana_abd-A:0.0000000000):0.0000000000,Celastrina_argiolus_abd-A:0.0000000000):0.0000000000,Xestia_xanthographa_abd-A:0.0000000000):0.0000000000,Notocelia_uddmanniana_abd-A:0.0000000000):0.0000000000,Pieris_rapae_abd-A:0.0000000000):0.0000027478)100:0.0224880499)100:0.0677535045,((((((((((((((((Euproctis_similis_Antp:0.0000000000,Carcina_quercana_Antp:0.0000000000):0.0000000000,Noctua_fimbriata_Antp:0.0000000000):0.0000000000,Lymantria_monacha_Antp:0.0000000000):0.0000000000,Amphipyra_berbera_Antp:0.0000000000):0.0000000000,Lysandra_coridon_Antp:0.0000000000):0.0000000000,Hydriomena_furcata_Antp:0.0000000000):0.0000000000,Tinea_trinotella_Antp:0.0000000000):0.0000000000,Hesperia_comma_Antp:0.0000000000):0.0000000000,Melitaea_cinxia_Antp:0.0000000000):0.0000000000,Notocelia_uddmanniana_Antp:0.0000000000):0.0000000000,Pieris_rapae_Antp:0.0000000000):0.0000000000,Apamea_monoglypha_Antp:0.0000000000):0.0000000000,Bembecia_ichneumoniformis_Antp:0.0000000000):0.0000000000,Celastrina_argiolus_Antp:0.0000000000):0.0000000000,Xestia_xanthographa_Antp:0.0000000000):0.0000000000,Zygaena_filipendulae_Antp:0.0000000000):0.0000027478)62:0.0000027478,Limenitis_camilla_Antp:0.0000027478)90:0.0000027478)93:0.0281299824,(((((((((((((((((((((((((((((((Neomicropteryx_cornuta_Dfd:0.0000000000,Hylaea_fasciaria_Dfd:0.0000000000):0.0000000000,Chrysoteuchia_culmella_Dfd:0.0000000000):0.0000000000,Aporia_crataegi_Dfd:0.0000000000):0.0000000000,Deilephila_porcellus_Dfd:0.0000000000):0.0000000000,Vanessa_cardui_Dfd:0.0000000000):0.0000000000,Idaea_aversata_Dfd:0.0000000000):0.0000000000,Mellicta_athalia_Dfd:0.0000000000):0.0000000000,Inachis_io_Dfd:0.0000000000):0.0000000000,Acronicta_aceris_Dfd:0.0000000000):0.0000000000,Acronicta_aceris_Dfd1:0.0000000000):0.0000000000,Pararge_aegeria_Dfd:0.0000000000):0.0000000000,Papilio_machaon_Dfd:0.0000000000):0.0000000000,Phalera_bucephala_Dfd:0.0000000000):0.0000000000,Biston_betularia_Dfd:0.0000000000):0.0000000000,Ennomos_quercinarius_Dfd:0.0000000000):0.0000000000,Thyatira_batis_Dfd:0.0000000000):0.0000000000,Phlogophora_meticulosa_Dfd:0.0000000000):0.0000000000,Clostera_curtula_Dfd:0.0000000000):0.0000000000,Apotomis_turbidana_Dfd:0.0000000000):0.0000000000,Mythimna_impura_Dfd:0.0000000000):0.0000000000,Aricia_agestis_Dfd:0.0000000000):0.0000000000,Lycaena_phlaeas_Dfd:0.0000000000):0.0000000000,Ypsolopha_scabrella_Dfd:0.0000000000):0.0000000000,Cosmia_trapezina_Dfd:0.0000000000):0.0000000000,Pieris_brassicae_Dfd:0.0000000000):0.0000000000,Maniola_jurtina_Dfd:0.0000000000):0.0000000000,Parapoynx_stratiotata_Dfd:0.0000000000):0.0000027478,Autographa_gamma_Dfd:0.0000027478)88:0.0000027478,(((((((((((((((((Euproctis_similis_Dfd:0.0000000000,Lysandra_coridon_Dfd:0.0000000000):0.0000000000,Xestia_xanthographa_Dfd:0.0000000000):0.0000000000,Zygaena_filipendulae_Dfd:0.0000000000):0.0000000000,Hesperia_comma_Dfd:0.0000000000):0.0000000000,Carcina_quercana_Dfd:0.0000000000):0.0000000000,Tinea_trinotella_Dfd:0.0000000000):0.0000000000,Pieris_rapae_Dfd:0.0000000000):0.0000000000,Apamea_monoglypha_Dfd:0.0000000000):0.0000000000,Lymantria_monacha_Dfd:0.0000000000):0.0000000000,Celastrina_argiolus_Dfd:0.0000000000):0.0000000000,Melitaea_cinxia_Dfd:0.0000000000):0.0000000000,Notocelia_uddmanniana_Dfd:0.0000000000):0.0000000000,Noctua_fimbriata_Dfd:0.0000000000):0.0000000000,Amphipyra_berbera_Dfd:0.0000000000):0.0000000000,Hydriomena_furcata_Dfd:0.0000000000):0.0000000000,Bembecia_ichneumoniformis_Dfd:0.0000000000):0.0000027478,Limenitis_camilla_Dfd:0.0000027478)56:0.0000027478)92:0.0690110801,(((((Neomicropteryx_cornuta_lab:0.0139367905,(((((((((((((((((((((((((((((((((((((((((Autographa_gamma_lab:0.0000000000,Hylaea_fasciaria_lab:0.0000000000):0.0000000000,Melitaea_cinxia_lab:0.0000000000):0.0000000000,Ennomos_quercinarius_lab:0.0000000000):0.0000000000,Amphipyra_berbera_lab:0.0000000000):0.0000000000,Ypsolopha_scabrella_lab:0.0000000000):0.0000000000,Carcina_quercana_lab:0.0000000000):0.0000000000,Cosmia_trapezina_lab:0.0000000000):0.0000000000,Noctua_fimbriata_lab:0.0000000000):0.0000000000,Lycaena_phlaeas_lab:0.0000000000):0.0000000000,Clostera_curtula_lab:0.0000000000):0.0000000000,Chrysoteuchia_culmella_lab:0.0000000000):0.0000000000,Pararge_aegeria_lab:0.0000000000):0.0000000000,Phlogophora_meticulosa_lab:0.0000000000):0.0000000000,Limenitis_camilla_lab:0.0000000000):0.0000000000,Vanessa_cardui_lab:0.0000000000):0.0000000000,Notocelia_uddmanniana_lab:0.0000000000):0.0000000000,Parapoynx_stratiotata_lab:0.0000000000):0.0000000000,Pieris_brassicae_lab:0.0000000000):0.0000000000,Hesperia_comma_lab:0.0000000000):0.0000000000,Lymantria_monacha_lab:0.0000000000):0.0000000000,Mellicta_athalia_lab:0.0000000000):0.0000000000,Maniola_jurtina_lab:0.0000000000):0.0000000000,Biston_betularia_lab:0.0000000000):0.0000000000,Apotomis_turbidana_lab:0.0000000000):0.0000000000,Papilio_machaon_lab:0.0000000000):0.0000000000,Euproctis_similis_lab:0.0000000000):0.0000000000,Bembecia_ichneumoniformis_lab:0.0000000000):0.0000000000,Aporia_crataegi_lab:0.0000000000):0.0000000000,Phalera_bucephala_lab:0.0000000000):0.0000000000,Apamea_monoglypha_lab:0.0000000000):0.0000000000,Mythimna_impura_lab:0.0000000000):0.0000000000,Acronicta_aceris_lab:0.0000000000):0.0000000000,Deilephila_porcellus_lab:0.0000000000):0.0000000000,Xestia_xanthographa_lab:0.0000000000):0.0000000000,Idaea_aversata_lab:0.0000000000):0.0000000000,Hydriomena_furcata_lab:0.0000000000):0.0000000000,Thyatira_batis_lab:0.0000000000):0.0000000000,Zygaena_filipendulae_lab:0.0000000000):0.0000000000,Tinea_trinotella_lab:0.0000000000):0.0000000000,Pieris_rapae_lab:0.0000000000):0.0000027478,Inachis_io_lab:0.0000027478)93:0.0000027478)95:0.0000027478,((Aricia_agestis_lab:0.0000027478,Lysandra_coridon_lab:0.0000027478)100:0.0139177554,Celastrina_argiolus_lab:0.0000027478)94:0.0000022854)99:0.3697190389,((Neomicropteryx_cornuta_zen:0.3858507187,Neomicropteryx_cornuta_zen1:0.3104020191)99:0.5160196481,Neomicropteryx_cornuta_zen3:0.7427007307)59:0.2877474394)33:0.0000028917,((((((((((((((((((((((((((Autographa_gamma_Pb:0.0000000000,Chrysoteuchia_culmella_Pb:0.0000000000):0.0000000000,Hylaea_fasciaria_Pb:0.0000000000):0.0000000000,Apotomis_turbidana_Pb:0.0000000000):0.0000000000,Phlogophora_meticulosa_Pb:0.0000000000):0.0000000000,Acronicta_aceris_Pb:0.0000000000):0.0000000000,Deilephila_porcellus_Pb:0.0000000000):0.0000000000,Vanessa_cardui_Pb:0.0000000000):0.0000000000,Parapoynx_stratiotata_Pb:0.0000000000):0.0000000000,Phalera_bucephala_Pb:0.0000000000):0.0000000000,Mythimna_impura_Pb:0.0000000000):0.0000000000,Euproctis_similis_Pb:0.0000000000):0.0000000000,Mellicta_athalia_Pb:0.0000000000):0.0000000000,Idaea_aversata_Pb:0.0000000000):0.0000000000,Maniola_jurtina_Pb:0.0000000000):0.0000000000,Ennomos_quercinarius_Pb:0.0000000000):0.0000000000,Aricia_agestis_Pb:0.0000000000):0.0000000000,Clostera_curtula_Pb:0.0000000000):0.0000000000,Pieris_brassicae_Pb:0.0000000000):0.0000000000,Aporia_crataegi_Pb:0.0000000000):0.0000000000,Ypsolopha_scabrella_Pb:0.0000000000):0.0000000000,Papilio_machaon_Pb:0.0000000000):0.0000000000,Thyatira_batis_Pb:0.0000000000):0.0000000000,Lycaena_phlaeas_Pb:0.0000000000):0.0000000000,Pararge_aegeria_Pb:0.0000000000):0.0000027478,Inachis_io_Pb:0.0000027478)92:0.0000028396,Cosmia_trapezina_Pb:0.2666986098)77:0.1260191353)98:0.1472704549,(((((Neomicropteryx_cornuta_zen2:1.6711859161,Aporia_crataegi_zen:0.0000023595)58:0.0142216064,((((((((((((((((((((((Autographa_gamma_zen:0.0000000000,Clostera_curtula_zen:0.0000000000):0.0000000000,Ypsolopha_scabrella_zen:0.0000000000):0.0000000000,Phlogophora_meticulosa_zen:0.0000000000):0.0000000000,Apotomis_turbidana_zen:0.0000000000):0.0000000000,Parapoynx_stratiotata_zen:0.0000000000):0.0000000000,Phalera_bucephala_zen:0.0000000000):0.0000000000,Mellicta_athalia_zen:0.0000000000):0.0000000000,Lycaena_phlaeas_zen:0.0000000000):0.0000000000,Papilio_machaon_zen:0.0000000000):0.0000000000,Acronicta_aceris_zen:0.0000000000):0.0000000000,Deilephila_porcellus_zen:0.0000000000):0.0000000000,Maniola_jurtina_zen:0.0000000000):0.0000000000,Chrysoteuchia_culmella_zen:0.0000000000):0.0000000000,Idaea_aversata_zen:0.0000000000):0.0000000000,Thyatira_batis_zen:0.0000000000):0.0000000000,Hylaea_fasciaria_zen:0.0000000000):0.0000000000,Biston_betularia_zen:0.0000000000):0.0000000000,Aricia_agestis_zen:0.0000000000):0.0000000000,Cosmia_trapezina_zen:0.0000000000):0.0000000000,Pararge_aegeria_zen:0.0000000000):0.0000027478,(((Inachis_io_zen:0.0000027478,Vanessa_cardui_zen:0.0000027478)97:0.0000027478,Zygaena_filipendulae_zen:0.0630906519)94:0.0139980712,(((((((Euproctis_similis_zen:0.0000000000,Hesperia_comma_zen:0.0000000000):0.0000000000,Celastrina_argiolus_zen:0.0000000000):0.0000027478,(((((((((((((((((((((((((((((Noctua_fimbriata_zen:0.0000000000,Noctua_fimbriata_zen26:0.0000000000):0.0000000000,Noctua_fimbriata_zen5:0.0000000000):0.0000000000,Noctua_fimbriata_zen3:0.0000000000):0.0000000000,Noctua_fimbriata_zen18:0.0000000000):0.0000000000,Noctua_fimbriata_zen21:0.0000000000):0.0000000000,Noctua_fimbriata_zen11:0.0000000000):0.0000000000,Noctua_fimbriata_zen2:0.0000000000):0.0000000000,Noctua_fimbriata_zen13:0.0000000000):0.0000000000,Noctua_fimbriata_zen16:0.0000000000):0.0000000000,Noctua_fimbriata_zen19:0.0000000000):0.0000000000,Noctua_fimbriata_zen10:0.0000000000):0.0000000000,Noctua_fimbriata_zen6:0.0000000000):0.0000000000,Noctua_fimbriata_zen23:0.0000000000):0.0000000000,Noctua_fimbriata_zen12:0.0000000000):0.0000000000,Noctua_fimbriata_zen8:0.0000000000):0.0000000000,Noctua_fimbriata_zen7:0.0000000000):0.0000000000,Noctua_fimbriata_zen25:0.0000000000):0.0000000000,Noctua_fimbriata_zen22:0.0000000000):0.0000000000,Noctua_fimbriata_zen14:0.0000000000):0.0000000000,Noctua_fimbriata_zen20:0.0000000000):0.0000000000,Lymantria_monacha_zen:0.0000000000):0.0000000000,Noctua_fimbriata_zen9:0.0000000000):0.0000000000,Noctua_fimbriata_zen4:0.0000000000):0.0000000000,Noctua_fimbriata_zen24:0.0000000000):0.0000000000,Noctua_fimbriata_zen27:0.0000000000):0.0000000000,Notocelia_uddmanniana_zen:0.0000000000):0.0000027478,Noctua_fimbriata_zen1:0.0000027478)93:0.0000027478,(Noctua_fimbriata_zen15:0.0149097255,Noctua_fimbriata_zen17:0.0149296986)90:0.0000027478)98:0.0000027478,((Melitaea_cinxia_zen:0.0150450663,Hydriomena_furcata_zen:0.0000021409)94:0.0149858906,Apamea_monoglypha_zen:0.0150959630)49:0.0000027478)37:0.0000027478)26:0.0000027478,Xestia_xanthographa_zen:0.0000027478)37:0.0000027478,Bembecia_ichneumoniformis_zen:0.0153620196)98:0.0000027774,(((Limenitis_camilla_zen:0.0000000000,Amphipyra_berbera_zen:0.0000000000):0.0000000000,Carcina_quercana_zen:0.0000000000):0.0000000000,Tinea_trinotella_zen:0.0000000000):0.0000027478)41:0.0000027774,Lysandra_coridon_zen:0.0000027478)65:0.0000027774)23:0.0000027774)12:0.0000027774,Mythimna_impura_zen:0.0000027478)26:0.0000027774)54:0.0000027774,(((((((((((((Autographa_gamma_ShxA:0.0000027478,(Mythimna_impura_ShxA:0.0141590051,((((((((Mythimna_impura_ShxA1:0.0000000000,Mythimna_impura_ShxA5:0.0000000000):0.0000000000,Mythimna_impura_ShxA11:0.0000000000):0.0000000000,Mythimna_impura_ShxA4:0.0000000000):0.0000000000,Mythimna_impura_ShxA7:0.0000000000):0.0000000000,Mythimna_impura_ShxA12:0.0000000000):0.0000000000,Mythimna_impura_ShxA9:0.0000000000):0.0000027478,Mythimna_impura_ShxA3:0.0000027478)95:0.0000027478,((Mythimna_impura_ShxA2:0.0142328458,Mythimna_impura_ShxA6:0.0000027478)100:0.0293689688,((Mythimna_impura_ShxA8:0.0000000000,Mythimna_impura_ShxA13:0.0000000000):0.0000027478,Mythimna_impura_ShxA10:0.0000027478)100:0.0141562093)53:0.0000027478)52:0.0000027478)99:0.0141496191)64:0.0000027478,Amphipyra_berbera_ShxA:0.0136317217)47:0.0135460548,Clostera_curtula_ShxA:0.0000027478)44:0.0000027478,Phalera_bucephala_ShxA:0.0442601689)76:0.0136694927,(((((((((((((((((((((((((((((((Autographa_gamma_ShxB:0.0000023560,Thyatira_batis_ShxB:0.1046993730)98:0.0176772153,Amphipyra_berbera_ShxB:0.0556682566)86:0.0263060764,((Mythimna_impura_ShxB:0.0152545599,((Mythimna_impura_ShxB1:0.0000027478,Mythimna_impura_ShxB2:0.0000027478)100:0.0646175089,Mythimna_impura_ShxB3:0.0630115403)77:0.0000023560)81:0.0153277173,(((((Hylaea_fasciaria_ShxB:0.1534670296,Biston_betularia_ShxB:0.2493635031)78:0.0649449607,Ennomos_quercinarius_ShxB:0.1662412907)72:0.0498043619,(Zygaena_filipendulae_ShxB:0.3157418852,Zygaena_filipendulae_ShxC:0.1838426388)100:0.4345640208)73:0.0915209092,Acronicta_aceris_ShxB:0.0000027478)69:0.0264012517,Cosmia_trapezina_ShxB:0.0320010714)73:0.0065830681)66:0.0000027774)81:0.0141722882,(Lymantria_monacha_ShxB:0.1566296782,(Apamea_monoglypha_ShxB:0.0000027478,Apamea_monoglypha_ShxB1:0.0000027478)100:0.1127932268)89:0.0533961397)74:0.0000023560,((Xestia_xanthographa_ShxB:0.0287403180,((Noctua_fimbriata_ShxB1:0.0060342537,Noctua_fimbriata_ShxB2:0.0099728304)100:0.0272308050,Noctua_fimbriata_ShxB3:0.0148340685)100:0.1121207991)78:0.0000027478,(Phlogophora_meticulosa_ShxB:0.0249099032,(Phalera_bucephala_ShxB:0.0000027478,(Clostera_curtula_ShxB:0.0152493037,Clostera_curtula_ShxB1:0.0000027478)100:0.0593115353)100:0.0211911507)97:0.0245226554)88:0.0147258009)96:0.0353662996,((((Aricia_agestis_ShxB:0.0012818523,Lysandra_coridon_ShxB:0.0425935172)99:0.0156383414,Celastrina_argiolus_ShxB:0.0945961748)100:0.1041585629,Lycaena_phlaeas_ShxB:0.1879195321)100:0.5822561451,Deilephila_porcellus_ShxB:0.0475074704)94:0.1336621188)69:0.0000028396,(((Apotomis_turbidana_ShxB:0.0127434491,Notocelia_uddmanniana_ShxB:0.0393273456)100:0.1147764764,Carcina_quercana_ShxB:0.1546333594)81:0.0000020401,(Tinea_trinotella_ShxB:0.3079928614,Ypsolopha_scabrella_ShxB:0.0599109328)76:0.3170040175)46:0.0639320819)55:0.0863509889,(((Inachis_io_ShxB:0.0892897042,Vanessa_cardui_ShxB:0.0000020759)95:0.0906867419,((((Euproctis_similis_ShxB:0.3916979214,Chrysoteuchia_culmella_ShxB1:0.3184470620)71:0.1302100137,Hesperia_comma_ShxB:0.0882855422)71:0.0360714221,Noctua_fimbriata_ShxB:0.1699487714)60:0.0154871059,((Mellicta_athalia_ShxB:0.0156109782,Melitaea_cinxia_ShxB:0.0162202635)100:0.1088266045,(Idaea_aversata_ShxB:0.2795384044,Hydriomena_furcata_ShxB:0.1210489081)99:0.1328995695)70:0.0311528310)66:0.0360156052)69:0.0257375213,Limenitis_camilla_ShxB:0.0439309847)72:0.0301839045)58:0.0097129923,(Pararge_aegeria_ShxB:0.0458366311,Maniola_jurtina_ShxB:0.1423299708)98:0.0175083107)59:0.0265984510,Papilio_machaon_ShxB:0.2837548665)62:0.0742046601,(Pieris_brassicae_ShxB:0.0150586480,Pieris_rapae_ShxB:0.0000027478)100:0.1444433091)93:0.1091004613,Parapoynx_stratiotata_ShxA:0.3506779787)99:0.2284771237,Ypsolopha_scabrella_ShxC:0.2627392247)87:0.1791469513,(((((Autographa_gamma_ShxC:0.0396044132,(Xestia_xanthographa_ShxC:0.0000027478,((Noctua_fimbriata_ShxC:0.0146852311,Noctua_fimbriata_ShxC2:0.0293838839)100:0.0348070036,Noctua_fimbriata_ShxC1:0.0104536665)100:0.1357900131)89:0.0912965445)79:0.0309401565,(((Mythimna_impura_ShxC:0.3118287079,Cosmia_trapezina_ShxC:0.0385698039)99:0.0320035123,Phlogophora_meticulosa_ShxC:0.1185685256)89:0.0157488259,((Lymantria_monacha_ShxC:0.2815549761,Apamea_monoglypha_ShxD:0.2160376882)90:0.0674814013,(Acronicta_aceris_ShxC:0.0633635899,Amphipyra_berbera_ShxC:0.0476540286)66:0.0156882603)56:0.0000027478)61:0.0149039288)72:0.0548189870,((((((((Phalera_bucephala_ShxC:0.0000000000,Phalera_bucephala_ShxC6:0.0000000000):0.0000000000,Phalera_bucephala_ShxC2:0.0000000000):0.0000000000,Phalera_bucephala_ShxC3:0.0000000000):0.0000000000,Phalera_bucephala_ShxC4:0.0000000000):0.0000027478,Phalera_bucephala_ShxC1:0.0000027478)77:0.0000027478,Phalera_bucephala_ShxC5:0.0142295976)100:0.0443846274,Phalera_bucephala_ShxC8:0.0294452858)100:0.0125985091,Phalera_bucephala_ShxC7:0.0334184515)100:0.0619975248)54:0.0166390313,(Noctua_fimbriata_ShxC3:0.2682669618,Deilephila_porcellus_ShxC:0.1470407968)85:0.0724741432)63:0.0236841979,(((Apotomis_turbidana_ShxC:0.0332837664,Notocelia_uddmanniana_ShxC:0.0288947917)100:0.2266286398,((((Hylaea_fasciaria_ShxC:0.2606743639,Ennomos_quercinarius_ShxC:0.2081254383)100:0.1018123564,Aporia_crataegi_ShxC:0.3321516127)99:0.1335651086,Biston_betularia_ShxC:0.3661532997)68:0.0263429119,Thyatira_batis_ShxC:0.0309559519)84:0.0443949534)85:0.0682999819,Hydriomena_furcata_ShxC:0.2283206424)54:0.0221880745)79:0.0174455138)75:0.0605074340,Clostera_curtula_ShxC:0.1387850375)79:0.0319879049,Carcina_quercana_ShxC:0.2910004093)82:0.0677470055,(((((Inachis_io_ShxC:0.1096598327,Vanessa_cardui_ShxC:0.0000027478)99:0.0533928547,Papilio_machaon_ShxC:0.3456597617)80:0.0132242216,Hesperia_comma_ShxC:0.1574166396)81:0.0251959831,((((Pieris_brassicae_ShxC:0.0000027774,Pieris_rapae_ShxC:0.0468450091)100:0.3567264024,Pararge_aegeria_ShxC:0.0124555485)94:0.0310264381,Limenitis_camilla_ShxC:0.2384599336)92:0.0493413677,Maniola_jurtina_ShxC:0.0247067577)94:0.1368609373)88:0.0453399494,Idaea_aversata_ShxC:0.2988513457)64:0.0000026985)84:0.0643821285,(Mellicta_athalia_ShxC:0.0000020389,Melitaea_cinxia_ShxC:0.0911051472)100:0.3163281986)83:0.0577969743,((((((((((((((((Autographa_gamma_ShxD:0.0545630246,Amphipyra_berbera_ShxD:0.1864628484)88:0.0000021702,(Cosmia_trapezina_ShxD:0.1162948173,Acronicta_aceris_ShxD:0.1269452052)96:0.0393587039)81:0.0257832335,((((Mythimna_impura_ShxD:0.0278083674,Mythimna_impura_ShxD21:0.0000027478)72:0.0000027478,(Mythimna_impura_ShxD6:0.0000027478,Mythimna_impura_ShxD16:0.0000027478)100:0.0264953116)99:0.0354224107,((((Mythimna_impura_ShxD1:0.0000027478,Mythimna_impura_ShxD7:0.0000027478)99:0.0135852866,(((((((((Mythimna_impura_ShxD2:0.0000000000,Mythimna_impura_ShxD12:0.0000000000):0.0000000000,Mythimna_impura_ShxD8:0.0000000000):0.0000000000,Mythimna_impura_ShxD18:0.0000000000):0.0000000000,Mythimna_impura_ShxD14:0.0000000000):0.0000000000,Mythimna_impura_ShxD10:0.0000000000):0.0000000000,Mythimna_impura_ShxD19:0.0000000000):0.0000027478,Mythimna_impura_ShxD4:0.0000027478)67:0.0000027478,Mythimna_impura_ShxD11:0.0132411585)77:0.0000027478,Mythimna_impura_ShxD17:0.0132749010)99:0.0277094242)94:0.0133145486,(Mythimna_impura_ShxD5:0.0000027478,Mythimna_impura_ShxD15:0.0000027478)78:0.0000027478)73:0.0000027478,Mythimna_impura_ShxD20:0.0133164792)92:0.0199620105)99:0.1224073781,Xestia_xanthographa_ShxD:0.0312043633)77:0.0486040241)44:0.0000021702,((Phlogophora_meticulosa_ShxD:0.0264760935,(Apamea_monoglypha_ShxD1:0.0000027774,Apamea_monoglypha_ShxD2:0.0000027774)100:0.1635431785)97:0.0206023986,Lymantria_monacha_ShxD:0.3455066911)82:0.0289209429)97:0.1044800748,((((((((Phalera_bucephala_ShxD:0.0000000000,Phalera_bucephala_ShxD8:0.0000000000):0.0000000000,Phalera_bucephala_ShxD7:0.0000000000):0.0000000000,Phalera_bucephala_ShxD5:0.0000000000):0.0000000000,Phalera_bucephala_ShxD6:0.0000000000):0.0000027478,Phalera_bucephala_ShxD1:0.0000027478)90:0.0000027478,((Phalera_bucephala_ShxD2:0.0000000000,Phalera_bucephala_ShxD4:0.0000000000):0.0000027478,Phalera_bucephala_ShxD3:0.0000027478)100:0.0136340841)100:0.0137743922,Phalera_bucephala_ShxD9:0.0280260332)100:0.0138841880,Phalera_bucephala_ShxD10:0.0000027478)100:0.0580090590)96:0.1198018148,Thyatira_batis_ShxD:0.1224990712)77:0.0569607114,Idaea_aversata_ShxD:0.1973258851)72:0.0308240554,(((Hylaea_fasciaria_ShxD:0.1449256780,Ennomos_quercinarius_ShxD:0.1796053978)85:0.1057034655,Biston_betularia_ShxD:0.1246179472)98:0.0642412483,(Deilephila_porcellus_ShxD:0.2369889818,Hydriomena_furcata_ShxD:0.1492547797)70:0.0711322576)57:0.0214623255)74:0.0846910761,Carcina_quercana_ShxD:0.2163356324)80:0.0000021335,((((((((((((((((Parapoynx_stratiotata_ShxD:0.0000000000,Parapoynx_stratiotata_ShxD2:0.0000000000):0.0000000000,Parapoynx_stratiotata_ShxD12:0.0000000000):0.0000000000,Parapoynx_stratiotata_ShxD3:0.0000000000):0.0000000000,Parapoynx_stratiotata_ShxD5:0.0000000000):0.0000000000,Parapoynx_stratiotata_ShxD13:0.0000000000):0.0000000000,Parapoynx_stratiotata_ShxD15:0.0000000000):0.0000000000,Parapoynx_stratiotata_ShxD9:0.0000000000):0.0000000000,Parapoynx_stratiotata_ShxD14:0.0000000000):0.0000000000,Parapoynx_stratiotata_ShxD7:0.0000000000):0.0000000000,Parapoynx_stratiotata_ShxD4:0.0000000000):0.0000000000,Parapoynx_stratiotata_ShxD8:0.0000000000):0.0000000000,Parapoynx_stratiotata_ShxD10:0.0000000000):0.0000000000,Parapoynx_stratiotata_ShxD6:0.0000000000):0.0000027478,Parapoynx_stratiotata_ShxD1:0.0000027478)98:0.0076606739,Parapoynx_stratiotata_ShxD11:0.0050283572)100:0.3834516203,Chrysoteuchia_culmella_ShxD:0.0927886624)99:0.2302023198)81:0.0553092905,(Apotomis_turbidana_ShxD:0.0340783548,(Notocelia_uddmanniana_ShxD:0.0155235631,Notocelia_uddmanniana_ShxD1:0.0630298920)100:0.0746024483)78:0.0602738940)93:0.1150623685,((Tinea_trinotella_ShxD:0.1217578990,Chrysoteuchia_culmella_ShxB:0.6476376788)97:0.2179797487,Ypsolopha_scabrella_ShxD:0.0205435194)98:0.1976971264)89:0.0554769960,(((((Inachis_io_ShxD:0.0896242035,Limenitis_camilla_ShxD:0.1814667241)99:0.0115221885,(Pararge_aegeria_ShxD:0.1099985335,Maniola_jurtina_ShxD:0.0072958531)100:0.3188180000)97:0.0932375926,Vanessa_cardui_ShxD:0.0000021335)97:0.0806233649,((Pieris_brassicae_ShxD:0.0490805016,Pieris_rapae_ShxD:0.0000021651)100:0.2232376786,Hesperia_comma_ShxD:0.2440554932)99:0.1304451783)96:0.0674738469,Papilio_machaon_ShxD:0.6131142152)99:0.0929413906)89:0.0560041523,Clostera_curtula_ShxD:0.3911668716)75:0.0525023297,Tinea_trinotella_ShxC:0.7493718688)90:0.3294108979,(((Aricia_agestis_ShxC:0.0144490474,Lysandra_coridon_ShxC:0.0000027478)89:0.0000027478,Celastrina_argiolus_ShxC:0.0472630452)100:0.2210326286,Lycaena_phlaeas_ShxC:0.0868287500)97:0.0947997440)90:0.0548414485)45:0.0000026027,Euproctis_similis_ShxC:0.4328948845)98:0.2436170657,(Bembecia_ichneumoniformis_ShxA:0.3926681150,(Bembecia_ichneumoniformis_ShxA1:0.0106657544,Bembecia_ichneumoniformis_ShxA2:0.2471269902)99:0.0739933777)100:0.3368372360)86:0.0905408181,(Parapoynx_stratiotata_ShxB:0.6035435145,Chrysoteuchia_culmella_ShxA:0.2844238177)77:0.0799546757)78:0.0698741096,(((Aporia_crataegi_ShxA:0.0000000000,Aporia_crataegi_ShxA2:0.0000000000):0.0000027478,Aporia_crataegi_ShxA1:0.0000027478)100:0.0160601350,Aporia_crataegi_ShxA3:0.0000027478)100:0.1306146671)79:0.1224033747,Aporia_crataegi_ShxA4:0.2376253511)71:0.0000021702,Pieris_rapae_ShxA:0.0000027478)75:0.0299700077,Pieris_brassicae_ShxA:0.0000027478)95:0.1221577277,(((((Inachis_io_ShxA:0.3239980415,Limenitis_camilla_ShxA:0.0162202297)95:0.0277114645,Notocelia_uddmanniana_ShxA:0.0860352252)73:0.0291253046,(((((Aricia_agestis_ShxA:0.0000027478,Lysandra_coridon_ShxA:0.0000027478)100:0.0150912275,Lycaena_phlaeas_ShxA:0.0645799947)98:0.0150884008,Celastrina_argiolus_ShxA:0.0000027478)100:0.5142936789,Maniola_jurtina_ShxA:0.0139923081)70:0.0154878578,Vanessa_cardui_ShxA:0.0284903880)51:0.0000027478)47:0.0138332511,Pararge_aegeria_ShxA:0.0000027478)56:0.0282488983,(Tinea_trinotella_ShxA:0.1655710089,Hesperia_comma_ShxA:0.0169100801)94:0.0254823037)47:0.0000027478)64:0.0187798913,Apotomis_turbidana_ShxA:0.0154585052)94:0.0178488166,Lymantria_monacha_ShxA:0.0612163874)92:0.0202008812,((Hylaea_fasciaria_ShxA:0.0286340773,Hydriomena_furcata_ShxA:0.0447194555)93:0.0149965582,(Deilephila_porcellus_ShxA:0.0498957780,Carcina_quercana_ShxA:0.0000027478)93:0.0282379183)88:0.0142117576)71:0.0000027478,(Xestia_xanthographa_ShxA:0.0139380336,((Phlogophora_meticulosa_ShxA:0.0141153182,(Cosmia_trapezina_ShxA:0.0000027478,Clostera_curtula_ShxA1:0.0000027478)96:0.0000027478)41:0.0000027478,(((((Noctua_fimbriata_ShxA:0.0138452871,((((((((((Noctua_fimbriata_ShxA2:0.0000000000,Noctua_fimbriata_ShxA12:0.0000000000):0.0000000000,Noctua_fimbriata_ShxA13:0.0000000000):0.0000000000,Noctua_fimbriata_ShxA9:0.0000000000):0.0000000000,Noctua_fimbriata_ShxA17:0.0000000000):0.0000000000,Noctua_fimbriata_ShxA18:0.0000000000):0.0000000000,Noctua_fimbriata_ShxA6:0.0000000000):0.0000000000,Noctua_fimbriata_ShxA14:0.0000000000):0.0000027478,Noctua_fimbriata_ShxA4:0.0000027478)91:0.0000027478,((Noctua_fimbriata_ShxA15:0.0000027478,Noctua_fimbriata_ShxA16:0.0000027478)100:0.0139751487,Noctua_fimbriata_ShxA19:0.0138646237)47:0.0000027478)58:0.0000027478,Noctua_fimbriata_ShxA8:0.0137633726)99:0.0137873417)66:0.0000027478,((Noctua_fimbriata_ShxA3:0.0000000000,Noctua_fimbriata_ShxA7:0.0000000000):0.0000027478,Noctua_fimbriata_ShxA5:0.0000027478)90:0.0000027478)55:0.0000027478,Noctua_fimbriata_ShxA11:0.0155416185)88:0.0000027478,Noctua_fimbriata_ShxA10:0.0142628411)99:0.0631971686,Biston_betularia_ShxA:0.1137393036)96:0.0457026810)69:0.0136880358)36:0.0000027478)34:0.0000027478)68:0.0137698129,Acronicta_aceris_ShxA:0.0000027478)84:0.0131478018,Thyatira_batis_ShxA:0.0131169017)88:0.0301787289,Papilio_machaon_ShxA:0.0198473255)91:0.0224181497,Ennomos_quercinarius_ShxA:0.0192505407)91:0.0445816001,Idaea_aversata_ShxA:0.2450554986)98:0.0419520669,Ypsolopha_scabrella_ShxA:0.0626230837)94:0.1408270438,((Mellicta_athalia_ShxA:0.0169453144,Melitaea_cinxia_ShxA:0.0524960023)100:0.0825800495,Melitaea_cinxia_ShxA1:0.0562228709)100:0.0866201686)95:0.4070570064,(Pieris_brassicae_zen:0.0000027478,Pieris_rapae_zen:0.0000027478)96:0.0000027478)67:0.0149823336)87:0.0145395392,Ennomos_quercinarius_zen:0.0000027478)96:0.1200587539,Neomicropteryx_cornuta_zen4:0.0235645213)99:0.0944671357)99:0.2141284826)99:0.0835067987,(((((((((((((((((((((((((((((Neomicropteryx_cornuta_Scr:0.0000000000,Maniola_jurtina_Scr:0.0000000000):0.0000000000,Mythimna_impura_Scr:0.0000000000):0.0000000000,Idaea_aversata_Scr:0.0000000000):0.0000000000,Clostera_curtula_Scr:0.0000000000):0.0000000000,Vanessa_cardui_Scr:0.0000000000):0.0000000000,Ypsolopha_scabrella_Scr:0.0000000000):0.0000000000,Acronicta_aceris_Scr:0.0000000000):0.0000000000,Inachis_io_Scr:0.0000000000):0.0000000000,Lycaena_phlaeas_Scr:0.0000000000):0.0000000000,Ennomos_quercinarius_Scr:0.0000000000):0.0000000000,Phalera_bucephala_Scr:0.0000000000):0.0000000000,Parapoynx_stratiotata_Scr:0.0000000000):0.0000000000,Cosmia_trapezina_Scr:0.0000000000):0.0000000000,Thyatira_batis_Scr:0.0000000000):0.0000000000,Phlogophora_meticulosa_Scr:0.0000000000):0.0000000000,Pieris_brassicae_Scr:0.0000000000):0.0000000000,Apotomis_turbidana_Scr:0.0000000000):0.0000000000,Biston_betularia_Scr:0.0000000000):0.0000000000,Aporia_crataegi_Scr:0.0000000000):0.0000000000,Chrysoteuchia_culmella_Scr:0.0000000000):0.0000000000,Papilio_machaon_Scr:0.0000000000):0.0000000000,Pararge_aegeria_Scr:0.0000000000):0.0000000000,Deilephila_porcellus_Scr:0.0000000000):0.0000000000,Aricia_agestis_Scr:0.0000000000):0.0000000000,Hylaea_fasciaria_Scr:0.0000000000):0.0000000000,Mellicta_athalia_Scr:0.0000000000):0.0000027478,Autographa_gamma_Scr:0.0000027478)97:0.0000028652,((((((((((((((((Euproctis_similis_Scr:0.0000000000,Zygaena_filipendulae_Scr:0.0000000000):0.0000000000,Bembecia_ichneumoniformis_Scr:0.0000000000):0.0000000000,Hesperia_comma_Scr:0.0000000000):0.0000000000,Lymantria_monacha_Scr:0.0000000000):0.0000000000,Amphipyra_berbera_Scr:0.0000000000):0.0000000000,Xestia_xanthographa_Scr:0.0000000000):0.0000000000,Lysandra_coridon_Scr:0.0000000000):0.0000000000,Pieris_rapae_Scr:0.0000000000):0.0000000000,Noctua_fimbriata_Scr:0.0000000000):0.0000000000,Melitaea_cinxia_Scr:0.0000000000):0.0000000000,Hydriomena_furcata_Scr:0.0000000000):0.0000000000,Tinea_trinotella_Scr:0.0000000000):0.0000000000,Notocelia_uddmanniana_Scr:0.0000000000):0.0000000000,Carcina_quercana_Scr:0.0000000000):0.0000000000,Celastrina_argiolus_Scr:0.0000000000):0.0000000000,Apamea_monoglypha_Scr:0.0000000000):0.0000027478)51:0.0000027478,Limenitis_camilla_Scr:0.0000027478)100:0.0215690603)99:0.0450984669)100:0.0975116959,(Neomicropteryx_cornuta_Ftz:0.0171843719,(Mellicta_athalia_ftz:0.0000027478,Melitaea_cinxia_ftz:0.0146806250)100:0.0816884104)90:0.0067893187)94:0.0335221919,Euproctis_similis_ftz:0.1390569516)68:0.0159808477,((Aricia_agestis_ftz:0.0000027478,Lycaena_phlaeas_ftz:0.0000027478)92:0.0000027478,(Celastrina_argiolus_ftz:0.0000027478,Lysandra_coridon_ftz:0.0000027478)100:0.0000027478)99:0.0309875629)69:0.0282056592,Papilio_machaon_ftz:0.0000027478)57:0.0144039411,((((((((((((((((((((Autographa_gamma_ftz:0.0000000000,Clostera_curtula_ftz:0.0000000000):0.0000000000,Mythimna_impura_ftz:0.0000000000):0.0000000000,Chrysoteuchia_culmella_ftz:0.0000000000):0.0000000000,Deilephila_porcellus_ftz:0.0000000000):0.0000000000,Ypsolopha_scabrella_ftz:0.0000000000):0.0000000000,Biston_betularia_ftz:0.0000000000):0.0000000000,Phalera_bucephala_ftz:0.0000000000):0.0000000000,Parapoynx_stratiotata_ftz:0.0000000000):0.0000000000,Vanessa_cardui_ftz:0.0000000000):0.0000000000,Apotomis_turbidana_ftz:0.0000000000):0.0000000000,Acronicta_aceris_ftz:0.0000000000):0.0000000000,Idaea_aversata_ftz:0.0000000000):0.0000000000,Pararge_aegeria_ftz:0.0000000000):0.0000000000,Maniola_jurtina_ftz:0.0000000000):0.0000000000,Phlogophora_meticulosa_ftz:0.0000000000):0.0000000000,Thyatira_batis_ftz:0.0000000000):0.0000000000,Ennomos_quercinarius_ftz:0.0000000000):0.0000000000,Hylaea_fasciaria_ftz:0.0000000000):0.0000000000,Cosmia_trapezina_ftz:0.0000000000):0.0000027478,Pieris_brassicae_ftz:0.0000027478)99:0.0000027478)56:0.0000027478,Xestia_xanthographa_ftz:0.0000027478)41:0.0000027478,((((((((((Limenitis_camilla_ftz:0.0000000000,Tinea_trinotella_ftz:0.0000000000):0.0000000000,Notocelia_uddmanniana_ftz:0.0000000000):0.0000000000,Apamea_monoglypha_ftz:0.0000000000):0.0000000000,Lymantria_monacha_ftz:0.0000000000):0.0000000000,Hesperia_comma_ftz:0.0000000000):0.0000000000,Amphipyra_berbera_ftz:0.0000000000):0.0000000000,Hydriomena_furcata_ftz:0.0000000000):0.0000000000,Noctua_fimbriata_ftz:0.0000000000):0.0000000000,Carcina_quercana_ftz:0.0000000000):0.0000000000,Pieris_rapae_ftz:0.0000000000):0.0000027478)45:0.0000023560,Bembecia_ichneumoniformis_ftz:0.1468218371)64:0.0403289011,Inachis_io_ftz:0.0351870515)66:0.0323456453,Zygaena_filipendulae_ftz:0.0945750423)96:0.2151119315,Aporia_crataegi_ftz:0.2573381207)100:0.3383861755,Zygaena_filipendulae_Abd-B:0.0150985353)99:0.0000021802,(((((((((((((((Euproctis_similis_Abd-B:0.0000000000,Pieris_rapae_Abd-B:0.0000000000):0.0000000000,Bembecia_ichneumoniformis_Abd-B:0.0000000000):0.0000000000,Hesperia_comma_Abd-B:0.0000000000):0.0000000000,Celastrina_argiolus_Abd-B:0.0000000000):0.0000000000,Lymantria_monacha_Abd-B:0.0000000000):0.0000000000,Notocelia_uddmanniana_Abd-B:0.0000000000):0.0000000000,Tinea_trinotella_Abd-B:0.0000000000):0.0000000000,Melitaea_cinxia_Abd-B:0.0000000000):0.0000000000,Lysandra_coridon_Abd-B:0.0000000000):0.0000000000,Carcina_quercana_Abd-B:0.0000000000):0.0000000000,Apamea_monoglypha_Abd-B:0.0000000000):0.0000000000,Amphipyra_berbera_Abd-B:0.0000000000):0.0000000000,Noctua_fimbriata_Abd-B:0.0000000000):0.0000000000,Xestia_xanthographa_Abd-B:0.0000000000):0.0000000000,Hydriomena_furcata_Abd-B:0.0000000000):0.0000027478)94:0.0000027478,Limenitis_camilla_Abd-B:0.0000027478)100:0.0000027478,Autographa_gamma_Abd-B:0.0000027478):0.0000027478,Pararge_aegeria_Abd-B:0.0000000000):0.0000000000,Aporia_crataegi_Abd-B:0.0000000000):0.0000000000,Idaea_aversata_Abd-B:0.0000000000):0.0000000000,Biston_betularia_Abd-B:0.0000000000):0.0000000000,Lycaena_phlaeas_Abd-B:0.0000000000):0.0000000000,Acronicta_aceris_Abd-B:0.0000000000):0.0000000000,Parapoynx_stratiotata_Abd-B:0.0000000000):0.0000000000,Inachis_io_Abd-B:0.0000000000):0.0000000000,Vanessa_cardui_Abd-B:0.0000000000):0.0000000000,Hylaea_fasciaria_Abd-B:0.0000000000):0.0000000000,Ennomos_quercinarius_Abd-B:0.0000000000):0.0000000000,Thyatira_batis_Abd-B:0.0000000000):0.0000000000,Papilio_machaon_Abd-B:0.0000000000):0.0000000000,Cosmia_trapezina_Abd-B:0.0000000000):0.0000000000,Chrysoteuchia_culmella_Abd-B:0.0000000000):0.0000000000,Phlogophora_meticulosa_Abd-B:0.0000000000):0.0000000000,Mellicta_athalia_Abd-B:0.0000000000):0.0000000000,Mythimna_impura_Abd-B:0.0000000000):0.0000000000,Phalera_bucephala_Abd-B:0.0000000000):0.0000000000,Clostera_curtula_Abd-B:0.0000000000):0.0000000000,Deilephila_porcellus_Abd-B:0.0000000000):0.0000000000,Ypsolopha_scabrella_Abd-B:0.0000000000):0.0000000000,Aricia_agestis_Abd-B:0.0000000000):0.0000000000,Pieris_brassicae_Abd-B:0.0000000000):0.0000000000,Maniola_jurtina_Abd-B:0.0000000000):0.0000000000,Apotomis_turbidana_Abd-B:0.0000000000);
