# Supplementary material for: Diversity, duplication, and genomic organization of homeobox genes in Lepidoptera
Source: Genome Res. 2023 Jan;33(1):32–44. doi: 10.1101/gr.277118.122 (PMC9977156; doi:10.1101/gr.277118.122)
Supplement: Supplemental Material [file supp_gr.277118.122_Supplemental_Data_.zip › Supplemental_Data/Limenitis_camilla_abundance.tsv]

target_id	length	eff_length	est_counts	tpm
TRINITY_DN30031_c0_g1_i1	603	337.343	4	0.866395
TRINITY_DN30050_c0_g1_i1	230	40.004	0	0
TRINITY_DN30046_c0_g1_i1	463	206.103	5	1.77261
TRINITY_DN30023_c0_g1_i1	264	57.8321	4	5.0538
TRINITY_DN30090_c0_g1_i1	205	28.7445	2	5.08397
TRINITY_DN30008_c0_g1_i1	309	85.3266	2	1.71267
TRINITY_DN30083_c0_g1_i1	210	31.0466	2	4.707
TRINITY_DN30061_c0_g1_i1	332	100.972	4.01076	2.90236
TRINITY_DN30032_c0_g1_i1	247	48.5217	4	6.02354
TRINITY_DN30086_c0_g1_i1	221	36.1286	2	4.04488
TRINITY_DN30028_c0_g1_i1	259	55.0355	4	5.31061
TRINITY_DN30091_c0_g1_i1	238	43.8764	2	3.33063
TRINITY_DN30085_c0_g1_i1	209	30.637	2	4.76993
TRINITY_DN30075_c0_g1_i1	636	369.561	5	0.988578
TRINITY_DN30063_c0_g1_i1	399	151.651	4	1.92727
TRINITY_DN30019_c0_g1_i1	250	50.0906	3	4.37615
TRINITY_DN30014_c0_g1_i1	252	51.1465	4	5.71441
TRINITY_DN30052_c0_g1_i1	261	56.1269	2	2.60367
TRINITY_DN30037_c0_g1_i1	776	508.562	10	1.43676
TRINITY_DN30074_c0_g1_i1	224	37.4302	2	3.90423
TRINITY_DN30007_c0_g1_i1	401	153.343	3	1.4295
TRINITY_DN30041_c0_g1_i1	382	137.919	5	2.64895
TRINITY_DN30026_c0_g1_i1	254	52.2217	3	4.19756
TRINITY_DN30082_c0_g1_i1	203	27.8349	2	5.2501
TRINITY_DN30079_c0_g1_i1	251	50.6035	2	2.88786
TRINITY_DN30009_c0_g1_i1	235	42.4371	2	3.44359
TRINITY_DN30080_c0_g1_i1	326	96.895	3	2.26228
TRINITY_DN30030_c0_g1_i1	222	36.5645	1	1.99833
TRINITY_DN30011_c0_g1_i1	250	50.0906	2	2.91743
TRINITY_DN30097_c0_g1_i1	206	29.2363	1	2.49922
TRINITY_DN30033_c0_g1_i1	211	31.4972	2	4.63966
TRINITY_DN30042_c0_g1_i1	294	75.7211	3	2.89489
TRINITY_DN30039_c0_g1_i1	406	157.431	8	3.71301
TRINITY_DN30094_c0_g1_i1	224	37.4302	3	5.85634
TRINITY_DN30066_c0_g1_i1	273	63.1352	4	4.6293
TRINITY_DN30093_c0_g1_i1	206	29.2363	3	7.49767
TRINITY_DN30067_c0_g1_i1	300	79.4916	4	3.67677
TRINITY_DN30006_c0_g1_i1	460	203.449	5	1.79573
TRINITY_DN30005_c0_g1_i1	219	35.1752	3	6.23177
TRINITY_DN30087_c0_g1_i1	325	96.2104	4.76727	3.62055
TRINITY_DN30056_c0_g1_i1	337	104.441	3	2.09882
TRINITY_DN30024_c0_g1_i1	334	102.339	4	2.85592
TRINITY_DN30077_c0_g1_i1	497	236.871	5	1.54236
TRINITY_DN30045_c0_g1_i1	247	48.5217	2	3.01177
TRINITY_DN30047_c0_g1_i1	304	82.0197	3	2.67258
TRINITY_DN30076_c0_g1_i1	382	137.919	5	2.64895
TRINITY_DN30099_c0_g1_i1	253	51.7013	3	4.23982
TRINITY_DN30092_c0_g1_i1	205	28.7445	4	10.1679
TRINITY_DN30044_c0_g1_i1	225	37.8818	2	3.85768
TRINITY_DN30064_c0_g1_i1	354	116.724	2	1.25198
TRINITY_DN30069_c0_g1_i1	428	175.817	3	1.24678
TRINITY_DN30034_c0_g1_i1	299	78.8374	4	3.70728
TRINITY_DN30010_c0_g1_i1	407	158.267	3.03457	1.40099
TRINITY_DN30018_c0_g1_i1	509	247.909	6	1.76842
TRINITY_DN30012_c0_g1_i1	204	28.2881	1	2.583
TRINITY_DN30000_c0_g1_i1	225	37.8818	3	5.78652
TRINITY_DN30072_c0_g1_i1	208	30.1507	2	4.84685
TRINITY_DN30022_c0_g1_i1	266	59.0249	4	4.95168
TRINITY_DN30088_c0_g1_i1	296	76.9737	1	0.94926
TRINITY_DN30049_c0_g1_i1	237	43.4288	2	3.36495
TRINITY_DN30062_c0_g1_i1	259	55.0355	3	3.98296
TRINITY_DN30038_c0_g1_i1	343	108.638	3	2.01775
TRINITY_DN30021_c0_g1_i1	236	42.9447	3	5.10433
TRINITY_DN30068_c0_g1_i1	243	46.4129	3	4.72291
TRINITY_DN30058_c0_g1_i1	607	341.231	7	1.49892
TRINITY_DN30035_c0_g1_i1	349	113.123	3	1.93775
TRINITY_DN30059_c0_g1_i1	483	224.02	3	0.978502
TRINITY_DN30098_c0_g1_i1	297	77.5792	3	2.82555
TRINITY_DN30096_c0_g1_i1	287	71.4835	2	2.04433
TRINITY_DN30029_c0_g1_i1	651	384.297	11	2.09148
TRINITY_DN30040_c0_g1_i1	242	45.9129	3	4.77434
TRINITY_DN30065_c0_g1_i1	219	35.1752	2	4.15451
TRINITY_DN1548_c0_g1_i1	1020	752.508	1452	140.988
TRINITY_DN1548_c0_g2_i1	1191	923.508	483.835	38.2811
TRINITY_DN1548_c0_g3_i1	1175	907.508	208.006	16.7476
TRINITY_DN1548_c1_g1_i1	208	30.1507	0	0
TRINITY_DN1548_c1_g1_i2	260	55.5866	5	6.57245
TRINITY_DN1532_c0_g1_i1	818	550.524	809	107.374
TRINITY_DN1589_c0_g1_i4	2633	2365.51	179.328	5.53924
TRINITY_DN1589_c0_g1_i3	483	224.02	6.33372	2.06585
TRINITY_DN1589_c0_g1_i5	2644	2376.51	147.629	4.53898
TRINITY_DN1589_c0_g1_i2	2646	2378.51	37.1049	1.13987
TRINITY_DN1589_c0_g1_i1	2631	2363.51	665.605	20.5772
TRINITY_DN1589_c0_g2_i2	3509	3241.51	139.632	3.1475
TRINITY_DN1589_c0_g2_i1	3539	3271.51	745.559	16.6518
TRINITY_DN1589_c0_g2_i3	3528	3260.51	542.809	12.1643
TRINITY_DN1589_c1_g1_i2	4513	4245.51	664.305	11.4331
TRINITY_DN1589_c1_g1_i1	4682	4414.51	251.695	4.16601
TRINITY_DN1568_c0_g1_i1	1575	1307.51	996	55.6599
TRINITY_DN1546_c0_g1_i1	1561	1293.51	767	43.3265
TRINITY_DN1500_c0_g1_i6	1958	1690.51	31.6522	1.36809
TRINITY_DN1500_c0_g1_i3	1582	1314.51	127.385	7.08081
TRINITY_DN1500_c0_g1_i1	1223	955.508	13.8111	1.05614
TRINITY_DN1500_c0_g1_i5	1960	1692.51	239.273	10.3298
TRINITY_DN1500_c0_g1_i4	1313	1045.51	18.8787	1.31939
TRINITY_DN1500_c0_g3_i1	227	38.7128	1	1.88744
TRINITY_DN1500_c0_g2_i3	1609	1341.51	132	7.18965
TRINITY_DN1500_c0_g2_i2	4500	4232.51	464.041	8.01098
TRINITY_DN1500_c1_g1_i1	353	116.011	2.00858	1.26508
TRINITY_DN1500_c2_g1_i1	514	252.501	4	1.15751
TRINITY_DN1588_c0_g1_i1	3547	3279.51	2277	50.732
TRINITY_DN1561_c0_g1_i3	902	634.508	259.056	29.8321
TRINITY_DN1561_c0_g1_i1	924	656.508	312.804	34.8145
TRINITY_DN1561_c0_g1_i2	952	684.508	140.14	14.9593
TRINITY_DN1587_c0_g1_i1	2454	2186.51	741.05	24.7642
TRINITY_DN1530_c0_g1_i3	3973	3705.51	732.434	14.4427
TRINITY_DN1530_c0_g1_i2	3977	3709.51	1027.85	20.2461
TRINITY_DN1530_c0_g1_i1	3940	3672.51	60.7132	1.20795
TRINITY_DN1571_c0_g1_i1	525	262.706	67	18.6351
TRINITY_DN1571_c0_g2_i1	589	323.739	9.53248	2.15148
TRINITY_DN1571_c0_g2_i2	3574	3306.51	727.244	16.0708
TRINITY_DN1571_c0_g2_i3	3550	3282.51	39.537	0.880087
TRINITY_DN1571_c0_g3_i1	2956	2688.51	678.399	18.4375
TRINITY_DN1571_c1_g1_i1	235	42.4371	5.21415	8.9777
TRINITY_DN1571_c1_g1_i5	1420	1152.51	55.0129	3.48777
TRINITY_DN1571_c1_g1_i4	1433	1165.51	23.6751	1.48424
TRINITY_DN1571_c1_g1_i3	1686	1418.51	606.312	31.2314
TRINITY_DN1571_c1_g1_i2	295	76.337	0	0
TRINITY_DN1571_c1_g2_i2	3246	2978.51	4371.94	107.251
TRINITY_DN1571_c1_g2_i1	3114	2846.51	2263.01	58.0899
TRINITY_DN1571_c2_g1_i1	386	141.186	15	7.76294
TRINITY_DN1571_c3_g1_i1	340	106.526	13.5122	9.26824
TRINITY_DN1571_c4_g1_i1	2126	1858.51	353	13.8783
TRINITY_DN1597_c0_g1_i2	3788	3520.51	1211	25.1343
TRINITY_DN1564_c0_g1_i1	1706	1438.51	1139	57.8547
TRINITY_DN1528_c0_g1_i3	2906	2638.51	781	21.6282
TRINITY_DN1528_c0_g2_i1	288	72.0811	3	3.04108
TRINITY_DN1503_c0_g1_i2	3919	3651.51	243.643	4.87538
TRINITY_DN1503_c0_g1_i5	4200	3932.51	139.907	2.59955
TRINITY_DN1503_c0_g1_i3	4225	3957.51	136.598	2.52203
TRINITY_DN1503_c0_g1_i1	6410	6142.51	1947.82	23.1703
TRINITY_DN1503_c0_g1_i4	4212	3944.51	230.028	4.26104
TRINITY_DN1503_c0_g3_i1	305	82.6955	1	0.883579
TRINITY_DN1503_c0_g4_i1	471	213.19	4	1.37094
TRINITY_DN1537_c0_g1_i2	331	100.279	10.563	7.69674
TRINITY_DN1537_c0_g1_i1	293	75.1291	4.43698	4.31526
TRINITY_DN1537_c0_g2_i1	1016	748.508	26.3511	2.57235
TRINITY_DN1537_c0_g2_i2	1104	836.508	20.1344	1.75872
TRINITY_DN1537_c0_g3_i1	234	41.9939	3.12653	5.44005
TRINITY_DN1537_c0_g4_i3	5081	4813.51	152.613	2.31663
TRINITY_DN1537_c0_g4_i2	2636	2368.51	26.0015	0.802143
TRINITY_DN1537_c0_g4_i1	5086	4818.51	260.129	3.9446
TRINITY_DN1537_c0_g5_i1	265	58.4198	7.08393	8.86016
TRINITY_DN1537_c0_g6_i2	882	614.508	65.7566	7.81878
TRINITY_DN1537_c0_g6_i1	900	632.508	75.0335	8.66795
TRINITY_DN1537_c1_g1_i2	207	29.6786	41.6367	102.509
TRINITY_DN1537_c1_g1_i7	691	423.914	9.87117	1.70145
TRINITY_DN1537_c1_g1_i8	800	532.547	61.1579	8.39116
TRINITY_DN1537_c1_g1_i6	494	234.154	7.61379	2.37589
TRINITY_DN1537_c1_g2_i1	602	336.362	7.72447	1.67799
TRINITY_DN1524_c0_g1_i1	2067	1799.51	5102	207.164
TRINITY_DN1583_c0_g1_i1	2851	2583.51	1158	32.7511
TRINITY_DN1583_c1_g1_i2	2931	2663.51	318.155	8.72793
TRINITY_DN1583_c1_g1_i1	1711	1443.51	20.8454	1.05516
TRINITY_DN1583_c1_g2_i1	1791	1523.51	232	11.1268
TRINITY_DN1583_c2_g1_i1	396	149.247	15	7.34366
TRINITY_DN1583_c3_g1_i1	3485	3217.51	279.22	6.34094
TRINITY_DN1583_c5_g1_i1	291	73.8757	5	4.94533
TRINITY_DN1583_c6_g1_i1	1140	872.508	100.162	8.38803
TRINITY_DN1583_c7_g1_i1	459	202.548	22.0255	7.94554
TRINITY_DN1551_c0_g1_i1	1585	1317.51	629	34.8839
TRINITY_DN1555_c0_g1_i2	2382	2114.51	246.872	8.5308
TRINITY_DN1555_c0_g1_i1	2138	1870.51	978.252	38.2137
TRINITY_DN1555_c0_g1_i3	2399	2131.51	682.876	23.409
TRINITY_DN1555_c1_g1_i1	294	75.7211	1.04226	1.00574
TRINITY_DN1517_c0_g1_i3	853	585.508	11.2697	1.4064
TRINITY_DN1517_c0_g1_i5	2364	2096.51	398.507	13.8889
TRINITY_DN1517_c0_g1_i1	2376	2108.51	539.637	18.7005
TRINITY_DN1517_c0_g1_i4	2504	2236.51	76.5863	2.50212
TRINITY_DN1506_c0_g1_i6	319	92.1021	8.7787	6.96447
TRINITY_DN1506_c0_g1_i1	1403	1135.51	111.755	7.19127
TRINITY_DN1506_c0_g1_i11	2822	2554.51	280.444	8.02169
TRINITY_DN1506_c0_g1_i4	4207	3939.51	9.26393	0.171823
TRINITY_DN1506_c0_g1_i7	4297	4029.51	184.227	3.34063
TRINITY_DN1506_c0_g1_i2	6917	6649.51	282.02	3.09897
TRINITY_DN1506_c0_g1_i3	2818	2550.51	108.757	3.11571
TRINITY_DN1506_c0_g1_i8	4626	4358.51	176.645	2.96136
TRINITY_DN1506_c0_g1_i13	284	69.629	1	1.04939
TRINITY_DN1506_c0_g1_i10	6984	6716.51	792.568	8.62224
TRINITY_DN1506_c0_g1_i5	6948	6680.51	506.864	5.54382
TRINITY_DN1506_c0_g1_i12	2953	2685.51	142.677	3.88199
TRINITY_DN1506_c0_g2_i1	635	368.561	5.13771	1.01856
TRINITY_DN1506_c0_g2_i2	489	229.534	10.8623	3.45781
TRINITY_DN1506_c0_g3_i1	430	177.58	3	1.23439
TRINITY_DN1522_c0_g1_i1	1205	937.508	1068	83.2384
TRINITY_DN1586_c0_g1_i1	1491	1223.51	1084	64.7366
TRINITY_DN1586_c0_g2_i1	2347	2079.51	609.104	21.4022
TRINITY_DN1586_c0_g3_i1	3159	2891.51	1036	26.1796
TRINITY_DN1586_c0_g5_i2	306	83.3617	10	8.76518
TRINITY_DN1586_c0_g5_i3	456	199.953	3.07444	1.12348
TRINITY_DN1586_c0_g5_i1	220	35.692	0.231378	0.473673
TRINITY_DN1586_c0_g4_i3	208	30.1507	3.14638	7.62503
TRINITY_DN1586_c0_g4_i2	300	79.4916	1.0647	0.978668
TRINITY_DN1586_c0_g4_i4	319	92.1021	7	5.55336
TRINITY_DN1586_c0_g6_i1	929	661.508	111	12.2607
TRINITY_DN1586_c0_g7_i1	652	385.264	92.831	17.606
TRINITY_DN1586_c1_g1_i4	8130	7862.51	333.57	3.09994
TRINITY_DN1586_c1_g1_i3	802	534.547	8.46764	1.15745
TRINITY_DN1586_c1_g1_i2	8325	8057.51	199.009	1.80468
TRINITY_DN1586_c1_g1_i5	8244	7976.51	634.89	5.81585
TRINITY_DN1586_c4_g1_i1	1067	799.508	46	4.204
TRINITY_DN1586_c6_g1_i1	284	69.629	3	3.14817
TRINITY_DN1549_c0_g1_i3	1210	942.508	39.9474	3.09693
TRINITY_DN1549_c0_g1_i1	2442	2174.51	602.414	20.2424
TRINITY_DN1549_c0_g1_i2	2427	2159.51	90.1554	3.05045
TRINITY_DN1549_c0_g1_i4	2808	2540.51	147.483	4.2418
TRINITY_DN1549_c0_g2_i1	249	49.6029	1	1.47306
TRINITY_DN1592_c0_g1_i2	832	564.508	13444.3	1740.19
TRINITY_DN1592_c0_g1_i1	856	588.508	1703.67	211.524
TRINITY_DN1512_c0_g1_i3	294	75.7211	12.5956	12.1542
TRINITY_DN1512_c0_g1_i6	1540	1272.51	100.675	5.78081
TRINITY_DN1512_c0_g1_i5	1121	853.508	11.3791	0.974155
TRINITY_DN1512_c0_g1_i2	560	295.71	33.4044	8.25402
TRINITY_DN1512_c0_g1_i1	1589	1321.51	21.9459	1.21342
TRINITY_DN1512_c1_g1_i2	886	618.508	19.3445	2.28528
TRINITY_DN1512_c1_g1_i3	799	531.547	26.9702	3.7074
TRINITY_DN1512_c1_g1_i4	1682	1414.51	42.6677	2.20405
TRINITY_DN1512_c1_g1_i1	1681	1413.51	769.018	39.7526
TRINITY_DN1512_c1_g2_i1	249	49.6029	0	0
TRINITY_DN1512_c1_g3_i1	857	589.508	11	1.36342
TRINITY_DN1512_c1_g4_i1	916	648.508	24	2.7041
TRINITY_DN1513_c0_g1_i2	2836	2568.51	547.675	15.5801
TRINITY_DN1513_c0_g1_i1	2899	2631.51	582.325	16.1692
TRINITY_DN1593_c0_g1_i3	2853	2585.51	206.274	5.82944
TRINITY_DN1593_c0_g1_i6	275	64.2972	5.63553	6.40428
TRINITY_DN1593_c0_g1_i1	5266	4998.51	668.111	9.76642
TRINITY_DN1593_c0_g1_i5	3181	2913.51	214.574	5.3813
TRINITY_DN1593_c0_g1_i2	3498	3230.51	294.94	6.67099
TRINITY_DN1593_c0_g1_i7	5262	4994.51	150.504	2.20182
TRINITY_DN1593_c0_g1_i4	764	496.605	24.9617	3.67274
TRINITY_DN1595_c0_g1_i1	2589	2321.51	805.72	25.3595
TRINITY_DN1595_c0_g1_i2	1334	1066.51	12.2797	0.841297
TRINITY_DN1558_c0_g1_i1	644	377.433	3527	682.799
TRINITY_DN1566_c0_g1_i1	4243	3975.51	10077	185.211
TRINITY_DN1566_c0_g2_i1	308	84.6608	8.42773	7.27371
TRINITY_DN1566_c0_g3_i1	249	49.6029	5	7.36529
TRINITY_DN1566_c1_g1_i4	1831	1563.51	139.882	6.53715
TRINITY_DN1566_c1_g1_i5	822	554.516	62.7853	8.27315
TRINITY_DN1566_c1_g1_i7	2456	2188.51	38.3312	1.27977
TRINITY_DN1566_c1_g1_i2	1775	1507.51	12.544	0.607998
TRINITY_DN1566_c1_g1_i1	2512	2244.51	2.68152e-05	8.72945e-07
TRINITY_DN1566_c1_g1_i6	2991	2723.51	234.192	6.28307
TRINITY_DN1566_c1_g1_i3	2310	2042.51	185.265	6.62762
TRINITY_DN1566_c2_g1_i2	948	680.508	200.758	21.5559
TRINITY_DN1566_c2_g1_i1	954	686.508	130.936	13.9361
TRINITY_DN1566_c3_g1_i1	1842	1574.51	975	45.2467
TRINITY_DN1566_c4_g1_i4	514	252.501	15.7962	4.57105
TRINITY_DN1566_c4_g1_i1	499	238.729	16.2038	4.95951
TRINITY_DN1566_c4_g2_i1	822	554.516	49.32	6.49885
TRINITY_DN1566_c4_g2_i2	821	553.516	81.2167	10.7212
TRINITY_DN1566_c5_g1_i1	336	103.735	17	11.9743
TRINITY_DN1566_c5_g2_i1	855	587.508	7.79125	0.968993
TRINITY_DN1566_c5_g2_i2	854	586.508	130.209	16.2216
TRINITY_DN1562_c0_g1_i2	4063	3795.51	75.2785	1.4492
TRINITY_DN1562_c0_g1_i4	7590	7322.51	243.012	2.4249
TRINITY_DN1562_c0_g1_i5	7559	7291.51	272.085	2.72656
TRINITY_DN1562_c0_g1_i3	7561	7293.51	311.401	3.11969
TRINITY_DN1562_c0_g1_i1	7598	7330.51	385.223	3.83977
TRINITY_DN1540_c0_g1_i1	2732	2464.51	529	15.6839
TRINITY_DN1516_c0_g1_i1	2608	2340.51	1587	49.5443
TRINITY_DN1536_c0_g1_i3	3301	3033.51	139.154	3.3518
TRINITY_DN1536_c0_g1_i6	3305	3037.51	128.339	3.08723
TRINITY_DN1536_c0_g1_i1	3835	3567.51	48.9621	1.00282
TRINITY_DN1536_c0_g1_i9	3406	3138.51	594.859	13.849
TRINITY_DN1536_c0_g1_i8	468	210.554	2.24058	0.777543
TRINITY_DN1536_c0_g1_i7	3410	3142.51	552.137	12.838
TRINITY_DN1536_c0_g1_i4	1749	1481.51	56.32	2.77771
TRINITY_DN1536_c0_g1_i12	3831	3563.51	53.6458	1.09998
TRINITY_DN1536_c0_g1_i2	2962	2694.51	53.3425	1.44651
TRINITY_DN1575_c0_g1_i1	1225	957.508	635	48.4572
TRINITY_DN1563_c0_g1_i1	4462	4194.51	2441	42.522
TRINITY_DN1547_c0_g1_i1	1733	1465.51	215	10.7196
TRINITY_DN1547_c0_g2_i3	3984	3716.51	251.733	4.94917
TRINITY_DN1547_c0_g2_i1	1575	1307.51	133.194	7.44334
TRINITY_DN1547_c0_g2_i2	5106	4838.51	675.226	10.1968
TRINITY_DN1547_c0_g3_i1	710	442.79	60	9.90104
TRINITY_DN1547_c0_g4_i1	313	88.0338	6.3289	5.25298
TRINITY_DN1547_c1_g1_i1	257	53.8559	0	0
TRINITY_DN1596_c0_g1_i8	292	74.4782	6.93198	6.80073
TRINITY_DN1596_c0_g1_i1	1335	1067.51	651.341	44.5825
TRINITY_DN1596_c0_g1_i9	1596	1328.51	44.2292	2.43261
TRINITY_DN1596_c0_g1_i5	1390	1122.51	195.905	12.7521
TRINITY_DN1596_c0_g1_i4	448	193.011	24.1468	9.14124
TRINITY_DN1596_c0_g1_i6	385	140.352	0	0
TRINITY_DN1596_c0_g1_i10	340	106.526	20.5587	14.1016
TRINITY_DN1596_c0_g1_i3	2219	1951.51	56.1541	2.10251
TRINITY_DN1596_c0_g2_i3	1236	968.508	150.165	11.329
TRINITY_DN1596_c0_g2_i2	1322	1054.51	1586.48	109.929
TRINITY_DN1596_c0_g2_i1	1177	909.508	353.087	28.3663
TRINITY_DN1596_c0_g3_i1	224	37.4302	0	0
TRINITY_DN1591_c0_g1_i7	332	100.972	6	4.34186
TRINITY_DN1591_c0_g1_i9	3939	3671.51	94.9054	1.88875
TRINITY_DN1591_c0_g1_i2	2349	2081.51	85.3836	2.99725
TRINITY_DN1591_c0_g1_i1	2794	2526.51	67.4927	1.95193
TRINITY_DN1591_c0_g1_i3	3563	3295.51	276.759	6.13629
TRINITY_DN1591_c0_g1_i6	3957	3689.51	57.6864	1.14244
TRINITY_DN1591_c0_g1_i4	3171	2903.51	913.959	23.0002
TRINITY_DN1591_c0_g1_i8	3971	3703.51	274.505	5.41581
TRINITY_DN1591_c0_g1_i5	3207	2939.51	117.329	2.91647
TRINITY_DN1591_c1_g1_i1	709	441.809	56	9.26149
TRINITY_DN1591_c2_g1_i1	329	98.9831	0	0
TRINITY_DN1591_c2_g1_i4	400	152.527	8.61483	4.12693
TRINITY_DN1591_c2_g1_i3	393	146.773	2.22148	1.10592
TRINITY_DN1510_c0_g2_i1	212	31.9293	3.04235	6.96222
TRINITY_DN1510_c0_g3_i2	974	706.508	126.093	13.0407
TRINITY_DN1510_c0_g4_i1	230	40.004	4.07471	7.44252
TRINITY_DN1510_c0_g5_i1	1193	925.508	293.141	23.1432
TRINITY_DN1510_c1_g1_i1	613	347.098	161	33.8923
TRINITY_DN1510_c2_g1_i1	242	45.9129	1	1.59145
TRINITY_DN1510_c2_g2_i1	268	60.2152	3	3.64034
TRINITY_DN1510_c3_g1_i1	223	37.0206	1	1.97371
TRINITY_DN1557_c0_g1_i6	1183	915.508	16.4377	1.31192
TRINITY_DN1557_c0_g1_i4	3583	3315.51	0.369481	0.00814272
TRINITY_DN1557_c0_g1_i1	4440	4172.51	246.304	4.31323
TRINITY_DN1557_c0_g1_i3	3328	3060.51	41.4068	0.988566
TRINITY_DN1557_c0_g1_i2	3594	3326.51	0	0
TRINITY_DN1557_c0_g1_i5	341	107.245	3.48154	2.37204
TRINITY_DN1557_c0_g2_i1	4905	4637.51	459.655	7.24227
TRINITY_DN1557_c1_g1_i1	2401	2133.51	148.035	5.06989
TRINITY_DN1557_c2_g1_i1	395	148.404	7	3.44651
TRINITY_DN1554_c0_g1_i1	1525	1257.51	515.957	29.9799
TRINITY_DN1554_c0_g1_i2	1685	1417.51	240.043	12.3734
TRINITY_DN1560_c0_g1_i2	1680	1412.51	109.687	5.67403
TRINITY_DN1560_c0_g1_i1	1626	1358.51	426.313	22.9294
TRINITY_DN1560_c1_g1_i7	753	485.612	5.66324	0.852124
TRINITY_DN1560_c1_g1_i11	3017	2749.51	0	0
TRINITY_DN1560_c1_g1_i1	249	49.6029	0	0
TRINITY_DN1560_c1_g1_i4	3699	3431.51	41.98	0.893891
TRINITY_DN1560_c1_g1_i13	4755	4487.51	368.244	5.99594
TRINITY_DN1560_c1_g1_i10	4716	4448.51	264.954	4.35195
TRINITY_DN1560_c1_g1_i5	3110	2842.51	106.401	2.7351
TRINITY_DN1560_c1_g1_i2	4447	4179.51	99.5309	1.74004
TRINITY_DN1560_c1_g1_i9	296	76.9737	5.90574	5.60608
TRINITY_DN1560_c1_g1_i3	1893	1625.51	16.6765	0.749622
TRINITY_DN1560_c1_g2_i1	456	199.953	29	10.5974
TRINITY_DN1560_c2_g1_i1	543	279.571	12.5696	3.28516
TRINITY_DN1560_c3_g1_i1	288	72.0811	4	4.05477
TRINITY_DN1560_c4_g1_i1	202	27.4253	4.67911	12.4664
TRINITY_DN1502_c0_g1_i3	2357	2089.51	240.039	8.39391
TRINITY_DN1502_c0_g1_i1	2359	2091.51	283.961	9.92035
TRINITY_DN1515_c0_g1_i1	965	697.508	2392	250.576
TRINITY_DN1545_c0_g1_i2	1872	1604.51	120.444	5.48491
TRINITY_DN1545_c0_g1_i1	2518	2250.51	928.556	30.1478
TRINITY_DN1556_c0_g1_i1	1673	1405.51	2302	119.674
TRINITY_DN1538_c0_g1_i1	4576	4308.51	2279	38.6496
TRINITY_DN1553_c0_g1_i1	4039	3771.51	107.916	2.09073
TRINITY_DN1553_c0_g1_i2	3215	2947.51	64.3564	1.59538
TRINITY_DN1553_c0_g1_i5	5233	4965.51	38.2708	0.563159
TRINITY_DN1553_c0_g1_i3	4982	4714.51	31.9158	0.494649
TRINITY_DN1553_c0_g1_i4	5078	4810.51	218.541	3.31948
TRINITY_DN1553_c0_g2_i1	2946	2678.51	1162.37	31.7088
TRINITY_DN1511_c0_g1_i2	4170	3902.51	642.716	12.0338
TRINITY_DN1511_c0_g1_i3	4368	4100.51	173.213	3.08654
TRINITY_DN1511_c0_g1_i1	4158	3890.51	1323.07	24.8487
TRINITY_DN1511_c0_g2_i1	424	172.443	3	1.27117
TRINITY_DN1511_c0_g3_i1	357	118.906	1	0.614504
TRINITY_DN1507_c0_g1_i1	1416	1148.51	813	51.723
TRINITY_DN1585_c0_g1_i1	5907	5639.51	3535	45.8011
TRINITY_DN1590_c0_g1_i3	673	406.05	7.84	1.4108
TRINITY_DN1590_c0_g1_i10	1421	1153.51	9.80456	0.621062
TRINITY_DN1590_c0_g1_i8	1208	940.508	3.04861	0.236846
TRINITY_DN1590_c0_g1_i9	680	412.991	5.19987	0.91998
TRINITY_DN1590_c0_g1_i11	885	617.508	47.4007	5.6088
TRINITY_DN1590_c0_g1_i1	1253	985.508	6.51359	0.482934
TRINITY_DN1590_c0_g1_i6	1318	1050.51	53.1926	3.69981
TRINITY_DN1572_c0_g1_i3	1931	1663.51	87.1281	3.82702
TRINITY_DN1572_c0_g1_i1	1847	1579.51	11.1574	0.516141
TRINITY_DN1572_c0_g1_i2	1889	1621.51	187.715	8.45875
TRINITY_DN1559_c0_g1_i1	4801	4533.51	411.037	6.62482
TRINITY_DN1559_c0_g1_i2	4831	4563.51	627.963	10.0545
TRINITY_DN1509_c0_g1_i8	997	729.508	33.2881	3.33416
TRINITY_DN1509_c0_g1_i4	1825	1557.51	50.0073	2.34601
TRINITY_DN1509_c0_g1_i6	2216	1948.51	15.1247	0.567169
TRINITY_DN1509_c0_g1_i11	884	616.508	0	0
TRINITY_DN1509_c0_g1_i7	786	518.555	26.7119	3.76389
TRINITY_DN1509_c0_g1_i14	390	144.337	12.6751	6.41657
TRINITY_DN1509_c0_g1_i13	1921	1653.51	366.688	16.2038
TRINITY_DN1509_c0_g1_i12	4104	3836.51	1213.95	23.1202
TRINITY_DN1509_c0_g2_i1	1076	808.508	25.5554	2.30954
TRINITY_DN1509_c1_g1_i1	542	278.652	29.0733	7.62358
TRINITY_DN1577_c0_g1_i1	1989	1721.51	1455	61.7563
TRINITY_DN1544_c0_g1_i2	2617	2349.51	645.364	20.0703
TRINITY_DN1544_c0_g1_i1	2720	2452.51	439.636	13.0982
TRINITY_DN1529_c0_g1_i2	711	443.79	2414.04	397.46
TRINITY_DN1529_c0_g1_i3	1588	1320.51	97.4596	5.39276
TRINITY_DN1529_c0_g1_i1	906	638.508	19.5028	2.23182
TRINITY_DN1504_c0_g1_i4	368	127.204	8	4.59532
TRINITY_DN1504_c0_g1_i5	994	726.508	111	11.1637
TRINITY_DN1504_c0_g1_i1	891	623.508	0	0
TRINITY_DN1504_c0_g1_i3	1011	743.508	0	0
TRINITY_DN1527_c0_g1_i2	862	594.508	283.426	34.8345
TRINITY_DN1527_c0_g1_i1	1424	1156.51	746.574	47.1684
TRINITY_DN1542_c0_g1_i3	1283	1015.51	18.348	1.32018
TRINITY_DN1542_c0_g1_i2	3087	2819.51	63.8997	1.65597
TRINITY_DN1542_c0_g1_i1	2972	2704.51	161.752	4.37008
TRINITY_DN1542_c0_g2_i1	296	76.9737	1	0.94926
TRINITY_DN1526_c0_g1_i1	425	173.311	2	0.843202
TRINITY_DN1526_c0_g2_i1	283	69.0629	1	1.05799
TRINITY_DN1526_c0_g3_i1	655	388.214	3.53929	0.666149
TRINITY_DN1526_c0_g3_i2	943	675.508	43.5296	4.70848
TRINITY_DN1526_c0_g3_i3	975	707.508	135.931	14.0383
TRINITY_DN1526_c0_g4_i1	912	644.508	99.471	11.277
TRINITY_DN1526_c0_g4_i2	935	667.508	68.529	7.50145
TRINITY_DN1526_c0_g5_i1	278	66.0851	3	3.317
TRINITY_DN1598_c0_g1_i1	280	67.239	3	3.26007
TRINITY_DN1598_c0_g2_i1	541	277.724	7.92799	2.08582
TRINITY_DN1598_c0_g2_i5	509	247.909	27.747	8.17806
TRINITY_DN1598_c0_g2_i6	213	32.4199	1	2.2538
TRINITY_DN1598_c0_g2_i7	541	277.724	17.9273	4.7166
TRINITY_DN1598_c0_g2_i2	541	277.724	3.39771	0.893923
TRINITY_DN1598_c0_g3_i1	440	186.161	6	2.355
TRINITY_DN1598_c0_g4_i1	323	94.8305	7	5.39358
TRINITY_DN1598_c1_g1_i1	2177	1909.51	265	10.1403
TRINITY_DN1598_c2_g1_i1	3317	3049.51	82.3055	1.97209
TRINITY_DN1598_c3_g1_i1	322	94.1683	13.7978	10.7061
TRINITY_DN1598_c4_g1_i1	343	108.638	11	7.39843
TRINITY_DN1598_c5_g1_i1	274	63.7426	2	2.2926
TRINITY_DN1582_c0_g1_i3	1415	1147.51	106.165	6.76013
TRINITY_DN1582_c0_g1_i1	1428	1160.51	80.8955	5.09335
TRINITY_DN1582_c0_g1_i2	1260	992.508	1185.94	87.3083
TRINITY_DN1582_c0_g2_i1	452	196.467	7	2.60337
TRINITY_DN1514_c0_g1_i1	290	73.3064	19	18.9382
TRINITY_DN1505_c0_g1_i1	651	384.297	74.064	14.0821
TRINITY_DN1505_c0_g1_i2	700	432.859	79.936	13.4935
TRINITY_DN1505_c0_g2_i3	211	31.4972	0	0
TRINITY_DN1505_c0_g2_i1	220	35.692	0	0
TRINITY_DN1505_c0_g2_i2	393	146.773	18.408	9.16404
TRINITY_DN1505_c1_g1_i1	415	164.922	40.5237	17.9538
TRINITY_DN1505_c1_g2_i1	2016	1748.51	365	15.2529
TRINITY_DN1569_c0_g1_i1	3243	2975.51	1710	41.9916
TRINITY_DN1535_c0_g1_i4	5934	5666.51	216.275	2.78881
TRINITY_DN1535_c0_g1_i3	4493	4225.51	1376.85	23.8087
TRINITY_DN1535_c0_g1_i2	4628	4360.51	42.1414	0.706154
TRINITY_DN1535_c0_g1_i1	5798	5530.51	141.738	1.87261
TRINITY_DN1539_c0_g1_i1	1056	788.508	426	39.4758
TRINITY_DN1519_c0_g1_i2	1406	1138.51	90.7885	5.82669
TRINITY_DN1519_c0_g1_i3	1606	1338.51	395.431	21.5862
TRINITY_DN1519_c0_g1_i4	1437	1169.51	36.7826	2.29809
TRINITY_DN1519_c0_g1_i1	1637	1369.51	251.998	13.445
TRINITY_DN1519_c1_g1_i5	7111	6843.51	377.961	4.03548
TRINITY_DN1519_c1_g1_i6	5563	5295.51	534.022	7.36849
TRINITY_DN1519_c1_g1_i2	7049	6781.51	903.528	9.73514
TRINITY_DN1519_c1_g1_i1	7062	6794.51	178.479	1.91936
TRINITY_DN1519_c1_g1_i4	5514	5246.51	204.135	2.84298
TRINITY_DN1519_c1_g2_i2	7446	7178.51	464.584	4.72887
TRINITY_DN1519_c1_g2_i1	7446	7178.51	187.327	1.90675
TRINITY_DN1519_c1_g2_i3	7386	7118.51	177.842	1.82546
TRINITY_DN1519_c1_g2_i5	6374	6106.51	1167.5	13.9698
TRINITY_DN1519_c1_g2_i4	7386	7118.51	445.596	4.57382
TRINITY_DN1519_c1_g2_i6	7192	6924.51	39.6806	0.418713
TRINITY_DN1519_c2_g1_i2	609	343.197	0	0
TRINITY_DN1519_c2_g1_i1	1590	1322.51	52.8719	2.92115
TRINITY_DN1519_c2_g1_i3	1821	1553.51	335.128	15.7625
TRINITY_DN1519_c3_g1_i4	1545	1277.51	165.891	9.48825
TRINITY_DN1519_c3_g1_i1	345	110.148	0	0
TRINITY_DN1519_c3_g1_i3	518	256.184	37.1092	10.5842
TRINITY_DN1519_c3_g1_i2	489	229.534	0	0
TRINITY_DN1519_c3_g2_i1	222	36.5645	0	0
TRINITY_DN1519_c3_g2_i2	283	69.0629	0	0
TRINITY_DN1519_c3_g3_i1	1458	1190.51	187.427	11.5034
TRINITY_DN1519_c4_g1_i3	313	88.0338	12.0961	10.0398
TRINITY_DN1519_c4_g1_i1	312	87.3719	0	0
TRINITY_DN1519_c4_g1_i2	283	69.0629	0	0
TRINITY_DN1519_c5_g1_i1	213	32.4199	4.12112	9.28819
TRINITY_DN1519_c6_g1_i2	661	394.164	43.1687	8.00239
TRINITY_DN1519_c6_g1_i1	636	369.561	67.9027	13.4254
TRINITY_DN1519_c6_g1_i3	207	29.6786	0	0
TRINITY_DN1519_c7_g1_i1	846	578.508	280	35.3652
TRINITY_DN1519_c8_g1_i1	206	29.2363	5	12.4961
TRINITY_DN1519_c9_g1_i1	211	31.4972	4	9.27932
TRINITY_DN1518_c0_g1_i2	777	509.562	0	0
TRINITY_DN1518_c0_g1_i4	2487	2219.51	28.0562	0.923632
TRINITY_DN1518_c0_g1_i1	1492	1224.51	18.7021	1.11598
TRINITY_DN1518_c0_g1_i6	741	473.639	15.8457	2.4445
TRINITY_DN1518_c0_g1_i5	2486	2218.51	290.192	9.55765
TRINITY_DN1518_c0_g1_i7	2124	1856.51	0	0
TRINITY_DN1518_c0_g2_i1	683	415.95	41.7339	7.3312
TRINITY_DN1594_c0_g1_i1	1227	959.508	1465	111.562
TRINITY_DN1525_c0_g1_i2	1505	1237.51	249.428	14.7273
TRINITY_DN1525_c0_g1_i1	1324	1056.51	268.632	18.5786
TRINITY_DN1525_c0_g2_i9	2922	2654.51	0	0
TRINITY_DN1525_c0_g2_i3	2921	2653.51	321.19	8.8444
TRINITY_DN1525_c0_g2_i8	2935	2667.51	212.706	5.82641
TRINITY_DN1525_c0_g2_i10	3013	2745.51	114.525	3.04793
TRINITY_DN1525_c0_g2_i1	790	522.555	5.0038	0.699674
TRINITY_DN1525_c0_g2_i7	3001	2733.51	337.949	9.03354
TRINITY_DN1525_c0_g2_i4	3001	2733.51	29.2149	0.780928
TRINITY_DN1525_c0_g2_i6	2933	2665.51	105.411	2.88958
TRINITY_DN1525_c1_g1_i1	868	600.508	148	18.0082
TRINITY_DN1501_c0_g1_i1	773	505.562	1742	251.768
TRINITY_DN1570_c0_g1_i2	311	86.6987	0	0
TRINITY_DN1570_c0_g1_i3	973	705.508	128.031	13.2599
TRINITY_DN1570_c0_g1_i4	282	68.4502	2	2.13492
TRINITY_DN1570_c0_g1_i1	1365	1097.51	197.579	13.1541
TRINITY_DN1570_c0_g2_i1	2440	2172.51	62.4455	2.10023
TRINITY_DN1570_c0_g2_i2	2873	2605.51	212.554	5.96081
TRINITY_DN1570_c0_g3_i1	333	101.625	5	3.59497
TRINITY_DN1570_c0_g4_i1	2917	2649.51	451	12.4377
TRINITY_DN1584_c0_g1_i1	3118	2850.51	1334	34.1949
TRINITY_DN1533_c0_g1_i3	427	175.009	90.3261	37.7121
TRINITY_DN1533_c0_g1_i4	351	114.57	0	0
TRINITY_DN1533_c0_g1_i2	370	128.724	29.306	16.635
TRINITY_DN1533_c0_g1_i1	442	187.863	34.3679	13.3672
TRINITY_DN1523_c0_g1_i9	317	90.6953	0	0
TRINITY_DN1523_c0_g1_i5	3009	2741.51	1625.59	43.3259
TRINITY_DN1523_c0_g1_i4	1030	762.508	0	0
TRINITY_DN1523_c0_g1_i1	248	49.0717	0	0
TRINITY_DN1523_c0_g1_i10	972	704.508	229.284	23.7802
TRINITY_DN1523_c0_g1_i2	2448	2180.51	730.518	24.4794
TRINITY_DN1523_c0_g1_i7	327	97.626	0	0
TRINITY_DN1523_c0_g1_i8	816	548.524	227.389	30.2901
TRINITY_DN1523_c0_g1_i3	962	694.508	203.012	21.3585
TRINITY_DN1523_c0_g1_i6	201	27.0352	4.85757	13.1285
TRINITY_DN1523_c1_g1_i1	5132	4864.51	216.26	3.24837
TRINITY_DN1523_c1_g1_i2	5098	4830.51	497.095	7.51923
TRINITY_DN1523_c3_g1_i1	814	546.524	117.889	15.7612
TRINITY_DN1523_c6_g1_i1	1161	893.508	87	7.11456
TRINITY_DN1523_c13_g1_i1	305	82.6955	8.91813	7.87988
TRINITY_DN1523_c14_g1_i2	501	240.585	5.38518	1.63553
TRINITY_DN1523_c14_g1_i1	2211	1943.51	155.395	5.84221
TRINITY_DN1523_c14_g1_i3	2197	1929.51	255.22	9.66486
TRINITY_DN1523_c14_g2_i1	6291	6023.51	1788	21.6893
TRINITY_DN1523_c14_g3_i1	1838	1570.51	698	32.4745
TRINITY_DN1576_c0_g1_i1	3719	3451.51	1040.3	22.023
TRINITY_DN1576_c0_g1_i2	3718	3450.51	1753.7	37.1364
TRINITY_DN1576_c0_g2_i1	2570	2302.51	1908	60.5487
TRINITY_DN1576_c1_g1_i1	376	133.29	32.4949	17.8133
TRINITY_DN1576_c1_g1_i3	542	278.652	34.5051	9.04792
TRINITY_DN1576_c1_g1_i5	459	202.548	0	0
TRINITY_DN1543_c0_g1_i1	277	65.4835	3	3.34747
TRINITY_DN1543_c0_g2_i1	4323	4055.51	1060.09	19.0997
TRINITY_DN1543_c0_g2_i2	4335	4067.51	1447.91	26.01
TRINITY_DN1541_c0_g1_i2	1435	1167.51	113.33	7.09274
TRINITY_DN1541_c0_g1_i1	1418	1150.51	133.393	8.47167
TRINITY_DN1541_c0_g2_i1	740	472.639	83.3673	12.8882
TRINITY_DN1541_c1_g1_i1	204	28.2881	0	0
TRINITY_DN1541_c1_g2_i2	1080	812.508	88.1594	7.92808
TRINITY_DN1541_c1_g2_i1	1066	798.508	193.286	17.6868
TRINITY_DN1541_c1_g3_i1	229	39.6094	0	0
TRINITY_DN1520_c0_g1_i1	2916	2648.51	348.98	9.6278
TRINITY_DN1520_c0_g1_i2	2850	2582.51	815.02	23.0597
TRINITY_DN1578_c0_g1_i1	1353	1085.51	864	58.1578
TRINITY_DN1531_c0_g1_i1	629	362.692	7.23752	1.45807
TRINITY_DN1531_c0_g1_i2	641	374.482	15.0265	2.93194
TRINITY_DN1531_c0_g2_i1	301	80.0982	7	6.38561
TRINITY_DN1531_c0_g3_i1	1606	1338.51	158	8.62508
TRINITY_DN1531_c2_g1_i1	414	164.072	46.5459	20.7288
TRINITY_DN1531_c3_g1_i1	229	39.6094	2	3.68942
TRINITY_DN1531_c4_g1_i1	358	119.658	1	0.61064
TRINITY_DN1579_c0_g1_i1	6957	6689.51	798	8.71638
TRINITY_DN1565_c0_g1_i2	1912	1644.51	157.832	7.01274
TRINITY_DN1565_c0_g1_i1	1831	1563.51	249.198	11.6459
TRINITY_DN1565_c0_g2_i2	301	80.0982	0	0
TRINITY_DN1565_c0_g2_i1	347	111.641	12	7.8539
TRINITY_DN1565_c0_g3_i1	1041	773.508	206.554	19.5118
TRINITY_DN1565_c1_g1_i1	1479	1211.51	212.089	12.7914
TRINITY_DN1565_c1_g1_i2	1480	1212.51	11.4197	0.688173
TRINITY_DN1565_c2_g1_i2	803	535.547	21	2.86516
TRINITY_DN1565_c2_g1_i1	765	497.598	22	3.23051
TRINITY_DN1565_c3_g1_i1	957	689.508	94.5064	10.015
TRINITY_DN1580_c0_g1_i4	958	690.508	21.8501	2.31213
TRINITY_DN1580_c0_g1_i1	582	316.946	6155.64	1419.11
TRINITY_DN1580_c0_g1_i3	798	530.547	115.96	15.9703
TRINITY_DN1580_c0_g1_i2	670	403.096	488.551	88.5582
TRINITY_DN1534_c0_g1_i2	1815	1547.51	0	0
TRINITY_DN1534_c0_g1_i3	1757	1489.51	243.621	11.9509
TRINITY_DN1534_c0_g1_i1	1884	1616.51	197.379	8.92174
TRINITY_DN1534_c0_g2_i1	705	437.828	117	19.5258
TRINITY_DN1534_c0_g3_i1	2944	2676.51	951	25.9621
TRINITY_DN1534_c1_g1_i2	2608	2340.51	38.255	1.19428
TRINITY_DN1534_c1_g1_i5	3199	2931.51	195.047	4.86155
TRINITY_DN1534_c1_g1_i4	2306	2038.51	233.067	8.35403
TRINITY_DN1534_c1_g1_i3	1260	992.508	29.0919	2.14174
TRINITY_DN1534_c1_g1_i1	2153	1885.51	59.539	2.30728
TRINITY_DN1534_c1_g2_i1	592	326.632	16	3.57922
TRINITY_DN1534_c2_g1_i1	234	41.9939	1.47712	2.57014
TRINITY_DN1534_c2_g1_i2	242	45.9129	0	0
TRINITY_DN1534_c3_g1_i1	293	75.1291	1	0.972566
TRINITY_DN1521_c0_g1_i1	1025	757.508	448.615	43.2727
TRINITY_DN1521_c1_g1_i3	6801	6533.51	267.338	2.98979
TRINITY_DN1521_c1_g1_i1	6732	6464.51	333.072	3.7647
TRINITY_DN1521_c1_g1_i2	6174	5906.51	190.59	2.35774
TRINITY_DN1521_c1_g2_i2	1911	1643.51	80.1698	3.56424
TRINITY_DN1521_c1_g2_i1	2439	2171.51	505.255	17.0011
TRINITY_DN1521_c1_g2_i3	2410	2142.51	314.067	10.7109
TRINITY_DN1521_c2_g1_i1	303	81.3816	26	23.344
TRINITY_DN1521_c2_g2_i1	2503	2235.51	347	11.3418
TRINITY_DN1521_c3_g1_i1	313	88.0338	8	6.64
TRINITY_DN1550_c0_g1_i1	1047	779.508	17.6668	1.65602
TRINITY_DN1550_c0_g1_i3	1908	1640.51	800.978	35.6755
TRINITY_DN1550_c0_g1_i2	1859	1591.51	154.355	7.08661
TRINITY_DN1552_c0_g1_i2	903	635.508	210.607	24.2147
TRINITY_DN1552_c0_g1_i1	758	490.605	184.393	27.4624
TRINITY_DN1599_c0_g1_i1	1844	1576.51	29.7896	1.38069
TRINITY_DN1599_c0_g1_i4	2007	1739.51	111.221	4.67184
TRINITY_DN1599_c0_g1_i5	2189	1921.51	20.8519	0.792922
TRINITY_DN1599_c0_g1_i2	2130	1862.51	24.0633	0.944027
TRINITY_DN1599_c0_g1_i3	1869	1601.51	307.642	14.036
TRINITY_DN1599_c0_g1_i6	1195	927.508	8.4355	0.664539
TRINITY_DN1574_c0_g1_i1	1201	933.508	1197	93.6922
TRINITY_DN1508_c0_g1_i4	6169	5901.51	51.8846	0.642396
TRINITY_DN1508_c0_g1_i2	6170	5902.51	333.537	4.12891
TRINITY_DN1508_c0_g1_i6	6169	5901.51	67.4575	0.835207
TRINITY_DN1508_c0_g1_i1	6168	5900.51	10.1205	0.125326
TRINITY_DN1508_c1_g1_i1	2024	1756.51	112.166	4.66594
TRINITY_DN1508_c1_g1_i7	449	193.863	11.6295	4.38321
TRINITY_DN1508_c1_g1_i5	481	222.181	0	0
TRINITY_DN1508_c1_g1_i10	524	261.782	45.4714	12.6919
TRINITY_DN1508_c1_g1_i9	339	105.812	13.273	9.16564
TRINITY_DN1508_c1_g1_i4	1148	880.508	89.4579	7.42356
TRINITY_DN1508_c1_g1_i2	274	63.7426	0	0
TRINITY_DN1508_c1_g1_i11	2068	1800.51	0	0
TRINITY_DN1508_c1_g1_i6	493	233.24	0	0
TRINITY_DN1508_c1_g1_i3	1180	912.508	91.7869	7.34973
TRINITY_DN1508_c1_g1_i8	2056	1788.51	0	0
TRINITY_DN1573_c0_g1_i3	4170	3902.51	65.9281	1.2344
TRINITY_DN1573_c0_g1_i5	3728	3460.51	88.3245	1.86496
TRINITY_DN1573_c0_g1_i4	3728	3460.51	90.6411	1.91387
TRINITY_DN1573_c0_g1_i2	3505	3237.51	221.36	4.99593
TRINITY_DN1573_c0_g1_i1	3607	3339.51	295.928	6.47486
TRINITY_DN1573_c0_g1_i6	3834	3566.51	162.077	3.32052
TRINITY_DN1573_c0_g1_i7	3686	3418.51	151.787	3.24434
TRINITY_DN1573_c0_g1_i8	2535	2267.51	542.755	17.4897
TRINITY_DN1573_c0_g2_i1	982	714.508	61	6.23807
TRINITY_DN1573_c0_g3_i1	690	422.914	148.794	25.7076
TRINITY_DN1573_c0_g4_i1	1909	1641.51	987	43.9341
TRINITY_DN1567_c0_g1_i1	2686	2418.51	237.823	7.18513
TRINITY_DN1567_c0_g1_i2	2758	2490.51	1791.18	52.5506
TRINITY_DN1581_c0_g1_i2	3591	3323.51	130.63	2.87192
TRINITY_DN1581_c0_g1_i1	3590	3322.51	2084.04	45.8318
TRINITY_DN1581_c0_g2_i1	1274	1006.51	181.81	13.1986
TRINITY_DN1581_c0_g2_i2	1271	1003.51	144.19	10.4988
TRINITY_DN1581_c0_g3_i1	336	103.735	13	9.15683
TRINITY_DN1581_c0_g4_i2	421	169.944	44.1113	18.9658
TRINITY_DN1581_c0_g4_i1	502	241.497	79.2185	23.9685
TRINITY_DN1581_c1_g1_i1	667	400.119	99	18.079
TRINITY_DN1581_c2_g1_i7	1700	1432.51	14.1751	0.723032
TRINITY_DN1581_c2_g1_i4	4135	3867.51	58.1235	1.09811
TRINITY_DN1581_c2_g1_i6	3544	3276.51	27.7047	0.61783
TRINITY_DN1581_c2_g1_i5	2200	1932.51	23.7027	0.896196
TRINITY_DN1581_c2_g1_i1	4135	3867.51	122.294	2.31048
TRINITY_DN1581_c3_g1_i1	2329	2061.51	709	25.1298
TRINITY_DN1581_c3_g2_i1	286	70.8479	10.1183	10.4353
TRINITY_DN1581_c4_g1_i1	262	56.7062	8	10.3083
TRINITY_DN1581_c5_g1_i1	666	399.125	165.434	30.2861
TRINITY_DN17373_c0_g1_i1	426	174.16	5	2.09773
TRINITY_DN17381_c0_g1_i1	240	44.8915	4	6.51064
TRINITY_DN17335_c0_g1_i1	571	306.3	12	2.86261
TRINITY_DN17339_c0_g1_i1	253	51.7013	3	4.23982
TRINITY_DN17357_c0_g1_i1	307	84.0184	4	3.47867
TRINITY_DN17377_c0_g1_i1	232	41.0423	2	3.56062
TRINITY_DN17396_c0_g1_i1	206	29.2363	3	7.49767
TRINITY_DN17380_c0_g1_i1	234	41.9939	2	3.47993
TRINITY_DN17352_c0_g1_i1	312	87.3719	2.26003	1.89003
TRINITY_DN17314_c0_g1_i1	443	188.718	7	2.71026
TRINITY_DN17374_c1_g1_i1	274	63.7426	3	3.43889
TRINITY_DN17318_c0_g1_i1	280	67.239	1	1.08669
TRINITY_DN17318_c0_g2_i1	645	378.395	4	0.772398
TRINITY_DN17321_c0_g1_i1	265	58.4198	4	5.00296
TRINITY_DN17369_c0_g1_i1	217	34.2459	3	6.40088
TRINITY_DN17393_c0_g1_i1	478	219.515	7	2.33003
TRINITY_DN17393_c1_g1_i1	221	36.1286	1	2.02244
TRINITY_DN17383_c0_g1_i1	361	121.901	6	3.59642
TRINITY_DN17326_c0_g1_i1	305	82.6955	5	4.4179
TRINITY_DN17328_c0_g1_i1	368	127.204	2	1.14883
TRINITY_DN17328_c0_g2_i1	407	158.267	3	1.38503
TRINITY_DN17307_c0_g1_i1	281	67.8211	3	3.23209
TRINITY_DN17307_c0_g2_i2	1338	1070.51	39	2.66196
TRINITY_DN17310_c0_g1_i1	229	39.6094	1	1.84471
TRINITY_DN17310_c0_g2_i1	492	232.301	5.14092	1.61703
TRINITY_DN17354_c0_g1_i1	332	100.972	4	2.89457
TRINITY_DN17361_c0_g1_i1	207	29.6786	2	4.92396
TRINITY_DN17356_c0_g1_i1	222	36.5645	9	17.985
TRINITY_DN17325_c0_g1_i1	505	244.271	10	2.99127
TRINITY_DN17358_c0_g1_i1	202	27.4253	1	2.66426
TRINITY_DN17351_c0_g1_i1	335	103.018	1	0.709271
TRINITY_DN17351_c0_g2_i1	209	30.637	1	2.38496
TRINITY_DN17337_c0_g1_i2	364	124.147	4.81439	2.83356
TRINITY_DN17337_c0_g1_i1	634	367.609	5.30294	1.05404
TRINITY_DN17327_c0_g1_i1	359	120.393	4	2.42764
TRINITY_DN17327_c0_g2_i1	457	200.809	6	2.1832
TRINITY_DN17394_c0_g1_i1	245	47.4386	3	4.6208
TRINITY_DN17395_c0_g1_i1	461	204.337	5	1.78793
TRINITY_DN17389_c0_g1_i1	307	84.0184	3	2.609
TRINITY_DN17315_c0_g1_i1	220	35.692	2	4.09437
TRINITY_DN17315_c0_g2_i1	250	50.0906	1	1.45872
TRINITY_DN17334_c0_g1_i1	215	33.333	1	2.19206
TRINITY_DN17334_c0_g2_i1	318	91.39	2	1.59904
TRINITY_DN17311_c0_g1_i1	292	74.4782	3	2.9432
TRINITY_DN17311_c0_g2_i1	403	154.973	2	0.942979
TRINITY_DN17342_c0_g1_i1	445	190.439	5	1.91841
TRINITY_DN17303_c0_g1_i1	241	45.3892	4.89797	7.88481
TRINITY_DN17329_c0_g1_i1	220	35.692	3	6.14155
TRINITY_DN17305_c0_g1_i1	278	66.0851	6	6.63399
TRINITY_DN17343_c0_g1_i1	275	64.2972	4	4.54564
TRINITY_DN17343_c0_g2_i1	211	31.4972	0	0
TRINITY_DN17392_c0_g1_i1	584	318.882	10.823	2.47995
TRINITY_DN17392_c0_g1_i2	1050	782.508	8.17704	0.763545
TRINITY_DN17308_c0_g1_i2	328	98.3256	5	3.71561
TRINITY_DN17316_c0_g1_i1	573	308.238	5	1.18525
TRINITY_DN17371_c0_g1_i1	298	78.1994	4	3.73752
TRINITY_DN17371_c0_g1_i2	417	166.561	3	1.31606
TRINITY_DN17300_c0_g1_i1	405	156.599	5	2.33296
TRINITY_DN17379_c0_g1_i1	419	168.255	7	3.03988
TRINITY_DN17306_c0_g1_i1	372	130.245	4	2.24402
TRINITY_DN17362_c0_g1_i1	243	46.4129	2	3.14861
TRINITY_DN17362_c0_g2_i1	202	27.4253	1	2.66426
TRINITY_DN17387_c0_g1_i1	497	236.871	16	4.93554
TRINITY_DN17324_c0_g1_i1	511	249.71	4	1.17045
TRINITY_DN17324_c0_g2_i1	1026	758.508	14	1.34864
TRINITY_DN17399_c0_g1_i2	227	38.7128	3.1444	5.93487
TRINITY_DN17399_c0_g1_i1	376	133.29	6.23498	3.41795
TRINITY_DN17399_c1_g1_i1	245	47.4386	3	4.6208
TRINITY_DN17370_c0_g1_i2	532	269.309	3	0.81395
TRINITY_DN17370_c0_g1_i3	627	360.718	5.10907	1.03491
TRINITY_DN17388_c0_g1_i1	412	162.452	4	1.79913
TRINITY_DN17346_c0_g1_i1	446	191.311	7	2.67354
TRINITY_DN17348_c0_g1_i1	256	53.2768	3	4.11443
TRINITY_DN17312_c0_g1_i1	353	116.011	4	2.51934
TRINITY_DN17367_c0_g1_i1	289	72.6959	3.34141	3.35851
TRINITY_DN17367_c0_g2_i1	485	225.855	4	1.29407
TRINITY_DN17363_c0_g1_i1	855	587.508	9	1.11932
TRINITY_DN17363_c0_g2_i1	535	272.121	6	1.61108
TRINITY_DN17349_c0_g1_i1	331	100.279	6.11051	4.45242
TRINITY_DN17349_c0_g1_i2	227	38.7128	1.88949	3.56631
TRINITY_DN17341_c0_g1_i1	327	97.626	3	2.24534
TRINITY_DN17344_c0_g1_i1	329	98.9831	5	3.69093
TRINITY_DN17347_c0_g1_i1	387	141.984	8	4.11698
TRINITY_DN17347_c0_g2_i1	236	42.9447	1	1.70144
TRINITY_DN17330_c0_g2_i1	288	72.0811	3	3.04108
TRINITY_DN17313_c0_g1_i1	781	513.562	7.0397	1.00159
TRINITY_DN17301_c0_g1_i1	237	43.4288	1	1.68248
TRINITY_DN17301_c0_g2_i1	250	50.0906	2	2.91743
TRINITY_DN17317_c0_g1_i1	241	45.3892	3	4.82944
TRINITY_DN4055_c0_g1_i2	3139	2871.51	130.08	3.30999
TRINITY_DN4055_c0_g1_i3	2091	1823.51	38.1884	1.53021
TRINITY_DN4055_c0_g1_i1	2318	2050.51	624.732	22.2618
TRINITY_DN4082_c0_g1_i1	268	60.2152	5	6.06724
TRINITY_DN4082_c0_g2_i4	1404	1136.51	20.1551	1.2958
TRINITY_DN4082_c0_g2_i1	1931	1663.51	26.6929	1.17246
TRINITY_DN4082_c0_g2_i2	204	28.2881	5	12.915
TRINITY_DN4082_c0_g2_i6	2756	2488.51	237.424	6.97128
TRINITY_DN4082_c0_g2_i3	1693	1425.51	48.2615	2.47376
TRINITY_DN4082_c0_g2_i5	2738	2470.51	26.4668	0.782785
TRINITY_DN4082_c0_g3_i1	575	310.194	35	8.24447
TRINITY_DN4082_c0_g4_i2	1182	914.508	69.2789	5.53529
TRINITY_DN4082_c1_g1_i2	1309	1041.51	53.4161	3.74746
TRINITY_DN4082_c1_g1_i1	297	77.5792	5.58392	5.25922
TRINITY_DN4082_c2_g1_i1	1005	737.508	68.216	6.75844
TRINITY_DN4082_c3_g1_i1	400	152.527	15	7.18575
TRINITY_DN4087_c0_g1_i3	2454	2186.51	87.1586	2.91264
TRINITY_DN4087_c0_g1_i1	2442	2174.51	121.685	4.08888
TRINITY_DN4087_c0_g1_i4	2327	2059.51	48.1561	1.7085
TRINITY_DN4068_c0_g1_i2	2171	1903.51	93.5371	3.59051
TRINITY_DN4068_c0_g1_i3	2228	1960.51	25.2993	0.942902
TRINITY_DN4068_c0_g1_i1	1901	1633.51	10.1636	0.454627
TRINITY_DN4028_c0_g1_i1	2351	2083.51	386	13.5369
TRINITY_DN4040_c0_g1_i4	1024	756.508	9.09853	0.878789
TRINITY_DN4040_c0_g1_i3	321	93.5277	3.288	2.56873
TRINITY_DN4040_c0_g1_i5	321	93.5277	3.288	2.56873
TRINITY_DN4040_c0_g1_i2	377	134.037	5.32548	2.90309
TRINITY_DN4010_c0_g1_i2	3022	2754.51	84.4344	2.23977
TRINITY_DN4010_c0_g1_i1	2885	2617.51	200.566	5.59881
TRINITY_DN4052_c0_g1_i1	289	72.6959	5	5.02559
TRINITY_DN4052_c1_g1_i1	642	375.466	11	2.14067
TRINITY_DN4052_c2_g1_i1	272	62.5739	3	3.50312
TRINITY_DN4037_c0_g1_i2	978	710.508	31.3967	3.22881
TRINITY_DN4037_c0_g1_i1	963	695.508	6.14176	0.645235
TRINITY_DN4037_c0_g1_i3	977	709.508	4.9671	0.511532
TRINITY_DN4062_c0_g1_i2	291	73.8757	0	0
TRINITY_DN4062_c0_g1_i3	373	131.009	16	8.92371
TRINITY_DN4096_c0_g1_i6	303	81.3816	0	0
TRINITY_DN4096_c0_g1_i11	1190	922.508	13.7502	1.0891
TRINITY_DN4096_c0_g1_i12	259	55.0355	0	0
TRINITY_DN4096_c0_g1_i16	368	127.204	39.3914	22.627
TRINITY_DN4096_c0_g1_i3	367	126.452	2.85841	1.65168
TRINITY_DN4096_c0_g2_i3	213	32.4199	6	13.5228
TRINITY_DN4020_c0_g1_i3	789	521.555	10.3051	1.44371
TRINITY_DN4020_c0_g1_i1	1744	1476.51	23.7168	1.17368
TRINITY_DN4020_c0_g1_i2	805	537.547	36.0209	4.89627
TRINITY_DN4005_c0_g1_i1	3767	3499.51	1269.73	26.5112
TRINITY_DN4005_c0_g1_i2	2431	2163.51	26.2743	0.887359
TRINITY_DN4047_c0_g1_i5	338	105.136	2.70038	1.87673
TRINITY_DN4047_c0_g1_i1	1754	1486.51	39.0233	1.91815
TRINITY_DN4047_c0_g1_i4	1881	1613.51	17.4693	0.7911
TRINITY_DN4047_c0_g1_i3	1755	1487.51	58.2243	2.86004
TRINITY_DN4047_c0_g1_i2	1882	1614.51	26.1858	1.18509
TRINITY_DN4047_c0_g2_i1	4776	4508.51	287.687	4.66245
TRINITY_DN4047_c0_g2_i2	4776	4508.51	296.148	4.79958
TRINITY_DN4047_c0_g3_i1	272	62.5739	12	14.0125
TRINITY_DN4047_c1_g1_i1	1170	902.508	71.674	5.8028
TRINITY_DN4047_c2_g1_i1	2227	1959.51	428	15.9597
TRINITY_DN4047_c3_g1_i1	246	47.9833	4	6.09112
TRINITY_DN4012_c0_g1_i1	952	684.508	27.3774	2.92241
TRINITY_DN4012_c0_g2_i1	442	187.863	5	1.94472
TRINITY_DN4012_c0_g3_i1	1277	1009.51	428.623	31.0236
TRINITY_DN4051_c0_g1_i1	3370	3102.51	232.711	5.48064
TRINITY_DN4051_c0_g1_i2	3313	3045.51	119.289	2.86199
TRINITY_DN4086_c0_g1_i6	1780	1512.51	30.5767	1.47714
TRINITY_DN4086_c0_g1_i4	2674	2406.51	244.109	7.41181
TRINITY_DN4086_c0_g1_i3	972	704.508	11.8234	1.22626
TRINITY_DN4086_c0_g1_i5	1447	1179.51	30.4906	1.88882
TRINITY_DN4058_c0_g1_i1	1040	772.508	17	1.60795
TRINITY_DN4058_c0_g2_i1	247	48.5217	2	3.01177
TRINITY_DN4065_c0_g1_i2	272	62.5739	0	0
TRINITY_DN4065_c0_g1_i1	276	64.8776	5.03229	5.66758
TRINITY_DN4011_c0_g1_i7	572	307.273	0	0
TRINITY_DN4011_c0_g1_i11	1452	1184.51	142.049	8.76252
TRINITY_DN4011_c0_g1_i4	494	234.154	3.11653	0.972515
TRINITY_DN4011_c0_g1_i5	498	237.806	3.2337	0.993584
TRINITY_DN4011_c0_g1_i8	3311	3043.51	505	12.124
TRINITY_DN4011_c0_g1_i2	1529	1261.51	16.656	0.964733
TRINITY_DN4011_c0_g1_i6	1307	1039.51	119.521	8.40125
TRINITY_DN4011_c0_g1_i3	325	96.2104	2.37874	1.80656
TRINITY_DN4011_c0_g1_i9	1511	1243.51	0	0
TRINITY_DN4011_c0_g1_i1	575	310.194	9.00051	2.12013
TRINITY_DN4011_c0_g1_i10	1757	1489.51	16.5618	0.812443
TRINITY_DN4011_c0_g2_i1	264	57.8321	3	3.79035
TRINITY_DN4011_c0_g3_i1	2443	2175.51	500	16.7933
TRINITY_DN4011_c0_g4_i1	675	408.032	141.628	25.3618
TRINITY_DN4011_c1_g1_i1	720	452.745	80	12.9111
TRINITY_DN4011_c2_g1_i1	477	218.586	52.9668	17.7055
TRINITY_DN4011_c4_g1_i1	239	44.384	65	107.007
TRINITY_DN4011_c4_g2_i2	346	110.889	0.653263	0.430453
TRINITY_DN4011_c4_g2_i3	413	163.243	0	0
TRINITY_DN4011_c4_g2_i1	482	223.089	3.97664	1.30246
TRINITY_DN4034_c0_g1_i1	276	64.8776	2	2.25249
TRINITY_DN4034_c1_g2_i1	1660	1392.51	279	14.6398
TRINITY_DN4024_c0_g1_i10	1503	1235.51	98.0361	5.79786
TRINITY_DN4024_c0_g1_i8	2116	1848.51	59.233	2.34137
TRINITY_DN4024_c0_g1_i2	1045	777.508	49.1858	4.62235
TRINITY_DN4024_c0_g1_i5	3017	2749.51	240.313	6.3863
TRINITY_DN4024_c0_g1_i6	1323	1055.51	22.2106	1.53754
TRINITY_DN4024_c0_g1_i3	1006	738.508	41.7226	4.12803
TRINITY_DN4024_c0_g1_i1	1261	993.508	14.5644	1.07115
TRINITY_DN4024_c0_g1_i9	3016	2748.51	91.5791	2.4346
TRINITY_DN4024_c0_g1_i11	956	688.508	9.30406	0.987394
TRINITY_DN4024_c1_g1_i1	255	52.7418	1	1.38539
TRINITY_DN4021_c0_g1_i1	2830	2562.51	232	6.61531
TRINITY_DN4071_c0_g1_i1	2597	2329.51	1666	52.2562
TRINITY_DN4088_c0_g1_i1	386	141.186	6.33208	3.27704
TRINITY_DN4088_c0_g1_i3	553	289.047	21.176	5.35306
TRINITY_DN4088_c0_g1_i2	649	382.341	48.7845	9.32305
TRINITY_DN4088_c0_g1_i4	244	46.9279	2.30153	3.58354
TRINITY_DN4088_c1_g1_i2	462	205.215	2.43625	0.867439
TRINITY_DN4088_c1_g1_i1	341	107.245	4.56375	3.10937
TRINITY_DN4088_c2_g1_i1	516	254.351	5.18262	1.48883
TRINITY_DN4088_c4_g1_i1	205	28.7445	1	2.54198
TRINITY_DN4044_c0_g1_i4	1416	1148.51	19.8927	1.26557
TRINITY_DN4044_c0_g1_i1	1417	1149.51	14.506	0.922065
TRINITY_DN4044_c0_g1_i2	1548	1280.51	14.0092	0.799388
TRINITY_DN4044_c0_g1_i3	1547	1279.51	18.623	1.06349
TRINITY_DN4002_c0_g1_i3	1355	1087.51	48.1207	3.23315
TRINITY_DN4002_c0_g1_i1	2854	2586.51	64.3012	1.81649
TRINITY_DN4002_c0_g1_i4	2761	2493.51	434.578	12.7346
TRINITY_DN4025_c0_g1_i1	631	364.656	25	5.00938
TRINITY_DN4025_c0_g1_i2	551	287.151	22.6809	5.77135
TRINITY_DN4025_c0_g2_i2	656	389.203	23	4.31796
TRINITY_DN4025_c0_g2_i1	646	379.374	19	3.65943
TRINITY_DN4025_c1_g1_i1	382	137.919	8	4.23831
TRINITY_DN4097_c0_g1_i2	10789	10521.5	808.014	5.61136
TRINITY_DN4097_c0_g1_i4	9812	9544.51	53.3975	0.408785
TRINITY_DN4097_c0_g1_i1	6553	6285.51	11.7994	0.137166
TRINITY_DN4097_c0_g1_i3	1291	1023.51	25.11	1.7926
TRINITY_DN4097_c1_g1_i1	206	29.2363	1.40121	3.50193
TRINITY_DN4031_c0_g1_i1	1061	793.508	38	3.49913
TRINITY_DN4031_c0_g2_i1	266	59.0249	3	3.71376
TRINITY_DN4031_c0_g3_i1	473	214.972	7.02916	2.38918
TRINITY_DN4031_c0_g4_i1	1280	1012.51	1385.44	99.9807
TRINITY_DN4031_c0_g5_i1	522	259.892	26.1795	7.36032
TRINITY_DN4031_c0_g6_i1	665	398.125	42.6874	7.83444
TRINITY_DN4031_c0_g7_i1	248	49.0717	0	0
TRINITY_DN4031_c1_g1_i1	594	328.566	3	0.667153
TRINITY_DN4031_c2_g1_i1	307	84.0184	1	0.869667
TRINITY_DN4041_c0_g1_i1	383	138.758	4	2.10635
TRINITY_DN4041_c0_g2_i1	358	119.658	4.55546	2.78175
TRINITY_DN4041_c1_g1_i10	468	210.554	1.34116	0.465422
TRINITY_DN4041_c1_g1_i8	383	138.758	0	0
TRINITY_DN4041_c1_g1_i15	448	193.011	19.2147	7.27408
TRINITY_DN4041_c1_g1_i14	523	260.839	2.63126	0.737087
TRINITY_DN4041_c1_g1_i6	1408	1140.51	14.5124	0.929753
TRINITY_DN4041_c1_g1_i7	421	169.944	0	0
TRINITY_DN4041_c1_g1_i18	328	98.3256	18.4359	13.7001
TRINITY_DN4041_c1_g1_i9	453	197.352	2.91899	1.08073
TRINITY_DN4041_c1_g1_i13	583	317.914	1.24765	0.286755
TRINITY_DN4041_c1_g1_i4	1952	1684.51	63.2118	2.7419
TRINITY_DN4041_c1_g1_i17	1885	1617.51	45.2002	2.04184
TRINITY_DN4041_c1_g1_i3	335	103.018	5	3.54636
TRINITY_DN4041_c1_g1_i5	499	238.729	10.7731	3.29734
TRINITY_DN4041_c1_g1_i2	527	264.618	0	0
TRINITY_DN4033_c0_g1_i2	757	489.605	119.693	17.8627
TRINITY_DN4033_c0_g1_i1	1822	1554.51	661.307	31.0841
TRINITY_DN4033_c0_g2_i1	207	29.6786	0	0
TRINITY_DN4033_c0_g3_i1	624	357.821	8	1.63362
TRINITY_DN4033_c1_g1_i1	448	193.011	27	10.2214
TRINITY_DN4033_c1_g2_i1	275	64.2972	5	5.68205
TRINITY_DN4033_c2_g1_i1	352	115.278	2	1.26769
TRINITY_DN4033_c3_g1_i1	269	60.8033	3	3.60513
TRINITY_DN4007_c0_g1_i1	2851	2583.51	322	9.10696
TRINITY_DN4007_c1_g1_i2	2968	2700.51	166.814	4.5135
TRINITY_DN4007_c1_g1_i3	1633	1365.51	20.1865	1.08017
TRINITY_DN4007_c1_g2_i2	530	267.437	8.29452	2.26619
TRINITY_DN4007_c1_g2_i1	537	273.995	15.0687	4.01847
TRINITY_DN4007_c1_g4_i2	1446	1178.51	114.054	7.0714
TRINITY_DN4007_c1_g4_i1	1311	1043.51	9.86304	0.690625
TRINITY_DN4007_c1_g4_i3	1546	1278.51	21.9254	1.25306
TRINITY_DN4007_c1_g5_i1	246	47.9833	3	4.56834
TRINITY_DN4007_c2_g1_i1	397	150.012	5.68903	2.77101
TRINITY_DN4023_c0_g1_i2	2662	2394.51	142	4.33311
TRINITY_DN4023_c0_g1_i1	2697	2429.51	0	0
TRINITY_DN4023_c1_g1_i2	318	91.39	3.03581	2.42719
TRINITY_DN4023_c1_g1_i1	325	96.2104	1.14221	0.86746
TRINITY_DN4023_c2_g1_i1	1123	855.508	176.411	15.0671
TRINITY_DN4023_c3_g1_i1	466	208.768	2.78272	0.973943
TRINITY_DN4023_c3_g1_i2	4631	4363.51	170.217	2.85033
TRINITY_DN4059_c0_g1_i1	2254	1986.51	3771	138.705
TRINITY_DN4046_c0_g1_i2	208	30.1507	2.15512	5.22279
TRINITY_DN4046_c0_g1_i3	1240	972.508	30.9272	2.32367
TRINITY_DN4046_c0_g1_i1	1175	907.508	160.073	12.8883
TRINITY_DN4089_c0_g1_i1	239	44.384	20	32.9254
TRINITY_DN4074_c0_g1_i1	1294	1026.51	17.1439	1.22032
TRINITY_DN4074_c0_g1_i2	3311	3043.51	321.861	7.72718
TRINITY_DN4098_c0_g2_i4	2610	2342.51	101.879	3.17782
TRINITY_DN4098_c0_g2_i1	1483	1215.51	43.5976	2.62079
TRINITY_DN4098_c0_g2_i3	2591	2323.51	33.2986	1.04715
TRINITY_DN4098_c0_g3_i1	401	153.343	3	1.4295
TRINITY_DN4098_c0_g4_i3	758	490.605	5.3264	0.793285
TRINITY_DN4098_c0_g4_i1	1758	1490.51	6.39229	0.313364
TRINITY_DN4098_c0_g5_i1	828	560.516	23	2.99824
TRINITY_DN4098_c0_g7_i3	1756	1488.51	63.4442	3.11436
TRINITY_DN4098_c0_g7_i2	1568	1300.51	20.2565	1.13809
TRINITY_DN4098_c0_g7_i1	1707	1439.51	190.423	9.66569
TRINITY_DN4098_c0_g8_i1	604	338.314	8.19429	1.76978
TRINITY_DN4098_c0_g9_i1	485	225.855	15	4.85276
TRINITY_DN4006_c0_g1_i1	1078	810.508	594	53.5496
TRINITY_DN4079_c0_g1_i2	2452	2184.51	37.2547	1.24611
TRINITY_DN4079_c0_g1_i3	2333	2065.51	62.8481	2.22327
TRINITY_DN4079_c0_g1_i1	2365	2097.51	56.5963	1.97157
TRINITY_DN4079_c1_g1_i1	427	175.009	4	1.67004
TRINITY_DN4053_c0_g1_i2	293	75.1291	9.06573	8.81701
TRINITY_DN4053_c0_g1_i3	251	50.6035	0.322727	0.465996
TRINITY_DN4053_c0_g1_i1	253	51.7013	0	0
TRINITY_DN4053_c0_g2_i3	1829	1561.51	269.638	12.6172
TRINITY_DN4053_c0_g2_i2	1847	1579.51	128.079	5.92495
TRINITY_DN4053_c0_g2_i1	1469	1201.51	275.362	16.7458
TRINITY_DN4085_c0_g1_i9	5596	5328.51	94.8797	1.30105
TRINITY_DN4085_c0_g1_i5	4628	4360.51	167.875	2.81304
TRINITY_DN4085_c0_g1_i4	1212	944.508	10.6778	0.826043
TRINITY_DN4085_c0_g1_i6	5804	5536.51	79.7439	1.05242
TRINITY_DN4085_c0_g1_i8	705	437.828	9.71601	1.62148
TRINITY_DN4085_c0_g1_i2	4838	4570.51	301.425	4.81883
TRINITY_DN4085_c0_g1_i7	2273	2005.51	200.683	7.31162
TRINITY_DN4056_c0_g1_i4	3315	3047.51	66.9096	1.60424
TRINITY_DN4056_c0_g1_i1	2804	2536.51	69.8374	2.01177
TRINITY_DN4056_c0_g1_i2	523	260.839	3.72082	1.0423
TRINITY_DN4056_c0_g1_i3	3200	2932.51	465.532	11.5995
TRINITY_DN4078_c0_g1_i1	1061	793.508	332	30.5713
TRINITY_DN4049_c0_g1_i1	2638	2370.51	570	17.5696
TRINITY_DN4029_c0_g1_i4	641	374.482	1.65786	0.323478
TRINITY_DN4029_c0_g1_i11	3200	2932.51	28.6704	0.714368
TRINITY_DN4029_c0_g1_i2	687	419.926	4.50548	0.783963
TRINITY_DN4029_c0_g1_i7	1148	880.508	22.5082	1.86782
TRINITY_DN4029_c0_g1_i3	3376	3108.51	122.873	2.88823
TRINITY_DN4029_c0_g1_i1	574	309.216	13.9012	3.28488
TRINITY_DN4029_c0_g1_i10	1065	797.508	25.1255	2.30201
TRINITY_DN4029_c0_g1_i9	806	538.547	14.0879	1.91139
TRINITY_DN4029_c0_g1_i12	636	369.561	6.40806	1.26697
TRINITY_DN4029_c0_g1_i5	1154	886.508	51.3763	4.23455
TRINITY_DN4029_c0_g1_i6	695	427.877	13.8773	2.36981
TRINITY_DN4029_c0_g2_i1	5215	4947.51	122.881	1.81478
TRINITY_DN4029_c0_g2_i2	5098	4830.51	169.119	2.55816
TRINITY_DN4029_c1_g1_i1	705	437.828	44.4095	7.41139
TRINITY_DN4029_c1_g2_i1	407	158.267	22	10.1569
TRINITY_DN4029_c2_g1_i3	274	63.7426	2	2.2926
TRINITY_DN4029_c2_g1_i1	402	154.146	9	4.26616
TRINITY_DN4029_c3_g1_i2	1855	1587.51	84.4042	3.88486
TRINITY_DN4029_c3_g1_i1	1804	1536.51	34.0496	1.61921
TRINITY_DN4029_c3_g2_i1	563	298.586	31.4907	7.70619
TRINITY_DN4029_c4_g1_i1	273	63.1352	2	2.31465
TRINITY_DN4075_c0_g1_i2	574	309.216	0	0
TRINITY_DN4075_c0_g1_i1	574	309.216	14	3.30821
TRINITY_DN4075_c0_g1_i3	574	309.216	40	9.45204
TRINITY_DN4075_c0_g2_i1	629	362.692	29	5.84234
TRINITY_DN4075_c0_g3_i1	493	233.24	0	0
TRINITY_DN4075_c0_g3_i3	493	233.24	11.3929	3.56909
TRINITY_DN4075_c0_g3_i2	493	233.24	17.6071	5.51587
TRINITY_DN4075_c0_g4_i2	406	157.431	39.7674	18.4571
TRINITY_DN4075_c0_g4_i4	406	157.431	5.23256	2.42857
TRINITY_DN4075_c0_g4_i3	406	157.431	0	0
TRINITY_DN4075_c0_g5_i1	338	105.136	9	6.2549
TRINITY_DN4075_c0_g6_i1	404	155.791	20	9.38024
TRINITY_DN4072_c0_g1_i1	1753	1485.51	24.9446	1.22695
TRINITY_DN4072_c0_g1_i2	1747	1479.51	50.9715	2.51731
TRINITY_DN4072_c0_g2_i1	415	164.922	14.2364	6.30736
TRINITY_DN4035_c0_g1_i1	837	569.508	73.3761	9.41417
TRINITY_DN4095_c0_g1_i1	1610	1342.51	582	31.6762
TRINITY_DN4016_c0_g1_i2	3552	3284.51	92.1849	2.05077
TRINITY_DN4016_c0_g1_i4	3469	3201.51	28.5877	0.652456
TRINITY_DN4016_c0_g1_i3	3374	3106.51	30.2531	0.711581
TRINITY_DN4016_c0_g1_i1	3397	3129.51	213.112	4.97575
TRINITY_DN4016_c0_g1_i6	3351	3083.51	66.5122	1.5761
TRINITY_DN4016_c0_g1_i5	3244	2976.51	24.3504	0.59776
TRINITY_DN4038_c0_g1_i1	563	298.586	9	2.20242
TRINITY_DN4038_c0_g2_i1	1223	955.508	33	2.52352
TRINITY_DN4038_c0_g3_i1	506	245.16	7	2.08629
TRINITY_DN4009_c0_g1_i1	5290	5022.51	1660.39	24.1555
TRINITY_DN4009_c0_g1_i3	5824	5556.51	72.4826	0.953146
TRINITY_DN4009_c0_g1_i2	5365	5097.51	106.127	1.52123
TRINITY_DN4009_c0_g2_i1	655	388.214	11	2.07037
TRINITY_DN4030_c0_g1_i3	1395	1127.51	23.1587	1.5008
TRINITY_DN4030_c0_g1_i1	1383	1115.51	30.521	1.99918
TRINITY_DN4030_c0_g1_i2	1332	1064.51	32.3203	2.21847
TRINITY_DN4017_c0_g1_i3	424	172.443	2.26556	0.959969
TRINITY_DN4017_c0_g1_i5	395	148.404	12.7344	6.26992
TRINITY_DN4073_c0_g2_i1	5421	5153.51	232.55	3.29717
TRINITY_DN4073_c0_g2_i2	5437	5169.51	314.793	4.44942
TRINITY_DN4073_c0_g1_i2	1074	806.508	137.752	12.4801
TRINITY_DN4073_c0_g1_i3	1108	840.508	120.302	10.4582
TRINITY_DN4073_c0_g1_i4	275	64.2972	3.13468	3.56228
TRINITY_DN4073_c0_g3_i2	477	218.586	27.9646	9.34789
TRINITY_DN4073_c0_g3_i4	903	635.508	11.0164	1.26661
TRINITY_DN4073_c0_g3_i3	1220	952.508	12.019	0.921994
TRINITY_DN4073_c1_g1_i1	3584	3316.51	584	12.8665
TRINITY_DN4073_c2_g1_i1	2074	1806.51	233	9.42417
TRINITY_DN4073_c3_g1_i1	1839	1571.51	621	28.8737
TRINITY_DN4073_c5_g1_i1	290	73.3064	6.6569	6.63525
TRINITY_DN4073_c6_g1_i1	694	426.89	15	2.56746
TRINITY_DN4050_c0_g1_i1	3410	3142.51	273.167	6.35154
TRINITY_DN4019_c0_g1_i3	7259	6991.51	153.209	1.60118
TRINITY_DN4019_c0_g1_i6	302	80.7421	14.7062	13.3084
TRINITY_DN4019_c0_g1_i8	7274	7006.51	504.197	5.25807
TRINITY_DN4019_c0_g1_i7	7347	7079.51	78.8694	0.814016
TRINITY_DN4019_c0_g1_i5	261	56.1269	0	0
TRINITY_DN4019_c0_g1_i1	263	57.2475	3.71664	4.74374
TRINITY_DN4019_c0_g1_i2	493	233.24	17.8445	5.59023
TRINITY_DN4019_c1_g1_i1	362	122.643	4	2.3831
TRINITY_DN4043_c0_g1_i1	1154	886.508	159	13.1051
TRINITY_DN4081_c0_g1_i4	1010	742.508	45.4534	4.47294
TRINITY_DN4081_c0_g1_i2	1108	840.508	154.579	13.438
TRINITY_DN4081_c0_g1_i3	328	98.3256	9	6.6881
TRINITY_DN4081_c0_g1_i5	1090	822.508	58.9443	5.23636
TRINITY_DN4081_c0_g1_i1	805	537.547	26.0237	3.53736
TRINITY_DN4067_c0_g1_i2	3361	3093.51	394.315	9.31364
TRINITY_DN4067_c0_g1_i1	3366	3098.51	53.3048	1.25702
TRINITY_DN4067_c0_g1_i3	3535	3267.51	81.3799	1.81982
TRINITY_DN4039_c0_g1_i1	422	170.78	23	9.8405
TRINITY_DN4099_c0_g1_i1	604	338.314	28	6.04736
TRINITY_DN4013_c0_g1_i11	811	543.524	853.499	114.739
TRINITY_DN4013_c0_g1_i10	247	48.5217	1.00546	1.5141
TRINITY_DN4013_c0_g1_i9	1508	1240.51	47.2164	2.78113
TRINITY_DN4013_c0_g1_i1	2352	2084.51	55.0417	1.92937
TRINITY_DN4013_c0_g1_i3	4069	3801.51	250.541	4.81561
TRINITY_DN4013_c0_g1_i13	1276	1008.51	188.502	13.6572
TRINITY_DN4013_c0_g1_i12	3522	3254.51	148.308	3.32972
TRINITY_DN4013_c0_g1_i4	1311	1043.51	31.9212	2.23517
TRINITY_DN4013_c0_g2_i1	891	623.508	92.475	10.837
TRINITY_DN4042_c0_g1_i9	649	382.341	26.3147	5.02892
TRINITY_DN4042_c0_g1_i7	408	159.083	0	0
TRINITY_DN4042_c0_g1_i3	2027	1759.51	231.883	9.62953
TRINITY_DN4042_c0_g1_i10	779	511.562	2.08628	0.29799
TRINITY_DN4042_c0_g1_i12	1056	788.508	30.1645	2.79523
TRINITY_DN4042_c0_g1_i4	1125	857.508	0	0
TRINITY_DN4042_c0_g1_i5	1073	805.508	0	0
TRINITY_DN4042_c0_g1_i8	1399	1131.51	56.9665	3.67866
TRINITY_DN4042_c0_g1_i2	729	461.706	26.9272	4.26141
TRINITY_DN4042_c0_g1_i11	727	459.713	5.65769	0.899249
TRINITY_DN4064_c0_g1_i1	897	629.508	240.258	27.8872
TRINITY_DN4064_c0_g1_i3	898	630.508	12.4188	1.43918
TRINITY_DN4064_c0_g1_i2	994	726.508	14.5393	1.46228
TRINITY_DN4064_c0_g1_i4	995	727.508	19.7836	1.98699
TRINITY_DN4057_c0_g1_i1	1666	1398.51	207	10.8152
TRINITY_DN4057_c0_g2_i8	392	145.984	0	0
TRINITY_DN4057_c0_g2_i1	1034	766.508	29.4859	2.81077
TRINITY_DN4057_c0_g2_i9	830	562.516	53.1257	6.90076
TRINITY_DN4057_c0_g2_i10	917	649.508	18.763	2.11079
TRINITY_DN4057_c0_g2_i6	807	539.54	4.6538	0.630248
TRINITY_DN4057_c0_g2_i3	942	674.508	0	0
TRINITY_DN4057_c0_g2_i2	1104	836.508	54.9784	4.8023
TRINITY_DN4057_c0_g2_i4	636	369.561	13.1519	2.60034
TRINITY_DN4057_c1_g1_i1	217	34.2459	1	2.13363
TRINITY_DN4057_c2_g1_i1	367	126.452	4	2.31133
TRINITY_DN4036_c0_g1_i2	696	428.871	172.544	29.3969
TRINITY_DN4036_c0_g1_i1	774	506.562	18.4556	2.66209
TRINITY_DN4092_c0_g1_i4	1897	1629.51	88.5781	3.97189
TRINITY_DN4092_c0_g1_i3	1839	1571.51	48.2592	2.24383
TRINITY_DN4092_c0_g1_i1	1851	1583.51	24.8234	1.14543
TRINITY_DN4092_c0_g1_i2	1909	1641.51	47.3393	2.1072
TRINITY_DN4090_c0_g1_i3	3538	3270.51	46053.6	1028.91
TRINITY_DN4090_c0_g1_i1	3585	3317.51	1129.37	24.8743
TRINITY_DN4090_c0_g1_i2	629	362.692	15.0401	3.02999
TRINITY_DN4090_c1_g1_i1	255	52.7418	0	0
TRINITY_DN4090_c1_g1_i2	545	281.426	74	19.213
TRINITY_DN4090_c2_g1_i1	486	226.769	12	3.86657
TRINITY_DN4001_c0_g1_i7	4492	4224.51	0	0
TRINITY_DN4001_c0_g1_i1	4462	4194.51	0.0772172	0.00134512
TRINITY_DN4001_c0_g1_i9	4482	4214.51	0	0
TRINITY_DN4001_c0_g1_i12	4487	4219.51	213.362	3.69472
TRINITY_DN4001_c0_g1_i6	4477	4209.51	25.257	0.438407
TRINITY_DN4001_c0_g1_i8	4471	4203.51	86.1162	1.49693
TRINITY_DN4001_c0_g1_i10	4467	4199.51	213.188	3.7093
TRINITY_DN4091_c0_g1_i1	1170	902.508	9.41862	0.762542
TRINITY_DN4091_c0_g1_i2	5341	5073.51	328.181	4.72642
TRINITY_DN4091_c0_g2_i2	821	553.516	9.67576	1.27727
TRINITY_DN4091_c0_g2_i3	786	518.555	14.3234	2.01827
TRINITY_DN4091_c0_g2_i1	940	672.508	17.4016	1.89068
TRINITY_DN4066_c0_g1_i1	2105	1837.51	508	20.2005
TRINITY_DN4083_c0_g1_i1	914	646.508	199	22.4909
TRINITY_DN4083_c1_g1_i1	638	371.508	5.47655	1.07713
TRINITY_DN4083_c1_g1_i2	582	316.946	11.7228	2.70255
TRINITY_DN4083_c1_g2_i2	461	204.337	10.2817	3.6766
TRINITY_DN4083_c1_g2_i1	460	203.449	14.7183	5.28602
TRINITY_DN4083_c1_g3_i1	426	174.16	7	2.93682
TRINITY_DN4093_c0_g1_i4	240	44.8915	2.12617	3.46069
TRINITY_DN4093_c0_g1_i3	1444	1176.51	85.2539	5.29477
TRINITY_DN4093_c0_g1_i1	539	275.848	11.1073	2.94215
TRINITY_DN4093_c0_g1_i2	224	37.4302	0	0
TRINITY_DN4093_c0_g1_i5	1440	1172.51	160.303	9.98973
TRINITY_DN4093_c1_g1_i1	3688	3420.51	343	7.32708
TRINITY_DN4093_c2_g1_i1	232	41.0423	2	3.56062
TRINITY_DN4093_c2_g1_i2	403	154.973	3.38243	1.59478
TRINITY_DN4093_c2_g1_i3	373	131.009	4.61757	2.57537
TRINITY_DN4093_c3_g1_i1	221	36.1286	6	12.1346
TRINITY_DN4093_c4_g1_i1	578	313.082	7	1.63368
TRINITY_DN4093_c5_g1_i1	267	59.6127	0	0
TRINITY_DN4093_c8_g1_i1	262	56.7062	4	5.15414
TRINITY_DN4000_c0_g1_i2	3060	2792.51	199.142	5.21069
TRINITY_DN4000_c0_g1_i3	706	438.828	6	0.999043
TRINITY_DN4000_c0_g1_i1	3889	3621.51	665.858	13.4344
TRINITY_DN4084_c0_g1_i3	318	91.39	27.8626	22.2766
TRINITY_DN4084_c0_g1_i1	318	91.39	10.8874	8.70468
TRINITY_DN4084_c0_g1_i2	318	91.39	12.25	9.79413
TRINITY_DN4084_c0_g2_i3	236	42.9447	0	0
TRINITY_DN4084_c0_g2_i2	297	77.5792	6.57062	6.18854
TRINITY_DN4084_c0_g2_i1	1193	925.508	21.4294	1.69183
TRINITY_DN4027_c0_g1_i6	1691	1423.51	271.758	13.9492
TRINITY_DN4027_c0_g1_i4	704	436.834	23.49	3.92911
TRINITY_DN4027_c0_g1_i3	1679	1411.51	105.081	5.4396
TRINITY_DN4027_c0_g1_i9	4033	3765.51	358.628	6.95902
TRINITY_DN4027_c0_g1_i1	4048	3780.51	77.6937	1.50163
TRINITY_DN4027_c0_g1_i8	1676	1408.51	498.97	25.8847
TRINITY_DN4027_c0_g1_i7	2814	2546.51	142.048	4.07583
TRINITY_DN4027_c0_g1_i2	995	727.508	47.5724	4.77798
TRINITY_DN4027_c0_g1_i5	1664	1396.51	471.759	24.6833
TRINITY_DN4027_c0_g2_i1	632	365.645	32	6.39466
TRINITY_DN4027_c1_g1_i1	248	49.0717	1	1.489
TRINITY_DN4027_c1_g2_i1	532	269.309	12.1499	3.29646
TRINITY_DN4027_c2_g1_i1	374	131.766	4	2.21811
TRINITY_DN4003_c0_g1_i1	326	96.895	14.2425	10.7402
TRINITY_DN4003_c0_g1_i2	334	102.339	0	0
TRINITY_DN4003_c0_g1_i3	1325	1057.51	185.123	12.791
TRINITY_DN4003_c0_g2_i4	1096	828.508	59.5959	5.2559
TRINITY_DN4003_c0_g2_i1	2870	2602.51	307.452	8.63203
TRINITY_DN4003_c0_g2_i2	1121	853.508	49.1143	4.20462
TRINITY_DN4003_c0_g2_i3	1151	883.508	50.8375	4.20437
TRINITY_DN4003_c0_g3_i2	655	388.214	31.5507	5.93834
TRINITY_DN4003_c0_g3_i1	827	559.516	36.4493	4.75996
TRINITY_DN4018_c0_g1_i1	4263	3995.51	926.139	16.9368
TRINITY_DN4018_c0_g1_i2	4012	3744.51	101.923	1.98887
TRINITY_DN4018_c0_g2_i1	1570	1302.51	752	42.1856
TRINITY_DN4018_c1_g1_i1	252	51.1465	2	2.8572
TRINITY_DN4061_c0_g1_i4	810	542.54	19.2209	2.58863
TRINITY_DN4061_c0_g1_i2	923	655.508	14.06	1.56723
TRINITY_DN4061_c0_g1_i1	820	552.516	7.71914	1.02082
TRINITY_DN4061_c0_g2_i1	518	256.184	5	1.42609
TRINITY_DN4077_c0_g1_i2	3844	3576.51	92.2987	1.88566
TRINITY_DN4077_c0_g1_i1	3920	3652.51	1069.7	21.3993
TRINITY_DN4076_c0_g1_i1	5372	5104.51	1845	26.4101
TRINITY_DN4070_c0_g1_i2	792	524.555	21	2.9252
TRINITY_DN4022_c0_g1_i1	2520	2252.51	168	5.44967
TRINITY_DN4022_c0_g2_i1	977	709.508	85	8.75364
TRINITY_DN4022_c0_g3_i5	1306	1038.51	131	9.21698
TRINITY_DN4022_c0_g3_i1	1228	960.508	18.8452	1.4336
TRINITY_DN4022_c0_g3_i4	1008	740.508	26.0215	2.56761
TRINITY_DN4022_c0_g3_i6	1324	1056.51	13.9754	0.96654
TRINITY_DN4022_c1_g1_i1	232	41.0423	4	7.12125
TRINITY_DN4026_c0_g1_i1	635	368.561	10	1.98252
TRINITY_DN4026_c0_g1_i2	366	125.647	5	2.90768
TRINITY_DN4045_c0_g1_i1	1480	1212.51	87.4897	5.27229
TRINITY_DN4045_c1_g1_i1	907	639.508	34	3.88472
TRINITY_DN4045_c2_g1_i1	232	41.0423	3	5.34094
TRINITY_DN4045_c3_g1_i1	256	53.2768	3	4.11443
TRINITY_DN4008_c0_g1_i2	2200	1932.51	223.347	8.44475
TRINITY_DN4008_c0_g1_i1	1094	826.508	8.55616	0.756414
TRINITY_DN4008_c0_g1_i3	2990	2722.51	813.096	21.8223
TRINITY_DN4008_c0_g2_i1	229	39.6094	1	1.84471
TRINITY_DN4063_c0_g1_i1	3260	2992.51	177.363	4.33067
TRINITY_DN4063_c0_g1_i2	3801	3533.51	1254.64	25.9441
TRINITY_DN4048_c0_g1_i2	1700	1432.51	41.263	2.10471
TRINITY_DN4048_c0_g1_i1	1674	1406.51	37.737	1.96043
TRINITY_DN4032_c0_g1_i3	1243	975.508	42.5544	3.18743
TRINITY_DN4032_c0_g1_i1	1323	1055.51	28.5993	1.9798
TRINITY_DN4032_c0_g1_i2	1223	955.508	1985.85	151.858
TRINITY_DN4094_c0_g2_i1	382	137.919	3	1.58937
TRINITY_DN4094_c0_g1_i7	1119	851.508	66.6593	5.72004
TRINITY_DN4094_c0_g1_i6	793	525.555	9.98919	1.3888
TRINITY_DN4094_c0_g1_i5	344	109.398	4.69749	3.13749
TRINITY_DN4094_c0_g1_i4	1259	991.508	20.5712	1.51597
TRINITY_DN4094_c0_g1_i8	376	133.29	5.69389	3.12133
TRINITY_DN4094_c0_g1_i9	1406	1138.51	7.37819	0.473523
TRINITY_DN4094_c0_g1_i3	1008	740.508	33.0108	3.25727
TRINITY_DN4060_c0_g1_i2	704	436.834	65.0817	10.886
TRINITY_DN4060_c0_g1_i1	662	395.159	57.9183	10.7096
TRINITY_DN4060_c0_g2_i1	582	316.946	304	70.0835
TRINITY_DN4060_c0_g3_i1	1560	1292.51	1039.21	58.7485
TRINITY_DN4060_c0_g4_i1	415	164.922	63.835	28.2818
TRINITY_DN4060_c1_g1_i1	259	55.0355	18.5623	24.6443
TRINITY_DN4060_c1_g2_i1	1143	875.508	104	8.67961
TRINITY_DN4015_c0_g1_i1	2949	2681.51	0	0
TRINITY_DN4015_c0_g1_i2	2948	2680.51	0	0
TRINITY_DN4015_c0_g1_i3	2954	2686.51	171.033	4.65178
TRINITY_DN4015_c0_g1_i4	2943	2675.51	56.7411	1.5496
TRINITY_DN4015_c0_g2_i4	3235	2967.51	199.061	4.90142
TRINITY_DN4015_c0_g2_i3	3291	3023.51	122.258	2.95456
TRINITY_DN4015_c0_g2_i2	3385	3117.51	66.9068	1.56816
TRINITY_DN4014_c0_g2_i1	1491	1223.51	333.12	19.894
TRINITY_DN4014_c0_g1_i4	1107	839.508	62.4548	5.43586
TRINITY_DN4014_c0_g1_i5	1150	882.508	0	0
TRINITY_DN4014_c0_g1_i6	1114	846.508	110.545	9.54193
TRINITY_DN4014_c0_g1_i2	905	637.508	0	0
TRINITY_DN4014_c1_g1_i1	613	347.098	1643	345.87
TRINITY_DN4014_c2_g1_i1	3466	3198.51	45.0053	1.02812
TRINITY_DN4014_c2_g1_i5	3393	3125.51	34.7191	0.811663
TRINITY_DN4014_c2_g1_i4	6081	5813.51	549.508	6.90658
TRINITY_DN4014_c2_g2_i1	636	369.561	5.02626	0.993769
TRINITY_DN4004_c0_g1_i2	1315	1047.51	368.039	25.6723
TRINITY_DN4004_c0_g1_i1	478	219.515	14.9607	4.97983
TRINITY_DN4080_c0_g1_i10	297	77.5792	1.1721	1.10394
TRINITY_DN4080_c0_g1_i5	363	123.385	1.02321	0.605942
TRINITY_DN4080_c0_g1_i11	374	131.766	0	0
TRINITY_DN4080_c0_g1_i8	363	123.385	2.01617	1.19397
TRINITY_DN4080_c0_g1_i9	472	214.067	1.00852	0.344241
TRINITY_DN4080_c0_g1_i7	305	82.6955	2	1.76716
TRINITY_DN4080_c0_g1_i2	378	134.825	11.0968	6.01387
TRINITY_DN4080_c0_g1_i4	261	56.1269	0	0
TRINITY_DN4080_c0_g1_i1	371	129.495	0	0
TRINITY_DN4080_c0_g1_i6	351	114.57	3.82642	2.44033
TRINITY_DN4080_c1_g1_i1	216	33.7808	0	0
TRINITY_DN12183_c0_g1_i1	455	199.071	5	1.83522
TRINITY_DN12109_c0_g1_i1	397	150.012	3	1.46124
TRINITY_DN12197_c0_g1_i1	499	238.729	10	3.06071
TRINITY_DN12113_c0_g1_i1	390	144.337	3	1.5187
TRINITY_DN12135_c0_g1_i1	631	364.656	13.0126	2.6074
TRINITY_DN12152_c0_g1_i1	257	53.8559	2	2.71346
TRINITY_DN12152_c0_g1_i2	782	514.562	8	1.136
TRINITY_DN12152_c0_g2_i1	744	476.626	8.14292	1.24833
TRINITY_DN12177_c0_g1_i1	349	113.123	6	3.87549
TRINITY_DN12174_c0_g1_i1	283	69.0629	7	7.40595
TRINITY_DN12170_c0_g1_i1	293	75.1291	4.16534	4.05106
TRINITY_DN12170_c1_g1_i1	258	54.4435	6.00464	8.05876
TRINITY_DN12151_c0_g1_i1	334	102.339	5	3.5699
TRINITY_DN12154_c0_g1_i1	376	133.29	2	1.09638
TRINITY_DN12133_c0_g1_i1	343	108.638	2	1.34517
TRINITY_DN12133_c0_g2_i1	234	41.9939	1	1.73997
TRINITY_DN12156_c0_g1_i1	266	59.0249	3	3.71376
TRINITY_DN12100_c0_g1_i1	515	253.421	4	1.15331
TRINITY_DN12100_c0_g2_i1	575	310.194	5	1.17778
TRINITY_DN12115_c0_g1_i1	989	721.508	13	1.31653
TRINITY_DN12125_c0_g1_i2	469	211.429	6.25	2.15995
TRINITY_DN12125_c0_g1_i1	469	211.429	3.75	1.29597
TRINITY_DN12105_c0_g1_i1	1289	1021.51	303	21.6735
TRINITY_DN12119_c0_g1_i1	446	191.311	5	1.90967
TRINITY_DN12193_c0_g1_i1	982	714.508	61	6.23807
TRINITY_DN12103_c0_g1_i1	274	63.7426	3	3.43889
TRINITY_DN12158_c0_g1_i1	211	31.4972	4	9.27932
TRINITY_DN12149_c0_g1_i1	268	60.2152	1	1.21345
TRINITY_DN12195_c0_g1_i2	2859	2591.51	453	12.7724
TRINITY_DN12148_c0_g1_i1	586	320.8	11	2.50545
TRINITY_DN12147_c0_g1_i1	294	75.7211	4	3.85985
TRINITY_DN12172_c0_g1_i1	211	31.4972	2	4.63966
TRINITY_DN12172_c1_g1_i1	369	127.964	2	1.14201
TRINITY_DN12181_c0_g1_i1	204	28.2881	6	15.498
TRINITY_DN12122_c0_g1_i1	341	107.245	4	2.72528
TRINITY_DN12126_c0_g2_i1	304	82.0197	5	4.45429
TRINITY_DN12101_c0_g1_i3	352	115.278	2.9199	1.85076
TRINITY_DN12101_c0_g1_i1	570	305.313	9.0801	2.17306
TRINITY_DN12101_c0_g1_i2	236	42.9447	1.15511	1.96535
TRINITY_DN12101_c1_g1_i1	459	202.548	5.40255	1.94893
TRINITY_DN12101_c2_g1_i1	228	39.147	1	1.8665
TRINITY_DN12143_c0_g1_i1	283	69.0629	1	1.05799
TRINITY_DN12134_c0_g1_i1	255	52.7418	2	2.77078
TRINITY_DN12186_c0_g1_i1	410	160.756	6	2.72717
TRINITY_DN12118_c0_g1_i1	898	630.508	17	1.97009
TRINITY_DN12157_c0_g1_i1	310	86.0009	4	3.39848
TRINITY_DN12146_c0_g1_i1	693	425.896	13	2.23032
TRINITY_DN12110_c0_g1_i1	275	64.2972	7	7.95487
TRINITY_DN12167_c0_g1_i1	330	99.6484	4	2.93303
TRINITY_DN12117_c0_g1_i1	323	94.8305	2	1.54102
TRINITY_DN12117_c0_g2_i1	240	44.8915	1	1.62766
TRINITY_DN12124_c0_g1_i1	334	102.339	4	2.85592
TRINITY_DN12124_c0_g2_i1	331	100.279	5	3.64325
TRINITY_DN12176_c0_g1_i2	256	53.2768	2.65644	3.64325
TRINITY_DN12176_c0_g1_i1	491	231.369	7.42235	2.34403
TRINITY_DN12176_c1_g1_i1	341	107.245	3	2.04396
TRINITY_DN12176_c1_g1_i2	711	443.79	8	1.31716
TRINITY_DN12111_c0_g1_i1	486	226.769	6	1.93328
TRINITY_DN12114_c0_g1_i2	376	133.29	2.46786	1.35285
TRINITY_DN12114_c0_g1_i1	349	113.123	1.96916	1.27191
TRINITY_DN12114_c1_g1_i1	220	35.692	0	0
TRINITY_DN12114_c1_g2_i1	261	56.1269	8	10.4147
TRINITY_DN12114_c2_g1_i1	554	290.009	2.84494	0.716786
TRINITY_DN12114_c2_g1_i2	769	501.598	9.92785	1.44619
TRINITY_DN12114_c2_g1_i3	764	496.605	8.02177	1.18028
TRINITY_DN12114_c3_g1_i1	739	471.653	10	1.54919
TRINITY_DN12114_c4_g1_i1	201	27.0352	1.48786	4.02125
TRINITY_DN12114_c4_g2_i1	309	85.3266	6	5.138
TRINITY_DN12114_c5_g1_i2	376	133.29	10	5.48189
TRINITY_DN12140_c0_g1_i1	9033	8765.51	666	5.55168
TRINITY_DN12139_c0_g1_i1	274	63.7426	4.21314	4.82951
TRINITY_DN12180_c0_g1_i1	221	36.1286	2	4.04488
TRINITY_DN12145_c0_g1_i1	297	77.5792	5	4.70925
TRINITY_DN12141_c0_g1_i1	231	40.506	4	7.21553
TRINITY_DN12173_c0_g1_i1	258	54.4435	2	2.68418
TRINITY_DN12173_c1_g1_i1	532	269.309	9	2.44185
TRINITY_DN12106_c0_g1_i1	502	241.497	15	4.53843
TRINITY_DN12120_c0_g1_i1	260	55.5866	5.07977	6.67731
TRINITY_DN12160_c0_g1_i1	441	186.995	5	1.95374
TRINITY_DN12128_c0_g2_i1	216	33.7808	4	8.65203
TRINITY_DN12196_c0_g1_i1	516	254.351	12	3.44727
TRINITY_DN12144_c1_g1_i1	296	76.9737	2	1.89852
TRINITY_DN12130_c0_g1_i2	216	33.7808	2	4.32601
TRINITY_DN12130_c0_g1_i1	244	46.9279	2	3.11405
TRINITY_DN12159_c0_g1_i1	303	81.3816	4	3.59138
TRINITY_DN12116_c0_g1_i1	682	414.962	7	1.23259
TRINITY_DN12188_c0_g1_i1	251	50.6035	5	7.21966
TRINITY_DN12155_c0_g2_i1	262	56.7062	5	6.44268
TRINITY_DN12168_c0_g1_i3	408	159.083	8	3.67447
TRINITY_DN12194_c0_g1_i1	480	221.285	7	2.31139
TRINITY_DN12178_c0_g1_i1	237	43.4288	3	5.04743
TRINITY_DN12121_c0_g1_i1	338	105.136	5	3.47494
TRINITY_DN12199_c0_g2_i1	224	37.4302	3	5.85634
TRINITY_DN12129_c0_g1_i1	232	41.0423	4	7.12125
TRINITY_DN7500_c0_g1_i1	206	29.2363	2	4.99845
TRINITY_DN7500_c0_g2_i1	216	33.7808	1	2.16301
TRINITY_DN7542_c0_g1_i1	426	174.16	13.0386	5.47029
TRINITY_DN7542_c0_g2_i1	240	44.8915	1	1.62766
TRINITY_DN7542_c0_g2_i2	269	60.8033	0	0
TRINITY_DN7545_c0_g1_i1	1279	1011.51	125	9.02959
TRINITY_DN7532_c0_g1_i4	501	240.585	0	0
TRINITY_DN7532_c0_g1_i3	349	113.123	6	3.87549
TRINITY_DN7532_c0_g1_i1	595	329.529	3	0.665205
TRINITY_DN7549_c0_g1_i1	692	424.896	87.5917	15.0629
TRINITY_DN7549_c0_g2_i2	333	101.625	2.24645	1.61518
TRINITY_DN7549_c0_g2_i6	1700	1432.51	66.8581	3.41023
TRINITY_DN7549_c0_g2_i3	3040	2772.51	127.513	3.36053
TRINITY_DN7549_c0_g2_i7	1529	1261.51	60.0512	3.47823
TRINITY_DN7549_c0_g3_i1	712	444.777	44	7.22832
TRINITY_DN7549_c2_g1_i1	267	59.6127	4	4.90285
TRINITY_DN7549_c3_g1_i1	219	35.1752	1	2.07726
TRINITY_DN7528_c0_g1_i2	2024	1756.51	17.7995	0.740431
TRINITY_DN7528_c0_g1_i3	2178	1910.51	49.4331	1.89058
TRINITY_DN7528_c0_g1_i1	3840	3572.51	78.7674	1.61102
TRINITY_DN7586_c0_g1_i1	233	41.5185	8.58116	15.1019
TRINITY_DN7552_c0_g1_i1	275	64.2972	3	3.40923
TRINITY_DN7552_c0_g1_i2	222	36.5645	0	0
TRINITY_DN7519_c0_g1_i1	1107	839.508	13	1.13148
TRINITY_DN7519_c0_g2_i1	210	31.0466	0	0
TRINITY_DN7553_c0_g1_i1	344	109.398	6	4.00745
TRINITY_DN7553_c0_g2_i1	223	37.0206	1	1.97371
TRINITY_DN7591_c0_g1_i1	205	28.7445	0	0
TRINITY_DN7591_c0_g2_i1	635	368.561	5	0.99126
TRINITY_DN7572_c0_g1_i1	2935	2667.51	146.368	4.0093
TRINITY_DN7572_c0_g1_i3	927	659.508	16.2627	1.80177
TRINITY_DN7572_c0_g1_i4	2062	1794.51	203.648	8.29205
TRINITY_DN7572_c0_g1_i5	284	69.629	3	3.14817
TRINITY_DN7572_c1_g1_i1	433	180.085	15.7638	6.39603
TRINITY_DN7572_c1_g2_i1	417	166.561	5	2.19344
TRINITY_DN7572_c1_g3_i1	434	180.964	15	6.05655
TRINITY_DN7572_c2_g1_i1	317	90.6953	3	2.41693
TRINITY_DN7558_c0_g1_i1	666	399.125	7	1.28149
TRINITY_DN7558_c0_g2_i1	267	59.6127	1	1.22571
TRINITY_DN7541_c0_g1_i1	1440	1172.51	23	1.43331
TRINITY_DN7541_c0_g2_i1	3203	2935.51	185	4.60485
TRINITY_DN7541_c1_g1_i1	2602	2334.51	192.331	6.01978
TRINITY_DN7599_c0_g1_i2	585	319.827	5.88392	1.34425
TRINITY_DN7599_c0_g1_i1	999	731.508	15.1161	1.5099
TRINITY_DN7599_c0_g2_i1	258	54.4435	1.02933	1.38145
TRINITY_DN7535_c0_g1_i2	1035	767.508	12.6871	1.20783
TRINITY_DN7535_c0_g1_i1	1065	797.508	11.3129	1.03649
TRINITY_DN7503_c0_g1_i1	679	412.009	9	1.59611
TRINITY_DN7522_c0_g1_i1	328	98.3256	1.0132	0.752928
TRINITY_DN7527_c0_g1_i1	299	78.8374	3	2.78046
TRINITY_DN7527_c0_g2_i1	1208	940.508	13	1.00997
TRINITY_DN7570_c0_g1_i1	255	52.7418	6	8.31234
TRINITY_DN7518_c0_g1_i1	417	166.561	6.43492	2.82292
TRINITY_DN7518_c0_g2_i1	235	42.4371	2.6146	4.50182
TRINITY_DN7518_c1_g1_i1	218	34.7122	4.05319	8.53182
TRINITY_DN7518_c2_g1_i1	486	226.769	6	1.93328
TRINITY_DN7581_c0_g1_i1	390	144.337	5	2.53116
TRINITY_DN7511_c0_g1_i2	413	163.243	2	0.895205
TRINITY_DN7511_c0_g1_i4	290	73.3064	0	0
TRINITY_DN7511_c0_g1_i1	315	89.3823	13.8991	11.3622
TRINITY_DN7511_c0_g1_i3	339	105.812	0	0
TRINITY_DN7511_c0_g1_i5	376	133.29	1.10087	0.603484
TRINITY_DN7511_c1_g1_i1	226	38.2819	2	3.81737
TRINITY_DN7511_c2_g1_i1	781	513.562	7	0.995938
TRINITY_DN7592_c0_g1_i1	401	153.343	6.29307	2.99865
TRINITY_DN7580_c0_g1_i1	249	49.6029	2	2.94612
TRINITY_DN7590_c0_g1_i1	259	55.0355	2	2.65531
TRINITY_DN7590_c1_g1_i1	273	63.1352	1.02437	1.18553
TRINITY_DN7504_c0_g1_i2	683	415.95	10.2806	1.80595
TRINITY_DN7504_c0_g1_i3	757	489.605	13.7194	2.04746
TRINITY_DN7510_c0_g1_i1	872	604.508	14	1.69221
TRINITY_DN7510_c0_g1_i2	392	145.984	6	3.00313
TRINITY_DN7598_c0_g1_i1	355	117.469	3	1.86605
TRINITY_DN7571_c0_g1_i1	268	60.2152	4	4.85379
TRINITY_DN7524_c0_g1_i1	477	218.586	9	3.00848
TRINITY_DN7559_c0_g1_i1	420	169.1	7	3.02469
TRINITY_DN7506_c0_g1_i1	855	587.508	13	1.6168
TRINITY_DN7555_c0_g1_i1	222	36.5645	3	5.995
TRINITY_DN7509_c0_g1_i1	300	79.4916	5	4.59596
TRINITY_DN7525_c0_g1_i1	283	69.0629	3	3.17398
TRINITY_DN7548_c0_g1_i2	696	428.871	8	1.36298
TRINITY_DN7548_c0_g1_i1	358	119.658	8	4.88512
TRINITY_DN7512_c0_g1_i1	316	90.0352	3	2.43465
TRINITY_DN7593_c0_g1_i1	230	40.004	2	3.65303
TRINITY_DN7579_c0_g1_i1	956	688.508	454	48.1808
TRINITY_DN7505_c0_g1_i3	1218	950.508	20.9623	1.61143
TRINITY_DN7505_c0_g1_i2	1217	949.508	298.669	22.9836
TRINITY_DN7505_c0_g1_i1	1077	809.508	14.369	1.29698
TRINITY_DN7568_c0_g1_i2	1901	1633.51	340	15.2084
TRINITY_DN7568_c0_g1_i1	350	113.858	3.25843	2.09109
TRINITY_DN7583_c0_g1_i1	551	287.151	6	1.52675
TRINITY_DN7508_c0_g1_i1	506	245.16	6	1.78825
TRINITY_DN7521_c0_g1_i1	1016	748.508	12	1.17142
TRINITY_DN7521_c0_g2_i1	230	40.004	4	7.30606
TRINITY_DN7560_c0_g1_i1	429	176.701	4	1.65404
TRINITY_DN7531_c1_g1_i1	369	127.964	4	2.28402
TRINITY_DN7529_c0_g1_i1	343	108.638	3	2.01775
TRINITY_DN7564_c0_g1_i1	251	50.6035	1.17773	1.70056
TRINITY_DN7564_c0_g1_i2	298	78.1994	0	0
TRINITY_DN7543_c0_g1_i1	372	130.245	9	5.04904
TRINITY_DN7550_c0_g1_i1	1249	981.508	15.067	1.12166
TRINITY_DN7563_c0_g1_i1	223	37.0206	3.04053	6.00113
TRINITY_DN7563_c1_g1_i1	221	36.1286	3	6.06732
TRINITY_DN7502_c0_g1_i2	598	332.424	3.24619	0.713525
TRINITY_DN7502_c0_g1_i4	276	64.8776	3.27116	3.68413
TRINITY_DN7502_c0_g1_i3	494	234.154	4.48264	1.39881
TRINITY_DN7597_c0_g1_i1	324	95.5176	6	4.58982
TRINITY_DN7547_c0_g1_i1	258	54.4435	5	6.71044
TRINITY_DN7547_c1_g1_i1	245	47.4386	0	0
TRINITY_DN7578_c0_g1_i1	736	468.673	9.12236	1.42221
TRINITY_DN7577_c0_g1_i1	568	303.379	5	1.20424
TRINITY_DN7577_c0_g2_i1	449	193.863	7	2.63833
TRINITY_DN7567_c0_g1_i1	430	177.58	5	2.05732
TRINITY_DN7587_c0_g1_i1	330	99.6484	2	1.46652
TRINITY_DN7587_c1_g1_i1	297	77.5792	2	1.8837
TRINITY_DN7569_c0_g1_i1	299	78.8374	5	4.6341
TRINITY_DN7546_c0_g1_i2	409	159.912	5.05073	2.30781
TRINITY_DN7565_c0_g1_i1	242	45.9129	3	4.77434
TRINITY_DN7562_c0_g1_i1	837	569.508	19	2.4377
TRINITY_DN7557_c0_g1_i2	267	59.6127	0	0
TRINITY_DN7557_c0_g1_i1	358	119.658	4	2.44256
TRINITY_DN7557_c1_g1_i1	440	186.161	20	7.84999
TRINITY_DN7523_c0_g1_i1	804	536.547	9.03201	1.23
TRINITY_DN7574_c0_g1_i1	249	49.6029	7.0332	10.3603
TRINITY_DN7556_c0_g1_i1	1115	847.508	32	2.75888
TRINITY_DN7554_c0_g1_i1	1116	848.508	28	2.41118
TRINITY_DN7554_c0_g2_i1	251	50.6035	1	1.44393
TRINITY_DN7554_c0_g3_i1	2589	2321.51	76	2.39205
TRINITY_DN7554_c1_g1_i2	234	41.9939	3	5.2199
TRINITY_DN7554_c1_g1_i1	379	135.609	3	1.61644
TRINITY_DN7554_c1_g2_i1	869	601.508	16	1.94359
TRINITY_DN7596_c0_g1_i2	260	55.5866	1	1.31449
TRINITY_DN7596_c0_g1_i1	244	46.9279	0	0
TRINITY_DN7573_c0_g1_i2	317	90.6953	2.79762	2.25388
TRINITY_DN7573_c0_g1_i3	852	584.508	13.6423	1.70539
TRINITY_DN7573_c0_g1_i1	853	585.508	13.5601	1.69222
TRINITY_DN7538_c0_g1_i1	224	37.4302	2	3.90423
TRINITY_DN7566_c0_g1_i2	446	191.311	2	0.763868
TRINITY_DN7566_c0_g1_i1	352	115.278	4	2.53538
TRINITY_DN7530_c0_g1_i1	289	72.6959	3	3.01536
TRINITY_DN7576_c0_g1_i1	461	204.337	6	2.14552
TRINITY_DN7594_c0_g1_i1	279	66.6558	4	4.38479
TRINITY_DN7594_c2_g1_i1	210	31.0466	2	4.707
TRINITY_DN7526_c0_g1_i1	250	50.0906	2	2.91743
TRINITY_DN7537_c0_g1_i1	256	53.2768	2	2.74296
TRINITY_DN7539_c0_g1_i2	460	203.449	7	2.51403
TRINITY_DN7539_c0_g1_i1	250	50.0906	3	4.37615
TRINITY_DN7561_c0_g1_i1	335	103.018	3	2.12781
TRINITY_DN7561_c0_g1_i2	693	425.896	8	1.37251
TRINITY_DN7561_c1_g1_i1	232	41.0423	2	3.56062
TRINITY_DN7514_c0_g1_i1	695	427.877	18.1121	3.09298
TRINITY_DN7514_c0_g2_i1	859	591.508	16.1082	1.98982
TRINITY_DN7514_c0_g2_i2	905	637.508	13.8969	1.5928
TRINITY_DN7582_c0_g1_i1	406	157.431	7	3.24889
TRINITY_DN7588_c0_g1_i1	239	44.384	2	3.29254
TRINITY_DN7585_c0_g1_i1	229	39.6094	0	0
TRINITY_DN7585_c0_g2_i1	312	87.3719	7	5.85401
TRINITY_DN7517_c0_g1_i1	548	284.315	10	2.56996
TRINITY_DN7513_c0_g1_i1	223	37.0206	11.3243	22.3509
TRINITY_DN7513_c0_g2_i1	505	244.271	11.6757	3.49252
TRINITY_DN7595_c0_g1_i1	279	66.6558	4	4.38479
TRINITY_DN7595_c1_g1_i1	321	93.5277	2	1.56249
TRINITY_DN7536_c0_g1_i1	2240	1972.51	536.982	19.8915
TRINITY_DN7536_c1_g1_i3	220	35.692	0	0
TRINITY_DN7536_c1_g1_i2	337	104.441	2.05894	1.44045
TRINITY_DN7536_c1_g1_i1	232	41.0423	0	0
TRINITY_DN7536_c2_g1_i1	1816	1548.51	401	18.9216
TRINITY_DN7536_c3_g1_i1	579	314.032	4.01928	0.935195
TRINITY_DN7575_c0_g1_i4	1662	1394.51	11.0057	0.576664
TRINITY_DN7575_c0_g1_i1	1661	1393.51	18.378	0.963642
TRINITY_DN7575_c0_g1_i2	1906	1638.51	19.1044	0.851948
TRINITY_DN7575_c0_g1_i3	1905	1637.51	345.685	15.425
TRINITY_DN7501_c0_g1_i1	588	322.753	7	1.58473
TRINITY_DN7520_c0_g1_i1	769	501.598	20	2.91341
TRINITY_DN7516_c0_g1_i1	315	89.3823	5.54806	4.53541
TRINITY_DN7516_c1_g1_i1	491	231.369	18	5.68453
TRINITY_DN7551_c0_g1_i8	1287	1019.51	181.561	13.0125
TRINITY_DN7551_c0_g1_i7	977	709.508	15.3186	1.57758
TRINITY_DN7551_c0_g1_i2	1207	939.508	26.9948	2.09945
TRINITY_DN7551_c0_g1_i4	696	428.871	6.20355	1.05692
TRINITY_DN7551_c0_g1_i6	2413	2145.51	42.3846	1.44346
TRINITY_DN7551_c0_g1_i5	776	508.562	10.3302	1.4842
TRINITY_DN7551_c0_g1_i3	364	124.147	1.20708	0.710439
TRINITY_DN7551_c0_g2_i1	259	55.0355	2	2.65531
TRINITY_DN7551_c1_g1_i1	2734	2466.51	501.389	14.8532
TRINITY_DN7551_c1_g2_i1	237	43.4288	4.56042	7.67281
TRINITY_DN7515_c0_g1_i1	1055	787.508	8.39504	0.778924
TRINITY_DN7515_c0_g1_i2	806	538.547	6.60496	0.896136
TRINITY_DN7540_c0_g1_i1	613	347.098	12	2.52614
TRINITY_DN7544_c0_g1_i1	522	259.892	9.12919	2.56665
TRINITY_DN7544_c1_g1_i1	272	62.5739	6	7.00625
TRINITY_DN7584_c0_g1_i1	255	52.7418	0	0
TRINITY_DN7584_c0_g2_i1	604	338.314	6	1.29586
TRINITY_DN7534_c0_g1_i1	279	66.6558	4	4.38479
TRINITY_DN7534_c0_g1_i2	512	250.644	4	1.16608
TRINITY_DN7534_c0_g2_i1	876	608.508	12	1.44093
TRINITY_DN7533_c0_g1_i2	483	224.02	8	2.60934
TRINITY_DN7589_c0_g1_i1	312	87.3719	6	5.01772
TRINITY_DN8350_c0_g1_i1	1781	1513.51	524	25.2973
TRINITY_DN8377_c0_g1_i2	1722	1454.51	57.8084	2.90403
TRINITY_DN8377_c0_g1_i1	2281	2013.51	42.5457	1.54394
TRINITY_DN8377_c1_g1_i1	268	60.2152	3.58563	4.35097
TRINITY_DN8377_c1_g2_i1	505	244.271	9	2.69214
TRINITY_DN8311_c0_g1_i3	411	161.579	5.56352	2.51589
TRINITY_DN8311_c0_g1_i1	357	118.906	10.4365	6.41326
TRINITY_DN8360_c0_g1_i1	2901	2633.51	723	20.06
TRINITY_DN8373_c0_g1_i1	599	333.4	10.807	2.36847
TRINITY_DN8373_c1_g1_i1	923	655.508	15	1.67202
TRINITY_DN8373_c2_g1_i1	345	110.148	5	3.31681
TRINITY_DN8373_c3_g1_i1	222	36.5645	3	5.995
TRINITY_DN8318_c0_g1_i2	275	64.2972	2	2.27282
TRINITY_DN8318_c0_g1_i1	362	122.643	4	2.3831
TRINITY_DN8316_c0_g1_i1	1173	905.508	18.378	1.48298
TRINITY_DN8316_c0_g1_i2	1052	784.508	20.622	1.9207
TRINITY_DN8316_c0_g2_i1	1653	1385.51	42	2.21497
TRINITY_DN8368_c0_g1_i2	353	116.011	0	0
TRINITY_DN8368_c0_g1_i1	353	116.011	3	1.88951
TRINITY_DN8322_c0_g1_i1	690	422.914	8	1.38218
TRINITY_DN8341_c0_g1_i1	579	314.032	7	1.62874
TRINITY_DN8303_c0_g1_i1	343	108.638	3	2.01775
TRINITY_DN8392_c0_g2_i1	313	88.0338	4	3.32
TRINITY_DN8392_c0_g1_i7	2351	2083.51	32.0787	1.12499
TRINITY_DN8392_c0_g1_i8	358	119.658	4	2.44256
TRINITY_DN8392_c0_g1_i3	3071	2803.51	64.143	1.67176
TRINITY_DN8392_c0_g1_i2	3093	2825.51	20.4205	0.528077
TRINITY_DN8392_c0_g1_i9	2161	1893.51	42.3577	1.63453
TRINITY_DN8392_c0_g3_i1	672	405.061	40.4603	7.29854
TRINITY_DN8326_c0_g1_i1	3691	3423.51	350.226	7.47489
TRINITY_DN8326_c0_g1_i2	3591	3323.51	57.7736	1.27016
TRINITY_DN8386_c0_g1_i1	325	96.2104	0	0
TRINITY_DN8386_c0_g2_i1	324	95.5176	2	1.52994
TRINITY_DN8325_c0_g1_i1	792	524.555	21	2.9252
TRINITY_DN8325_c1_g1_i1	292	74.4782	2.07121	2.03199
TRINITY_DN8385_c0_g1_i1	290	73.3064	1	0.996748
TRINITY_DN8302_c0_g1_i1	273	63.1352	2	2.31465
TRINITY_DN8302_c0_g2_i1	284	69.629	4	4.19756
TRINITY_DN8302_c0_g3_i1	456	199.953	3	1.09628
TRINITY_DN8329_c0_g1_i1	389	143.531	26	13.236
TRINITY_DN8376_c0_g1_i1	487	227.702	10	3.20893
TRINITY_DN8376_c0_g2_i1	422	170.78	15	6.41772
TRINITY_DN8324_c0_g1_i1	517	255.265	40.9135	11.7112
TRINITY_DN8324_c0_g2_i1	244	46.9279	3.17278	4.9401
TRINITY_DN8324_c1_g1_i1	613	347.098	14	2.94716
TRINITY_DN8380_c0_g1_i1	496	235.996	8.24544	2.55292
TRINITY_DN8331_c0_g1_i2	272	62.5739	0.864047	1.00895
TRINITY_DN8331_c0_g1_i1	684	416.95	71.9112	12.602
TRINITY_DN8359_c0_g1_i2	613	347.098	6.37365	1.34173
TRINITY_DN8359_c0_g1_i1	487	227.702	4.62635	1.48456
TRINITY_DN8313_c1_g1_i1	264	57.8321	3	3.79035
TRINITY_DN8342_c0_g1_i2	217	34.2459	2	4.26725
TRINITY_DN8342_c0_g1_i1	218	34.7122	1	2.10497
TRINITY_DN8394_c0_g1_i1	1269	1001.51	38.3771	2.79992
TRINITY_DN8394_c0_g1_i3	1240	972.508	41.4369	3.1133
TRINITY_DN8394_c0_g1_i2	692	424.896	3.60838	0.620523
TRINITY_DN8394_c0_g2_i2	485	225.855	5.55645	1.79761
TRINITY_DN8394_c0_g2_i1	1055	787.508	15.4436	1.43291
TRINITY_DN8394_c1_g1_i2	534	271.168	13.2862	3.58006
TRINITY_DN8394_c1_g1_i1	676	409.032	4.71376	0.842049
TRINITY_DN8394_c2_g1_i1	204	28.2881	2	5.166
TRINITY_DN8353_c0_g1_i2	587	321.79	6.43854	1.46198
TRINITY_DN8353_c0_g1_i1	319	92.1021	6.56146	5.20544
TRINITY_DN8364_c0_g1_i2	951	683.508	9.5671	1.02274
TRINITY_DN8364_c0_g1_i1	487	227.702	2.4329	0.780699
TRINITY_DN8364_c1_g1_i1	449	193.863	6	2.26143
TRINITY_DN8307_c0_g1_i1	282	68.4502	9	9.60716
TRINITY_DN8300_c0_g1_i1	1409	1141.51	137	8.76938
TRINITY_DN8381_c0_g1_i1	1215	947.508	34	2.62194
TRINITY_DN8381_c1_g1_i1	278	66.0851	2	2.21133
TRINITY_DN8370_c0_g1_i1	344	109.398	5.14527	3.43657
TRINITY_DN8330_c0_g1_i1	2478	2210.51	230.333	7.61361
TRINITY_DN8330_c0_g1_i2	2650	2382.51	595.667	18.2682
TRINITY_DN8374_c0_g1_i1	277	65.4835	1	1.11582
TRINITY_DN8374_c1_g1_i1	223	37.0206	2	3.94743
TRINITY_DN8383_c1_g1_i1	263	57.2475	1	1.27635
TRINITY_DN8333_c0_g1_i1	783	515.562	4.77345	0.676516
TRINITY_DN8333_c0_g1_i2	749	481.612	13.2266	2.00667
TRINITY_DN8308_c0_g1_i1	664	397.13	9	1.65591
TRINITY_DN8351_c0_g1_i1	761	493.605	17	2.5165
TRINITY_DN8361_c0_g1_i1	243	46.4129	2	3.14861
TRINITY_DN8361_c1_g1_i1	234	41.9939	2.34122	4.07363
TRINITY_DN8387_c0_g1_i1	472	214.067	7.01619	2.39485
TRINITY_DN8387_c1_g1_i1	325	96.2104	5	3.7973
TRINITY_DN8327_c0_g1_i2	358	119.658	11.5367	7.04477
TRINITY_DN8327_c0_g1_i1	425	173.311	11.365	4.79151
TRINITY_DN8306_c0_g1_i1	4664	4396.51	786	13.063
TRINITY_DN8358_c0_g1_i1	208	30.1507	2	4.84685
TRINITY_DN8310_c0_g1_i1	1785	1517.51	22	1.0593
TRINITY_DN8310_c0_g2_i1	489	229.534	8	2.54665
TRINITY_DN8317_c0_g1_i1	340	106.526	6	4.11549
TRINITY_DN8339_c0_g1_i1	1164	896.508	55.0728	4.48859
TRINITY_DN8366_c0_g1_i1	2926	2658.51	72	1.97889
TRINITY_DN8344_c0_g1_i1	287	71.4835	8.03445	8.21255
TRINITY_DN8343_c0_g1_i9	4181	3913.51	78.3267	1.46242
TRINITY_DN8343_c0_g1_i5	421	169.944	6	2.57971
TRINITY_DN8343_c0_g1_i8	509	247.909	4.44285	1.30947
TRINITY_DN8343_c0_g1_i10	708	440.815	8.05229	1.33472
TRINITY_DN8343_c0_g1_i6	283	69.0629	1.55715	1.64745
TRINITY_DN8343_c0_g1_i1	4207	3939.51	64.7776	1.20146
TRINITY_DN8343_c0_g2_i1	351	114.57	5	3.18879
TRINITY_DN8343_c1_g1_i1	222	36.5645	3	5.995
TRINITY_DN8312_c0_g1_i3	276	64.8776	0	0
TRINITY_DN8312_c0_g1_i1	496	235.996	7	2.16731
TRINITY_DN8312_c0_g1_i5	573	308.238	17	4.02986
TRINITY_DN8312_c0_g1_i2	651	384.297	4.02479	0.76525
TRINITY_DN8312_c0_g1_i4	275	64.2972	2	2.27282
TRINITY_DN8312_c0_g2_i1	341	107.245	19	12.9451
TRINITY_DN8312_c1_g1_i1	310	86.0009	3	2.54886
TRINITY_DN8323_c0_g1_i4	600	334.386	7.2901	1.59299
TRINITY_DN8323_c0_g1_i5	437	183.565	5.01384	1.99576
TRINITY_DN8323_c0_g1_i1	2190	1922.51	256.249	9.73915
TRINITY_DN8323_c0_g1_i3	627	360.718	1.71929	0.348265
TRINITY_DN8301_c0_g1_i2	416	165.747	5.04712	2.22498
TRINITY_DN8389_c0_g1_i1	206	29.2363	3.69376	9.23154
TRINITY_DN8389_c0_g2_i1	373	131.009	7.30624	4.07492
TRINITY_DN8321_c0_g1_i1	623	356.826	8	1.63818
TRINITY_DN8378_c0_g1_i1	203	27.8349	0	0
TRINITY_DN8378_c0_g2_i4	3038	2770.51	120.408	3.17559
TRINITY_DN8378_c0_g2_i3	242	45.9129	2	3.1829
TRINITY_DN8378_c0_g2_i1	1124	856.508	17	1.45026
TRINITY_DN8378_c1_g1_i1	241	45.3892	5	8.04906
TRINITY_DN8378_c1_g2_i1	610	344.172	5	1.0615
TRINITY_DN8378_c2_g1_i1	260	55.5866	0	0
TRINITY_DN8378_c3_g1_i1	460	203.449	6	2.15488
TRINITY_DN8378_c4_g1_i1	327	97.626	4.43262	3.31759
TRINITY_DN8340_c0_g1_i1	2360	2092.51	256	8.93923
TRINITY_DN8391_c0_g1_i2	2836	2568.51	95.9815	2.73045
TRINITY_DN8391_c0_g1_i5	1514	1246.51	7.90264	0.463238
TRINITY_DN8391_c0_g1_i6	3077	2809.51	34.1159	0.887266
TRINITY_DN8391_c0_g2_i1	5326	5058.51	183.187	2.64606
TRINITY_DN8391_c0_g2_i2	2265	1997.51	58.8126	2.15134
TRINITY_DN8365_c0_g1_i1	397	150.012	9	4.38372
TRINITY_DN8305_c0_g1_i1	969	701.508	18	1.87485
TRINITY_DN8305_c0_g2_i1	251	50.6035	1	1.44393
TRINITY_DN8396_c0_g1_i1	1916	1648.51	299	13.2528
TRINITY_DN8379_c0_g1_i1	242	45.9129	2	3.1829
TRINITY_DN8379_c0_g2_i1	475	216.782	4	1.34823
TRINITY_DN8379_c0_g2_i2	507	246.056	0	0
TRINITY_DN8355_c0_g1_i2	1001	733.508	40.1542	3.99994
TRINITY_DN8355_c0_g1_i1	1010	742.508	12.8458	1.26411
TRINITY_DN8304_c0_g1_i1	992	724.508	54.6815	5.51474
TRINITY_DN8304_c1_g1_i1	480	221.285	4.56898	1.50867
TRINITY_DN8304_c1_g1_i2	309	85.3266	4.43102	3.79443
TRINITY_DN8304_c2_g1_i2	202	27.4253	1.90339	5.07111
TRINITY_DN8304_c2_g1_i1	231	40.506	3.09661	5.58593
TRINITY_DN8304_c3_g1_i1	636	369.561	6	1.18629
TRINITY_DN8304_c4_g1_i1	223	37.0206	2	3.94743
TRINITY_DN8356_c0_g1_i1	239	44.384	1.68235	2.76959
TRINITY_DN8335_c0_g1_i1	206	29.2363	0	0
TRINITY_DN8328_c0_g1_i1	1031	763.508	22	2.10541
TRINITY_DN8328_c0_g2_i1	1264	996.508	35.7889	2.62419
TRINITY_DN8328_c0_g2_i4	986	718.508	7.79649	0.792856
TRINITY_DN8328_c0_g2_i14	383	138.758	8.31779	4.38005
TRINITY_DN8328_c0_g2_i10	408	159.083	0	0
TRINITY_DN8328_c0_g2_i5	447	192.193	42.0434	15.9841
TRINITY_DN8328_c0_g2_i6	614	348.063	9.84462	2.06666
TRINITY_DN8328_c0_g2_i8	980	712.508	6668.75	683.883
TRINITY_DN8328_c0_g2_i3	610	344.172	15.4521	3.2805
TRINITY_DN8328_c0_g2_i17	1488	1220.51	41.2324	2.46845
TRINITY_DN8328_c0_g2_i15	1116	848.508	84.9156	7.31238
TRINITY_DN8328_c0_g3_i2	1027	759.508	31.81	3.06026
TRINITY_DN8328_c0_g3_i3	1971	1703.51	4.40012	0.188733
TRINITY_DN8328_c0_g3_i1	1971	1703.51	4.40012	0.188733
TRINITY_DN8328_c0_g4_i1	1077	809.508	21	1.89551
TRINITY_DN8328_c2_g1_i1	208	30.1507	1	2.42343
TRINITY_DN8328_c3_g1_i1	206	29.2363	1	2.49922
TRINITY_DN8328_c5_g1_i1	586	320.8	6.52295	1.48572
TRINITY_DN8328_c6_g1_i1	488	228.625	3.00302	0.959757
TRINITY_DN8328_c7_g1_i1	356	118.17	2	1.23666
TRINITY_DN8328_c8_g1_i1	256	53.2768	3	4.11443
TRINITY_DN8337_c0_g1_i1	508	246.977	10	2.95849
TRINITY_DN8337_c0_g2_i1	388	142.735	7	3.5834
TRINITY_DN8349_c0_g1_i1	295	76.337	6	5.74306
TRINITY_DN8319_c0_g1_i2	400	152.527	5.59644	2.68097
TRINITY_DN8319_c0_g1_i1	381	137.097	3.40356	1.81398
TRINITY_DN8372_c0_g1_i2	225	37.8818	5.24583	10.1184
TRINITY_DN8372_c0_g1_i1	340	106.526	2.27879	1.56306
TRINITY_DN8357_c0_g1_i1	4408	4140.51	844	14.8942
TRINITY_DN8309_c0_g1_i1	246	47.9833	2	3.04556
TRINITY_DN8363_c0_g1_i1	1002	734.508	27	2.68593
TRINITY_DN8334_c0_g2_i1	224	37.4302	5.91813	11.5529
TRINITY_DN8334_c0_g1_i2	314	88.7045	7.56649	6.2327
TRINITY_DN8334_c0_g3_i1	1517	1249.51	101	5.90622
TRINITY_DN8334_c1_g1_i1	582	316.946	24.015	5.53637
TRINITY_DN8334_c1_g2_i1	901	633.508	16	1.84542
TRINITY_DN8334_c2_g1_i1	205	28.7445	2	5.08397
TRINITY_DN8371_c0_g1_i1	766	498.598	13	1.90511
TRINITY_DN8369_c0_g1_i1	760	492.605	112.19	16.6411
TRINITY_DN8369_c0_g1_i2	759	491.605	3.81004	0.566291
TRINITY_DN8369_c0_g2_i1	252	51.1465	4.01378	5.73409
TRINITY_DN8369_c0_g3_i1	367	126.452	26	15.0236
TRINITY_DN8369_c0_g4_i1	288	72.0811	2	2.02738
TRINITY_DN8369_c0_g5_i1	525	262.706	9	2.50322
TRINITY_DN8384_c0_g1_i1	3689	3421.51	1152	24.6015
TRINITY_DN8384_c0_g2_i1	638	371.508	13	2.55683
TRINITY_DN8384_c1_g1_i2	212	31.9293	0	0
TRINITY_DN8384_c1_g1_i1	364	124.147	2	1.17712
TRINITY_DN8384_c2_g1_i1	461	204.337	8.10711	2.89899
TRINITY_DN8384_c3_g1_i1	239	44.384	5.60486	9.22711
TRINITY_DN8384_c4_g1_i1	266	59.0249	3	3.71376
TRINITY_DN8384_c5_g1_i1	328	98.3256	2	1.48625
TRINITY_DN8384_c6_g1_i1	302	80.7421	1	0.904955
TRINITY_DN8336_c0_g1_i5	3562	3294.51	98.2772	2.17966
TRINITY_DN8336_c0_g1_i3	925	657.508	7.16322	0.796039
TRINITY_DN8336_c0_g1_i1	3571	3303.51	202.61	4.48139
TRINITY_DN8336_c1_g1_i1	1999	1731.51	628.791	26.5344
TRINITY_DN8336_c2_g1_i1	359	120.393	3	1.82073
TRINITY_DN8382_c0_g1_i1	263	57.2475	3	3.82906
TRINITY_DN8382_c0_g1_i2	326	96.895	4.52496	3.41225
TRINITY_DN8314_c0_g1_i1	2052	1784.51	663	27.147
TRINITY_DN8332_c0_g1_i1	568	303.379	7	1.68593
TRINITY_DN8397_c0_g1_i1	340	106.526	3	2.05775
TRINITY_DN8397_c0_g2_i1	1274	1006.51	13	0.943742
TRINITY_DN8320_c0_g1_i1	612	346.108	7	1.47779
TRINITY_DN8320_c0_g2_i1	325	96.2104	3	2.27838
TRINITY_DN8320_c1_g1_i1	208	30.1507	3	7.27028
TRINITY_DN8320_c2_g1_i1	234	41.9939	2	3.47993
TRINITY_DN8320_c3_g1_i1	232	41.0423	1	1.78031
TRINITY_DN8393_c0_g1_i1	275	64.2972	3	3.40923
TRINITY_DN8354_c0_g1_i2	560	295.71	74.4914	18.4063
TRINITY_DN8354_c0_g1_i3	385	140.352	6.50861	3.38841
TRINITY_DN8398_c0_g1_i1	346	110.889	2	1.31785
TRINITY_DN8398_c0_g3_i1	240	44.8915	1	1.62766
TRINITY_DN8398_c0_g2_i2	6298	6030.51	203	2.45963
TRINITY_DN8398_c0_g4_i1	263	57.2475	1	1.27635
TRINITY_DN8338_c0_g1_i2	2353	2085.51	380.176	13.3199
TRINITY_DN8338_c0_g1_i1	2377	2109.51	549.824	19.0445
TRINITY_DN8338_c0_g2_i4	659	392.17	41	7.63901
TRINITY_DN8338_c0_g2_i3	425	173.311	4.11395	1.73444
TRINITY_DN8338_c0_g2_i1	244	46.9279	3.74546	5.83178
TRINITY_DN8338_c0_g2_i2	6696	6428.51	416.037	4.72878
TRINITY_DN8338_c1_g1_i1	318	91.39	7.18493	5.74449
TRINITY_DN8399_c0_g2_i1	262	56.7062	4	5.15414
TRINITY_DN8395_c0_g1_i1	624	357.821	10	2.04203
TRINITY_DN8315_c0_g1_i1	209	30.637	4	9.53985
TRINITY_DN8362_c0_g1_i3	1085	817.508	17.2263	1.53967
TRINITY_DN8362_c0_g1_i2	1236	968.508	0	0
TRINITY_DN8362_c0_g1_i1	1236	968.508	69.7737	5.264
TRINITY_DN8390_c0_g1_i1	599	333.4	10	2.1916
TRINITY_DN8390_c1_g1_i1	269	60.8033	4.12189	4.95332
TRINITY_DN8367_c0_g1_i1	221	36.1286	2	4.04488
TRINITY_DN8347_c0_g1_i2	557	292.854	8	1.99603
TRINITY_DN8346_c0_g1_i1	2852	2584.51	212.125	5.99709
TRINITY_DN8346_c0_g2_i2	2099	1831.51	70.5276	2.8137
TRINITY_DN34161_c0_g1_i1	301	80.0982	4.00808	3.65629
TRINITY_DN34139_c0_g1_i1	249	49.6029	2	2.94612
TRINITY_DN34199_c0_g1_i1	293	75.1291	3	2.9177
TRINITY_DN34182_c0_g1_i1	376	133.29	2	1.09638
TRINITY_DN34155_c0_g1_i1	306	83.3617	4	3.50607
TRINITY_DN34141_c0_g1_i1	309	85.3266	4	3.42533
TRINITY_DN34133_c0_g1_i1	335	103.018	2	1.41854
TRINITY_DN34183_c0_g1_i1	249	49.6029	2	2.94612
TRINITY_DN34184_c0_g1_i1	448	193.011	4	1.51428
TRINITY_DN34146_c0_g1_i1	300	79.4916	2	1.83838
TRINITY_DN34125_c0_g1_i1	359	120.393	3	1.82073
TRINITY_DN34186_c0_g1_i1	333	101.625	3	2.15698
TRINITY_DN34102_c0_g1_i1	293	75.1291	2	1.94513
TRINITY_DN34177_c0_g1_i1	436	182.703	4	1.59971
TRINITY_DN34185_c0_g1_i1	209	30.637	2	4.76993
TRINITY_DN34156_c0_g1_i1	248	49.0717	3	4.46701
TRINITY_DN34130_c0_g1_i1	286	70.8479	2.05813	2.12262
TRINITY_DN34124_c0_g1_i1	360	121.112	3	1.80994
TRINITY_DN34159_c0_g1_i1	203	27.8349	1	2.62505
TRINITY_DN34129_c0_g1_i1	209	30.637	4	9.53985
TRINITY_DN34137_c0_g1_i1	242	45.9129	2	3.1829
TRINITY_DN34105_c0_g1_i1	251	50.6035	2	2.88786
TRINITY_DN34131_c0_g1_i1	245	47.4386	2	3.08053
TRINITY_DN34163_c0_g1_i1	217	34.2459	3	6.40088
TRINITY_DN34197_c0_g1_i1	211	31.4972	4	9.27932
TRINITY_DN34188_c0_g1_i1	236	42.9447	1	1.70144
TRINITY_DN34150_c0_g1_i1	294	75.7211	2	1.92992
TRINITY_DN34107_c0_g1_i1	323	94.8305	3	2.31154
TRINITY_DN34118_c0_g1_i1	275	64.2972	2	2.27282
TRINITY_DN34160_c0_g1_i1	302	80.7421	1	0.904955
TRINITY_DN34113_c0_g1_i1	233	41.5185	2	3.51978
TRINITY_DN34143_c0_g1_i1	309	85.3266	4	3.42533
TRINITY_DN34122_c0_g1_i1	401	153.343	4	1.906
TRINITY_DN34100_c0_g1_i1	294	75.7211	4	3.85985
TRINITY_DN34176_c0_g1_i1	201	27.0352	2	5.40539
TRINITY_DN34121_c0_g1_i1	273	63.1352	2	2.31465
TRINITY_DN34104_c0_g1_i1	300	79.4916	2	1.83838
TRINITY_DN34192_c0_g1_i1	238	43.8764	2	3.33063
TRINITY_DN34179_c0_g1_i1	290	73.3064	2	1.9935
TRINITY_DN34191_c0_g1_i1	335	103.018	3	2.12781
TRINITY_DN34174_c0_g1_i1	212	31.9293	0.141677	0.324219
TRINITY_DN34174_c0_g1_i2	290	73.3064	8.85832	8.82951
TRINITY_DN34108_c0_g1_i1	226	38.2819	4	7.63474
TRINITY_DN34171_c0_g1_i1	250	50.0906	1	1.45872
TRINITY_DN34190_c0_g1_i1	315	89.3823	4	3.26991
TRINITY_DN34142_c0_g1_i1	296	76.9737	1	0.94926
TRINITY_DN34126_c0_g1_i1	334	102.339	2	1.42796
TRINITY_DN34193_c0_g1_i1	256	53.2768	4	5.48591
TRINITY_DN34152_c0_g1_i1	293	75.1291	3	2.9177
TRINITY_DN34115_c0_g1_i1	314	88.7045	2	1.64745
TRINITY_DN34111_c0_g1_i1	277	65.4835	2	2.23165
TRINITY_DN34167_c0_g1_i1	203	27.8349	2	5.2501
TRINITY_DN34110_c0_g1_i1	323	94.8305	4	3.08205
TRINITY_DN34195_c0_g1_i1	225	37.8818	2	3.85768
TRINITY_DN34157_c0_g1_i1	274	63.7426	4	4.58519
TRINITY_DN34148_c0_g1_i1	337	104.441	2	1.39921
TRINITY_DN34153_c0_g1_i1	248	49.0717	3	4.46701
TRINITY_DN34154_c0_g1_i1	293	75.1291	2	1.94513
TRINITY_DN34145_c0_g1_i1	269	60.8033	2	2.40342
TRINITY_DN34123_c0_g1_i1	284	69.629	2	2.09878
TRINITY_DN34198_c0_g1_i1	217	34.2459	1	2.13363
TRINITY_DN34180_c0_g1_i1	286	70.8479	2	2.06267
TRINITY_DN34169_c0_g1_i1	275	64.2972	2	2.27282
TRINITY_DN44233_c0_g1_i1	281	67.8211	2	2.15473
TRINITY_DN44225_c0_g1_i1	297	77.5792	5	4.70925
TRINITY_DN44241_c0_g1_i1	607	341.231	8	1.71305
TRINITY_DN44260_c0_g1_i1	331	100.279	6.09019	4.43762
TRINITY_DN44250_c0_g1_i1	266	59.0249	3	3.71376
TRINITY_DN44219_c0_g1_i1	242	45.9129	2	3.1829
TRINITY_DN44204_c0_g1_i1	267	59.6127	2	2.45142
TRINITY_DN44224_c0_g1_i1	270	61.3772	2	2.38095
TRINITY_DN44214_c0_g1_i1	315	89.3823	3	2.45243
TRINITY_DN44298_c0_g1_i1	308	84.6608	3	2.5892
TRINITY_DN44201_c0_g1_i1	460	203.449	10	3.59147
TRINITY_DN44254_c0_g1_i1	204	28.2881	2	5.166
TRINITY_DN44266_c0_g1_i1	744	476.626	15	2.29954
TRINITY_DN44272_c0_g1_i1	253	51.7013	3	4.23982
TRINITY_DN44218_c0_g1_i1	388	142.735	3.28453	1.6814
TRINITY_DN44263_c0_g1_i1	277	65.4835	2	2.23165
TRINITY_DN44221_c0_g1_i1	334	102.339	3	2.14194
TRINITY_DN44244_c0_g1_i1	209	30.637	2	4.76993
TRINITY_DN44284_c0_g1_i1	274	63.7426	4	4.58519
TRINITY_DN44287_c0_g1_i1	255	52.7418	2	2.77078
TRINITY_DN44286_c0_g1_i1	388	142.735	5	2.55957
TRINITY_DN44234_c0_g1_i1	241	45.3892	2	3.21962
TRINITY_DN44285_c0_g1_i1	401	153.343	3.03308	1.44527
TRINITY_DN44283_c0_g1_i1	363	123.385	3	1.77659
TRINITY_DN44267_c0_g1_i1	420	169.1	5	2.1605
TRINITY_DN44281_c0_g1_i1	201	27.0352	3	8.10809
TRINITY_DN44242_c0_g1_i1	209	30.637	1	2.38496
TRINITY_DN44231_c0_g1_i1	577	312.118	4	0.936417
TRINITY_DN44290_c0_g1_i1	297	77.5792	2	1.8837
TRINITY_DN44270_c0_g1_i1	502	241.497	4	1.21025
TRINITY_DN44240_c0_g1_i1	326	96.895	0	0
TRINITY_DN44240_c0_g1_i2	305	82.6955	3	2.65074
TRINITY_DN44294_c0_g1_i1	251	50.6035	2	2.88786
TRINITY_DN44226_c0_g1_i1	318	91.39	3	2.39856
TRINITY_DN44293_c0_g1_i1	512	250.644	9	2.62369
TRINITY_DN44280_c0_g1_i1	473	214.972	4	1.35958
TRINITY_DN44243_c0_g1_i1	229	39.6094	2	3.68942
TRINITY_DN44247_c0_g1_i1	269	60.8033	3	3.60513
TRINITY_DN44211_c0_g1_i1	466	208.768	6	2.09998
TRINITY_DN44235_c0_g1_i1	235	42.4371	2	3.44359
TRINITY_DN44245_c0_g1_i1	211	31.4972	2	4.63966
TRINITY_DN44264_c0_g1_i1	308	84.6608	6	5.17841
TRINITY_DN44271_c0_g1_i1	303	81.3816	4	3.59138
TRINITY_DN44222_c0_g1_i1	300	79.4916	6	5.51515
TRINITY_DN44246_c0_g1_i1	229	39.6094	3	5.53414
TRINITY_DN44296_c0_g1_i1	270	61.3772	2	2.38095
TRINITY_DN44237_c0_g1_i1	432	179.234	4	1.63067
TRINITY_DN44200_c0_g1_i1	267	59.6127	2	2.45142
TRINITY_DN44228_c0_g1_i1	246	47.9833	3	4.56834
TRINITY_DN44253_c0_g1_i1	257	53.8559	2	2.71346
TRINITY_DN44210_c0_g1_i1	311	86.6987	2	1.68556
TRINITY_DN44230_c0_g1_i1	229	39.6094	2	3.68942
TRINITY_DN44274_c0_g1_i1	301	80.0982	2	1.82446
TRINITY_DN44278_c0_g1_i1	226	38.2819	2	3.81737
TRINITY_DN44232_c0_g1_i1	250	50.0906	3.46053	5.04793
TRINITY_DN44269_c0_g1_i1	297	77.5792	3	2.82555
TRINITY_DN44276_c0_g1_i1	347	111.641	5	3.27246
TRINITY_DN44206_c0_g1_i1	252	51.1465	2	2.8572
TRINITY_DN44279_c0_g1_i1	295	76.337	2	1.91435
TRINITY_DN44215_c0_g1_i1	262	56.7062	2	2.57707
TRINITY_DN44229_c0_g1_i1	517	255.265	5.00866	1.4337
TRINITY_DN44205_c0_g1_i1	207	29.6786	1	2.46198
TRINITY_DN44262_c0_g1_i1	609	343.197	7	1.49033
TRINITY_DN44216_c0_g1_i1	327	97.626	2	1.4969
TRINITY_DN44258_c0_g1_i1	671	404.079	10	1.80826
TRINITY_DN44299_c0_g1_i1	362	122.643	3	1.78733
TRINITY_DN44273_c0_g1_i1	325	96.2104	5	3.7973
TRINITY_DN44238_c0_g1_i1	370	128.724	2	1.13526
TRINITY_DN44251_c0_g1_i1	401	153.343	4	1.906
TRINITY_DN44275_c0_g1_i1	277	65.4835	3	3.34747
TRINITY_DN44277_c0_g1_i1	281	67.8211	1	1.07736
TRINITY_DN44227_c0_g1_i1	246	47.9833	3	4.56834
TRINITY_DN44257_c0_g1_i1	299	78.8374	2	1.85364
TRINITY_DN44220_c0_g1_i1	430	177.58	5	2.05732
TRINITY_DN44212_c0_g1_i1	397	150.012	3	1.46124
TRINITY_DN44256_c0_g1_i1	245	47.4386	2	3.08053
TRINITY_DN44259_c0_g1_i1	230	40.004	2	3.65303
TRINITY_DN43572_c0_g1_i1	309	85.3266	2	1.71267
TRINITY_DN43553_c0_g1_i1	433	180.085	3	1.21723
TRINITY_DN43545_c0_g1_i1	206	29.2363	3.66563	9.16123
TRINITY_DN43583_c0_g1_i1	336	103.735	3	2.11311
TRINITY_DN43563_c0_g1_i1	256	53.2768	3	4.11443
TRINITY_DN43512_c0_g1_i1	545	281.426	7	1.81745
TRINITY_DN43529_c0_g1_i1	306	83.3617	2	1.75304
TRINITY_DN43537_c0_g1_i1	207	29.6786	2	4.92396
TRINITY_DN43538_c0_g1_i1	232	41.0423	2	3.56062
TRINITY_DN43577_c0_g1_i1	274	63.7426	2	2.2926
TRINITY_DN43560_c0_g1_i1	444	189.576	4	1.54171
TRINITY_DN43570_c0_g1_i1	443	188.718	3	1.16154
TRINITY_DN43548_c0_g1_i1	302	80.7421	2	1.80991
TRINITY_DN43597_c0_g1_i1	393	146.773	6	2.98697
TRINITY_DN43586_c0_g1_i1	243	46.4129	2	3.14861
TRINITY_DN43552_c0_g1_i1	545	281.426	8	2.07708
TRINITY_DN43585_c0_g1_i1	205	28.7445	2	5.08397
TRINITY_DN43582_c0_g1_i1	214	32.8662	2	4.44639
TRINITY_DN43564_c0_g1_i1	230	40.004	2	3.65303
TRINITY_DN43546_c0_g1_i1	221	36.1286	3.42731	6.93153
TRINITY_DN43546_c1_g1_i1	223	37.0206	1	1.97371
TRINITY_DN43509_c0_g1_i1	520	258.008	6	1.6992
TRINITY_DN43544_c0_g1_i1	613	347.098	8	1.68409
TRINITY_DN43595_c0_g1_i1	370	128.724	5	2.83816
TRINITY_DN43532_c0_g1_i1	207	29.6786	3	7.38594
TRINITY_DN43522_c0_g1_i1	403	154.973	4	1.88596
TRINITY_DN43521_c0_g1_i1	349	113.123	5	3.22958
TRINITY_DN43557_c0_g1_i1	206	29.2363	2	4.99845
TRINITY_DN43503_c0_g1_i1	509	247.909	5	1.47369
TRINITY_DN43575_c0_g1_i1	393	146.773	3	1.49349
TRINITY_DN43539_c0_g1_i1	239	44.384	2	3.29254
TRINITY_DN43542_c0_g1_i1	304	82.0197	3	2.67258
TRINITY_DN43591_c0_g1_i1	495	235.089	6	1.86486
TRINITY_DN43593_c0_g1_i1	352	115.278	4	2.53538
TRINITY_DN43581_c0_g1_i1	275	64.2972	3	3.40923
TRINITY_DN43519_c0_g1_i1	218	34.7122	2	4.20993
TRINITY_DN43523_c0_g1_i1	217	34.2459	3	6.40088
TRINITY_DN43568_c0_g1_i1	304	82.0197	2	1.78172
TRINITY_DN43515_c0_g1_i1	225	37.8818	3	5.78652
TRINITY_DN43525_c0_g1_i1	403	154.973	5	2.35745
TRINITY_DN43502_c0_g1_i1	376	133.29	5	2.74095
TRINITY_DN43592_c0_g1_i1	391	145.156	2	1.00675
TRINITY_DN43555_c0_g1_i1	271	61.9762	3	3.53691
TRINITY_DN43508_c0_g1_i1	286	70.8479	4	4.12534
TRINITY_DN43554_c0_g1_i1	522	259.892	7	1.96803
TRINITY_DN43569_c0_g1_i1	237	43.4288	2	3.36495
TRINITY_DN43533_c0_g1_i1	405	156.599	5	2.33296
TRINITY_DN43505_c0_g1_i1	326	96.895	2	1.50819
TRINITY_DN43562_c0_g1_i1	386	141.186	3	1.55259
TRINITY_DN43540_c0_g1_i1	255	52.7418	2	2.77078
TRINITY_DN43501_c0_g1_i1	437	183.565	8	3.18439
TRINITY_DN43565_c0_g1_i1	203	27.8349	0	0
TRINITY_DN43584_c0_g1_i1	456	199.953	5	1.82713
TRINITY_DN43511_c0_g1_i1	271	61.9762	3	3.53691
TRINITY_DN43504_c0_g1_i1	435	181.819	5	2.00936
TRINITY_DN43587_c0_g1_i1	331	100.279	2	1.4573
TRINITY_DN43520_c0_g1_i1	233	41.5185	2	3.51978
TRINITY_DN43513_c0_g1_i1	242	45.9129	2	3.1829
TRINITY_DN43576_c0_g1_i1	424	172.443	4	1.69489
TRINITY_DN43573_c0_g1_i1	404	155.791	3	1.40704
TRINITY_DN43599_c0_g1_i1	577	312.118	7.03473	1.64686
TRINITY_DN43536_c0_g1_i1	300	79.4916	2	1.83838
TRINITY_DN43510_c0_g1_i1	204	28.2881	4	10.332
TRINITY_DN43528_c0_g1_i1	287	71.4835	3	3.0665
TRINITY_DN43578_c0_g1_i1	379	135.609	5	2.69406
TRINITY_DN43516_c0_g1_i1	301	80.0982	7	6.38561
TRINITY_DN43541_c0_g1_i1	258	54.4435	2	2.68418
TRINITY_DN43550_c0_g1_i1	537	273.995	7	1.86674
TRINITY_DN43556_c0_g1_i1	279	66.6558	2	2.1924
TRINITY_DN43530_c0_g1_i1	778	510.562	10.0093	1.43246
TRINITY_DN43500_c0_g1_i1	496	235.996	4	1.23846
TRINITY_DN43559_c0_g1_i1	483	224.02	6	1.957
TRINITY_DN43551_c0_g1_i1	261	56.1269	2	2.60367
TRINITY_DN43527_c0_g1_i1	251	50.6035	3	4.3318
TRINITY_DN43594_c0_g1_i1	369	127.964	5	2.85503
TRINITY_DN43518_c0_g1_i1	420	169.1	4	1.7284
TRINITY_DN29328_c0_g1_i1	274	63.7426	2	2.2926
TRINITY_DN29373_c0_g1_i1	665	398.125	6	1.10118
TRINITY_DN29312_c0_g1_i1	292	74.4782	2	1.96213
TRINITY_DN29376_c0_g1_i1	269	60.8033	1	1.20171
TRINITY_DN29363_c0_g1_i1	341	107.245	3	2.04396
TRINITY_DN29370_c0_g1_i1	436	182.703	3	1.19978
TRINITY_DN29313_c0_g1_i1	330	99.6484	3	2.19977
TRINITY_DN29318_c0_g1_i1	225	37.8818	4	7.71536
TRINITY_DN29315_c0_g1_i1	509	247.909	4	1.17895
[truncated: 69,976 more rows]
