# Supplementary material for: Diversity, duplication, and genomic organization of homeobox genes in Lepidoptera
Source: Genome Res. 2023 Jan;33(1):32–44. doi: 10.1101/gr.277118.122 (PMC9977156; doi:10.1101/gr.277118.122)
Supplement: Supplemental Material [file supp_gr.277118.122_Supplemental_Data_.zip › Supplemental_Data/LIM_cluster_filtered_lepi.txt]

>GCA_905146925_ilAutGamm1
LR989873.1	594297	594453	Isl	100.00
LR989870.1	6449578	6449746	Lhx1/5	97.87
LR989849.1	6265478	6265517	Lhx2/9	100.00
LR989849.1	6389629	6389680	Lhx2/9	88.89
LR989849.1	16782219	16782405	Lmx	98.33
LR989849.1	17863406	17863583	Lhx6/8	98.31
LR989852.1	5698376	5698541	Lhx3/4	90.38
>GCA_905147015_ilLasFlex1
LR989949.1	6263009	6263132	Lhx2/9	100.00
LR989949.1	6412769	6412937	Lhx2/9	100.00
LR989949.1	21144635	21144821	Lmx	98.33
LR989949.1	23089784	23089961	Lhx6/8	98.31
LR989969.1	5187111	5187258	Lhx1/5	92.00
LR989951.1	10647227	10647398	Lhx3/4	90.38
LR989973.1	2120763	2120946	Isl	100.00
>GCA_905147045_ilAglIoxx1
LR989895.1	1282238	1282415	Lhx6/8	98.31
LR989895.1	3763106	3763292	Lmx	98.33
LR989895.1	9524623	9524761	Lhx2/9	100.00
LR989895.1	9639973	9640123	Lhx2/9	100.00
LR989898.1	8587719	8587878	Lhx3/4	90.38
LR989913.1	6019638	6019776	Lhx1/5	93.88
LR989918.1	9628485	9628635	Isl	95.83
>GCA_905147105_ilPieBrab1
LR989937.1	12014467	12014515	Isl	100.00
LR989936.1	14805152	14805293	Lhx1/5	95.83
LR989943.1	2729502	2729679	Lhx6/8	98.28
LR989943.1	7666488	7666674	Lmx	98.33
LR989943.1	8468246	8468339	Lhx2/9	67.86
LR989943.1	8540519	8540558	Lhx2/9	100.00
LR989938.1	15016372	15016549	Lhx3/4	90.38
>GCA_905147135_ilBlaLact1
LR990039.1	1300811	1300907	Lhx2/9	100.00
LR990039.1	1437966	1438038	Lhx2/9	72.00
LR990039.1	8218520	8218697	Lhx6/8	98.31
LR990039.1	13959441	13959627	Lmx	98.33
LR990043.1	13910432	13910597	Lhx3/4	90.38
LR990056.1	11811065	11811113	Lhx1/5	88.24
LR990060.1	1120831	1121005	Isl	97.30
>GCA_905147175_ilAglUrti1
LR989982.1	1337119	1337296	Lhx6/8	98.31
LR989982.1	4600187	4600373	Lmx	98.33
LR989982.1	9454605	9454743	Lhx2/9	100.00
LR989982.1	9567338	9567488	Lhx2/9	100.00
LR989988.1	6137357	6137522	Lhx3/4	90.38
LR990000.1	6094941	6095091	Lhx1/5	94.12
LR990008.1	9042616	9042664	Isl	95.83
>GCA_905147225_ilEupSimi1
LR990107.1	8251887	8252064	Lhx6/8	98.31
LR990107.1	8827332	8827518	Lmx	98.33
LR990107.1	21724929	21725100	Lhx2/9	94.12
LR990107.1	21852025	21852169	Lhx2/9	93.88
LR990110.1	19493524	19493668	Lhx1/5	93.88
LR990112.1	13635474	13635639	Lhx3/4	90.20
LR990106.1	15007464	15007662	Isl	100.00
>GCA_905147235_ilEryTage1
LR990071.1	482898	483075	Lhx6/8	98.31
LR990071.1	2697354	2697540	Lmx	98.33
LR990071.1	9291313	9291448	Lhx2/9	94.12
LR990071.1	9390551	9390590	Lhx2/9	100.00
LR990092.1	5944558	5944603	Lhx1/5	88.24
LR990072.1	6265731	6265890	Lhx3/4	90.38
LR990094.1	963928	964066	Isl	93.62
>GCA_905147285_ilHypProb1
LR990126.1	17384185	17384227	Lhx2/9	88.24
LR990126.1	17545187	17545229	Lhx2/9	100.00
LR990126.1	23145894	23146080	Lmx	98.33
LR990126.1	33888974	33889151	Lhx6/8	98.28
LR990146.1	6777050	6777206	Lhx1/5	97.87
LR990130.1	9859695	9859860	Lhx3/4	90.38
LR990150.1	16142144	16142291	Isl	97.67
>GCA_905147325_ilNotDrom1
LR990181.1	632753	632801	Isl	100.00
LR990179.1	3777261	3777399	Lhx1/5	97.87
LR990160.1	411934	412111	Lhx6/8	98.31
LR990160.1	1771749	1771935	Lmx	98.33
LR990160.1	10779173	10779338	Lhx2/9	87.27
LR990160.1	10895793	10895937	Lhx2/9	76.19
LR990159.1	8390003	8390168	Lhx3/4	90.38
>GCA_905147345_ilMytImpu1
LR990363.1	1679879	1679927	Isl	93.62
LR990354.1	18723520	18723586	Lhx1/5	80.00
LR990339.1	11932398	11932542	Lhx2/9	95.92
LR990339.1	12219440	12219578	Lhx2/9	100.00
LR990339.1	30761103	30761280	Lhx6/8	98.28
LR990339.1	33595080	33595266	Lmx	98.33
LR990348.1	12620137	12620296	Lhx3/4	90.38
>GCA_905147355_ilApoTurb1
LR990282.1	27374351	27374399	Isl	97.78
LR990299.1	7301076	7301214	Lhx1/5	97.87
LR990280.1	5386714	5386756	Lhx2/9	100.00
LR990280.1	5591075	5591213	Lhx2/9	51.52
LR990280.1	25875190	25875376	Lmx	98.33
LR990280.1	28193739	28193916	Lhx6/8	98.28
LR990287.1	12095229	12095382	Lhx3/4	90.38
>GCA_905147365_ilAriAges1
LR990256.1	28778437	28778476	Lhx2/9	100.00
LR990256.1	28920349	28920391	Lhx2/9	100.00
LR990256.1	37488205	37488391	Lmx	98.33
LR990256.1	38767742	38767919	Lhx6/8	98.31
LR990262.1	7995920	7996088	Isl	100.00
LR990262.1	15529581	15529629	Lhx1/5	88.24
LR990257.1	17518177	17518342	Lhx3/4	90.38
>GCA_905147375_ilHylFasc1
LR990217.1	516091	516139	Isl	95.65
LR990213.1	5539051	5539204	Lhx1/5	93.88
LR990192.1	7934230	7934368	Lhx2/9	95.74
LR990192.1	8033119	8033389	Lhx2/9	48.33
LR990192.1	13320757	13320943	Lmx	98.33
LR990192.1	16539388	16539565	Lhx6/8	98.28
LR990195.1	7707972	7708134	Lhx3/4	88.46
>GCA_905147385_ilLimCami1
LR990247.1	10406249	10406438	Isl	100.00
LR990244.1	6017145	6017283	Lhx1/5	97.87
LR990224.1	1483873	1484050	Lhx6/8	98.31
LR990224.1	2732069	2732255	Lmx	98.33
LR990224.1	13344827	13344866	Lhx2/9	100.00
LR990224.1	13485144	13485186	Lhx2/9	100.00
LR990227.1	6780779	6780944	Lhx3/4	90.38
>GCA_905147715_ilXesXant1
LR990666.1	23419097	23419262	Isl	100.00
LR990651.1	20269563	20269701	Lhx1/5	97.87
LR990641.1	11499337	11499379	Lhx2/9	100.00
LR990641.1	11737450	11737492	Lhx2/9	100.00
LR990641.1	36951926	36952112	Lmx	98.33
LR990641.1	40861679	40861856	Lhx6/8	98.28
LR990655.1	13200683	13200851	Lhx3/4	90.38
>GCA_905147745_ilPhlMeti2
LR990537.1	6232608	6232764	Lhx1/5	94.12
LR990517.1	9724822	9724864	Lhx2/9	100.00
LR990517.1	9872078	9872117	Lhx2/9	100.00
LR990522.1	7911296	7911479	Lhx3/4	90.38
LR990540.1	13582951	13583122	Isl	97.78
>GCA_905147765_ilVanAtal1
LR990571.1	520416	520464	Isl	100.00
LR990569.1	5348253	5348403	Lhx1/5	92.16
LR990549.1	5011301	5011343	Lhx2/9	100.00
LR990549.1	5121799	5121838	Lhx2/9	100.00
LR990549.1	12806305	12806491	Lmx	98.33
LR990549.1	15184511	15184688	Lhx6/8	98.28
LR990552.1	6025719	6025878	Lhx3/4	90.38
>GCA_905147785_ilThyBati1
LR990485.1	3901913	3901961	Lhx2/9	88.24
LR990485.1	3984542	3984584	Lhx2/9	100.00
LR990485.1	5573445	5573631	Lmx	98.31
LR990485.1	14592070	14592247	Lhx6/8	98.31
LR990506.1	5655370	5655514	Lhx1/5	95.92
LR990486.1	8165617	8165791	Lhx3/4	88.24
LR990507.1	7760572	7760713	Isl	100.00
>GCA_905147795_ilPieRapa1
LR990600.1	9058553	9058691	Isl	93.62
LR990596.1	2855575	2855725	Lhx1/5	95.83
LR990583.1	1990414	1990591	Lhx6/8	98.28
LR990583.1	6754549	6754735	Lmx	98.33
LR990583.1	7528975	7529098	Lhx2/9	94.12
LR990583.1	7597785	7597824	Lhx2/9	100.00
LR990598.1	6181750	6181927	Lhx3/4	90.38
>GCA_905147815_ilPhaBuce1
LR990609.1	959558	959735	Lhx6/8	98.31
LR990609.1	4139684	4139870	Lmx	98.31
LR990609.1	24334308	24334377	Lhx2/9	94.12
LR990609.1	24551819	24551861	Lhx2/9	100.00
LR990609.1	39826431	39826548	Isl	26.79
LR990629.1	10033657	10033816	Lhx1/5	92.16
LR990622.1	13170501	13170666	Lhx3/4	90.38
LR990632.1	18755066	18755234	Isl	100.00
>GCA_905163395_ilEndFlam1
LR990852.1	3930817	3930967	Lhx2/9	97.87
LR990852.1	4089344	4089494	Lhx2/9	100.00
LR990852.1	16321064	16321241	Lhx6/8	98.31
LR990852.1	21274220	21274406	Lmx	98.33
LR990856.1	10832873	10833044	Lhx3/4	88.24
LR990873.1	5248300	5248447	Lhx1/5	97.87
LR990875.1	11136161	11136302	Isl	91.67
>GCA_905163415_ilNocFimb1
LR990945.1	14800780	14800963	Isl	100.00
LR990934.1	11404108	11404246	Lhx1/5	97.87
LR990921.1	10328066	10328204	Lhx2/9	100.00
LR990921.1	10499707	10499878	Lhx2/9	100.00
LR990921.1	25709230	25709407	Lhx6/8	98.31
LR990921.1	28437673	28437859	Lmx	98.33
LR990928.1	10945746	10945914	Lhx3/4	90.38
LR990952.1	927968	928139	Lhx2/9	95.74
LR990952.1	2276579	2276750	Lhx2/9	95.74
LR990952.1	2712449	2712620	Lhx2/9	95.74
CAJHZP010000005.1	35789	35960	Lhx2/9	95.74
CAJHZP010000015.1	173864	174035	Lhx2/9	95.74
CAJHZP010000007.1	151413	151584	Lhx2/9	95.74
>GCA_905163435_ilMamBras1
LR990987.1	11284277	11284316	Lhx2/9	100.00
LR990987.1	11468177	11468219	Lhx2/9	100.00
LR990987.1	31087414	31087600	Lmx	98.33
LR990987.1	32962918	32963095	Lhx6/8	98.31
LR991008.1	6362217	6362382	Lhx1/5	97.87
LR990993.1	8748935	8749097	Lhx3/4	90.38
LR991011.1	1156293	1156341	Isl	97.44
>GCA_905163445_ilParAegt1
LR990895.1	11316318	11316366	Isl	97.22
LR990903.1	8045829	8045877	Lhx1/5	93.75
LR990891.1	12010994	12011132	Lhx2/9	100.00
LR990891.1	12184388	12184526	Lhx2/9	100.00
LR990891.1	22196571	22196757	Lmx	98.33
LR990891.1	26436440	26436617	Lhx6/8	98.28
LR990893.1	9324709	9324874	Lhx3/4	90.38
>GCA_905163465_ilCraLigu1
LR990954.1	110519	110705	Lmx	98.31
LR990954.1	2308928	2309105	Lhx6/8	98.31
LR990954.1	15649309	15649465	Lhx2/9	100.00
LR990954.1	15816238	15816418	Lhx2/9	100.00
LR990956.1	7345720	7345879	Lhx3/4	90.38
LR990975.1	7808465	7808630	Lhx1/5	97.87
LR990979.1	673925	673991	Isl	100.00
>GCA_905163495_ilCosTrap1
LR991019.1	2125542	2125719	Lhx6/8	98.28
LR991019.1	4930867	4931053	Lmx	98.33
LR991019.1	28463078	28463216	Lhx2/9	100.00
LR991019.1	28697982	28698144	Lhx2/9	100.00
LR991039.1	16334057	16334228	Lhx1/5	92.31
LR991023.1	18041043	18041208	Lhx3/4	90.38
LR991043.1	1564892	1564940	Isl	100.00
>GCA_905163515_ilLymMona1
LR991081.1	27679536	27679713	Lhx6/8	98.31
LR991081.1	28950465	28950651	Lmx	98.33
LR991081.1	52861898	52862018	Lhx2/9	100.00
LR991081.1	53203800	53203839	Lhx2/9	100.00
LR991101.1	17080410	17080548	Lhx1/5	97.87
LR991084.1	16116983	16117142	Lhx3/4	90.38
LR991106.1	1664411	1664459	Isl	100.00
>GCA_905163555_ilNotUddm1
LR991052.1	39942310	39942487	Lhx6/8	98.31
LR991052.1	42597595	42597781	Lmx	98.33
LR991052.1	68284961	68285132	Lhx2/9	95.74
LR991052.1	68556701	68556863	Lhx2/9	100.00
LR991056.1	19905434	19905587	Lhx3/4	90.20
LR991071.1	16284059	16284230	Lhx1/5	97.87
LR991054.1	29001154	29001211	Isl	100.00
>GCA_905187575_ilCelArgi3
LR994583.1	10456626	10456665	Lhx2/9	100.00
LR994583.1	10573706	10573748	Lhx2/9	100.00
LR994583.1	18748074	18748260	Lmx	98.33
LR994583.1	20084949	20085126	Lhx6/8	98.31
LR994582.1	9818299	9818461	Isl	84.21
LR994582.1	18331797	18331842	Lhx1/5	93.75
LR994577.1	11219345	11219474	Lhx3/4	90.20
LR994577.1	11219500	11219665	Lhx3/4	90.20
>GCA_905187585_ilCyaSemi1
LR994547.1	10888916	10888955	Lhx2/9	100.00
LR994547.1	11031075	11031117	Lhx2/9	100.00
LR994547.1	19842399	19842585	Lmx	98.33
LR994547.1	21257913	21258090	Lhx6/8	98.31
LR994552.1	8211164	8211362	Isl	93.75
LR994552.1	15729987	15730155	Lhx1/5	97.87
LR994546.1	10647090	10647252	Lhx3/4	90.20
>GCA_905220365_ilVanCard2
LR999947.1	627028	627076	Isl	100.00
LR999934.1	8734026	8734176	Lhx1/5	93.88
LR999924.1	5307889	5307931	Lhx2/9	50.00
LR999924.1	5418215	5418254	Lhx2/9	100.00
LR999924.1	13343077	13343263	Lmx	98.33
LR999924.1	15749926	15750103	Lhx6/8	98.28
LR999931.1	9166755	9166914	Lhx3/4	90.38
>GCA_905220415_ilColCroc2
HG991983.1	503839	503887	Isl	100.00
HG991977.1	5109228	5109390	Lhx1/5	85.71
HG991958.1	8013792	8013834	Lhx2/9	100.00
HG991958.1	8088027	8088069	Lhx2/9	100.00
HG991958.1	9267506	9267692	Lmx	98.33
HG991958.1	16745926	16746103	Lhx6/8	98.28
HG991961.1	7461152	7461323	Lhx3/4	90.38
>GCA_905220435_ilAmpTrag2
HG991991.1	9824990	9825140	Lhx2/9	97.87
HG991991.1	10106039	10106177	Lhx2/9	97.87
HG991991.1	31951305	31951491	Lmx	98.31
HG991991.1	36497076	36497253	Lhx6/8	98.31
HG992000.1	12155599	12155752	Lhx3/4	90.38
HG992012.1	9499399	9499573	Lhx1/5	97.87
HG992015.1	1253336	1253384	Isl	100.00
>GCA_905220455_ilDeiPorc1
LR999970.1	5316253	5316295	Lhx2/9	100.00
LR999970.1	5479361	5479406	Lhx2/9	93.75
LR999970.1	12150883	12151069	Lmx	98.33
LR999970.1	22206082	22206259	Lhx6/8	98.28
LR999974.1	6941201	6941354	Lhx3/4	88.46
LR999991.1	5072743	5072893	Lhx1/5	95.83
LR999995.1	772679	772727	Isl	100.00
LR999975.1	9935619	9935730	Lhx3/4	37.21
>GCA_905220475_ilEnnFusc2
HG992047.1	842806	842854	Isl	100.00
HG992044.1	7812381	7812441	Lhx1/5	76.19
HG992023.1	2974066	2974243	Lhx6/8	98.31
HG992023.1	5315854	5316040	Lmx	98.33
HG992023.1	13865646	13865784	Lhx2/9	95.83
HG992023.1	13974216	13974354	Lhx2/9	100.00
HG992025.1	7553346	7553508	Lhx3/4	87.04
>GCA_905220505_ilLaoPopu1
HG992149.1	458314	458491	Lhx6/8	98.31
HG992149.1	13548857	13548899	Lhx2/9	100.00
HG992149.1	13696756	13696873	Lhx2/9	93.75
HG992149.1	18510503	18510689	Lmx	98.31
HG992167.1	10933680	10933725	Lhx1/5	100.00
HG992151.1	13295379	13295541	Lhx3/4	88.24
HG992170.1	9111237	9111285	Isl	100.00
>GCA_905220515_ilLysCori1
HG992055.1	5436485	5436527	Lhx2/9	100.00
HG992055.1	5589303	5589342	Lhx2/9	100.00
HG992055.1	28271541	28271727	Lmx	98.33
HG992055.1	30023433	30023610	Lhx6/8	98.31
HG992084.1	596835	596973	Lhx1/5	97.87
HG992133.1	2478563	2478728	Lhx3/4	90.38
HG992067.1	3615514	3615562	Isl	100.00
>GCA_905220545_ilMelAtha1
HG992176.1	2252783	2252960	Lhx6/8	98.31
HG992176.1	4036668	4036854	Lmx	98.31
HG992176.1	15082376	15082523	Lhx2/9	100.00
HG992176.1	15220263	15220401	Lhx2/9	100.00
HG992179.1	13864007	13864160	Lhx3/4	90.20
HG992196.1	14851227	14851311	Lhx1/5	65.52
HG992198.1	1993034	1993091	Isl	100.00
>GCA_905220565_ilMelCinx1
HG992209.1	2211829	2212006	Lhx6/8	98.31
HG992209.1	3668398	3668584	Lmx	98.31
HG992209.1	13564252	13564390	Lhx2/9	95.74
HG992209.1	13681969	13682107	Lhx2/9	100.00
HG992212.1	11758022	11758196	Lhx3/4	90.20
HG992229.1	2943934	2944072	Lhx1/5	97.87
HG992231.1	12384134	12384272	Isl	100.00
>GCA_905220585_ilNymPoly1
HG992263.1	9666269	9666437	Isl	85.96
HG992260.1	6115247	6115421	Lhx1/5	83.05
HG992241.1	8147993	8148143	Lhx2/9	100.00
HG992241.1	8273618	8273756	Lhx2/9	100.00
HG992241.1	14271449	14271635	Lmx	98.33
HG992241.1	16850020	16850197	Lhx6/8	98.28
HG992244.1	9170812	9170977	Lhx3/4	90.38
>GCA_905220595_ilSpiLubr1
HG992274.1	962070	962247	Lhx6/8	98.31
HG992274.1	4005069	4005255	Lmx	98.33
HG992274.1	20438331	20438373	Lhx2/9	100.00
HG992274.1	20623869	20623908	Lhx2/9	100.00
HG992293.1	10963229	10963367	Lhx1/5	97.87
HG992279.1	13571769	13571943	Lhx3/4	90.20
HG992298.1	1012236	1012284	Isl	100.00
>GCA_905220615_ilTinTrin1
HG992305.1	6064366	6064543	Lhx6/8	98.31
HG992305.1	12054463	12054649	Lmx	98.33
HG992305.1	17080257	17080299	Lhx2/9	100.00
HG992305.1	17213354	17213447	Lhx2/9	94.12
HG992307.1	8959183	8959336	Lhx3/4	90.38
HG992325.1	1848925	1849099	Lhx1/5	97.87
HG992328.1	536184	536232	Isl	97.37
>GCA_905231865_ilBolSele5
HG993131.1	1628598	1628775	Lhx6/8	98.31
HG993131.1	2939873	2940059	Lmx	98.33
HG993131.1	9256588	9256660	Lhx2/9	100.00
HG993131.1	9341930	9341990	Lhx2/9	100.00
HG993131.1	24439751	24439799	Isl	100.00
HG993134.1	6648495	6648666	Lhx3/4	90.38
HG993151.1	6834501	6834639	Lhx1/5	97.87
>GCA_905231885_ilPieNapi4
HG993165.1	2788774	2788951	Lhx6/8	98.31
HG993165.1	8136358	8136544	Lmx	98.31
HG993165.1	9008458	9008599	Lhx2/9	94.12
HG993165.1	9081340	9081379	Lhx2/9	100.00
HG993174.1	3615913	3616054	Lhx1/5	97.87
HG993178.1	5180717	5180885	Lhx3/4	90.38
HG993180.1	350794	350842	Isl	100.00
>GCA_905332915_ilHecDyso1
HG995286.1	2149064	2149241	Lhx6/8	98.28
HG995286.1	3843671	3843857	Lmx	98.33
HG995286.1	21711960	21712002	Lhx2/9	100.00
HG995286.1	21886212	21886305	Lhx2/9	54.05
HG995292.1	13508149	13508314	Lhx3/4	90.38
HG995308.1	6918599	6918752	Lhx1/5	97.87
HG995311.1	15724365	15724413	Isl	100.00
>GCA_905332985_ilMimTili1
HG995239.1	4176671	4176713	Lhx2/9	100.00
HG995239.1	4331709	4331754	Lhx2/9	87.50
HG995239.1	9942493	9942679	Lmx	98.33
HG995239.1	22408979	22409156	Lhx6/8	98.31
HG995241.1	8991463	8991622	Lhx3/4	92.00
HG995258.1	6014775	6014913	Lhx1/5	97.87
HG995262.1	6669384	6669432	Isl	100.00
>GCA_905333005_ilLycPhla1
HG995168.1	1543831	1544017	Lmx	98.33
HG995168.1	2718520	2718697	Lhx6/8	98.31
HG995168.1	11472591	11472729	Lhx2/9	100.00
HG995168.1	11615935	11616079	Lhx2/9	80.95
HG995163.1	16141012	16141174	Lhx3/4	90.38
HG995169.1	4900104	4900242	Lhx1/5	97.87
HG995169.1	14186382	14186520	Isl	100.00
>GCA_905333045_ilLysBell1
HG995319.1	3950254	3950431	Lhx6/8	98.31
HG995319.1	5681371	5681557	Lmx	98.31
HG995319.1	16265828	16265975	Lhx2/9	96.00
HG995319.1	16423112	16423151	Lhx2/9	100.00
HG995346.1	7581228	7581414	Lhx3/4	90.38
HG995337.1	4968006	4968096	Lhx1/5	100.00
HG995327.1	3575329	3575470	Isl	100.00
>GCA_905333055_ilManJurt1
HG995208.1	1756826	1757003	Lhx6/8	98.31
HG995208.1	2150085	2150271	Lmx	98.31
HG995208.1	9132667	9132841	Lhx2/9	84.75
HG995208.1	9270989	9271127	Lhx2/9	93.75
HG995220.1	6276702	6276912	Lhx1/5	97.87
HG995207.1	7317936	7318098	Lhx3/4	89.09
HG995212.1	7591079	7591226	Isl	91.67
>GCA_905333125_ilPheTrem1
HG995401.1	2978616	2978787	Lhx2/9	100.00
HG995401.1	3081111	3081249	Lhx2/9	100.00
HG995401.1	10204162	10204348	Lmx	98.33
HG995401.1	11474606	11474783	Lhx6/8	98.31
HG995397.1	5512746	5512911	Lhx3/4	83.93
HG995417.1	5530422	5530485	Lhx1/5	78.95
HG995422.1	6588490	6588670	Isl	97.73
>GCA_905340225_ilAbrTrip1
HG996510.1	599393	599441	Isl	93.62
HG996507.1	4293072	4293216	Lhx1/5	97.87
HG996486.1	478548	478725	Lhx6/8	98.31
HG996486.1	2898486	2898672	Lmx	98.33
HG996486.1	14481027	14481123	Lhx2/9	51.52
HG996486.1	14614589	14614628	Lhx2/9	100.00
HG996488.1	6367761	6367938	Lhx3/4	90.38
>GCA_020383195_ilNeoCorn1
JAHKQU010000018.1	61071232	61071376	Lhx2/9	95.918
JAHKQU010000018.1	61333598	61333772	Lhx2/9	100.000
JAHKQU010000018.1	72405206	72405383	Lhx6/8	98.305
JAHKQU010000018.1	74131076	74131262	Lmx	98.333
JAHKQU010000026.1	6901690	6901831	Lhx1/5	100.000
JAHKQU010000012.1	11342501	11342654	Lhx3/4	90.385
JAHKQU010000024.1	8744158	8744350	Isl	96.774
>GCA_905220335_ilNocPron1
LR999916.1	13256171	13256360	Isl	100.000
LR999912.1	5420487	5420625	Lhx1/5	97.872
LR999891.1	6344465	6344603	Lhx2/9	100.000
LR999891.1	6519730	6519901	Lhx2/9	100.000
LR999891.1	19742863	19743040	Lhx6/8	98.305
LR999891.1	22221584	22221770	Lmx	98.333
LR999897.1	10791448	10791616	Lhx3/4	90.385
>GCA_905333075_ilAteCent1
HG995388.1	1885268	1885439	Isl	100.000
HG995387.1	11384951	11385101	Lhx1/5	94.118
HG995366.1	1883584	1883761	Lhx6/8	98.305
HG995366.1	5992604	5992790	Lmx	98.333
HG995366.1	29165574	29165712	Lhx2/9	100.000
HG995366.1	29363883	29364021	Lhx2/9	100.000
HG995375.1	13267799	13267967	Lhx3/4	90.385
>GCA_905404095_ilGlaAlex1
FR990042.1	12357225	12357393	Lhx2/9	100.000
FR990042.1	12524638	12524806	Lhx2/9	100.000
FR990042.1	22061500	22061686	Lmx	98.333
FR990042.1	23748380	23748557	Lhx6/8	98.305
FR990043.1	14537176	14537338	Lhx3/4	41.026
FR990046.1	12203834	12203987	Isl	95.652
FR990046.1	22773162	22773306	Lhx1/5	95.918
>GCA_905404115_ilPheGnom1
FR989918.1	6158557	6158737	Isl	97.727
FR989914.1	4977675	4977813	Lhx1/5	97.872
FR989898.1	299300	299477	Lhx6/8	98.305
FR989898.1	1476349	1476535	Lmx	98.333
FR989898.1	8271787	8271925	Lhx2/9	100.000
FR989898.1	8369871	8370009	Lhx2/9	100.000
FR989894.1	6848994	6849159	Lhx3/4	90.385
>GCA_905404135_ilHesComm1
FR990038.1	10240897	10241056	Isl	95.833
FR990015.1	4113811	4113949	Lhx1/5	97.872
FR990012.1	409029	409206	Lhx6/8	98.276
FR990012.1	3304729	3304915	Lmx	98.333
FR990012.1	14551530	14551668	Lhx2/9	100.000
FR990012.1	14721536	14721674	Lhx2/9	100.000
FR990016.1	13232906	13233068	Lhx3/4	88.679
>GCA_905404145_ilBisBetu1
FR989862.1	1639609	1639786	Lhx6/8	98.305
FR989862.1	11710858	11711044	Lmx	98.305
FR989862.1	18093616	18093775	Lhx2/9	93.750
FR989862.1	18229583	18229712	Lhx2/9	100.000
FR989863.1	6951416	6951584	Lhx3/4	88.462
FR989883.1	6258017	6258155	Lhx1/5	97.872
FR989887.1	9166171	9166303	Isl	80.357
>GCA_905404155_ilPleArgu1
FR989933.1	4721662	4721800	Lhx1/5	97.872
FR989933.1	11388037	11388178	Isl	100.000
FR989932.1	2577660	2577837	Lhx6/8	98.276
FR989932.1	3680567	3680753	Lmx	98.333
FR989932.1	10712454	10712601	Lhx2/9	98.000
FR989932.1	10856962	10857112	Lhx2/9	100.000
FR989927.1	15443610	15443772	Lhx3/4	90.385
>GCA_905404175_ilAntCard3
FR989974.1	8192282	8192441	Isl	97.778
FR989970.1	4161196	4161340	Lhx1/5	93.878
FR989951.1	535673	535850	Lhx6/8	98.305
FR989951.1	7986294	7986480	Lmx	98.333
FR989951.1	9170086	9170239	Lhx2/9	92.308
FR989951.1	9272816	9272960	Lhx2/9	82.353
FR989955.1	5927796	5927958	Lhx3/4	90.385
>GCA_905404265_ilFabAdip1
FR989982.1	10867223	10867400	Lhx6/8	98.305
FR989982.1	12273560	12273746	Lmx	98.333
FR989982.1	20347424	20347562	Lhx2/9	100.000
FR989982.1	20468539	20468683	Lhx2/9	100.000
FR990001.1	8500353	8500491	Lhx1/5	97.872
FR989986.1	8013624	8013798	Lhx3/4	90.385
FR990007.1	10401315	10401516	Isl	100.000
>GCA_905404275_ilHedSali1
FR990097.1	28341695	28341878	Isl	95.745
FR990114.1	7577560	7577707	Lhx1/5	92.000
FR990096.1	7623820	7623964	Lhx2/9	100.000
FR990096.1	7881545	7881689	Lhx2/9	97.872
FR990096.1	32977573	32977759	Lmx	98.333
FR990096.1	36369738	36369915	Lhx6/8	98.276
FR990096.1	115057867	115058041	Lhx3/4	90.385
>GCA_905404285_ilEraDefo1
FR990090.1	734363	734528	Isl	97.778
FR990088.1	9285040	9285184	Lhx1/5	100.000
FR990067.1	3094085	3094262	Lhx6/8	98.305
FR990067.1	14270077	14270263	Lmx	98.333
FR990067.1	21318567	21318732	Lhx2/9	96.000
FR990067.1	21471176	21471320	Lhx2/9	100.000
FR990069.1	12702061	12702241	Lhx3/4	88.462
>GCA_905404295_ilOchSylv3
FR990123.1	431516	431693	Lhx6/8	98.305
FR990123.1	2925444	2925630	Lmx	98.333
FR990123.1	9676719	9676857	Lhx2/9	100.000
FR990123.1	9795610	9795748	Lhx2/9	100.000
FR990125.1	6864029	6864191	Lhx3/4	87.037
FR990129.1	3058759	3058897	Lhx1/5	97.872
FR990147.1	8037606	8037774	Isl	100.000
>GCA_905404315_ilLepSina1
FR990181.1	10230669	10230822	Isl	100.000
FR990184.1	2780417	2780564	Lhx1/5	97.917
FR990153.1	7304273	7304450	Lhx6/8	98.276
FR990153.1	7746470	7746656	Lmx	98.333
FR990153.1	15677223	15677373	Lhx2/9	94.118
FR990153.1	15802021	15802165	Lhx2/9	93.878
FR990170.1	11523434	11523614	Lhx3/4	82.759
>GCA_905475315_ilAutPulc1
FR997762.1	11736127	11736265	Lhx2/9	97.872
FR997762.1	11895421	11895559	Lhx2/9	100.000
FR997762.1	24287296	24287482	Lmx	98.333
FR997762.1	25516312	25516489	Lhx6/8	96.610
FR997765.1	6341910	6342069	Lhx3/4	90.385
FR997778.1	7305083	7305221	Lhx1/5	97.872
FR997786.1	587677	587836	Isl	100.000
>GCA_905475355_ilCloCurt1
FR997794.1	2012791	2012977	Lmx	98.333
FR997794.1	4058210	4058387	Lhx6/8	98.305
FR997794.1	12389961	12390123	Lhx2/9	100.000
FR997794.1	12567046	12567184	Lhx2/9	94.118
FR997796.1	9258356	9258515	Lhx3/4	90.385
FR997814.1	7078444	7078591	Lhx1/5	94.118
FR997819.1	828292	828490	Isl	100.000
>GCA_905475405_ilSchCost1
FR997849.1	1011778	1011916	Isl	100.000
FR997844.1	11547916	11548084	Lhx1/5	97.872
FR997825.1	1586348	1586525	Lhx6/8	98.276
FR997825.1	3440812	3440998	Lmx	98.333
FR997825.1	21199687	21199831	Lhx2/9	100.000
FR997825.1	21350773	21350911	Lhx2/9	100.000
FR997828.1	13460834	13460999	Lhx3/4	90.385
>GCA_905475445_ilOchPlec1
FR997721.1	764963	765140	Lhx6/8	98.305
FR997721.1	3660933	3661119	Lmx	98.333
FR997721.1	20988342	20988480	Lhx2/9	100.000
FR997721.1	21200538	21200676	Lhx2/9	100.000
FR997727.1	9472386	9472551	Lhx3/4	90.385
FR997744.1	6854191	6854329	Lhx1/5	97.872
FR997746.1	16407718	16407874	Isl	100.000
>GCA_907165235_ilZeuPyri1
OU015621.1	1179678	1179864	Lmx	98.333
OU015621.1	5035294	5035471	Lhx6/8	98.276
OU015621.1	22433057	22433201	Lhx2/9	97.872
OU015621.1	22657503	22657650	Lhx2/9	100.000
OU015635.1	9335308	9335446	Lhx1/5	97.872
OU015618.1	16634259	16634424	Lhx3/4	92.308
OU015640.1	1171420	1171585	Isl	97.778
>GCA_907165245_ilHabPyri1
OU015585.1	702000	702177	Lhx6/8	98.305
OU015585.1	13720936	13721080	Lhx2/9	97.872
OU015585.1	13845765	13845909	Lhx2/9	100.000
OU015585.1	16235666	16235852	Lmx	98.305
OU015586.1	7155920	7156106	Lhx3/4	84.211
OU015606.1	7213381	7213525	Lhx1/5	95.918
OU015607.1	880785	880971	Isl	100.000
>GCA_907165275_ilZygFili1
OU015655.1	586700	586877	Lhx6/8	98.305
OU015655.1	2263913	2264099	Lmx	96.667
OU015655.1	8449640	8449778	Lhx2/9	97.872
OU015655.1	8540111	8540249	Lhx2/9	88.235
OU015649.1	9221529	9221691	Lhx3/4	92.157
OU015668.1	6094764	6094902	Lhx1/5	97.872
OU015675.1	7599628	7599796	Isl	100.000
>GCA_907269065_ilCroElin1
OU026066.1	23891949	23892099	Isl	97.778
OU026071.1	20928666	20928810	Lhx1/5	97.872
OU026077.1	4817978	4818155	Lhx2/9	100.000
OU026077.1	4914804	4914945	Lhx2/9	51.515
OU026077.1	16146282	16146468	Lmx	98.333
OU026077.1	17487509	17487686	Lhx6/8	98.305
OU026069.1	10569726	10569879	Lhx3/4	88.462
>GCA_907269075_ilIdaAver1
OU026083.1	13228424	13228568	Lhx2/9	100.000
OU026083.1	13383413	13383548	Lhx2/9	100.000
OU026083.1	26296565	26296751	Lmx	98.333
OU026083.1	28965013	28965190	Lhx6/8	98.276
OU026104.1	7036735	7036882	Lhx1/5	97.872
OU026086.1	9844291	9844468	Lhx3/4	88.462
OU026106.1	11319911	11320070	Isl	100.000
>GCA_907269095_ilBlaAdus2
OU026114.1	13487101	13487287	Lmx	98.333
OU026114.1	25528460	25528637	Lhx6/8	98.305
OU026114.1	32533161	32533299	Lhx2/9	97.872
OU026114.1	32665634	32665787	Lhx2/9	100.000
OU026133.1	10534362	10534542	Lhx1/5	97.872
OU026116.1	9236483	9236648	Lhx3/4	87.273
OU026137.1	834214	834349	Isl	97.674
>GCA_910589285_ilMytFerr1
OU342673.1	2370680	2370857	Lhx6/8	98.305
OU342673.1	4621773	4621959	Lmx	98.333
OU342673.1	30572284	30572422	Lhx2/9	100.000
OU342673.1	30836718	30836862	Lhx2/9	100.000
OU342690.1	17326278	17326416	Lhx1/5	97.872
OU342683.1	16817849	16818014	Lhx3/4	90.385
OU342697.1	20268198	20268327	Isl	84.906
>GCA_910589295_ilNocJant1
OU342552.1	6506469	6506607	Lhx2/9	100.000
OU342552.1	6676673	6676811	Lhx2/9	100.000
OU342552.1	19930291	19930468	Lhx6/8	98.305
OU342552.1	22413375	22413561	Lmx	98.333
OU342573.1	5997210	5997348	Lhx1/5	97.872
OU342558.1	8214026	8214194	Lhx3/4	90.385
OU342576.1	13866621	13866807	Isl	100.000
>GCA_910589355_ilParStra1
OU342481.1	12219341	12219485	Isl	91.837
OU342479.1	5580611	5580749	Lhx1/5	97.872
OU342457.1	7550589	7550733	Lhx2/9	95.918
OU342457.1	7700950	7701094	Lhx2/9	100.000
OU342457.1	19565476	19565662	Lmx	98.333
OU342457.1	21673765	21673942	Lhx6/8	98.276
OU342461.1	7840673	7840838	Lhx3/4	88.462
>GCA_910589475_ilBemIchn1
OU342530.1	2152691	2152877	Lmx	98.305
OU342530.1	10683052	10683229	Lhx6/8	98.305
OU342530.1	13986740	13986887	Lhx2/9	97.959
OU342530.1	14114591	14114768	Lhx2/9	92.157
OU342540.1	10334469	10334607	Lhx1/5	97.872
OU342521.1	10959038	10959197	Lhx3/4	90.196
OU342545.1	717536	717713	Isl	100.000
>GCA_910589525_ilEnnQuei1
OU342512.1	878443	878602	Isl	97.778
OU342509.1	6604097	6604235	Lhx1/5	97.872
OU342489.1	5587796	5587934	Lhx2/9	100.000
OU342489.1	5739660	5739798	Lhx2/9	100.000
OU342489.1	15608870	15609056	Lmx	98.333
OU342489.1	17659208	17659385	Lhx6/8	98.276
OU342491.1	11652999	11653152	Lhx3/4	88.462
>GCA_910589575_ilCarQuer1
OU342426.1	2664296	2664437	Lhx2/9	100.000
OU342426.1	2799399	2799537	Lhx2/9	97.872
OU342426.1	12716711	12716897	Lmx	98.305
OU342426.1	13938883	13939060	Lhx6/8	98.305
OU342428.1	7641728	7641890	Lhx3/4	92.157
OU342445.1	7303502	7303640	Lhx1/5	97.872
OU342449.1	573983	574160	Isl	100.000
>GCA_910589605_ilChrCulm1
OU342641.1	900440	900617	Lhx6/8	98.276
OU342641.1	4191513	4191699	Lmx	98.333
OU342641.1	26127402	26127561	Lhx2/9	97.872
OU342641.1	26336964	26337123	Lhx2/9	100.000
OU342659.1	11894103	11894241	Lhx1/5	97.872
OU342643.1	11197703	11197877	Lhx3/4	88.462
OU342668.1	11994563	11994728	Lhx2/9	91.837
OU342665.1	9068445	9068622	Isl	100.000
>GCA_910589645_ilTinSemi1
OU342584.1	8516355	8516532	Lhx6/8	98.305
OU342584.1	21603420	21603606	Lmx	98.333
OU342584.1	34283766	34283904	Lhx2/9	100.000
OU342584.1	34428515	34428677	Lhx2/9	59.375
OU342613.1	9973229	9973403	Lhx3/4	90.196
OU342594.1	2370531	2370672	Lhx1/5	95.833
OU342604.1	571559	571700	Isl	100.000
>GCA_910591435_ilAcrAcer1
OU342781.1	10521263	10521392	Isl	100.000
OU342778.1	5301689	5301827	Lhx1/5	97.872
OU342756.1	130727	130913	Lmx	98.333
OU342756.1	2509158	2509335	Lhx6/8	98.276
OU342756.1	15473837	15473975	Lhx2/9	100.000
OU342756.1	15641284	15641422	Lhx2/9	100.000
OU342759.1	7859983	7860136	Lhx3/4	90.385
>GCA_910591565_ilCydSple1
OU342871.1	25802348	25802525	Lhx6/8	98.305
OU342871.1	27557958	27558144	Lmx	98.333
OU342871.1	48825269	48825410	Lhx2/9	93.750
OU342871.1	49010607	49010745	Lhx2/9	100.000
OU342876.1	10601086	10601260	Lhx3/4	90.385
OU342890.1	11258480	11258624	Lhx1/5	93.878
OU342873.1	13429709	13429880	Isl	100.000
>GCA_910592155_ilYpsScab1
OU342983.1	20658822	20659017	Isl	82.143
OU342980.1	10420219	10420360	Lhx1/5	95.833
OU342960.1	4385304	4385448	Lhx2/9	100.000
OU342960.1	4586192	4586330	Lhx2/9	100.000
OU342960.1	22397326	22397512	Lmx	98.333
OU342960.1	31585977	31586154	Lhx6/8	98.305
OU342965.1	17338939	17339101	Lhx3/4	90.385
>GCA_910594945_ilAmpBerb1
OU343145.1	14609501	14609654	Isl	100.000
OU343141.1	11359115	11359253	Lhx1/5	97.872
OU343121.1	710464	710641	Lhx6/8	98.305
OU343121.1	6442468	6442654	Lmx	98.333
OU343121.1	19838987	19839125	Lhx2/9	97.872
OU343121.1	20070829	20070973	Lhx2/9	93.333
OU343124.1	9520736	9520946	Lhx3/4	90.385
>GCA_911387765_ilPyrMalv3
OU426969.1	16054716	16054863	Isl	90.000
OU426968.1	11534102	11534246	Lhx1/5	93.878
OU426947.1	15069190	15069328	Lhx2/9	100.000
OU426947.1	15265757	15265895	Lhx2/9	100.000
OU426947.1	28421466	28421643	Lhx6/8	98.276
OU426947.1	32143936	32144122	Lmx	98.333
OU426949.1	12918380	12918554	Lhx3/4	90.385
>GCA_911387775_ilThySylv1
OU426885.1	11882902	11883040	Lhx2/9	97.872
OU426885.1	12026061	12026199	Lhx2/9	100.000
OU426885.1	23172114	23172300	Lmx	98.333
OU426885.1	25866510	25866687	Lhx6/8	98.305
OU426885.1	27146589	27146766	Isl	100.000
OU426888.1	8284498	8284672	Lhx3/4	87.037
OU426887.1	3875960	3876107	Lhx1/5	97.872
>GCA_911387795_ilApaMono1
OU426938.1	14822713	14822905	Isl	100.000
OU426934.1	7175333	7175486	Lhx1/5	92.308
OU426914.1	12065554	12065716	Lhx2/9	100.000
OU426914.1	12239730	12239868	Lhx2/9	93.617
OU426914.1	30128416	30128602	Lmx	98.333
OU426914.1	33552763	33552940	Lhx6/8	98.276
OU426921.1	8717797	8717965	Lhx3/4	90.385
>GCA_911728495_ilFurFurc1
OU452242.1	21302071	21302248	Lhx6/8	98.305
OU452242.1	23998886	23999072	Lmx	98.333
OU452242.1	43150824	43150968	Lhx2/9	97.872
OU452242.1	43334258	43334396	Lhx2/9	100.000
OU452258.1	15023832	15023970	Lhx1/5	97.872
OU452245.1	18621318	18621483	Lhx3/4	90.385
OU452266.1	1413544	1413718	Isl	100.000
>GCA_911728515_ilPerRhom1
OU452166.1	3193021	3193159	Lhx2/9	93.750
OU452166.1	3326615	3326795	Lhx2/9	100.000
OU452166.1	8615591	8615777	Lmx	98.333
OU452166.1	24781013	24781190	Lhx6/8	98.305
OU452169.1	11112383	11112560	Lhx3/4	88.462
OU452187.1	8166863	8167046	Lhx1/5	100.000
OU452188.1	829481	829709	Isl	95.556
>GCA_911728535_ilPamFasc1
OU452272.1	26692430	26692607	Lhx6/8	98.305
OU452272.1	28344550	28344736	Lmx	98.333
OU452272.1	46293313	46293469	Lhx2/9	100.000
OU452272.1	46474292	46474436	Lhx2/9	93.878
OU452292.1	10615773	10615959	Lhx1/5	84.746
OU452277.1	9827976	9828138	Lhx3/4	90.385
OU452274.1	12657384	12657543	Isl	100.000
>GCA_912999735_ilApoCrat1
OU538732.1	195952	196129	Lhx6/8	94.915
OU538732.1	5343798	5343984	Lmx	98.305
OU538732.1	6368555	6368720	Lhx2/9	88.235
OU538732.1	6423793	6423931	Lhx2/9	100.000
OU538729.1	1089212	1089371	Lhx3/4	90.385
OU538730.1	6381837	6381981	Lhx1/5	95.833
OU538731.1	10757022	10757166	Isl	100.000
>GCA_912999745_ilPapMach1
OU538782.1	5723274	5723427	Isl	97.778
OU538778.1	2727701	2727851	Lhx1/5	92.000
OU538756.1	73958	74144	Lmx	98.333
OU538756.1	758875	759052	Lhx6/8	98.305
OU538756.1	6366532	6366697	Lhx2/9	100.000
OU538756.1	6432748	6432883	Lhx2/9	100.000
OU538757.1	6185601	6185763	Lhx3/4	90.385
>GCA_912999785_ilHydFurc1
OU538840.1	10561128	10561278	Isl	95.652
OU538820.1	20278634	20278772	Lhx1/5	97.872
OU538820.1	20278896	20279034	Lhx1/5	97.872
OU538821.1	5424029	5424173	Lhx2/9	95.833
OU538821.1	5559755	5559893	Lhx2/9	100.000
OU538821.1	19751270	19751456	Lmx	98.333
OU538821.1	22193283	22193460	Lhx6/8	98.276
OU538847.1	9762672	9762843	Lhx3/4	88.462
>GCA_912999815_ilCamMarg1
OU538788.1	316734	316911	Lhx6/8	98.305
OU538788.1	3940692	3940878	Lmx	98.333
OU538788.1	8809322	8809460	Lhx2/9	95.745
OU538788.1	8914590	8914872	Lhx2/9	41.667
OU538809.1	4424467	4424605	Lhx1/5	95.918
OU538790.1	8057616	8057784	Lhx3/4	88.462
OU538812.1	523433	523604	Isl	100.000
>GCA_914767545_ilSesApif2
OU611971.1	11734992	11735142	Isl	100.000
OU611968.1	9250652	9250790	Lhx1/5	97.872
OU611947.1	1955294	1955471	Lhx6/8	98.305
OU611947.1	4124633	4124819	Lmx	98.333
OU611947.1	26036918	26037095	Lhx2/9	95.745
OU611947.1	26236430	26236592	Lhx2/9	90.566
OU611949.1	10237066	10237240	Lhx3/4	90.385
>GCA_914767645_ilHydMica1
OU611799.1	13603126	13603294	Isl	100.000
OU611797.1	10004251	10004401	Lhx1/5	94.118
OU611774.1	801868	802045	Lhx6/8	98.305
OU611774.1	13829795	13829981	Lmx	98.333
OU611774.1	19882093	19882231	Lhx2/9	97.872
OU611774.1	20052939	20053086	Lhx2/9	100.000
OU611778.1	12031362	12031530	Lhx3/4	90.385
>GCA_914767695_ilPtiCapc1
OU611830.1	603004	603163	Isl	97.778
OU611826.1	6581410	6581548	Lhx1/5	97.872
OU611807.1	435234	435411	Lhx6/8	98.305
OU611807.1	1957503	1957689	Lmx	98.333
OU611807.1	11220088	11220226	Lhx2/9	100.000
OU611807.1	11373185	11373323	Lhx2/9	97.872
OU611810.1	8139768	8139945	Lhx3/4	82.759
>GCA_914767755_ilAgrCirc1
OU611862.1	15640218	15640389	Isl	81.818
OU611860.1	6549305	6549458	Lhx1/5	92.308
OU611840.1	5746681	5746819	Lhx2/9	100.000
OU611840.1	5926063	5926210	Lhx2/9	100.000
OU611840.1	20084506	20084692	Lmx	98.333
OU611840.1	22557410	22557587	Lhx6/8	98.276
OU611846.1	8652822	8652987	Lhx3/4	90.385
>GCA_914767815_ilEupTran1
OU611871.1	632648	632825	Lhx6/8	98.305
OU611871.1	2735711	2735897	Lmx	98.333
OU611871.1	15467681	15467843	Lhx2/9	100.000
OU611871.1	15620085	15620223	Lhx2/9	100.000
OU611877.1	10085573	10085741	Lhx3/4	90.385
OU611892.1	8810441	8810594	Lhx1/5	92.308
OU611896.1	751153	751318	Isl	100.000
>GCA_914767915_ilAgrAura1
OU611985.1	3106768	3106945	Lhx6/8	98.305
OU611985.1	12150478	12150664	Lmx	98.333
OU611985.1	19076762	19076906	Lhx2/9	93.750
OU611985.1	19235919	19236087	Lhx2/9	97.872
OU611982.1	11706669	11706831	Lhx3/4	88.462
OU612002.1	7962575	7962719	Lhx1/5	93.878
OU611981.1	11035780	11035930	Isl	100.000
>GCA_914767945_ilEilDepe1
OU612012.1	930464	930650	Isl	100.000
OU612012.1	13479198	13479375	Lhx6/8	98.305
OU612012.1	25212564	25212702	Lhx2/9	100.000
OU612012.1	25428895	25429048	Lhx2/9	95.918
OU612012.1	36915748	36915934	Lmx	98.333
OU612032.1	7420715	7420868	Lhx1/5	100.000
OU612015.1	14856204	14856378	Lhx3/4	90.385
>GCA_914829495_ilEilSoro1
OU618532.1	1356516	1356657	Isl	100.000
OU618532.1	15944630	15944807	Lhx6/8	98.305
OU618532.1	25587013	25587199	Lmx	98.305
OU618532.1	49711761	49711899	Lhx2/9	97.872
OU618532.1	49951572	49951713	Lhx2/9	100.000
OU618536.1	13482068	13482206	Lhx1/5	97.872
OU618537.1	15971743	15971902	Lhx3/4	90.196
OU618558.1	9058350	9058467	Lhx2/9	73.333
>GCA_916048165_ilSpiLutu1
OU696495.1	1078372	1078537	Isl	100.000
OU696489.1	10907044	10907212	Lhx1/5	95.833
OU696470.1	3300550	3300658	Lmx	40.541
OU696470.1	7293307	7293448	Lhx2/9	100.000
OU696470.1	7491867	7492014	Lhx2/9	100.000
OU696470.1	24330654	24330840	Lmx	98.333
OU696470.1	27524884	27525061	Lhx6/8	98.276
OU696473.1	13242845	13243022	Lhx3/4	87.273
>GCA_916610205_ilGriApri1
OU744307.1	1363897	1364065	Isl	100.000
OU744300.1	14322423	14322561	Lhx1/5	97.872
OU744292.1	14956228	14956390	Lhx3/4	90.385
OU744283.1	1517425	1517602	Lhx6/8	98.305
OU744283.1	4890841	4891027	Lmx	98.333
OU744283.1	25128405	25128543	Lhx2/9	97.872
OU744283.1	25373401	25373545	Lhx2/9	100.000
>GCA_916610215_ilOmpLuno1
OU744267.1	16463005	16463176	Isl	83.333
OU744263.1	12908613	12908766	Lhx1/5	97.872
OU744243.1	1434152	1434329	Lhx6/8	98.305
OU744243.1	4141607	4141793	Lmx	98.333
OU744243.1	20722892	20723057	Lhx2/9	100.000
OU744243.1	20907404	20907542	Lhx2/9	100.000
OU744249.1	13783190	13783358	Lhx3/4	90.385
>GCA_916614155_ilMesFuru1
OU744790.1	10559301	10559445	Lhx2/9	100.000
OU744790.1	10789395	10789533	Lhx2/9	97.872
OU744790.1	36130404	36130590	Lmx	98.333
OU744790.1	40162322	40162499	Lhx6/8	98.305
OU744810.1	11314471	11314645	Lhx1/5	92.308
OU744802.1	12759035	12759203	Lhx3/4	90.385
OU744814.1	23980146	23980308	Isl	100.000
>GCA_916618015_ilXesCnig1
OU745243.1	5476857	5477043	Lmx	98.333
OU745243.1	10186250	10186427	Lhx6/8	98.305
OU745243.1	30285454	30285592	Lhx2/9	100.000
OU745243.1	30505602	30505740	Lhx2/9	100.000
OU745263.1	8172696	8172834	Lhx1/5	97.872
OU745254.1	15011232	15011394	Lhx3/4	90.385
OU745267.1	20148985	20149183	Isl	100.000
>GCA_916618145_ilEmmMono1
OU745299.1	2114707	2114845	Lhx2/9	100.000
OU745299.1	2200090	2200240	Lhx2/9	88.235
OU745299.1	12795594	12795771	Lmx	98.276
OU745299.1	15926985	15927162	Lhx6/8	98.276
OU745305.1	7205646	7205799	Lhx3/4	90.385
OU745321.1	3461825	3461969	Lhx1/5	95.918
OU745300.1	10162402	10162579	Isl	80.000
>GCA_916701695_ilAgrMaci1
OU753552.1	1394792	1394969	Lhx6/8	98.305
OU753552.1	4359791	4359977	Lmx	98.333
OU753552.1	21768918	21769062	Lhx2/9	100.000
OU753552.1	21964199	21964337	Lhx2/9	100.000
OU753573.1	7490517	7490670	Lhx1/5	92.308
OU753559.1	10017167	10017332	Lhx3/4	90.385
OU753576.1	1240217	1240379	Isl	97.674
>GCA_916999025_ilOrgAnti1
OU779874.1	10407729	10407903	Isl	89.583
OU779869.1	26513040	26513196	Lhx1/5	95.833
OU779863.1	2342723	2342900	Lhx6/8	98.305
OU779863.1	2990846	2991032	Lmx	98.333
OU779863.1	15946073	15946211	Lhx2/9	100.000
OU779863.1	16143602	16143740	Lhx2/9	93.750
OU779863.1	28689147	28689261	Lhx1/5	33.333
OU779862.1	12218164	12218341	Lhx3/4	90.385
>GCA_917051295_ilEreLige1
OU785222.1	8845965	8846103	Lhx2/9	100.000
OU785222.1	9009955	9010108	Lhx2/9	100.000
OU785222.1	17972698	17972884	Lmx	98.333
OU785222.1	18651400	18651577	Lhx6/8	98.276
OU785219.1	9603663	9603828	Lhx3/4	90.385
OU785228.1	11258985	11259123	Lhx1/5	97.872
OU785221.1	11386900	11387101	Isl	97.436
>GCA_917490735_ilDryErem1
OU823263.1	1790332	1790479	Isl	100.000
OU823259.1	9065411	9065564	Lhx1/5	92.308
OU823250.1	9928493	9928655	Lhx3/4	90.385
OU823241.1	10433147	10433312	Lhx2/9	100.000
OU823241.1	10629949	10630087	Lhx2/9	97.872
OU823241.1	30131088	30131274	Lmx	98.333
OU823241.1	33658298	33658475	Lhx6/8	98.276
>GCA_917880725_ilSelDent1
OU862876.1	16992555	16992699	Lhx2/9	95.918
OU862876.1	17223865	17224009	Lhx2/9	95.918
OU862876.1	39279385	39279571	Lmx	98.305
OU862876.1	44678968	44679145	Lhx6/8	98.305
OU862882.1	19438726	19438885	Lhx3/4	88.462
OU862896.1	17553305	17553443	Lhx1/5	97.872
OU862898.1	25869690	25869825	Isl	97.778
>GCA_918317495_ilSynVesp1
OU906968.1	538735	538903	Isl	100.000
OU906965.1	2386356	2386494	Lhx1/5	97.872
OU906947.1	3876215	3876383	Lhx2/9	92.308
OU906947.1	3962526	3962664	Lhx2/9	97.872
OU906947.1	5657780	5657957	Lhx6/8	98.276
OU906947.1	11364906	11365092	Lmx	98.333
OU906946.1	6041162	6041339	Lhx3/4	90.385
>GCA_918843915_ilNotZicz1
OU974038.1	3363207	3363345	Lhx2/9	80.952
OU974038.1	3489578	3489743	Lhx2/9	87.273
OU974038.1	12515640	12515826	Lmx	98.333
OU974038.1	14024795	14024972	Lhx6/8	98.276
OU974037.1	8604826	8604991	Lhx3/4	90.385
OU974057.1	6759302	6759440	Lhx1/5	97.872
OU974059.1	738076	738265	Isl	100.000
>GCA_918843925_ilEulPrun1
OU974006.1	3181229	3181370	Lhx2/9	88.235
OU974006.1	3270474	3270645	Lhx2/9	100.000
OU974006.1	10738024	10738210	Lmx	98.305
OU974006.1	12118958	12119135	Lhx6/8	98.305
OU974027.1	4102358	4102496	Lhx1/5	74.468
OU974027.1	4134280	4134421	Lhx1/5	100.000
OU974007.1	6533964	6534129	Lhx3/4	88.235
OU974032.1	6004518	6004692	Isl	77.966
>GCA_918857605_ilPhiVetu1
OU975417.1	5916972	5917158	Lmx	98.305
OU975417.1	8348941	8349118	Lhx6/8	98.305
OU975417.1	22396673	22396823	Lhx2/9	97.872
OU975417.1	22578853	22579030	Lhx2/9	100.000
OU975420.1	11450872	11451034	Lhx1/5	74.468
OU975467.1	5032520	5032694	Lhx3/4	88.462
OU975421.1	18117291	18117465	Isl	91.667
>GCA_920104075_ilMelGala2
OV049860.1	895940	896117	Lhx6/8	98.276
OV049860.1	3548516	3548702	Lmx	98.333
OV049860.1	15223212	15223359	Lhx2/9	95.918
OV049860.1	15371010	15371154	Lhx2/9	97.872
OV049862.1	14992396	14992561	Lhx3/4	91.837
OV049862.1	14992576	14992729	Lhx3/4	91.837
OV049862.1	14992744	14992897	Lhx3/4	91.837
OV049862.1	14992912	14993065	Lhx3/4	91.837
OV049862.1	14993080	14993233	Lhx3/4	91.837
OV049862.1	14993248	14993401	Lhx3/4	91.837
OV049862.1	14993416	14993569	Lhx3/4	91.304
OV049862.1	14993584	14993737	Lhx3/4	91.304
OV049862.1	14993752	14993905	Lhx3/4	91.304
OV049862.1	14993920	14994073	Lhx3/4	91.304
OV049862.1	14994088	14994241	Lhx3/4	91.304
OV049862.1	14994256	14994409	Lhx3/4	91.304
OV049862.1	14994424	14994577	Lhx3/4	91.304
OV049862.1	14994592	14994745	Lhx3/4	91.304
OV049862.1	14994760	14994913	Lhx3/4	91.304
OV049862.1	14994928	14995081	Lhx3/4	91.304
OV049862.1	14995096	14995249	Lhx3/4	87.755
OV049862.1	14995264	14995417	Lhx3/4	91.304
OV049862.1	14995432	14995585	Lhx3/4	91.304
OV049862.1	14995600	14995753	Lhx3/4	89.583
OV049862.1	14995768	14995921	Lhx3/4	91.304
OV049862.1	14995936	14996089	Lhx3/4	91.304
OV049857.1	20693004	20693166	Lhx1/5	97.872
OV049861.1	12217328	12217487	Isl	100.000
>GCA_921293045_ilAplEffo1
OV121061.1	7746546	7746684	Isl	93.617
OV121059.1	4340329	4340467	Lhx1/5	80.851
OV121059.1	4340961	4341099	Lhx1/5	80.851
OV121038.1	5617070	5617214	Lhx2/9	95.833
OV121038.1	5754232	5754379	Lhx2/9	100.000
OV121038.1	15480638	15480815	Lhx6/8	98.305
OV121038.1	17181563	17181749	Lmx	98.333
OV121039.1	8733669	8733846	Lhx3/4	88.462
