# Supplementary material for: Diversity, duplication, and genomic organization of homeobox genes in Lepidoptera
Source: Genome Res. 2023 Jan;33(1):32–44. doi: 10.1101/gr.277118.122 (PMC9977156; doi:10.1101/gr.277118.122)
Supplement: Supplemental Material [file supp_gr.277118.122_Supplemental_Data_.zip › Supplemental_Data/NK_cluster_filtered_lepi.txt]

>GCA_905146925_ilAutGamm1
LR989857.1	5522351	5522528	Abox	93.333
LR989868.1	920806	920932	NK2.1	100.000
LR989868.1	6296828	6296891	Msxlx	80.000
LR989871.1	4834016	4834196	Tlx	98.246
LR989871.1	4116076	4116199	Msx	100.000
LR989871.1	4018667	4018829	Msx	94.118
LR989871.1	3918071	3918248	NK4	75.862
LR989871.1	3904399	3904585	NK3	91.525
LR989871.1	3747022	3747199	Lbx	98.305
LR989871.1	3147288	3147363	NK1	100.000
LR989871.1	1926261	1926438	Hmx	98.333
LR989871.1	1457251	1457398	Emx	100.000
LR989877.1	2232334	2232496	Nedx	100.000
LR989877.1	3578945	3579077	Dlx	100.000
LR989877.1	5334646	5334805	En	94.118
LR989877.1	5362705	5362858	En	94.118
LR989869.1	10145627	10145687	Hhex	100.000
LR989869.1	10212095	10212254	NK7	75.926
LR989869.1	10284782	10284893	NK6	93.333
LR989851.1	804769	804925	Bari	96.226
LR989851.1	4629939	4630116	Barhl	98.113
LR989878.1	1589902	1590052	Dbx	91.489
LR989878.1	1605472	1605634	Dbx	94.444
LR989878.1	4862269	4862404	Bsx	93.478
LR989863.1	5678660	5678837	NK2.2	98.305
LR989863.1	7163621	7163741	Hlx	80.952
LR989859.1	8785504	8785636	Ro	56.863
LR989876.1	5103444	5103579	Noto	100.000
>GCA_905147015_ilLasFlex1
LR989958.1	7783222	7783399	Abox	95.000
LR989967.1	936161	936278	NK2.1	97.222
LR989967.1	8065200	8065278	Msxlx	62.963
LR989970.1	385752	385794	NK6	93.333
LR989970.1	477965	478109	NK7	79.592
LR989970.1	535164	535323	Hhex	42.593
LR989977.1	1910246	1910417	En	94.118
LR989977.1	1952231	1952396	En	90.909
LR989977.1	3636110	3636272	Nedx	100.000
LR989977.1	6335940	6336084	Dlx	93.878
LR989972.1	5286909	5287089	Tlx	98.214
LR989972.1	6130374	6130551	Lbx	98.305
LR989972.1	6316642	6316828	NK3	91.525
LR989972.1	6340880	6341057	NK4	75.862
LR989972.1	6484256	6484328	Msx	94.118
LR989972.1	6616115	6616256	Msx	93.750
LR989972.1	7450315	7450480	NK1	100.000
LR989972.1	10223911	10224088	Emx	97.826
LR989972.1	10795139	10795316	Hmx	98.333
LR989954.1	12099592	12099763	Barhl	98.113
LR989954.1	16847911	16848076	Bari	95.833
LR989978.1	1056072	1056225	Dbx	93.478
LR989978.1	4178649	4178805	Bsx	93.478
LR989963.1	7259696	7259873	NK2.2	98.305
LR989963.1	9211984	9212158	Hlx	93.617
LR989960.1	5184806	5184956	Ro	73.077
LR989976.1	3714628	3714769	Noto	91.489
>GCA_905147045_ilAglIoxx1
LR989914.1	776497	776656	NK2.1	97.143
LR989914.1	6675654	6675717	Msxlx	93.750
LR989920.1	5203862	5204042	Tlx	96.491
LR989920.1	4407836	4407902	Msx	100.000
LR989920.1	4286856	4286985	Msx	94.118
LR989920.1	4156144	4156321	NK4	75.862
LR989920.1	4128207	4128393	NK3	91.525
LR989920.1	3979568	3979745	Lbx	98.305
LR989920.1	3327956	3328088	NK1	94.444
LR989920.1	2169843	2170020	Hmx	100.000
LR989920.1	1724298	1724469	Emx	100.000
LR989915.1	10627310	10627448	Hhex	60.000
LR989915.1	10753764	10753860	NK7	70.833
LR989915.1	10833032	10833173	NK6	97.917
LR989923.1	2159968	2160133	En	94.118
LR989923.1	2197939	2198098	En	94.118
LR989923.1	3696755	3696890	Dlx	97.826
LR989923.1	5571668	5571836	Nedx	100.000
LR989902.1	6389108	6389285	NK2.2	98.305
LR989902.1	7885558	7885708	Hlx	100.000
LR989901.1	8788421	8788601	Abox	93.333
LR989897.1	843211	843385	Bari	98.113
LR989897.1	4422885	4423041	Barhl	98.113
LR989924.1	6796936	6797128	Noto	73.333
LR989922.1	1544848	1544998	Bsx	78.947
LR989922.1	8098077	8098227	Dbx	95.556
LR989908.1	9574814	9574985	Ro	77.419
>GCA_905147105_ilPieBrab1
LR989932.1	5291553	5291730	Abox	94.915
LR989932.1	6759125	6759305	NK3	91.525
LR989932.1	6777772	6777949	NK4	79.310
LR989932.1	6871047	6871104	Msx	94.118
LR989932.1	6950774	6950906	Msx	100.000
LR989932.1	7095238	7095415	Lbx	98.333
LR989932.1	8078212	8078353	Emx	97.826
LR989932.1	8364173	8364359	Hmx	100.000
LR989932.1	9141483	9141612	NK1	94.444
LR989932.1	10021146	10021329	Bari	98.113
LR989932.1	15559941	15560124	NK6	97.959
LR989932.1	15646864	15647026	NK7	85.106
LR989932.1	15679460	15679601	Tlx	66.667
LR989932.1	19046421	19046475	Hlx	100.000
LR989932.1	20252132	20252309	NK2.2	98.305
LR989933.1	606540	606642	NK2.1	97.059
LR989933.1	6313490	6313670	Tlx	96.429
LR989941.1	14822703	14822793	Nedx	100.000
LR989944.1	1397107	1397269	Dlx	85.185
LR989944.1	7843324	7843366	Bsx	100.000
LR989944.1	10267316	10267466	Dbx	89.583
LR989934.1	4819802	4819967	Barhl	98.113
LR989943.1	1591872	1592019	En	94.118
LR989943.1	1620855	1621029	En	88.235
LR989946.1	410979	411120	Noto	100.000
LR989935.1	2891550	2891631	Ro	73.077
LR989942.1	13611673	13611724	Msxlx	88.235
>GCA_905147135_ilBlaLact1
LR990061.1	7847937	7848117	Tlx	96.491
LR990061.1	6761110	6761191	Msx	64.516
LR990061.1	6628555	6628723	Msx	79.592
LR990061.1	6488142	6488319	NK4	77.586
LR990061.1	6452721	6452901	NK3	91.379
LR990061.1	6256175	6256352	Lbx	98.276
LR990061.1	5317979	5318111	NK7	58.065
LR990061.1	3750192	3750369	Hmx	100.000
LR990061.1	2350121	2350259	Emx	97.778
LR990059.1	7427317	7427398	Msxlx	88.235
LR990059.1	16259152	16259287	NK2.1	92.105
LR990039.1	7194018	7194126	Hhex	93.750
LR990039.1	7259218	7259377	NK7	75.000
LR990039.1	7366056	7366098	NK6	93.333
LR990067.1	4798145	4798334	Nedx	54.286
LR990067.1	6712685	6712829	Dlx	93.878
LR990067.1	9117181	9117349	En	94.118
LR990067.1	9163714	9163927	En	93.750
LR990046.1	1267153	1267318	Bari	96.226
LR990046.1	6621612	6621777	Barhl	98.113
LR990068.1	1816550	1816694	Bsx	87.179
LR990068.1	8298223	8298367	Dbx	89.474
LR990051.1	6913598	6913775	Abox	95.000
LR990044.1	9619227	9619386	Hlx	94.444
LR990044.1	11558737	11558914	NK2.2	98.276
LR990066.1	8818850	8818928	Noto	78.261
LR990040.1	9453510	9453636	Ro	89.655
>GCA_905147175_ilAglUrti1
LR990006.1	4463087	4463267	Tlx	96.491
LR990006.1	5219691	5219754	Msx	85.714
LR990006.1	5333177	5333315	Msx	60.714
LR990006.1	5459567	5459744	NK4	75.862
LR990006.1	5486095	5486275	NK3	91.667
LR990006.1	5630484	5630661	Lbx	98.333
LR990006.1	6207800	6207932	NK1	94.444
LR990006.1	7342126	7342303	Hmx	100.000
LR990006.1	7784604	7784679	Emx	100.000
LR990003.1	357534	357651	NK6	93.333
LR990003.1	403303	403420	NK7	70.833
LR990003.1	516769	516907	Hhex	68.182
LR990002.1	4898793	4898967	Msxlx	93.750
LR990002.1	11234302	11234425	NK2.1	91.892
LR990010.1	2308647	2308731	Nedx	100.000
LR990010.1	4785679	4785805	Dlx	100.000
LR990010.1	6487752	6487908	En	94.118
LR990010.1	6522770	6522938	En	94.118
LR989985.1	10610771	10610927	Barhl	98.113
LR989985.1	14351572	14351746	Bari	98.113
LR990012.1	1157530	1157680	Bsx	55.882
LR990012.1	7265046	7265187	Dbx	95.556
LR990009.1	6766895	6767063	Noto	100.000
LR989983.1	5912279	5912459	Abox	94.915
LR989999.1	6212521	6212698	NK2.2	98.305
LR989999.1	7667530	7667683	Hlx	93.023
LR989995.1	9552937	9553018	Ro	77.419
>GCA_905147225_ilEupSimi1
LR990104.1	22773895	22774084	Tlx	98.246
LR990104.1	21662092	21662206	Msx	100.000
LR990104.1	21518682	21518820	Msx	94.118
LR990104.1	21387204	21387381	NK4	77.586
LR990104.1	21361801	21361987	NK3	91.525
LR990104.1	21200381	21200558	Lbx	98.305
LR990104.1	20409761	20409893	NK1	73.913
LR990104.1	19254116	19254293	Hmx	98.333
LR990104.1	18638818	18638950	Emx	100.000
LR990103.1	1931492	1931654	Bari	98.113
LR990103.1	7225512	7225677	Barhl	98.113
LR990103.1	25081117	25081168	Noto	100.000
LR990108.1	13827170	13827254	Ro	74.074
LR990108.1	20226801	20226966	En	94.118
LR990108.1	20265216	20265393	En	87.500
LR990108.1	22003223	22003301	Dlx	66.667
LR990108.1	23255608	23255680	Nedx	100.000
LR990106.1	10930064	10930217	Dbx	87.755
LR990106.1	17713900	17713942	Bsx	100.000
LR990120.1	9944711	9944888	NK2.2	98.305
LR990120.1	12081341	12081485	Hlx	85.714
LR990115.1	8895159	8895336	Abox	95.000
LR990109.1	25016344	25016491	Hhex	100.000
LR990109.1	25149339	25149387	NK7	94.118
LR990109.1	25195047	25195134	NK6	93.333
LR990123.1	1150359	1150464	NK2.1	66.667
LR990123.1	11063927	11064023	Msxlx	93.750
>GCA_905147235_ilEryTage1
LR990080.1	2710558	2710702	Hhex	37.143
LR990080.1	5643473	5643650	Abox	93.333
LR990095.1	4093734	4093914	Tlx	96.491
LR990095.1	3610320	3610461	Msx	95.745
LR990095.1	3514896	3515052	Msx	94.118
LR990095.1	3414333	3414510	NK4	70.909
LR990095.1	3389835	3390015	NK3	90.909
LR990095.1	3236800	3236977	Lbx	98.182
LR990095.1	2687357	2687468	NK1	100.000
LR990095.1	1674410	1674587	Hmx	100.000
LR990095.1	1269838	1269910	Emx	94.444
LR990099.1	1912464	1912560	Nedx	100.000
LR990099.1	2644526	2644694	Dlx	83.636
LR990099.1	4305814	4305964	En	94.118
LR990099.1	4333984	4334125	En	90.909
LR990087.1	878029	878140	NK2.1	100.000
LR990087.1	6215284	6215353	Msxlx	93.750
LR990075.1	1001665	1001830	Bari	98.113
LR990075.1	4305464	4305620	Barhl	98.113
LR990086.1	4180706	4180751	Hlx	100.000
LR990086.1	5689878	5690055	NK2.2	98.305
LR990100.1	1391364	1391523	Bsx	100.000
LR990100.1	3762103	3762214	Dbx	94.444
LR990090.1	354312	354474	NK6	90.741
LR990090.1	496320	496491	NK7	86.667
LR990090.1	539840	540008	Barhl	44.681
LR990090.1	540455	540644	Barhl	44.681
LR990098.1	3968251	3968386	Noto	95.556
LR990079.1	8954867	8955002	Ro	77.419
>GCA_905147285_ilHypProb1
LR990148.1	8559538	8559718	Tlx	98.182
LR990148.1	7136750	7136888	Msx	100.000
LR990148.1	6976194	6976356	Msx	88.889
LR990148.1	6798752	6798929	NK4	75.862
LR990148.1	6765910	6766090	NK3	91.379
LR990148.1	6496362	6496539	Lbx	98.333
LR990148.1	5402036	5402186	NK1	100.000
LR990148.1	3244620	3244797	Hmx	98.333
LR990148.1	2492929	2493067	Emx	100.000
LR990128.1	17513980	17514145	Barhl	98.113
LR990128.1	23894407	23894566	Bari	95.833
LR990153.1	1236851	1237043	En	75.000
LR990153.1	1279890	1280040	En	94.118
LR990153.1	2301951	2302014	Dlx	100.000
LR990153.1	6392389	6392533	Nedx	68.182
LR990156.1	7919283	7919457	Dbx	76.271
LR990156.1	8938833	8938875	Bsx	100.000
LR990138.1	8735835	8735982	Hlx	65.714
LR990138.1	11376427	11376604	NK2.2	98.276
LR990131.1	13409143	13409320	Abox	95.000
LR990155.1	5708661	5708799	Noto	93.478
LR990147.1	496513	496555	NK6	93.333
LR990147.1	613683	613815	NK7	86.667
LR990147.1	701143	701299	Hhex	100.000
LR990134.1	7067553	7067634	Ro	90.000
LR990145.1	1190111	1190240	NK2.1	84.091
LR990145.1	10835748	10835796	Msxlx	93.750
>GCA_905147325_ilNotDrom1
LR990182.1	1291632	1291680	Emx	100.000
LR990182.1	1799637	1799814	Hmx	98.333
LR990182.1	3092885	3093032	NK1	69.231
LR990182.1	3767351	3767528	Lbx	98.305
LR990182.1	3941141	3941327	NK3	91.667
LR990182.1	3959790	3959967	NK4	74.138
LR990182.1	4078011	4078155	Msx	94.118
LR990182.1	4177720	4177768	Msx	100.000
LR990182.1	4915161	4915341	Tlx	98.246
LR990188.1	3376522	3376558	Noto	100.000
LR990180.1	367434	367509	NK6	42.857
LR990180.1	433234	433408	NK7	79.592
LR990180.1	473090	473225	Hhex	66.667
LR990186.1	2265794	2265950	Nedx	100.000
LR990186.1	3487090	3487222	Dlx	90.385
LR990186.1	5238588	5238762	En	69.565
LR990186.1	5268663	5268813	En	94.118
LR990177.1	4448316	4448502	Msxlx	93.750
LR990177.1	10103496	10103664	NK2.1	43.860
LR990163.1	884387	884561	Bari	96.296
LR990163.1	4489418	4489598	Barhl	98.113
LR990189.1	1254912	1255062	Dbx	95.556
LR990189.1	4237395	4237539	Bsx	91.892
LR990174.1	5340292	5340469	NK2.2	98.305
LR990174.1	6902089	6902272	Hlx	91.837
LR990167.1	5881390	5881567	Abox	95.000
LR990171.1	3618159	3618243	Ro	73.077
>GCA_905147345_ilMytImpu1
LR990344.1	17773057	17773234	Abox	96.610
LR990359.1	1584069	1584183	NK2.1	94.444
LR990359.1	17270788	17270911	Msxlx	51.429
LR990360.1	15332564	15332744	Tlx	98.246
LR990360.1	17405229	17405451	Msx	80.952
LR990360.1	17405692	17405794	Msx	80.952
LR990360.1	17405826	17405946	Msx	80.952
LR990360.1	17406095	17406197	Msx	80.952
LR990360.1	17406363	17406465	Msx	80.952
LR990360.1	17406497	17406599	Msx	80.952
LR990360.1	17406632	17406770	Msx	80.952
LR990360.1	17621550	17621688	Msx	94.118
LR990360.1	17834992	17835169	NK4	75.862
LR990360.1	17871184	17871364	NK3	91.667
LR990360.1	18157681	18157858	Lbx	98.333
LR990360.1	19933705	19933885	NK1	85.714
LR990360.1	23170708	23170894	Hmx	98.333
LR990360.1	25513198	25513303	Emx	81.818
LR990362.1	1311539	1311677	Hhex	71.111
LR990362.1	1503062	1503122	NK7	94.118
LR990362.1	1576574	1576616	NK6	93.333
LR990369.1	5208917	5209106	En	90.909
LR990369.1	5286907	5287081	En	93.023
LR990369.1	9710355	9710451	Dlx	100.000
LR990369.1	10412940	10413105	Nedx	70.455
LR990342.1	1868402	1868576	Bari	96.226
LR990342.1	10768335	10768509	Barhl	91.379
LR990368.1	5647966	5648101	Bsx	48.000
LR990368.1	17612090	17612198	Dbx	58.333
LR990349.1	15377115	15377292	NK2.2	98.305
LR990349.1	18028399	18028552	Hlx	91.667
LR990351.1	20843493	20843574	Ro	77.419
LR990365.1	18446872	18446953	Noto	89.474
>GCA_905147355_ilApoTurb1
LR990285.1	15829323	15829500	Abox	95.000
LR990298.1	20522152	20522284	NK2.1	92.105
LR990281.1	24313495	24313648	NK6	92.308
LR990281.1	24464680	24464830	NK7	86.667
LR990281.1	24536770	24536911	Hhex	64.583
LR990306.1	2330783	2330942	Dlx	100.000
LR990306.1	4761041	4761179	En	94.118
LR990306.1	4825563	4825710	En	94.118
LR990306.1	10773886	10774018	Nedx	70.455
LR990301.1	9498524	9498707	Tlx	98.246
LR990301.1	7830273	7830372	Msx	100.000
LR990301.1	7639483	7639654	Msx	88.889
LR990301.1	7454540	7454717	NK4	79.310
LR990301.1	7407950	7408130	NK3	90.000
LR990301.1	7101500	7101677	Lbx	98.305
LR990301.1	5954547	5954703	NK1	100.000
LR990301.1	2457074	2457251	Hmx	100.000
LR990301.1	502257	502383	Emx	100.000
LR990307.1	6693486	6693639	Bsx	88.235
LR990307.1	9374399	9374534	Dbx	95.556
LR990280.1	51170872	51171049	Barhl	98.113
LR990280.1	60927908	60928076	Bari	96.774
LR990295.1	8484636	8484813	NK2.2	98.305
LR990295.1	11261297	11261447	Hlx	95.745
LR990303.1	1191381	1191543	Noto	100.000
LR990282.1	31204060	31204234	Ro	62.791
>GCA_905147365_ilAriAges1
LR990277.1	399280	399439	NK1	100.000
LR990277.1	5606198	5606432	Msx	100.000
LR990277.1	5726695	5726851	Msx	85.106
LR990277.1	5856940	5857117	NK4	75.862
LR990277.1	5889190	5889370	NK3	91.667
LR990277.1	6052546	6052723	Lbx	98.333
LR990277.1	7328169	7328343	Tlx	96.491
LR990277.1	8508528	8508714	Hmx	100.000
LR990277.1	9343300	9343441	Emx	97.826
LR990261.1	151295	151436	Dbx	95.556
LR990261.1	406572	406719	Bsx	100.000
LR990261.1	11309095	11309272	Abox	93.333
LR990264.1	13415006	13415162	Barhl	98.113
LR990264.1	17908058	17908223	Bari	98.113
LR990259.1	11424343	11424520	Ro	90.000
LR990259.1	22128708	22129026	Noto	76.923
LR990274.1	3471120	3471252	Hhex	65.789
LR990274.1	3577970	3578063	NK7	76.190
LR990274.1	3628133	3628229	NK6	93.333
LR990258.1	2024978	2025110	Nedx	100.000
LR990258.1	3960172	3960343	Dlx	100.000
LR990258.1	5503049	5503238	En	94.118
LR990258.1	5537651	5537822	En	94.118
LR990260.1	15550261	15550306	Msxlx	93.750
LR990260.1	22058126	22058210	NK2.1	72.414
LR990272.1	5633941	5634091	Hlx	97.778
LR990272.1	7573019	7573196	NK2.2	98.214
>GCA_905147375_ilHylFasc1
LR990214.1	4515284	4515464	Tlx	98.246
LR990214.1	3879127	3879184	Msx	100.000
LR990214.1	3789731	3789830	Msx	94.118
LR990214.1	3694400	3694577	NK4	74.576
LR990214.1	3673926	3674109	NK3	91.667
LR990214.1	3523752	3523929	Lbx	98.305
LR990214.1	2939567	2939729	NK1	89.091
LR990214.1	1848615	1848792	Hmx	100.000
LR990214.1	1389078	1389174	Emx	83.333
LR990212.1	279564	279693	NK6	93.333
LR990212.1	363199	363343	NK7	82.979
LR990212.1	409022	409073	Hhex	93.750
LR990212.1	7466698	7466791	Dbx	32.353
LR990219.1	1283366	1283552	En	94.118
LR990219.1	1318505	1318694	En	93.750
LR990219.1	2801012	2801147	Dlx	97.826
LR990219.1	3981925	3981985	Nedx	100.000
LR990210.1	4514591	4514636	Msxlx	93.750
LR990210.1	9793512	9793686	NK2.1	97.143
LR990196.1	9237421	9237577	Barhl	98.113
LR990196.1	12628003	12628168	Bari	98.113
LR990222.1	1214904	1215048	Dbx	93.478
LR990222.1	4053788	4053959	Bsx	89.189
LR990199.1	5723358	5723535	Abox	93.333
LR990221.1	3417978	3418164	Noto	91.489
LR990206.1	4311082	4311172	Hlx	66.667
LR990206.1	5788629	5788806	NK2.2	98.305
LR990200.1	8589002	8589182	Ro	80.769
>GCA_905147385_ilLimCami1
LR990232.1	9484141	9484318	Abox	95.000
LR990243.1	913844	913961	NK2.1	84.444
LR990243.1	7667987	7668131	Msxlx	57.692
LR990248.1	5586945	5587125	Tlx	96.429
LR990248.1	6437740	6437812	NK1	100.000
LR990248.1	7166209	7166386	Lbx	98.305
LR990248.1	7345544	7345724	NK3	91.525
LR990248.1	7375429	7375606	NK4	75.862
LR990248.1	7502297	7502405	Msx	94.118
LR990248.1	7665274	7665412	Msx	97.872
LR990248.1	9429824	9430001	Hmx	100.000
LR990248.1	10086424	10086574	Emx	93.878
LR990251.1	760702	760897	En	94.118
LR990251.1	795369	795552	En	100.000
LR990251.1	3983900	3984032	Dlx	97.826
LR990251.1	8229844	8229940	Nedx	77.273
LR990245.1	12776967	12777102	Hhex	100.000
LR990245.1	12824186	12824354	NK7	76.471
LR990245.1	12996966	12997119	NK6	97.959
LR990233.1	11028752	11028908	Barhl	98.113
LR990233.1	14841785	14841950	Bari	98.113
LR990252.1	2300435	2300636	Bsx	89.189
LR990252.1	5920470	5920611	Dbx	95.556
LR990238.1	5877804	5877951	Hlx	95.652
LR990238.1	7657698	7657875	NK2.2	98.276
LR990235.1	4303289	4303370	Ro	73.077
LR990253.1	3640219	3640393	Noto	100.000
LR990229.1	10643846	10644005	NK6	71.429
>GCA_905147715_ilXesXant1
LR990657.1	12895975	12896119	Hlx	97.778
LR990657.1	15295572	15295749	NK2.2	98.305
LR990667.1	7263407	7263578	Bsx	91.429
LR990667.1	20206170	20206221	Dbx	94.444
LR990664.1	12569867	12570047	Tlx	98.246
LR990664.1	10148973	10149117	Msx	80.769
LR990664.1	9959427	9959478	Msx	94.118
LR990664.1	9728470	9728647	NK4	75.862
LR990664.1	9700119	9700305	NK3	91.525
LR990664.1	9292886	9293063	Lbx	98.305
LR990664.1	7788028	7788124	NK1	85.000
LR990664.1	4523853	4524030	Hmx	98.333
LR990664.1	3308372	3308519	Emx	100.000
LR990665.1	1102544	1102586	NK6	93.333
LR990665.1	1220720	1220891	NK7	86.667
LR990665.1	1318422	1318608	Hhex	65.957
LR990645.1	2115308	2115473	Bari	96.226
LR990645.1	10741178	10741343	Barhl	98.113
LR990670.1	4049510	4049720	En	94.118
LR990670.1	4133705	4133855	En	90.909
LR990670.1	9844483	9844630	Dlx	92.000
LR990670.1	13072695	13072743	Nedx	100.000
LR990653.1	14385675	14385852	Abox	95.000
LR990671.1	12997812	12997959	Noto	94.737
LR990646.1	13067717	13067777	Ro	73.077
LR990652.1	11947620	11947665	Msxlx	93.750
LR990652.1	29468226	29468352	NK2.1	87.805
>GCA_905147745_ilPhlMeti2
LR990546.1	2169866	2170016	Dbx	91.667
LR990546.1	6627718	6627877	Bsx	100.000
LR990538.1	338266	338359	NK6	50.000
LR990538.1	439223	439376	NK7	85.106
LR990538.1	522087	522228	Hhex	68.889
LR990544.1	2089746	2089938	En	94.118
LR990544.1	2136610	2136766	En	90.909
LR990544.1	4505410	4505542	Dlx	100.000
LR990544.1	6227964	6228012	Nedx	100.000
LR990530.1	8750279	8750456	NK2.2	98.305
LR990530.1	10600499	10600640	Hlx	97.778
LR990519.1	13061023	13061188	Barhl	96.296
LR990519.1	18544356	18544512	Bari	96.226
LR990541.1	7288056	7288230	Tlx	98.214
LR990541.1	8366888	8366981	Msx	100.000
LR990541.1	8507961	8508099	Msx	66.667
LR990541.1	8660411	8660588	NK4	75.862
LR990541.1	8679609	8679789	NK3	91.667
LR990541.1	8882740	8882917	Lbx	98.333
LR990541.1	9747292	9747442	NK1	100.000
LR990541.1	11555112	11555298	Hmx	98.246
LR990541.1	12167228	12167375	Emx	91.667
LR990545.1	6355294	6355441	Noto	89.796
LR990523.1	10425834	10426011	Abox	96.552
LR990528.1	12448859	12448988	Ro	70.588
LR990536.1	7243503	7243551	Msxlx	88.235
LR990536.1	15021448	15021607	NK2.1	91.892
>GCA_905147765_ilVanAtal1
LR990572.1	4586851	4587031	Tlx	96.364
LR990572.1	5391812	5392001	Msx	85.714
LR990572.1	5496618	5496732	Msx	69.565
LR990572.1	5616558	5616735	NK4	75.862
LR990572.1	5643704	5643884	NK3	91.667
LR990572.1	5780221	5780398	Lbx	98.333
LR990572.1	6367142	6367295	NK1	94.444
LR990572.1	7550125	7550302	Hmx	100.000
LR990572.1	7984296	7984347	Emx	100.000
LR990568.1	348741	348783	NK6	93.333
LR990568.1	451836	452004	NK7	84.783
LR990568.1	504646	504760	Hhex	93.333
LR990567.1	767616	767742	NK2.1	97.143
LR990577.1	1662066	1662201	En	94.118
LR990577.1	1701598	1701754	En	93.750
LR990577.1	3132208	3132340	Dlx	97.826
LR990577.1	4586663	4586795	Nedx	100.000
LR990551.1	10252712	10252877	Barhl	98.113
LR990551.1	13857509	13857683	Bari	98.113
LR990579.1	160109	160250	Dbx	95.556
LR990579.1	5491627	5491885	Bsx	100.000
LR990556.1	5611944	5612121	Abox	91.379
LR990563.1	4893467	4893620	Hlx	91.667
LR990563.1	6342140	6342317	NK2.2	98.276
LR990578.1	2015776	2015965	Noto	95.556
LR990560.1	3557921	3558002	Ro	73.077
>GCA_905147785_ilThyBati1
LR990493.1	6278592	6278769	Abox	96.610
LR990508.1	3625230	3625410	Tlx	98.214
LR990508.1	4180578	4180677	Msx	100.000
LR990508.1	4264983	4265049	Msx	94.118
LR990508.1	4355723	4355900	NK4	76.667
LR990508.1	4383100	4383286	NK3	91.667
LR990508.1	4512853	4513030	Lbx	98.333
LR990508.1	5060420	5060570	NK1	81.818
LR990508.1	6082097	6082274	Hmx	100.000
LR990508.1	6495835	6496009	Emx	66.667
LR990503.1	1091835	1091943	NK2.1	100.000
LR990503.1	5675132	5675231	Msxlx	93.750
LR990488.1	8641349	8641514	Barhl	98.113
LR990488.1	11908153	11908318	Bari	98.113
LR990512.1	2055814	2055955	Nedx	94.444
LR990512.1	3264641	3264803	Dlx	97.826
LR990512.1	4654032	4654179	En	88.235
LR990512.1	4672925	4673114	En	94.118
LR990499.1	4569230	4569278	Hlx	100.000
LR990499.1	5763082	5763259	NK2.2	98.276
LR990513.1	1303011	1303062	Dbx	94.444
LR990513.1	4049983	4050142	Bsx	100.000
LR990505.1	365433	365484	NK6	93.333
LR990505.1	448897	449056	NK7	81.633
LR990505.1	514605	514752	Tlx_?	50.000
LR990505.1	515240	515426	Tlx_?	50.000
LR990514.1	3308376	3308541	Noto	100.000
LR990495.1	7728857	7728962	Ro	80.769
>GCA_905147795_ilPieRapa1
LR990584.1	4868781	4868958	Abox	93.333
LR990584.1	6221851	6222031	NK3	91.525
LR990584.1	6239309	6239486	NK4	79.310
LR990584.1	6328748	6328898	Msx	94.118
LR990584.1	6422648	6422804	Msx	100.000
LR990584.1	6555034	6555211	Lbx	98.333
LR990584.1	7489215	7489302	Emx	94.444
LR990584.1	7783424	7783601	Hmx	100.000
LR990584.1	8513447	8513633	NK1	81.667
LR990584.1	9397489	9397666	Bari	94.643
LR990593.1	4814726	4814906	Tlx	96.491
LR990593.1	10146406	10146565	NK2.1	97.059
LR990594.1	5922271	5922436	Barhl	98.113
LR990597.1	952551	952701	Dbx	89.583
LR990597.1	3041991	3042033	Bsx	100.000
LR990597.1	9169275	9169320	Dlx	100.000
LR990588.1	3455303	3455447	NK6	97.959
LR990588.1	3544490	3544634	NK7	81.250
LR990588.1	3576026	3576167	Tlx	66.667
LR990588.1	6948383	6948527	Hlx	65.517
LR990588.1	8145018	8145195	NK2.2	98.305
LR990606.1	4853365	4853533	Noto	95.556
LR990583.1	1069586	1069736	En	94.118
LR990583.1	1102687	1102852	En	88.235
LR990590.1	8377788	8377893	Ro	77.419
LR990595.1	6493135	6493270	Nedx	70.455
LR990582.1	11843733	11843784	Msxlx	88.235
>GCA_905147815_ilPhaBuce1
LR990630.1	11280322	11280511	Tlx	98.246
LR990630.1	13217297	13217345	Msx	100.000
LR990630.1	13438169	13438307	Msx	85.106
LR990630.1	13667750	13667927	NK4	75.862
LR990630.1	13710094	13710280	NK3	91.667
LR990630.1	13998294	13998471	Lbx	98.333
LR990630.1	15408792	15408945	NK1	100.000
LR990630.1	17888632	17888809	Hmx	98.333
LR990630.1	19174732	19174822	Emx	100.000
LR990612.1	18017036	18017213	Abox	95.000
LR990617.1	2402849	2403014	Bari	96.226
LR990617.1	10464423	10464588	Barhl	96.226
LR990627.1	26033362	26033497	Hhex	63.158
LR990627.1	26167908	26168043	NK7	86.667
LR990627.1	26333976	26334096	NK6	93.333
LR990636.1	5791527	5791677	Nedx_?	45.161
LR990636.1	5791723	5791825	Nedx_?	45.161
LR990636.1	5791840	5791927	Nedx_?	45.161
LR990636.1	5792603	5792708	Nedx_?	45.161
LR990636.1	8322090	8322252	Dlx	100.000
LR990636.1	11593060	11593222	En	86.667
LR990636.1	11643068	11643236	En	94.118
LR990626.1	10677965	10678031	Msxlx	93.750
LR990626.1	25078758	25078869	NK2.1	62.963
LR990638.1	1578562	1578712	Noto	86.000
LR990635.1	6203336	6203387	Dbx	94.444
LR990635.1	9861850	9862000	Bsx	91.176
LR990620.1	11633448	11633616	Hlx	82.609
LR990620.1	14573842	14574019	NK2.2	98.305
LR990614.1	27776969	27777050	Ro	77.419
>GCA_905163395_ilEndFlam1
LR990877.1	8603725	8603905	Tlx	98.214
LR990877.1	5151421	5151565	Msx	100.000
LR990877.1	5005776	5005905	Msx	94.118
LR990877.1	4884158	4884335	NK4	75.862
LR990877.1	4855967	4856147	NK3	91.667
LR990877.1	4653425	4653602	Lbx	98.305
LR990877.1	3824350	3824482	NK1	100.000
LR990877.1	2568655	2568841	Hmx	100.000
LR990877.1	1769596	1769698	Emx	100.000
LR990859.1	9859444	9859621	Abox	93.220
LR990855.1	965616	965790	Bari	98.113
LR990855.1	5572541	5572709	Barhl	98.113
LR990868.1	3096052	3096196	Hhex	100.000
LR990868.1	3143673	3143850	NK7	81.633
LR990868.1	3248165	3248207	NK6	93.333
LR990883.1	1860111	1860261	En	94.118
LR990883.1	1907712	1907868	En	89.744
LR990883.1	3826747	3826879	Dlx	97.826
LR990883.1	5672165	5672312	Nedx	100.000
LR990872.1	809169	809313	NK2.1	97.143
LR990872.1	7935027	7935075	Msxlx	93.750
LR990881.1	5597077	5597248	Noto	100.000
LR990882.1	1522517	1522667	Dbx	66.667
LR990882.1	4908391	4908517	Bsx	80.952
LR990866.1	7777500	7777677	NK2.2	98.305
LR990866.1	14375833	14375980	Hlx	95.745
LR990860.1	4845718	4845880	Ro	73.077
LR990880.1	7440797	7440896	Msxlx	36.585
>GCA_905163415_ilNocFimb1
LR990922.1	1237451	1237616	Bari	96.226
LR990922.1	7812991	7813159	Barhl	98.113
LR990948.1	4202400	4202574	En	94.118
LR990948.1	4249188	4249365	En	87.500
LR990948.1	7359537	7359735	Dlx	85.714
LR990948.1	9196375	9196507	Nedx	100.000
LR990943.1	7556790	7556970	Tlx	98.246
LR990943.1	6209257	6209395	Msx	100.000
LR990943.1	6060214	6060322	Msx	94.118
LR990943.1	5903553	5903730	NK4	75.862
LR990943.1	5880516	5880696	NK3	91.525
LR990943.1	5692995	5693172	Lbx	98.305
LR990943.1	4761435	4761618	NK1	50.000
LR990943.1	2872757	2872943	Hmx	98.333
LR990943.1	2187853	2187997	Emx	100.000
LR990927.1	9247985	9248162	Abox	95.000
LR990944.1	15476958	15477135	Hhex	62.745
LR990944.1	15597373	15597439	NK7	94.118
LR990944.1	15641780	15641822	NK6	93.333
LR990936.1	7541129	7541177	Msxlx	93.750
LR990936.1	17531410	17531536	NK2.1	94.444
LR990949.1	3616031	3616199	Noto	87.755
LR990951.1	2344117	2344168	Dbx	94.737
LR990951.1	8002351	8002495	Bsx	91.304
LR990933.1	7830274	7830448	Hlx	94.444
LR990933.1	9547040	9547217	NK2.2	98.305
LR990924.1	7974234	7974318	Ro	70.370
>GCA_905163435_ilMamBras1
LR991010.1	8490443	8490626	Tlx	98.246
LR991010.1	9599102	9599177	Msx	73.077
LR991010.1	9599693	9599831	Msx	73.077
LR991010.1	9884233	9884410	NK4	75.862
LR991010.1	9906670	9906856	NK3	91.667
LR991010.1	10124255	10124432	Lbx	98.333
LR991010.1	11099648	11099774	NK1	100.000
LR991010.1	13060799	13060985	Hmx	98.333
LR991010.1	13767439	13767502	Emx	100.000
LR990999.1	9433969	9434146	NK2.2	98.305
LR990999.1	11179355	11179496	Hlx	94.444
LR990991.1	9336174	9336351	Abox	95.000
LR991016.1	2295746	2295893	Dbx	91.489
LR991016.1	8028087	8028237	Bsx	91.429
LR990990.1	1187534	1187690	Bari	96.226
LR990990.1	6886349	6886514	Barhl	96.296
LR991009.1	16350636	16350777	Hhex	68.889
LR991009.1	16439893	16440058	NK7	73.214
LR991009.1	16593621	16593768	NK6	97.959
LR991015.1	4084482	4084632	Nedx	64.000
LR991015.1	5963853	5963937	Dlx	100.000
LR991015.1	8840215	8840398	En	90.909
LR991015.1	8890763	8890958	En	90.909
LR990998.1	13210975	13211125	Ro	90.000
LR991014.1	8040650	8040734	Noto	100.000
LR991007.1	7960621	7960708	Msxlx	83.333
LR991007.1	17056582	17056663	NK2.1	64.516
>GCA_905163445_ilParAegt1
LR990914.1	2276676	2276814	Emx	97.778
LR990914.1	2883679	2883865	Hmx	100.000
LR990914.1	4717646	4717805	NK1	93.750
LR990914.1	9939188	9939368	Tlx	96.429
LR990914.1	11123460	11123568	Msx	100.000
LR990914.1	11303050	11303218	Msx	94.118
LR990914.1	11517138	11517315	NK4	75.862
LR990914.1	11553519	11553714	NK3	91.892
LR990914.1	11799987	11800173	Lbx	98.333
LR990914.1	11807679	11807856	Lbx	95.000
LR990913.1	545778	545832	NK6	75.000
LR990913.1	674033	674177	NK7	86.667
LR990913.1	740502	740580	Hhex	87.500
LR990894.1	1520576	1520750	Bari	98.113
LR990894.1	6744757	6744922	Barhl	98.113
LR990899.1	1791446	1791587	En	94.118
LR990899.1	1853678	1853852	En	94.118
LR990899.1	3705818	3705953	Dlx	97.826
LR990899.1	5580610	5580757	Nedx	68.889
LR990910.1	4554838	4554895	Msxlx	93.750
LR990910.1	15723353	15723482	NK2.1	86.842
LR990903.1	14221574	14221634	Bsx	78.261
LR990903.1	17574544	17574676	Dbx	95.556
LR990900.1	7996778	7996955	Abox	96.610
LR990909.1	8563995	8564172	NK2.2	98.305
LR990909.1	10886429	10886573	Hlx	100.000
LR990917.1	4049932	4050079	Noto	91.304
LR990901.1	13750513	13750612	Ro	70.588
>GCA_905163465_ilCraLigu1
LR990961.1	8948528	8948705	Abox	96.610
LR990972.1	5863129	5863180	Msxlx	83.333
LR990972.1	13001901	13002033	NK2.1	86.667
LR990982.1	2716376	2716457	Nedx	100.000
LR990982.1	3992717	3992903	En	94.118
LR990982.1	4024774	4024951	En	94.118
LR990982.1	5075750	5075924	Dlx	100.000
LR990974.1	347091	347241	NK6	51.429
LR990974.1	458714	458846	NK7	86.667
LR990974.1	522674	522752	Hhex	64.286
LR990978.1	5374493	5374673	Tlx	98.182
LR990978.1	6238232	6238358	Msx	100.000
LR990978.1	6353106	6353256	Msx	64.286
LR990978.1	6470643	6470820	NK4	75.862
LR990978.1	6488757	6488943	NK3	91.667
LR990978.1	6640163	6640340	Lbx	98.333
LR990978.1	7328394	7328577	NK1	100.000
LR990978.1	8782469	8782646	Hmx	98.333
LR990978.1	9314531	9314672	Emx	78.26
LR990957.1	11752172	11752340	Barhl	98.113
LR990957.1	16247279	16247417	Bari	93.750
LR990984.1	1602925	1603066	Dbx	95.556
LR990984.1	5072542	5072674	Bsx	100.000
LR990968.1	6063710	6063860	Hlx	89.796
LR990968.1	7731754	7731931	NK2.2	98.276
LR990965.1	4836675	4836756	Ro	90.000
LR990983.1	4355922	4356042	Noto	52.632
LR990983.1	4361828	4361948	Noto	52.632
>GCA_905163495_ilCosTrap1
LR991042.1	21795509	21795686	Hhex	68.889
LR991042.1	21996375	21996435	NK7	94.118
LR991042.1	22143858	22144017	NK6	88.889
LR991041.1	11000898	11001078	Tlx	98.246
LR991041.1	9247067	9247211	Msx	93.878
LR991041.1	9060391	9060523	Msx	94.118
LR991041.1	8854511	8854688	NK4	75.862
LR991041.1	8818087	8818267	NK3	91.525
LR991041.1	8457950	8458127	Lbx	98.305
LR991041.1	7144024	7144093	NK1	100.000
LR991041.1	4559996	4560182	Hmx	98.333
LR991041.1	3464464	3464644	Emx	100.000
LR991025.1	17020600	17020777	Abox	95.000
LR991048.1	5776986	5777040	Nedx	100.000
LR991048.1	8543952	8544000	Dlx	82.609
LR991048.1	12570568	12570694	En	78.261
LR991048.1	12629570	12629777	En	90.909
LR991049.1	4177202	4177355	Bsx	86.275
LR991049.1	11489556	11489739	Dbx	95.556
LR991031.1	13869598	13869775	NK2.2	98.305
LR991031.1	16499945	16500089	Hlx	97.778
LR991022.1	22500266	22500434	Barhl	98.113
LR991022.1	30288526	30288682	Bari	95.833
LR991047.1	5639431	5639497	Noto	85.714
LR991029.1	19303953	19304070	Ro	90.000
LR991035.1	11657431	11657581	Msxlx	83.333
LR991035.1	25536611	25536746	NK2.1	87.500
>GCA_905163515_ilLymMona1
LR991082.1	27926703	27926868	Barhl	98.113
LR991082.1	37063905	37064085	Bari	96.226
LR991081.1	11286071	11286260	Tlx	98.246
LR991081.1	9516698	9516860	Msx	97.826
LR991081.1	9259978	9260092	Msx	94.444
LR991081.1	8964598	8964775	NK4	77.586
LR991081.1	8932366	8932546	NK3	91.525
LR991081.1	8595028	8595214	Lbx	98.305
LR991081.1	7062321	7062486	NK1	80.702
LR991081.1	4360211	4360388	Hmx	98.333
LR991081.1	3135253	3135319	Emx	100.000
LR991089.1	15929067	15929244	Abox	95.000
LR991103.1	25493094	25493229	Hhex	68.889
LR991103.1	25712817	25712865	NK7	94.118
LR991103.1	25841613	25841655	NK6	93.333
LR991095.1	22989841	22989988	Nedx	46.296
LR991095.1	25809005	25809050	Dlx	100.000
LR991095.1	29307384	29307528	En	88.235
LR991095.1	29366814	29366982	En	93.750
LR991100.1	12336326	12336428	Msxlx	88.235
LR991100.1	27276579	27276669	NK2.1	64.516
LR991104.1	7449594	7449765	Noto	95.556
LR991104.1	14343198	14343393	Dbx	93.478
LR991104.1	21457749	21457911	Bsx	91.429
LR991094.1	16152947	16153124	NK2.2	98.305
LR991094.1	19844443	19844602	Hlx	88.000
LR991091.1	10209071	10209179	Ro	73.077
>GCA_905163555_ilNotUddm1
LR991072.1	9126068	9126248	Tlx	98.246
LR991072.1	10717454	10717658	Msx	100.000
LR991072.1	10906927	10907065	Msx	94.118
LR991072.1	11134994	11135171	NK4	77.586
LR991072.1	11176116	11176296	NK3	90.000
LR991072.1	11536524	11536701	Lbx	98.333
LR991072.1	12755268	12755433	NK1	100.000
LR991072.1	15004137	15004314	Hmx	100.000
LR991072.1	18905433	18905577	Emx	100.000
LR991053.1	30209580	30209721	NK6	100.000
LR991053.1	30375425	30375578	NK7	86.667
LR991053.1	30482750	30482885	Hhex	68.889
LR991053.1	30484787	30484883	Bari	60.000
LR991070.1	19302979	19303072	Msxlx	80.000
LR991070.1	23249751	23249901	NK2.1	50.000
LR991076.1	13816473	13816566	Noto	78.261
LR991076.1	13816972	13817110	Noto	78.261
LR991052.1	492055	492229	Bari	98.113
LR991052.1	12483961	12484117	Barhl	98.113
LR991052.1	40347083	40347146	Bari	54.545
LR991059.1	14161864	14162041	Abox	93.333
LR991068.1	14362931	14363075	Hlx	97.778
LR991068.1	17149089	17149266	NK2.2	98.305
LR991079.1	6772434	6772581	Bsx	88.889
LR991079.1	7530832	7531009	Dbx	94.444
LR991079.1	7551369	7551474	Dbx	74.194
LR991079.1	7551544	7551682	Dbx	74.194
LR991079.1	7551724	7551871	Dbx	74.194
LR991077.1	3232794	3232932	Nedx	67.391
LR991077.1	7092707	7092887	En	94.118
LR991077.1	7160382	7160544	En	94.118
LR991077.1	13625232	13625418	Dlx	100.000
LR991077.1	13715666	13715843	Dlx	86.364
LR991077.1	13715865	13716000	Dlx	86.364
LR991054.1	8533524	8533608	Ro	73.077
>GCA_905187575_ilCelArgi3
LR994584.1	1286765	1286930	Bari	98.113
LR994584.1	6453642	6453804	Barhl	98.113
LR994598.1	1911295	1911346	Emx	100.000
LR994598.1	5879876	5880062	Hmx	100.000
LR994598.1	7137772	7137952	Tlx	96.491
LR994598.1	8648658	8648835	Lbx	98.276
LR994598.1	8840824	8841004	NK3	91.379
LR994598.1	8870105	8870282	NK4	75.862
LR994598.1	9020028	9020130	Msx	88.889
LR994598.1	9180755	9180890	Msx	66.667
LR994598.1	15696752	15696887	NK1	97.826
LR994581.1	12545344	12545521	Abox	93.220
LR994581.1	24014273	24014396	Bsx	91.892
LR994581.1	24232129	24232291	Dbx	84.615
LR994578.1	2363215	2363356	Noto	100.000
LR994578.1	2364694	2364829	Noto	80.000
LR994578.1	2364934	2365042	Noto	80.000
LR994578.1	2365310	2365472	Noto	80.000
LR994578.1	11977599	11977686	Ro	73.077
LR994579.1	2448450	2448594	Nedx	100.000
LR994579.1	4683887	4684019	Dlx	100.000
LR994579.1	6135422	6135593	En	80.000
LR994579.1	6175719	6175899	En	94.118
LR994580.1	16756950	16757106	Msxlx	93.750
LR994580.1	16760564	16760720	Msxlx	93.750
LR994580.1	23616061	23616193	NK2.1	87.179
LR994596.1	16141845	16142037	Hhex	89.474
LR994596.1	16282120	16282198	NK7	94.118
LR994596.1	16387084	16387261	NK6	95.918
LR994592.1	7157264	7157381	Hlx	80.952
LR994592.1	9283982	9284159	NK2.2	98.305
>GCA_905187585_ilCyaSemi1
LR994568.1	1533301	1533442	Emx	97.826
LR994568.1	2666417	2666603	Hmx	100.000
LR994568.1	3761787	3761967	Tlx	96.491
LR994568.1	5215792	5215969	Lbx	98.305
LR994568.1	5398987	5399173	NK3	91.525
LR994568.1	5428641	5428818	NK4	74.138
LR994568.1	5570213	5570363	Msx	88.889
LR994568.1	5691759	5691897	Msx	75.000
LR994568.1	10951427	10951604	NK1	100.000
LR994568.1	10951610	10951718	NK1	100.000
LR994568.1	10951744	10951876	NK1	100.000
LR994568.1	10951902	10952034	NK1	100.000
LR994568.1	10952072	10952207	NK1	100.000
LR994568.1	10952229	10952406	NK1	100.000
LR994566.1	14240586	14240727	Hhex	62.500
LR994566.1	14294124	14294310	NK7	86.667
LR994566.1	14413207	14413372	NK6	97.917
LR994548.1	18404068	18404218	En	93.023
LR994548.1	18439537	18439717	En	93.750
LR994548.1	19924230	19924350	Dlx	72.000
LR994548.1	21823257	21823302	Nedx	72.727
LR994554.1	13830736	13830907	Barhl	98.113
LR994554.1	18498100	18498265	Bari	98.113
LR994550.1	995022	995130	NK2.1	100.000
LR994550.1	7612826	7612874	Msxlx	93.750
LR994551.1	10650794	10650971	Abox	93.220
LR994551.1	22274865	22274994	Bari	88.235
LR994551.1	22275083	22275194	Bari	88.235
LR994551.1	22275280	22275433	Bari	88.235
LR994551.1	22276458	22276500	Bsx	100.000
LR994551.1	22558777	22558918	Dbx	95.556
LR994563.1	5897251	5897329	Hlx	100.000
LR994563.1	7825624	7825801	NK2.2	98.305
LR994549.1	1983338	1983452	Noto	100.000
LR994549.1	1983508	1983637	Noto	100.000
LR994549.1	1984914	1985025	Noto	100.000
LR994549.1	1986276	1986402	Noto	95.556
LR994549.1	12345765	12345849	Ro	70.370
>GCA_905220365_ilVanCard2
LR999933.1	6448725	6448902	Abox	93.220
LR999945.1	811955	812069	NK2.1	94.444
LR999945.1	7210106	7210169	Msxlx	93.750
LR999946.1	12109709	12109847	Hhex	60.000
LR999946.1	12166508	12166685	NK7	82.979
LR999946.1	12278683	12278725	NK6	93.333
LR999948.1	5543666	5543846	Tlx	96.491
LR999948.1	6546626	6546764	Msx	97.826
LR999948.1	6667565	6667658	Msx	69.565
LR999948.1	6798586	6798763	NK4	75.862
LR999948.1	6829236	6829416	NK3	91.667
LR999948.1	6990338	6990515	Lbx	98.333
LR999948.1	7600603	7600747	NK1	94.444
LR999948.1	8978300	8978477	Hmx	100.000
LR999948.1	9472221	9472359	Emx	97.826
LR999952.1	2138200	2138371	En	94.118
LR999952.1	2181631	2181811	En	94.118
LR999952.1	3838332	3838503	Dlx	97.826
LR999952.1	5525274	5525337	Nedx	100.000
LR999954.1	866502	866565	Bsx	93.750
LR999954.1	7190870	7191011	Dbx	95.556
LR999926.1	800772	800943	Bari	98.113
LR999926.1	4846527	4846692	Barhl	98.113
LR999939.1	6937853	6938030	NK2.2	98.305
LR999939.1	8522739	8522892	Hlx	90.698
LR999938.1	10639924	10640038	Ro	82.609
LR999953.1	2340308	2340503	Noto	84.906
>GCA_905220415_ilColCroc2
HG991965.1	9168675	9168852	Abox	93.333
HG991978.1	9225139	9225280	Hhex	88.235
HG991978.1	9264320	9264461	NK7	83.333
HG991978.1	9328478	9328568	NK6	93.333
HG991982.1	4352426	4352606	Tlx	96.491
HG991982.1	3654429	3654603	Msx	76.000
HG991982.1	3540431	3540518	Msx	88.889
HG991982.1	3436512	3436689	NK4	79.310
HG991982.1	3414930	3415110	NK3	91.525
HG991982.1	3293666	3293843	Lbx	98.305
HG991982.1	2777454	2777610	NK1	45.283
HG991982.1	1647342	1647528	Hmx	100.000
HG991982.1	1193713	1193872	Emx	100.000
HG991986.1	1782797	1782950	Nedx	68.182
HG991986.1	2880978	2881047	Dlx	100.000
HG991986.1	4413572	4413740	En	80.769
HG991986.1	4443397	4443565	En	93.023
HG991960.1	804790	804955	Bari	98.113
HG991960.1	4435358	4435526	Barhl	98.113
HG991987.1	1505417	1505579	Dbx	86.275
HG991987.1	3863390	3863558	Bsx	100.000
HG991972.1	5308475	5308652	NK2.2	98.305
HG991972.1	6560764	6560833	Hlx	94.444
HG991968.1	3581071	3581209	Ro	73.077
HG991976.1	837019	837154	NK2.1	97.222
HG991976.1	5917326	5917392	Msxlx	93.750
HG991981.1	866305	866443	Noto	100.000
>GCA_905220435_ilAmpTrag2
HG992014.1	11316906	11317086	Tlx	98.246
HG992014.1	9664072	9664204	Msx	100.000
HG992014.1	9463742	9463889	Msx	94.118
HG992014.1	9233709	9233886	NK4	75.862
HG992014.1	9207310	9207490	NK3	91.667
HG992014.1	8924584	8924761	Lbx	98.305
HG992014.1	7508592	7508736	NK1	100.000
HG992014.1	4514077	4514263	Hmx	98.333
HG992014.1	3531605	3531704	Emx	100.000
HG991993.1	21522456	21522627	Barhl	98.113
HG991993.1	29425935	29426100	Bari	96.226
HG992018.1	5580618	5580750	Nedx	70.455
HG992018.1	8513985	8514159	Dlx	97.826
HG992018.1	12418188	12418356	En	90.698
HG992018.1	12489758	12489947	En	93.750
HG992019.1	4161480	4161648	Bsx	100.000
HG992019.1	11684419	11684545	Dbx	94.444
HG992002.1	11491404	11491593	Hlx	91.667
HG992002.1	14007937	14008114	NK2.2	98.305
HG991999.1	16623026	16623203	Abox	94.915
HG992020.1	6277345	6277513	Noto	93.478
HG992013.1	555465	555507	NK6	93.333
HG992013.1	633875	633923	NK7	94.118
HG992001.1	9797090	9797216	Ro	90.000
HG992007.1	1744762	1744909	NK2.1	94.444
HG992007.1	15344891	15344957	Msxlx	83.333
HG991998.1	13464852	13464996	Hhex	85.714
HG991991.1	31465201	31465291	Ro	48.276
>GCA_905220455_ilDeiPorc1
LR999989.1	760894	761011	NK2.1	82.500
LR999989.1	7441505	7441628	Msxlx	93.750
LR999978.1	5093252	5093432	Tlx	98.246
LR999978.1	4386312	4386456	Msx	100.000
LR999978.1	4280561	4280615	Msx	88.889
LR999978.1	4156831	4157008	NK4	77.586
LR999978.1	4132412	4132598	NK3	91.667
LR999978.1	3951766	3951943	Lbx	98.305
LR999978.1	3274410	3274554	NK1	45.455
LR999978.1	1983146	1983323	Hmx	100.000
LR999978.1	1477652	1477769	Emx	100.000
LR999978.1	11521410	11521473	Nedx	100.000
LR999978.1	12686535	12686676	Dlx	80.952
LR999978.1	14397774	14397942	En	62.963
LR999978.1	14430876	14431038	En	94.118
LR999992.1	393719	393761	NK6	93.333
LR999992.1	481122	481284	NK7	81.633
LR999992.1	553338	553473	Hhex	88.235
LR999984.1	7034743	7034920	NK2.2	98.305
LR999984.1	8677295	8677439	Hlx	97.778
LR999979.1	8176282	8176459	Abox	93.333
LR999971.1	18674838	18675003	Noto	93.478
LR999973.1	1023841	1024015	Bari	96.226
LR999973.1	5464599	5464755	Barhl	98.113
LR999997.1	3590473	3590602	Bsx	91.429
LR999997.1	4941091	4941253	Dbx	95.556
LR999982.1	10576718	10576823	Ro	77.419
>GCA_905220475_ilEnnFusc2
HG992026.1	1098551	1098707	Bari	98.113
HG992026.1	5837155	5837329	Barhl	98.113
HG992050.1	1764227	1764395	En	78.261
HG992050.1	1811745	1811916	En	93.750
HG992050.1	4060604	4060814	Dlx	84.483
HG992050.1	5679422	5679470	Nedx	100.000
HG992043.1	486716	486836	NK6	59.259
HG992043.1	611970	612108	NK7	84.783
HG992043.1	697580	697718	Hhex	67.391
HG992046.1	6377008	6377197	Tlx	98.246
HG992046.1	5496756	5496900	Msx	82.609
HG992046.1	5349872	5349983	Msx	94.118
HG992046.1	5172072	5172249	NK4	76.271
HG992046.1	5137646	5137832	NK3	91.525
HG992046.1	4902228	4902405	Lbx	98.305
HG992046.1	4070488	4070650	NK1	95.918
HG992046.1	2554713	2554890	Hmx	100.000
HG992046.1	1931609	1931753	Emx	94.444
HG992031.1	7712940	7713117	Abox	93.333
HG992042.1	912689	912809	NK2.1	92.105
HG992042.1	8080198	8080264	Msxlx	93.750
HG992051.1	3082577	3082673	Noto	75.000
HG992052.1	1565087	1565231	Dbx	93.478
HG992052.1	6027084	6027273	Bsx	91.892
HG992036.1	7499550	7499727	NK2.2	98.305
HG992036.1	9440740	9440884	Hlx	97.778
HG992032.1	4979334	4979415	Ro	73.077
>GCA_905220505_ilLaoPopu1
HG992157.1	1762348	1762537	En	94.118
HG992157.1	1805810	1805948	En	94.118
HG992157.1	4048465	4048597	Dlx	97.826
HG992157.1	5653181	5653229	Nedx	100.000
HG992157.1	14195812	14196001	Tlx	98.246
HG992157.1	15237335	15237419	Msx	100.000
HG992157.1	15376497	15376635	Msx	51.111
HG992157.1	15559247	15559424	NK4	77.586
HG992157.1	15589872	15590058	NK3	91.667
HG992157.1	15827166	15827343	Lbx	98.333
HG992157.1	16828345	16828495	NK1	94.444
HG992157.1	18627985	18628162	Hmx	100.000
HG992157.1	19339323	19339398	Emx	100.000
HG992154.1	11449834	11450011	Abox	93.333
HG992150.1	16092893	16093058	Barhl	98.113
HG992150.1	21955332	21955497	Bari	96.226
HG992166.1	7947802	7947847	Msxlx	93.333
HG992166.1	17286628	17286760	NK2.1	100.000
HG992146.1	2863016	2863208	Noto	75.862
HG992169.1	15733523	15733703	Hhex	77.273
HG992169.1	15814954	15815140	NK7	86.667
HG992169.1	15949753	15949795	NK6	93.333
HG992147.1	20812568	20812736	Dbx	86.538
HG992147.1	24384232	24384391	Bsx	100.000
HG992161.1	9647918	9648095	NK2.2	98.305
HG992161.1	11843004	11843148	Hlx	94.118
HG992159.1	14495850	14495931	Ro	77.419
>GCA_905220515_ilLysCori1
HG992056.1	1929500	1929641	Emx	97.826
HG992056.1	4232324	4232510	Hmx	100.000
HG992056.1	5706277	5706457	Tlx	96.491
HG992056.1	7324738	7324915	Lbx	98.305
HG992056.1	7564213	7564393	NK3	91.525
HG992056.1	7596053	7596230	NK4	75.862
HG992056.1	7737864	7737915	Msx	88.889
HG992056.1	7892349	7892484	Msx	100.000
HG992144.1	2420080	2420233	Hhex	100.000
HG992144.1	2490489	2490627	NK7	86.667
HG992144.1	2577490	2577586	NK6	83.333
HG992064.1	953907	954057	En	94.118
HG992064.1	997399	997585	En	94.118
HG992064.1	2583654	2583825	Dlx	90.196
HG992064.1	4986972	4987017	Nedx	100.000
HG992065.1	5546073	5546238	Bari	97.917
HG992107.1	4338310	4338424	NK2.1	100.000
HG992077.1	144421	144562	Dbx	95.556
HG992077.1	479398	479533	Bsx	100.000
HG992094.1	515805	515979	Barhl	98.113
HG992089.1	523106	523253	NK1	100.000
HG992140.1	1103100	1103277	Abox	93.333
HG992105.1	2050115	2050280	Hlx	100.000
HG992132.1	3947305	3947482	NK2.2	98.305
HG992114.1	2429645	2429810	Noto	73.077
HG992059.1	3018235	3018319	Ro	73.077
HG992110.1	1324109	1324157	Msxlx	93.750
>GCA_905220545_ilMelAtha1
HG992199.1	8261217	8261397	Tlx	96.491
HG992199.1	7144857	7145013	Msx	100.000
HG992199.1	6989270	6989372	Msx	94.118
HG992199.1	6832790	6832967	NK4	77.586
HG992199.1	6784552	6784732	NK3	91.379
HG992199.1	6546137	6546314	Lbx	98.276
HG992199.1	5590441	5590603	NK1	100.000
HG992199.1	3484446	3484623	Hmx	100.000
HG992199.1	2529521	2529686	Emx	94.444
HG992200.1	4420816	4420990	Noto	94.444
HG992191.1	9394878	9395055	NK2.2	98.305
HG992191.1	11648038	11648188	Hlx	97.500
HG992186.1	8765857	8766034	Abox	93.220
HG992206.1	1960829	1960997	Dbx	93.617
HG992206.1	10098877	10099024	Bsx	88.571
HG992177.1	1647430	1647595	Bari	98.113
HG992197.1	603760	603898	NK6	100.000
HG992197.1	703235	703295	NK7	94.118
HG992197.1	853178	853322	Hhex	87.500
HG992205.1	2671966	2672122	En	90.909
HG992205.1	2724754	2724895	En	93.750
HG992205.1	4771624	4771675	Dlx	94.444
HG992205.1	6690765	6690915	Nedx	68.182
HG992185.1	14881026	14881116	Ro	77.419
HG992195.1	1347405	1347519	NK2.1	97.143
HG992195.1	10490000	10490045	Msxlx	93.750
>GCA_905220565_ilMelCinx1
HG992232.1	7001878	7002058	Tlx	96.491
HG992232.1	5956759	5956915	Msx	100.000
HG992232.1	5811306	5811504	Msx	94.118
HG992232.1	5663751	5663928	NK4	77.586
HG992232.1	5627253	5627433	NK3	91.525
HG992232.1	5428898	5429075	Lbx	98.305
HG992232.1	4599277	4599409	NK1	100.000
HG992232.1	2998931	2999108	Hmx	100.000
HG992232.1	2068246	2068360	Emx	94.444
HG992211.1	14873902	14874058	Barhl	98.113
HG992211.1	19421482	19421653	Bari	98.113
HG992238.1	3263304	3263352	Nedx	100.000
HG992238.1	5078941	5079076	Dlx	100.000
HG992238.1	6781698	6781860	En	94.118
HG992238.1	6823639	6823795	En	94.118
HG992239.1	1417796	1417964	Dbx	95.556
HG992239.1	8104167	8104314	Bsx	86.111
HG992225.1	8021379	8021556	NK2.2	98.305
HG992225.1	10012694	10012802	Hlx	100.000
HG992216.1	10950603	10950783	Abox	93.333
HG992236.1	2907860	2907938	Noto	100.000
HG992230.1	13704630	13704711	Hhex	100.000
HG992230.1	13772787	13772925	NK7	82.979
HG992230.1	13887520	13887583	NK6	83.333
HG992220.1	5255584	5255743	Ro	90.000
HG992227.1	1247886	1248015	NK2.1	97.143
HG992227.1	9274447	9274516	Msxlx	93.750
>GCA_905220585_ilNymPoly1
HG992246.1	1175831	1176002	Bari	98.113
HG992246.1	4894765	4894921	Barhl	98.113
HG992264.1	4860698	4860878	Tlx	96.491
HG992264.1	5666747	5666795	Msx	100.000
HG992264.1	5789527	5789668	Msx	94.118
HG992264.1	5916480	5916657	NK4	75.862
HG992264.1	5944788	5944968	NK3	91.667
HG992264.1	6090225	6090402	Lbx	98.333
HG992264.1	6706242	6706374	NK1	94.444
HG992264.1	7963782	7963959	Hmx	100.000
HG992264.1	8451638	8451689	Emx	100.000
HG992242.1	9889626	9889803	Abox	93.333
HG992269.1	2578644	2578794	Nedx	78.261
HG992269.1	4105395	4105527	Dlx	100.000
HG992269.1	5521830	5522001	En	94.118
HG992269.1	5564027	5564198	En	94.118
HG992261.1	504066	504237	NK6	53.125
HG992261.1	544367	544439	NK7	70.833
HG992261.1	657855	657900	Hhex	93.333
HG992259.1	5173323	5173368	Msxlx	93.750
HG992259.1	11435651	11435720	NK2.1	85.714
HG992268.1	5383493	5383661	Noto	78.947
HG992270.1	929848	930016	Bsx	100.000
HG992270.1	6608675	6608834	Dbx	93.478
HG992256.1	5139565	5139709	Hlx	66.667
HG992256.1	6672185	6672362	NK2.2	98.305
HG992252.1	10071343	10071445	Ro	77.419
>GCA_905220595_ilSpiLubr1
HG992296.1	7047207	7047387	Tlx	98.246
HG992296.1	8133568	8133664	Msx	100.000
HG992296.1	8307747	8307909	Msx	88.889
HG992296.1	8511118	8511295	NK4	75.862
HG992296.1	8552429	8552615	NK3	91.667
HG992296.1	8760184	8760361	Lbx	98.333
HG992296.1	9773586	9773637	NK1	100.000
HG992296.1	11980364	11980550	Hmx	98.333
HG992296.1	13080528	13080621	Emx	80.000
HG992275.1	17019373	17019538	Barhl	98.113
HG992275.1	23314877	23315060	Bari	95.745
HG992274.1	28904373	28904511	En	94.118
HG992274.1	28948264	28948405	En	88.235
HG992274.1	30988996	30989146	Dlx	97.826
HG992274.1	32035339	32035420	Nedx	100.000
HG992302.1	2373755	2373899	Dbx	93.478
HG992302.1	4397270	4397420	Bsx	81.481
HG992289.1	8381902	8381965	Hlx	80.952
HG992289.1	10769936	10770113	NK2.2	98.305
HG992282.1	4457516	4457693	Abox	93.333
HG992301.1	8796041	8796182	Noto	66.667
HG992295.1	15831450	15831636	Hhex	73.077
HG992295.1	15913219	15913363	NK7	81.633
HG992295.1	16061639	16061717	NK6	93.333
HG992285.1	14431058	14431142	Ro	75.000
HG992292.1	1296549	1296675	NK2.1	83.333
HG992292.1	10696950	10697043	Msxlx	93.750
>GCA_905220615_ilTinTrin1
HG992327.1	5274940	5275120	Tlx	98.214
HG992327.1	4330731	4330860	Msx	76.000
HG992327.1	4205496	4205637	Msx	86.667
HG992327.1	4060560	4060713	NK4	87.500
HG992327.1	3997620	3997800	NK3	91.667
HG992327.1	3891308	3891485	Lbx	98.333
HG992327.1	3074776	3074920	NK1	100.000
HG992327.1	1880369	1880546	Hmx	100.000
HG992327.1	1170504	1170654	Emx	93.878
HG992324.1	10821629	10821779	Hhex	60.000
HG992324.1	10907860	10907941	NK7	94.118
HG992324.1	10988545	10988587	NK6	93.333
HG992333.1	1653927	1654134	Nedx	56.757
HG992333.1	3535263	3535395	Dlx	100.000
HG992333.1	5088038	5088242	En	94.118
HG992333.1	5117741	5117894	En	94.118
HG992323.1	510717	510786	NK2.1	73.913
HG992323.1	7204757	7204802	Msxlx	93.750
HG992319.1	5229331	5229439	Hlx	94.444
HG992319.1	6995437	6995614	NK2.2	96.552
HG992312.1	10433624	10433789	Barhl	98.113
HG992312.1	14416699	14416879	Bari	98.113
HG992305.1	91412	91574	Bsx	89.130
HG992305.1	2053436	2053577	Dbx	95.556
HG992313.1	8671648	8671825	Abox	94.915
HG992334.1	3325624	3325672	Noto	100.000
HG992315.1	4669161	4669302	Ro	88.889
>GCA_905231865_ilBolSele5
HG993140.1	5785664	5785841	Abox	95.000
HG993150.1	832261	832393	NK2.1	82.927
HG993150.1	5151340	5151385	Msxlx	93.750
HG993152.1	501799	501874	NK6	80.000
HG993152.1	593414	593609	NK7	81.250
HG993152.1	635920	636055	Hhex	73.913
HG993155.1	4656266	4656446	Tlx	96.429
HG993155.1	5524665	5524713	Msx	100.000
HG993155.1	5641135	5641267	Msx	86.667
HG993155.1	5760425	5760602	NK4	75.862
HG993155.1	5780972	5781152	NK3	91.667
HG993155.1	5913456	5913633	Lbx	98.333
HG993155.1	6485219	6485345	NK1	100.000
HG993155.1	7839137	7839323	Hmx	100.000
HG993155.1	8336397	8336514	Emx	55.000
HG993158.1	841579	841732	En	94.118
HG993158.1	896276	896450	En	94.118
HG993158.1	7061495	7061651	Nedx	100.000
HG993158.1	7376932	7377064	Dlx	97.826
HG993133.1	11258542	11258698	Barhl	98.113
HG993133.1	15028640	15028805	Bari	98.113
HG993161.1	1430818	1430971	Dbx	93.478
HG993161.1	5832536	5832677	Bsx	93.750
HG993146.1	5205557	5205704	Hlx	100.000
HG993146.1	6663770	6663947	NK2.2	98.305
HG993142.1	9561047	9561266	Ro	80.769
HG993159.1	3164099	3164237	Noto	95.556
>GCA_905231885_ilPieNapi4
HG993166.1	2617062	2617218	Bari	98.113
HG993166.1	3558813	3558948	NK1	94.444
HG993166.1	4423526	4423703	Hmx	100.000
HG993166.1	4760860	4760920	Emx	94.444
HG993166.1	5840174	5840351	Lbx	98.276
HG993166.1	6158854	6158902	Msx	100.000
HG993166.1	6256945	6257086	Msx	60.606
HG993166.1	6352729	6352906	NK4	75.862
HG993166.1	6373207	6373387	NK3	91.667
HG993166.1	7954375	7954552	Abox	93.333
HG993176.1	537157	537283	NK2.1	97.059
HG993176.1	7219504	7219684	Tlx	96.491
HG993177.1	1036664	1036805	Dbx	89.583
HG993177.1	3635872	3636028	Bsx	100.000
HG993177.1	11309302	11309347	Dlx	100.000
HG993173.1	7153186	7153351	Barhl	98.113
HG993179.1	7747544	7747592	Nedx	100.000
HG993172.1	4035379	4035565	NK6	83.051
HG993172.1	4144210	4144354	NK7	83.673
HG993172.1	4179391	4179535	Barhl	59.259
HG993172.1	8166783	8166885	Hlx	100.000
HG993172.1	9556347	9556524	NK2.2	98.305
HG993175.1	10108968	10109094	Noto	100.000
HG993165.1	1598352	1598502	En	55.556
HG993165.1	1626003	1626180	En	88.235
HG993170.1	3111288	3111393	Ro	73.077
HG993162.1	13683651	13683699	Msxlx	88.235
>GCA_905332915_ilHecDyso1
HG995310.1	8868873	8869053	Tlx	98.246
HG995310.1	7631306	7631354	Msx	100.000
HG995310.1	7630445	7630586	Msx	100.000
HG995310.1	7273779	7273956	NK4	75.862
HG995310.1	7251841	7252027	NK3	91.525
HG995310.1	7011245	7011422	Lbx	98.305
HG995310.1	5976265	5976403	NK1	57.143
HG995310.1	3797710	3797896	Hmx	98.333
HG995310.1	3000518	3000686	Emx	100.000
HG995289.1	13417853	13418030	Abox	96.610
HG995288.1	16011094	16011295	Barhl	96.296
HG995288.1	22673329	22673485	Bari	95.833
HG995316.1	7898187	7898364	Noto	89.474
HG995309.1	17551828	17551966	Hhex	67.391
HG995309.1	17708923	17708986	NK7	94.118
HG995309.1	17832068	17832209	NK6	100.000
HG995314.1	4389052	4389244	Nedx	100.000
HG995314.1	6448976	6449108	Dlx	100.000
HG995314.1	9463330	9463510	En	90.909
HG995314.1	9518812	9519004	En	93.023
HG995305.1	8664007	8664091	Msxlx	83.333
HG995305.1	18410375	18410495	NK2.1	88.095
HG995315.1	2475514	2475685	Dbx	89.362
HG995315.1	8448591	8448753	Bsx	91.176
HG995301.1	8909991	8910141	Hlx	93.617
HG995301.1	10942515	10942692	NK2.2	98.305
HG995298.1	14570659	14570812	Ro	62.500
>GCA_905332985_ilMimTili1
HG995257.1	6824220	6824265	Msxlx	93.750
HG995257.1	14623511	14623625	NK2.1	100.000
HG995260.1	470209	470353	NK6	97.959
HG995260.1	598488	598635	NK7	94.118
HG995260.1	731507	731678	Bari	42.105
HG995246.1	1576921	1577104	En	94.118
HG995246.1	1619005	1619179	En	94.118
HG995246.1	3621056	3621200	Dlx	97.826
HG995246.1	5088566	5088887	Nedx	70.455
HG995246.1	6113834	6113891	NK2.1	55.000
HG995246.1	12112912	12113092	Tlx	98.246
HG995246.1	12959787	12959958	Msx	100.000
HG995246.1	13086399	13086528	Msx	52.174
HG995246.1	13239707	13239884	NK4	77.586
HG995246.1	13266234	13266420	NK3	91.667
HG995246.1	13455452	13455629	Lbx	98.333
HG995246.1	14294336	14294519	NK1	94.444
HG995246.1	15875481	15875658	Hmx	100.000
HG995246.1	16544334	16544508	Emx	100.000
HG995253.1	6765327	6765471	Hlx	94.118
HG995253.1	8759674	8759851	NK2.2	98.305
HG995250.1	12384194	12384305	Ro	65.854
HG995245.1	9894224	9894401	Abox	93.333
HG995242.1	1467678	1467843	Bari	96.226
HG995242.1	6548367	6548523	Barhl	98.113
HG995238.1	2818494	2818707	Noto	68.182
HG995265.1	1739329	1739497	Dbx	83.333
HG995265.1	5032337	5032454	Bsx	91.429
HG995248.1	17445687	17445789	Bari	31.429
>GCA_905333005_ilLycPhla1
HG995185.1	5622968	5623154	Tlx	96.491
HG995185.1	4722056	4722215	Msx	100.000
HG995185.1	4605322	4605409	Msx	94.118
HG995185.1	4460281	4460458	NK4	75.862
HG995185.1	4429915	4430095	NK3	91.667
HG995185.1	4241743	4241920	Lbx	98.305
HG995185.1	3581326	3581488	NK7	79.167
HG995185.1	2130028	2130214	Hmx	100.000
HG995185.1	1607465	1607606	Emx	97.826
HG995179.1	5813847	5814012	Hlx	97.778
HG995179.1	7930431	7930608	NK2.2	98.305
HG995164.1	4282866	4283007	Barhl	31.250
HG995164.1	11430772	11430856	Ro	80.769
HG995164.1	20900962	20901106	Noto	100.000
HG995167.1	10599693	10599870	Abox	94.915
HG995167.1	18410162	18410309	Bsx	87.500
HG995167.1	21034393	21034546	Dbx	87.234
HG995170.1	1198402	1198567	Bari	98.113
HG995170.1	5733453	5733624	Barhl	98.113
HG995184.1	12702495	12702669	Hhex	100.000
HG995184.1	12761991	12762189	NK7	86.667
HG995184.1	12855067	12855112	NK6	93.333
HG995166.1	1477490	1477646	Nedx	100.000
HG995166.1	3246522	3246705	Dlx	100.000
HG995166.1	4687818	4687995	En	85.000
HG995166.1	4722651	4722807	En	94.118
HG995165.1	1603165	1603294	NK2.1	97.143
HG995165.1	7088697	7088745	Msxlx	92.308
>GCA_905333045_ilLysBell1
HG995324.1	1781610	1781793	Emx	100.000
HG995324.1	3832007	3832193	Hmx	100.000
HG995324.1	5246835	5247015	Tlx	96.491
HG995324.1	6814678	6814855	Lbx	98.305
HG995324.1	7035948	7036131	NK3	91.525
HG995324.1	7067476	7067653	NK4	75.862
HG995324.1	7213467	7213518	Msx	88.889
HG995324.1	7352253	7352388	Msx	100.000
HG995324.1	13633124	13633208	NK1	100.0000
HG995362.1	7698112	7698265	Hhex	100.000
HG995362.1	7758469	7758607	NK7	86.667
HG995362.1	7846529	7846625	NK6	83.333
HG995326.1	2150914	2151076	Nedx	100.000
HG995326.1	4524990	4525161	Dlx	100.000
HG995326.1	6094050	6094221	En	94.118
HG995326.1	6136759	6136912	En	94.118
HG995321.1	7347039	7347087	Msxlx	93.750
HG995321.1	15127267	15127378	NK2.1	100.000
HG995333.1	5208567	5208741	Barhl	98.113
HG995333.1	10775460	10775625	Bari	98.113
HG995339.1	10657530	10657572	Bsx	91.892
HG995339.1	10925005	10925146	Dbx	95.556
HG995323.1	12404721	12404898	Abox	94.828
HG995355.1	7398858	7398951	Hlx	100.000
HG995354.1	8887224	8887401	NK2.2	98.305
HG995342.1	8514891	8515041	Noto	51.724
HG995342.1	8515043	8515229	Noto	51.724
HG995342.1	8515289	8515406	Noto	51.724
HG995342.1	8515538	8515700	Noto	51.724
HG995322.1	3036073	3036157	Ro	90.000
>GCA_905333055_ilManJurt1
HG995231.1	7844906	7844957	Emx	94.444
HG995231.1	7334878	7335055	Hmx	100.000
HG995231.1	5944214	5944361	NK1	94.444
HG995231.1	2112716	2112896	Tlx	96.491
HG995231.1	1361846	1361900	Msx	89.474
HG995231.1	1226375	1226546	Msx	88.889
HG995231.1	1066695	1066872	NK4	75.862
HG995231.1	1031592	1031664	NK3	91.667
HG995231.1	821551	821728	Lbx	98.305
HG995215.1	5837743	5837923	Abox	96.610
HG995211.1	15178429	15178594	Barhl	98.113
HG995211.1	15658254	15658428	Bari	98.113
HG995229.1	366770	366812	NK6	93.333
HG995229.1	468098	468233	NK7	86.667
HG995229.1	519221	519359	Hhex	71.111
HG995233.1	4553037	4553181	Noto	77.778
HG995233.1	4553185	4553353	Noto	77.778
HG995233.1	4553490	4553634	Noto	77.778
HG995233.1	4553638	4553806	Noto	77.778
HG995235.1	1409836	1409998	En	90.909
HG995235.1	1450900	1451068	En	88.235
HG995235.1	3305804	3305888	Dlx	100.000
HG995235.1	4613939	4614071	Nedx	100.000
HG995226.1	3191197	3191275	Msxlx	60.714
HG995226.1	12357454	12357595	NK2.1	82.927
HG995220.1	11398607	11398754	Bsx	100.000
HG995220.1	13786347	13786497	Dbx	95.000
HG995223.1	5412425	5412569	Hlx	94.444
HG995223.1	7415908	7416085	NK2.2	98.276
HG995217.1	10839697	10839850	Ro	75.000
>GCA_905333125_ilPheTrem1
HG995412.1	3887815	3887866	Hlx	94.444
HG995412.1	5299533	5299710	NK2.2	98.305
HG995426.1	1083986	1084154	Dbx	80.702
HG995426.1	3498827	3498869	Bsx	91.304
HG995419.1	3280787	3280967	Tlx	98.246
HG995419.1	3808665	3808806	Msx	100.000
HG995419.1	3909532	3909583	Msx	94.118
HG995419.1	4010845	4011022	NK4	75.862
HG995419.1	4027588	4027768	NK3	91.667
HG995419.1	4182337	4182514	Lbx	98.333
HG995419.1	4765273	4765423	NK1	94.444
HG995419.1	5770580	5770757	Hmx	98.333
HG995419.1	6171286	6171424	Emx	97.778
HG995416.1	8696478	8696616	Hhex	87.500
HG995416.1	8735809	8735986	NK7	86.667
HG995416.1	8807332	8807512	NK6	93.333
HG995399.1	8295633	8295798	Barhl	98.113
HG995399.1	11531680	11531842	Bari	95.833
HG995424.1	1939229	1939364	Nedx	71.111
HG995424.1	2956577	2956709	Dlx	100.000
HG995424.1	4396436	4396577	En	88.235
HG995424.1	4421391	4421562	En	85.000
HG995405.1	5928196	5928373	Abox	95.000
HG995425.1	2795824	2795971	Noto	94.444
HG995407.1	7408207	7408351	Ro	77.419
HG995415.1	3937642	3937768	Msxlx	93.750
HG995415.1	8739620	8739785	NK2.1	47.368
>GCA_905340225_ilAbrTrip1
HG996506.1	353662	353848	NK6	89.091
HG996506.1	423774	423822	NK7	94.118
HG996506.1	547476	547629	Hhex	100.000
HG996508.1	8413498	8413564	Emx	81.818
HG996508.1	7860278	7860464	Hmx	98.333
HG996508.1	6695085	6695265	Tlx	98.246
HG996508.1	5915292	5915457	Msx	100.000
HG996508.1	5817200	5817344	Msx	94.118
HG996508.1	5693696	5693873	NK4	75.862
HG996508.1	5678491	5678671	NK3	91.525
HG996508.1	5539118	5539295	Lbx	98.305
HG996508.1	4966402	4966549	NK1	81.818
HG996514.1	1746538	1746700	En	94.118
HG996514.1	1783813	1783939	En	94.118
HG996514.1	3573051	3573207	Dlx	100.000
HG996514.1	4716088	4716274	Nedx	100.000
HG996494.1	7959847	7960024	Abox	93.333
HG996515.1	1840111	1840270	Bsx	72.727
HG996515.1	4973754	4973931	Dbx	95.556
HG996500.1	6029447	6029624	NK2.2	98.305
HG996500.1	7500942	7501092	Hlx	93.617
HG996489.1	789662	789836	Bari	96.226
HG996489.1	4816744	4816918	Barhl	98.113
HG996513.1	4693754	4693880	Noto	53.191
HG996498.1	9594893	9595106	Ro	72.222
HG996505.1	917503	917629	NK2.1	94.595
HG996505.1	6769082	6769226	Msxlx	80.000
>GCA_020383195_ilNeoCorn1
JAHKQU010000005.1	1228316	1228493	Lbx	96.667
JAHKQU010000005.1	1337562	1337742	NK3	89.831
JAHKQU010000005.1	1369456	1369621	NK4	79.245
JAHKQU010000005.1	1530884	1531085	Msx	100.000
JAHKQU010000005.1	1661900	1662038	Msx	76.923
JAHKQU010000005.1	7062337	7062514	Hmx	100.000
JAHKQU010000005.1	10066527	10066704	Tlx	92.105
JAHKQU010000005.1	10473707	10473752	NK1	100.000
JAHKQU010000005.1	11209474	11209561	Emx	100.000
JAHKQU010000005.1	11232100	11232238	Emx	100.000
JAHKQU010000101.1	5290577	5290754	Abox	98.333
JAHKQU010000003.1	964795	964951	Barhl	98.113
JAHKQU010000003.1	1865302	1865452	Bari	91.837
JAHKQU010000027.1	328900	328960	En	94.118
JAHKQU010000027.1	374168	374321	En	92.857
JAHKQU010000027.1	1234522	1234651	Nedx	100.000
JAHKQU010000027.1	7024758	7024893	Dlx	100.000
JAHKQU010000028.1	4540475	4540616	NK6	97.917
JAHKQU010000028.1	4725595	4725763	NK7	80.435
JAHKQU010000028.1	4800060	4800132	Hhex	100.000
JAHKQU010000018.1	28513298	28513469	NK2.1	77.551
JAHKQU010000010.1	2824626	2824770	Bsx	93.478
JAHKQU010000010.1	5493676	5493730	Dbx	53.659
JAHKQU010000010.1	7463301	7463454	Msxlx	47.368
JAHKQU010000017.1	11732962	11733136	Ro	88.333
JAHKQU010000009.1	325673	325832	Hlx	100.000
JAHKQU010000009.1	1546098	1546224	Noto	100.000
JAHKQU010000009.1	5571089	5571266	NK2.2	98.214
>GCA_905220335_ilNocPron1
LR999899.1	10355815	10355992	Abox	94.915
LR999915.1	2183296	2183449	Emx	100.000
LR999915.1	2205205	2205346	Emx	100.000
LR999915.1	2831037	2831223	Hmx	98.333
LR999915.1	4579874	4580048	NK1	46.154
LR999915.1	5540196	5540373	Lbx	98.305
LR999915.1	5733635	5733815	NK3	91.525
LR999915.1	5758511	5758688	NK4	75.862
LR999915.1	5893810	5893909	Msx	94.118
LR999915.1	6048302	6048446	Msx	100.000
LR999915.1	7235301	7235481	Tlx	98.246
LR999919.1	2119843	2119891	En	94.118
LR999919.1	2162791	2162962	En	90.909
LR999919.1	4815897	4816044	Dlx	92.000
LR999919.1	6649504	6649636	Nedx	70.455
LR999911.1	7291716	7291779	Msxlx	88.235
LR999911.1	15203206	15203311	NK2.1	97.143
LR999894.1	1046355	1046520	Bari	96.226
LR999894.1	6348422	6348590	Barhl	98.113
LR999904.1	7390033	7390213	Hlx	90.196
LR999904.1	9056241	9056418	NK2.2	98.305
LR999921.1	2193161	2193317	Bsx	88.571
LR999921.1	7120223	7120274	Dbx	94.444
LR999922.1	2571847	2572072	Noto	87.755
LR999914.1	402910	403048	NK6	100.000
LR999914.1	541044	541209	NK7	86.667
LR999914.1	609722	609818	Hhex	60.526
LR999895.1	7495860	7496022	Ro	90.000
>GCA_905333075_ilAteCent1
HG995369.1	2659284	2659446	Bari	96.226
HG995369.1	10958847	10959012	Barhl	98.113
HG995389.1	14983991	14984171	Tlx	98.246
HG995389.1	17327086	17327197	Msx	100.000
HG995389.1	17548687	17548825	Msx	94.118
HG995389.1	17769232	17769409	NK4	75.862
HG995389.1	17798337	17798517	NK3	91.667
HG995389.1	18069527	18069704	Lbx	98.333
HG995389.1	19669357	19669501	NK1	100.000
HG995389.1	23095127	23095313	Hmx	98.333
HG995389.1	24158294	24158342	Emx	100.000
HG995372.1	15743784	15743961	Abox	95.000
HG995395.1	5957162	5957267	Nedx	100.000
HG995395.1	8986325	8986502	Dlx	100.000
HG995395.1	13429513	13429561	En	88.235
HG995395.1	13509884	13510055	En	90.909
HG995390.1	24352058	24352223	Hhex	68.889
HG995390.1	24450893	24451061	NK7	86.667
HG995390.1	24570570	24570612	NK6	93.333
HG995380.1	2186824	2186962	NK2.1	80.435
HG995380.1	19104053	19104137	Msxlx	83.333
HG995396.1	11138677	11138839	Noto	94.444
HG995394.1	3569358	3569505	Dbx	91.489
HG995394.1	12956836	12957007	Bsx	91.429
HG995381.1	12333489	12333540	Hlx	94.444
HG995381.1	14831390	14831567	NK2.2	98.305
HG995383.1	10534583	10534805	Ro	77.778
>GCA_905404095_ilGlaAlex1
FR990064.1	963882	964023	Emx	95.745
FR990064.1	4096092	4096278	Hmx	100.000
FR990064.1	5892316	5892496	Tlx	94.545
FR990064.1	7714484	7714661	Lbx	98.333
FR990064.1	7948707	7948887	NK3	91.379
FR990064.1	7994315	7994492	NK4	75.862
FR990064.1	8166011	8166182	Msx	88.889
FR990064.1	8316134	8316269	Msx	100.000
FR990064.1	16265777	16265882	NK1	61.111
FR990044.1	15384449	15384632	Ro	90.000
FR990044.1	30088367	30088517	Noto	76.923
FR990042.1	28106359	28106533	NK6	95.918
FR990042.1	28245309	28245507	NK7	86.667
FR990042.1	28320414	28320549	Hhex	73.333
FR990045.1	21161669	21161714	Msxlx	93.750
FR990045.1	30616734	30616875	NK2.1	87.179
FR990047.1	2740757	2740889	Nedx	72.727
FR990047.1	5767819	5768011	Dlx	100.000
FR990047.1	7611617	7611665	En	40.816
FR990047.1	7685976	7686159	En	69.231
FR990050.1	1512297	1512471	Bari	98.113
FR990050.1	7876753	7876924	Barhl	98.113
FR990048.1	14535551	14535731	Abox	94.915
FR990048.1	30349864	30349987	Bsx	100.000
FR990048.1	30615177	30615321	Dbx	93.478
FR990060.1	8347224	8347326	Hlx	53.846
FR990060.1	11257962	11258139	NK2.2	98.276
>GCA_905404115_ilPheGnom1
FR989913.1	8074957	8075014	Hhex	87.500
FR989913.1	8115055	8115232	NK7	86.667
FR989913.1	8184004	8184070	NK6	93.333
FR989916.1	2999766	2999946	Tlx	98.182
FR989916.1	3529635	3529707	Msx	100.000
FR989916.1	3618226	3618406	Msx	94.118
FR989916.1	3723821	3723998	NK4	75.862
FR989916.1	3750462	3750648	NK3	91.667
FR989916.1	3895259	3895436	Lbx	98.333
FR989916.1	4425886	4426084	NK1	89.474
FR989916.1	5406397	5406574	Hmx	98.333
FR989916.1	5785894	5785957	Emx	81.818
FR989921.1	1765483	1765546	Nedx	81.818
FR989921.1	2693064	2693196	Dlx	100.000
FR989921.1	3994298	3994346	En	88.235
FR989921.1	4026779	4026929	En	85.000
FR989902.1	4650898	4651075	Abox	95.000
FR989923.1	1298683	1298725	Bsx	100.000
FR989923.1	3472836	3472968	Dbx	95.556
FR989896.1	717284	717440	Bari	96.226
FR989896.1	3770380	3770578	Barhl	98.113
FR989909.1	3607771	3607912	Hlx	94.444
FR989909.1	4876612	4876789	NK2.2	98.276
FR989922.1	2442662	2442827	Noto	94.444
FR989904.1	3134588	3134690	Ro	90.000
FR989912.1	697982	698087	NK2.1	97.222
FR989912.1	5214194	5214296	Msxlx	93.750
>GCA_905404135_ilHesComm1
FR990012.1	30671280	30671355	Emx	94.444
FR990012.1	31393652	31393829	Hmx	100.000
FR990012.1	33103684	33103819	NK1	100.000
FR990012.1	34049710	34049887	Lbx	98.305
FR990012.1	34285534	34285714	NK3	91.667
FR990012.1	34334137	34334314	NK4	75.862
FR990012.1	34451018	34451123	Msx	94.118
FR990012.1	34630336	34630429	Msx	73.077
FR990012.1	35650895	35651084	Tlx	96.491
FR990017.1	15733597	15733774	Barhl	98.113
FR990017.1	20660614	20660800	Bari	98.113
FR990032.1	1612434	1612476	Bsx	100.000
FR990032.1	4868882	4869044	Dbx	95.556
FR990040.1	1756069	1756117	En	94.118
FR990040.1	1797607	1797745	En	84.091
FR990040.1	3141577	3141709	Nedx	70.455
FR990040.1	4583899	4584064	Dlx	100.000
FR990021.1	8675990	8676167	Abox	93.333
FR990029.1	8298040	8298217	NK2.2	98.305
FR990029.1	16386979	16387132	Hlx	81.818
FR990015.1	20300515	20300647	Noto	100.000
FR990013.1	7054097	7054247	Emx	100.000
FR990034.1	13970273	13970441	Hhex	93.750
FR990034.1	14081422	14081578	NK7	94.118
FR990034.1	14117721	14117763	NK6	93.333
FR990024.1	5254858	5254987	Ro	73.077
FR990035.1	5840719	5840845	Msxlx	93.750
>GCA_905404145_ilBisBetu1
FR989885.1	4294420	4294600	Tlx	98.214
FR989885.1	5073141	5073231	Msx	100.000
FR989885.1	5197409	5197469	Msx	94.118
FR989885.1	5323255	5323432	NK4	74.576
FR989885.1	5348349	5348535	NK3	91.667
FR989885.1	5552913	5553090	Lbx	98.333
FR989885.1	6262364	6262559	NK1	95.833
FR989885.1	7715612	7715798	Hmx	100.000
FR989885.1	8286633	8286687	Emx	85.714
FR989870.1	4527553	4527730	Abox	93.103
FR989865.1	11477324	11477480	Barhl	98.113
FR989865.1	15820523	15820694	Bari	98.113
FR989890.1	2647619	2647679	Noto	89.474
FR989889.1	244084	244252	Dlx	92.000
FR989889.1	2986608	2986686	En	66.667
FR989889.1	3026825	3027005	En	94.118
FR989889.1	3783837	3783894	Nedx	68.750
FR989879.1	860006	860123	NK2.1	87.500
FR989879.1	7639045	7639162	Msxlx	55.263
FR989891.1	1038583	1038688	Bsx	77.778
FR989891.1	5137044	5137188	Dbx	89.796
FR989874.1	5742126	5742270	Hlx	78.261
FR989874.1	7695510	7695687	NK2.2	98.214
FR989881.1	8944097	8944250	NK6	100.000
FR989881.1	9050400	9050514	NK7	94.118
FR989881.1	9207584	9207725	Hhex	93.333
FR989872.1	10937957	10938038	Ro	90.000
>GCA_905404155_ilPleArgu1
FR989931.1	67773	67908	Dbx	93.478
FR989931.1	355353	355488	Bsx	100.000
FR989931.1	10301708	10301885	Abox	93.333
FR989926.1	25257045	25257234	Hhex	100.000
FR989926.1	25312813	25312975	NK7	83.333
FR989926.1	25436202	25436367	NK6	100.000
FR989930.1	715674	715776	NK2.1	100.000
FR989930.1	6367011	6367059	Msxlx	93.750
FR989947.1	1418950	1419091	Emx	97.826
FR989947.1	2357749	2357935	Hmx	100.000
FR989947.1	3327253	3327433	Tlx	96.491
FR989947.1	4400439	4400616	Lbx	98.214
FR989947.1	4556841	4557021	NK3	91.071
FR989947.1	4580976	4581153	NK4	75.862
FR989947.1	4700508	4700580	Msx	88.889
FR989947.1	4842484	4842619	Msx	100.000
FR989947.1	9181450	9181621	NK1	100.000
FR989947.1	9181641	9181755	NK1	100.000
FR989929.1	15367551	15367599	En	94.118
FR989929.1	15404083	15404275	En	94.118
FR989929.1	16744758	16744932	Dlx	97.826
FR989929.1	18433316	18433361	Nedx	100.000
FR989934.1	11816772	11816943	Barhl	98.113
FR989934.1	15972829	15973006	Bari	98.113
FR989943.1	6681444	6681621	NK2.2	98.305
FR989943.1	8489734	8489920	Hlx	100.000
FR989928.1	1845371	1845467	Noto	81.250
FR989928.1	10635597	10635684	Ro	73.684
>GCA_905404175_ilAntCard3
FR989972.1	4115018	4115207	Tlx	96.429
FR989972.1	4914554	4914659	Msx	100.000
FR989972.1	5021158	5021338	Msx	50.000
FR989972.1	5145754	5145931	NK4	79.310
FR989972.1	5167486	5167666	NK3	91.667
FR989972.1	5340981	5341158	Lbx	98.333
FR989972.1	5924506	5924650	NK1	94.444
FR989972.1	7166582	7166759	Hmx	100.000
FR989972.1	7638776	7638839	Emx	81.818
FR989953.1	9339416	9339581	Barhl	98.113
FR989953.1	13615388	13615553	Bari	98.113
FR989979.1	2210743	2210791	En	94.118
FR989979.1	2255212	2255377	En	94.118
FR989979.1	5374319	5374484	Dlx	85.455
FR989979.1	6732420	6732519	Nedx	80.952
FR989950.1	13243239	13243407	Bsx	85.185
FR989950.1	15712348	15712501	Dbx	87.755
FR989964.1	4664006	4664066	Hlx	100.000
FR989964.1	6320556	6320733	NK2.2	98.305
FR989976.1	1662845	1662986	Noto	91.489
FR989962.1	6336631	6336808	Abox	93.333
FR989969.1	10173469	10173649	Hhex	64.103
FR989969.1	10258115	10258166	NK7	94.118
FR989969.1	10294645	10294690	NK6	87.500
FR989959.1	8787843	8787987	Ro	77.419
FR989968.1	899731	899863	NK2.1	85.366
FR989968.1	6847686	6847791	Msxlx	93.750
>GCA_905404265_ilFabAdip1
FR989983.1	7232099	7232276	Abox	95.000
FR989983.1	22450442	22450487	Noto	93.478
FR990000.1	8964870	8964915	Msxlx	93.750
FR990000.1	13960389	13960473	NK2.1	77.273
FR990004.1	13083128	13083305	Hhex	62.500
FR990004.1	13150219	13150351	NK7	86.667
FR990004.1	13315240	13315420	NK6	94.000
FR990006.1	6346494	6346674	Tlx	96.429
FR990006.1	7120516	7120642	Msx	100.000
FR990006.1	7252332	7252512	Msx	81.633
FR990006.1	7373610	7373787	NK4	75.862
FR990006.1	7400277	7400457	NK3	91.667
FR990006.1	7567420	7567597	Lbx	98.333
FR990006.1	8253841	8253961	NK1	94.444
FR990006.1	9995099	9995285	Hmx	100.000
FR990006.1	10524705	10524858	Emx	92.000
FR989982.1	158184	158268	Nedx	100.000
FR989982.1	4741636	4741771	Dlx	100.000
FR989982.1	6703463	6703511	En	94.118
FR989982.1	6743576	6743750	En	94.118
FR990010.1	1303873	1304020	Bsx	100.000
FR990010.1	1855137	1855317	Bsx	81.132
FR990010.1	6659002	6659158	Dbx	84.314
FR989984.1	1346981	1347146	Bari	98.113
FR989984.1	5750322	5750499	Barhl	93.103
FR989996.1	8092617	8092794	NK2.2	98.305
FR989996.1	9830437	9830617	Hlx	94.444
FR989992.1	12098099	12098387	Ro	77.419
>GCA_905404275_ilHedSali1
FR990102.1	15139118	15139295	Abox	93.333
FR990115.1	540504	540648	Emx	100.000
FR990115.1	4045671	4045848	Hmx	100.000
FR990115.1	6560353	6560539	NK1	100.000
FR990115.1	7707083	7707260	Lbx	98.305
FR990115.1	8020287	8020470	NK3	90.000
FR990115.1	8058770	8058947	NK4	79.310
FR990115.1	8290917	8291037	Msx	88.889
FR990115.1	8483429	8483612	Msx	69.565
FR990115.1	10074730	10074919	Tlx	98.246
FR990113.1	17865501	17865579	Msxlx	58.065
FR990113.1	21674219	21674327	NK2.1	97.222
FR990096.1	74874897	74875056	Barhl	78.947
FR990096.1	74875065	74875236	Barhl	78.947
FR990096.1	92540488	92540662	Bari	98.113
FR990119.1	1954760	1954871	Nedx	57.895
FR990119.1	8109376	8109544	En	93.023
FR990119.1	8165781	8165871	En	94.118
FR990119.1	10598253	10598415	Dlx	86.207
FR990109.1	8531353	8531530	NK2.2	98.305
FR990109.1	11259620	11259764	Hlx	84.615
FR990099.1	5983305	5983458	Bsx	100.000
FR990099.1	8342634	8342814	Dbx	91.489
FR990097.1	32342942	32343098	Ro	75.000
FR990097.1	51587081	51587258	Noto	100.000
FR990097.1	51587561	51587663	Noto	100.000
FR990097.1	51587883	51588003	Noto	100.000
FR990097.1	51588667	51588844	Noto	48.936
FR990098.1	17775277	17775415	Hhex	69.565
FR990098.1	17943005	17943053	NK7	94.118
FR990098.1	18046278	18046443	NK6	100.000
>GCA_905404285_ilEraDefo1
FR990075.1	13673068	13673248	Abox	93.333
FR990086.1	1419144	1419309	Dbx	88.000
FR990086.1	6372908	6372950	Bsx	75.610
FR990086.1	10646008	10646155	Nedx	100.000
FR990086.1	13889493	13889661	En	73.684
FR990086.1	13933298	13933478	En	88.889
FR990086.1	16943920	16944094	Dlx	81.356
FR990085.1	7354068	7354167	Msxlx	88.235
FR990085.1	16367759	16367888	NK2.1	97.143
FR990066.1	10757404	10757446	NK6	93.333
FR990066.1	10876044	10876245	NK7	84.783
FR990066.1	10972097	10972148	Hhex	87.500
FR990066.1	16925781	16925922	Emx	95.652
FR990066.1	17577898	17578075	Hmx	100.000
FR990066.1	19195393	19195537	NK1	91.837
FR990066.1	20042295	20042472	Lbx	98.214
FR990066.1	20245406	20245592	NK3	91.071
FR990066.1	20269409	20269586	NK4	74.576
FR990066.1	20433814	20433961	Msx	80.435
FR990066.1	20576257	20576320	Msx	80.000
FR990066.1	21491744	21491930	Tlx	98.246
FR990081.1	9077326	9077503	NK2.2	95.000
FR990081.1	11447205	11447355	Hlx	95.745
FR990068.1	1049538	1049712	Bari	96.226
FR990068.1	6538376	6538532	Barhl	98.113
FR990077.1	13441608	13441674	Ro	80.769
FR990094.1	3440765	3440939	Noto	86.275
>GCA_905404295_ilOchSylv3
FR990148.1	3832702	3832891	Tlx	96.491
FR990148.1	4467949	4468087	Msx	97.872
FR990148.1	4600531	4600681	Msx	94.118
FR990148.1	4717737	4717914	NK4	75.862
FR990148.1	4740258	4740438	NK3	91.667
FR990148.1	4907159	4907336	Lbx	98.333
FR990148.1	5509238	5509382	NK1	100.000
FR990148.1	6642582	6642759	Hmx	100.000
FR990148.1	7097482	7097662	Emx	89.474
FR990131.1	7723908	7724085	Abox	91.667
FR990127.1	10305650	10305827	Barhl	98.113
FR990127.1	14040760	14040937	Bari	98.113
FR990144.1	335798	335936	NK6	100.000
FR990144.1	465094	465271	NK7	86.667
FR990144.1	515521	515656	Hhex	100.000
FR990143.1	792168	792333	NK2.1	100.000
FR990143.1	5055811	5055925	Msxlx	66.667
FR990129.1	13242652	13242811	Noto	81.818
FR990151.1	2480163	2480220	Dlx	100.000
FR990151.1	3541665	3541803	Nedx	52.778
FR990151.1	4629604	4629781	En	85.000
FR990151.1	4662898	4662946	En	93.750
FR990141.1	8218030	8218189	Dbx	95.556
FR990141.1	10576631	10576673	Bsx	100.000
FR990138.1	6223717	6223894	NK2.2	98.305
FR990138.1	12524891	12525032	Hlx	100.000
FR990133.1	3922301	3922421	Ro	90.000
>GCA_905404315_ilLepSina1
FR990167.1	1004035	1004236	Hlx	93.617
FR990160.1	10796473	10796605	Dbx	95.556
FR990156.1	13496411	13496591	NK3	91.525
FR990156.1	13544004	13544181	NK4	77.586
FR990156.1	13710637	13710769	Msx	94.118
FR990156.1	13866024	13866159	Msx	100.000
FR990156.1	15026069	15026249	Tlx	98.246
FR990155.1	14200434	14200572	NK6	100.000
FR990155.1	14415877	14416024	NK7	86.667
FR990155.1	14484786	14484894	Hhex	100.000
FR990161.1	15495234	15495402	Barhl	98.113
FR990179.1	2357646	2357802	Emx	100.000
FR990179.1	3135789	3135966	Hmx	100.000
FR990186.1	4796291	4796333	Bsx	100.000
FR990157.1	6713906	6714047	NK1	100.000
FR990157.1	8437732	8437909	Lbx	98.305
FR990168.1	12278910	12279063	Nedx	100.000
FR990184.1	5806140	5806317	NK2.2	98.305
FR990165.1	4804446	4804623	Abox	93.333
FR990182.1	8884458	8884596	Noto	93.478
FR990158.1	4404689	4404869	Bari	98.113
FR990176.1	1758190	1758343	En	94.118
FR990176.1	1811751	1811799	En	93.750
FR990176.1	2575747	2575882	Dlx	100.000
FR990159.1	5935649	5935763	NK2.1	89.744
FR990164.1	7481091	7481181	Ro	90.000
FR990166.1	10402462	10402537	Msxlx	88.235
>GCA_905475315_ilAutPulc1
FR997770.1	8195910	8196087	Abox	94.915
FR997782.1	1255255	1255396	NK2.1	94.444
FR997782.1	7022080	7022128	Msxlx	93.750
FR997784.1	1871159	1871309	Emx	100.000
FR997784.1	2373894	2374080	Hmx	98.333
FR997784.1	3823792	3823933	NK1	50.000
FR997784.1	4487756	4487933	Lbx	98.333
FR997784.1	4650003	4650189	NK3	91.379
FR997784.1	4664479	4664656	NK4	75.862
FR997784.1	4770436	4770601	Msx	94.118
FR997784.1	4876538	4876709	Msx	47.500
FR997784.1	5665561	5665741	Tlx	98.246
FR997789.1	2567477	2567525	Nedx	100.000
FR997789.1	3941247	3941409	Dlx	100.000
FR997789.1	5735571	5735730	En	94.118
FR997789.1	5766025	5766073	En	94.118
FR997783.1	343800	343854	NK6	93.333
FR997783.1	420106	420247	NK7	86.667
FR997783.1	475315	475387	Hhex	100.000
FR997764.1	943108	943264	Bari	96.226
FR997764.1	5196818	5196983	Barhl	98.113
FR997790.1	1694889	1695063	Dbx	56.410
FR997790.1	5072336	5072474	Bsx	91.176
FR997777.1	6003915	6004092	NK2.2	98.305
FR997777.1	7522156	7522303	Hlx	95.652
FR997773.1	9332717	9332849	Ro	90.000
FR997791.1	4151401	4151536	Noto	95.556
>GCA_905475355_ilCloCurt1
FR997801.1	8751137	8751314	Abox	95.000
FR997813.1	1020067	1020169	NK2.1	100.000
FR997813.1	9290571	9290616	Msxlx	93.750
FR997817.1	2033847	2034030	Emx	83.051
FR997817.1	2658777	2658942	Hmx	100.000
FR997817.1	4374784	4374877	Msx	100.000
FR997817.1	4534449	4534593	Msx	85.714
FR997817.1	4704264	4704441	NK4	75.862
FR997817.1	4746629	4746815	NK3	91.667
FR997817.1	4978437	4978614	Lbx	98.333
FR997817.1	5841025	5841208	NK1	78.261
FR997817.1	6913901	6914081	Tlx	98.246
FR997794.1	22990524	22990572	Nedx	100.000
FR997794.1	24318401	24318563	Dlx	100.000
FR997794.1	26057163	26057331	En	88.235
FR997794.1	26089804	26089864	En	85.714
FR997816.1	14058786	14058978	Hhex	71.111
FR997816.1	14183750	14183798	NK7	94.118
FR997816.1	14277298	14277472	NK6	92.157
FR997823.1	2927936	2928065	Bsx	93.617
FR997823.1	8078321	8078468	Dbx	93.617
FR997798.1	11926627	11926807	Barhl	98.113
FR997798.1	20192426	20192591	Bari	96.226
FR997808.1	6700655	6700739	Hlx	100.000
FR997808.1	9066790	9066967	NK2.2	98.305
FR997803.1	14164043	14164163	Ro	90.000
FR997815.1	4364942	4365101	Noto	83.019
>GCA_905475405_ilSchCost1
FR997854.1	3900147	3900309	Bsx	91.429
FR997854.1	7072946	7073111	Dbx	92.683
FR997845.1	17065751	17065886	Hhex	93.333
FR997845.1	17179099	17179225	NK7	94.118
FR997845.1	17262775	17262913	NK6	100.000
FR997853.1	3356589	3356763	Dlx	100.000
FR997853.1	5852344	5852479	Nedx	100.000
FR997853.1	7450549	7450714	En	65.385
FR997853.1	7520737	7520785	En	94.118
FR997840.1	7660770	7661001	Hlx	70.370
FR997840.1	9879293	9879470	NK2.2	98.305
FR997826.1	16692560	16692737	Barhl	98.113
FR997826.1	22573290	22573473	Bari	96.226
FR997847.1	7338718	7338898	Tlx	98.214
FR997847.1	8621418	8621484	Msx	100.000
FR997847.1	8756427	8756604	Msx	94.118
FR997847.1	8904330	8904507	NK4	75.862
FR997847.1	8935492	8935678	NK3	91.667
FR997847.1	9167901	9168078	Lbx	98.333
FR997847.1	9532898	9533045	NK1	45.652
FR997847.1	10741438	10741615	Hmx	98.333
FR997847.1	13658709	13658841	Emx	85.714
FR997848.1	7069983	7070151	Noto	66.667
FR997830.1	10287450	10287627	Abox	95.000
FR997842.1	7904789	7904834	Msxlx	93.750
FR997842.1	17713786	17713912	NK2.1	100.000
FR997841.1	5173290	5173629	Ro	73.077
>GCA_905475445_ilOchPlec1
FR997741.1	19501443	19501677	Hhex	100.000
FR997741.1	19638519	19638567	NK7	94.118
FR997741.1	19700194	19700248	NK6	93.333
FR997745.1	9650000	9650180	Tlx	98.214
FR997745.1	10951566	10951716	Msx	100.000
FR997745.1	11126373	11126460	Msx	94.118
FR997745.1	11300005	11300182	NK4	75.862
FR997745.1	11329623	11329803	NK3	91.667
FR997745.1	11536189	11536366	Lbx	98.333
FR997745.1	12543546	12543687	NK1	89.474
FR997745.1	14702101	14702287	Hmx	98.305
[truncated: 1,586 more rows]
