# Supplementary material for: Diversity, duplication, and genomic organization of homeobox genes in Lepidoptera
Source: Genome Res. 2023 Jan;33(1):32–44. doi: 10.1101/gr.277118.122 (PMC9977156; doi:10.1101/gr.277118.122)
Supplement: Supplemental Material [file supp_gr.277118.122_Supplemental_Data_.zip › Supplemental_Data/NK_cluster_only_filtered_short_lepi.tsv]

Molecule	gene	start	end	strand	direction
Limnephilus_lunatus	NK1	1	5	forward	1
Limnephilus_lunatus	Emx	6	10	forward	1
Limnephilus_lunatus	Hmx	11	15	forward	1
Limnephilus_lunatus	Tlx	16	20	forward	1
Limnephilus_lunatus	Msx	21	25	forward	1
Limnephilus_lunatus	NK4	26	30	forward	1
Limnephilus_lunatus	NK3	31	35	forward	1
Limnephilus_lunatus	Lbx	36	40	forward	1
Limnephilus_marmoratus	NK1	1	5	forward	1
Limnephilus_marmoratus	Emx	6	10	forward	1
Limnephilus_marmoratus	Hmx	11	15	forward	1
Limnephilus_marmoratus	Tlx	16	20	forward	1
Limnephilus_marmoratus	Msx	21	25	forward	1
Limnephilus_marmoratus	NK4	26	30	forward	1
Limnephilus_marmoratus	NK3	31	35	forward	1
Limnephilus_marmoratus	Lbx	36	40	forward	1
Neomicropteryx_cornuta	Emx	1	5	forward	1
Neomicropteryx_cornuta	NK1	6	10	forward	1
Neomicropteryx_cornuta	Tlx	11	15	forward	1
Neomicropteryx_cornuta	Hmx	16	20	forward	1
Neomicropteryx_cornuta	Msx	21	25	forward	1
Neomicropteryx_cornuta	Msx	26	30	forward	1
Neomicropteryx_cornuta	NK4	31	35	forward	1
Neomicropteryx_cornuta	NK3	36	40	forward	1
Neomicropteryx_cornuta	Lbx	41	45	forward	1
Tinea_semifulvella	Tlx	1	5	forward	1
Tinea_semifulvella	Msx	6	10	forward	1
Tinea_semifulvella	Msx	11	15	forward	1
Tinea_semifulvella	NK4	16	20	forward	1
Tinea_semifulvella	NK3	21	25	forward	1
Tinea_semifulvella	Lbx	26	30	forward	1
Tinea_semifulvella	NK1	31	35	forward	1
Tinea_semifulvella	Hmx	36	40	forward	1
Tinea_semifulvella	Emx	41	45	forward	1
Tinea_trinotella	Tlx	1	5	forward	1
Tinea_trinotella	Msx	6	10	forward	1
Tinea_trinotella	Msx	11	15	forward	1
Tinea_trinotella	NK4	16	20	forward	1
Tinea_trinotella	NK3	21	25	forward	1
Tinea_trinotella	Lbx	26	30	forward	1
Tinea_trinotella	NK1	31	35	forward	1
Tinea_trinotella	Hmx	36	40	forward	1
Tinea_trinotella	Emx	41	45	forward	1
Ypsolopha_scabrella	NK1	1	5	forward	1
Ypsolopha_scabrella	Emx	6	10	forward	1
Ypsolopha_scabrella	Msx	11	15	forward	1
Ypsolopha_scabrella	Msx	16	20	forward	1
Ypsolopha_scabrella	NK4	21	25	forward	1
Ypsolopha_scabrella	NK3	26	30	forward	1
Ypsolopha_scabrella	Lbx	31	35	forward	1
Ypsolopha_scabrella	Tlx	36	40	forward	1
Ypsolopha_scabrella	Hmx	41	45	forward	1
Apotomis_turbidana	Tlx	1	5	forward	1
Apotomis_turbidana	Msx	6	10	forward	1
Apotomis_turbidana	Msx	11	15	forward	1
Apotomis_turbidana	NK4	16	20	forward	1
Apotomis_turbidana	NK3	21	25	forward	1
Apotomis_turbidana	Lbx	26	30	forward	1
Apotomis_turbidana	NK1	31	35	forward	1
Apotomis_turbidana	Hmx	36	40	forward	1
Apotomis_turbidana	Emx	41	45	forward	1
Hedya_salicella	Tlx	1	5	forward	1
Hedya_salicella	Msx	6	10	forward	1
Hedya_salicella	Msx	11	15	forward	1
Hedya_salicella	NK4	16	20	forward	1
Hedya_salicella	NK3	21	25	forward	1
Hedya_salicella	Lbx	26	30	forward	1
Hedya_salicella	NK1	31	35	forward	1
Hedya_salicella	Hmx	36	40	forward	1
Hedya_salicella	Emx	41	45	forward	1
Notocelia_uddmanniana	Tlx	1	5	forward	1
Notocelia_uddmanniana	Msx	6	10	forward	1
Notocelia_uddmanniana	Msx	11	15	forward	1
Notocelia_uddmanniana	NK4	16	20	forward	1
Notocelia_uddmanniana	NK3	21	25	forward	1
Notocelia_uddmanniana	Lbx	26	30	forward	1
Notocelia_uddmanniana	NK1	31	35	forward	1
Notocelia_uddmanniana	Hmx	36	40	forward	1
Notocelia_uddmanniana	Emx	41	45	forward	1
Pammene_fasciana	Tlx	1	5	forward	1
Pammene_fasciana	Msx	6	10	forward	1
Pammene_fasciana	Msx	11	15	forward	1
Pammene_fasciana	NK4	16	20	forward	1
Pammene_fasciana	NK3	21	25	forward	1
Pammene_fasciana	Lbx	26	30	forward	1
Pammene_fasciana	Lbx	31	35	forward	1
Pammene_fasciana	NK1	36	40	forward	1
Pammene_fasciana	Hmx	41	45	forward	1
Pammene_fasciana	Emx	46	50	forward	1
Cydia_splendana	Tlx	1	5	forward	1
Cydia_splendana	Msx	6	10	forward	1
Cydia_splendana	Msx	11	15	forward	1
Cydia_splendana	Msx	16	20	forward	1
Cydia_splendana	Msx	21	25	forward	1
Cydia_splendana	NK4	26	30	forward	1
Cydia_splendana	NK3	31	35	forward	1
Cydia_splendana	Lbx	36	40	forward	1
Cydia_splendana	NK1	41	45	forward	1
Cydia_splendana	Hmx	46	50	forward	1
Cydia_splendana	Emx	51	55	forward	1
Zygaena_filipendulae	Tlx	1	5	forward	1
Zygaena_filipendulae	Msx	6	10	forward	1
Zygaena_filipendulae	Msx	11	15	forward	1
Zygaena_filipendulae	NK4	16	20	forward	1
Zygaena_filipendulae	NK3	21	25	forward	1
Zygaena_filipendulae	Lbx	26	30	forward	1
Zygaena_filipendulae	NK1	31	35	forward	1
Zygaena_filipendulae	Hmx	36	40	forward	1
Zygaena_filipendulae	Emx	41	45	forward	1
Zeuzera_pyrina	Tlx	1	5	forward	1
Zeuzera_pyrina	Msx	6	10	forward	1
Zeuzera_pyrina	Msx	11	15	forward	1
Zeuzera_pyrina	NK4	16	20	forward	1
Zeuzera_pyrina	NK3	21	25	forward	1
Zeuzera_pyrina	Lbx	26	30	forward	1
Zeuzera_pyrina	Hmx	31	35	forward	1
Zeuzera_pyrina	NK1	36	40	forward	1
Zeuzera_pyrina	Emx	41	45	forward	1
Sesia_apiformis	Tlx	1	5	forward	1
Sesia_apiformis	Msx	6	10	forward	1
Sesia_apiformis	Msx	11	15	forward	1
Sesia_apiformis	NK4	16	20	forward	1
Sesia_apiformis	NK3	21	25	forward	1
Sesia_apiformis	Lbx	26	30	forward	1
Sesia_apiformis	NK1	31	35	forward	1
Sesia_apiformis	Hmx	36	40	forward	1
Sesia_apiformis	Emx	41	45	forward	1
Bembecia_ichneumoniformis	Tlx	1	5	forward	1
Bembecia_ichneumoniformis	Msx	6	10	forward	1
Bembecia_ichneumoniformis	Msx	11	15	forward	1
Bembecia_ichneumoniformis	NK4	16	20	forward	1
Bembecia_ichneumoniformis	NK3	21	25	forward	1
Bembecia_ichneumoniformis	Lbx	26	30	forward	1
Bembecia_ichneumoniformis	NK1	31	35	forward	1
Bembecia_ichneumoniformis	Hmx	36	40	forward	1
Bembecia_ichneumoniformis	Emx	41	45	forward	1
Synanthedon_vespiformis	Tlx	1	5	forward	1
Synanthedon_vespiformis	Msx	6	10	forward	1
Synanthedon_vespiformis	Msx	11	15	forward	1
Synanthedon_vespiformis	NK4	16	20	forward	1
Synanthedon_vespiformis	NK3	21	25	forward	1
Synanthedon_vespiformis	Lbx	26	30	forward	1
Synanthedon_vespiformis	NK1	31	35	forward	1
Synanthedon_vespiformis	Hmx	36	40	forward	1
Synanthedon_vespiformis	Emx	41	45	forward	1
Emmelina_monodactyla	Hmx	1	5	forward	1
Emmelina_monodactyla	Emx	6	10	forward	1
Emmelina_monodactyla	NK1	11	15	forward	1
Emmelina_monodactyla	Msx	16	20	forward	1
Emmelina_monodactyla	Msx	21	25	forward	1
Emmelina_monodactyla	NK4	26	30	forward	1
Emmelina_monodactyla	NK3	31	35	forward	1
Emmelina_monodactyla	Lbx	36	40	forward	1
Emmelina_monodactyla	Tlx	41	45	forward	1
Blastobasis_lacticolella	Tlx	1	5	forward	1
Blastobasis_lacticolella	Msx	6	10	forward	1
Blastobasis_lacticolella	Msx	11	15	forward	1
Blastobasis_lacticolella	NK4	16	20	forward	1
Blastobasis_lacticolella	NK3	21	25	forward	1
Blastobasis_lacticolella	Lbx	26	30	forward	1
Blastobasis_lacticolella	NK7	31	35	forward	1
Blastobasis_lacticolella	Hmx	36	40	forward	1
Blastobasis_lacticolella	Emx	41	45	forward	1
Blastobasis_adustella	Tlx	1	5	forward	1
Blastobasis_adustella	Msx	6	10	forward	1
Blastobasis_adustella	Msx	11	15	forward	1
Blastobasis_adustella	NK4	16	20	forward	1
Blastobasis_adustella	NK3	21	25	forward	1
Blastobasis_adustella	Lbx	26	30	forward	1
Blastobasis_adustella	NK1	31	35	forward	1
Blastobasis_adustella	Hmx	36	40	forward	1
Blastobasis_adustella	Emx	41	45	forward	1
Carcina_quercana	Emx	1	5	forward	1
Carcina_quercana	Msx	6	10	forward	1
Carcina_quercana	Msx	11	15	forward	1
Carcina_quercana	NK4	16	20	forward	1
Carcina_quercana	NK3	21	25	forward	1
Carcina_quercana	Lbx	26	30	forward	1
Carcina_quercana	Hmx	31	35	forward	1
Carcina_quercana	NK1	36	40	forward	1
Carcina_quercana	NK1	41	45	forward	1
Carcina_quercana	Tlx	46	50	forward	1
Endotricha_flammealis	Tlx	1	5	forward	1
Endotricha_flammealis	Msx	6	10	forward	1
Endotricha_flammealis	Msx	11	15	forward	1
Endotricha_flammealis	NK4	16	20	forward	1
Endotricha_flammealis	NK3	21	25	forward	1
Endotricha_flammealis	Lbx	26	30	forward	1
Endotricha_flammealis	NK1	31	35	forward	1
Endotricha_flammealis	Hmx	36	40	forward	1
Endotricha_flammealis	Emx	41	45	forward	1
Chrysoteuchia_culmella	Tlx	1	5	forward	1
Chrysoteuchia_culmella	Msx	6	10	forward	1
Chrysoteuchia_culmella	Msx	11	15	forward	1
Chrysoteuchia_culmella	NK4	16	20	forward	1
Chrysoteuchia_culmella	NK3	21	25	forward	1
Chrysoteuchia_culmella	Lbx	26	30	forward	1
Chrysoteuchia_culmella	NK1	31	35	forward	1
Chrysoteuchia_culmella	Hmx	36	40	forward	1
Chrysoteuchia_culmella	Emx	41	45	forward	1
Parapoynx_stratiotata	Tlx	1	5	forward	1
Parapoynx_stratiotata	Msx	6	10	forward	1
Parapoynx_stratiotata	Msx	11	15	forward	1
Parapoynx_stratiotata	NK4	16	20	forward	1
Parapoynx_stratiotata	NK3	21	25	forward	1
Parapoynx_stratiotata	Lbx	26	30	forward	1
Parapoynx_stratiotata	NK1	31	35	forward	1
Parapoynx_stratiotata	Hmx	36	40	forward	1
Parapoynx_stratiotata	Emx	41	45	forward	1
Thyatira_batis	Tlx	1	5	forward	1
Thyatira_batis	Msx	6	10	forward	1
Thyatira_batis	Msx	11	15	forward	1
Thyatira_batis	NK4	16	20	forward	1
Thyatira_batis	NK3	21	25	forward	1
Thyatira_batis	Lbx	26	30	forward	1
Thyatira_batis	NK1	31	35	forward	1
Thyatira_batis	Hmx	36	40	forward	1
Thyatira_batis	Emx	41	45	forward	1
Habrosyne_pyritoides	Tlx	1	5	forward	1
Habrosyne_pyritoides	Msx	6	10	forward	1
Habrosyne_pyritoides	Msx	11	15	forward	1
Habrosyne_pyritoides	NK4	16	20	forward	1
Habrosyne_pyritoides	NK3	21	25	forward	1
Habrosyne_pyritoides	Lbx	26	30	forward	1
Habrosyne_pyritoides	NK1	31	35	forward	1
Habrosyne_pyritoides	Hmx	36	40	forward	1
Habrosyne_pyritoides	Emx	41	45	forward	1
Deilephila_porcellus	Tlx	1	5	forward	1
Deilephila_porcellus	Msx	6	10	forward	1
Deilephila_porcellus	Msx	11	15	forward	1
Deilephila_porcellus	NK4	16	20	forward	1
Deilephila_porcellus	NK3	21	25	forward	1
Deilephila_porcellus	Lbx	26	30	forward	1
Deilephila_porcellus	NK1	31	35	forward	1
Deilephila_porcellus	Hmx	36	40	forward	1
Deilephila_porcellus	Emx	41	45	forward	1
Laothoe_populi	Tlx	1	5	forward	1
Laothoe_populi	Msx	6	10	forward	1
Laothoe_populi	Msx	11	15	forward	1
Laothoe_populi	NK4	16	20	forward	1
Laothoe_populi	NK3	21	25	forward	1
Laothoe_populi	Lbx	26	30	forward	1
Laothoe_populi	NK1	31	35	forward	1
Laothoe_populi	Hmx	36	40	forward	1
Laothoe_populi	Emx	41	45	forward	1
Mimas_tiliae	Tlx	1	5	forward	1
Mimas_tiliae	Msx	6	10	forward	1
Mimas_tiliae	Msx	11	15	forward	1
Mimas_tiliae	NK4	16	20	forward	1
Mimas_tiliae	NK3	21	25	forward	1
Mimas_tiliae	Lbx	26	30	forward	1
Mimas_tiliae	NK1	31	35	forward	1
Mimas_tiliae	Hmx	36	40	forward	1
Mimas_tiliae	Emx	41	45	forward	1
Idaea_aversata	Tlx	1	5	forward	1
Idaea_aversata	Msx	6	10	forward	1
Idaea_aversata	Msx	11	15	forward	1
Idaea_aversata	NK4	16	20	forward	1
Idaea_aversata	NK3	21	25	forward	1
Idaea_aversata	Lbx	26	30	forward	1
Idaea_aversata	NK1	31	35	forward	1
Idaea_aversata	Hmx	36	40	forward	1
Idaea_aversata	Emx	41	45	forward	1
Philereme_vetulata	Tlx	1	5	forward	1
Philereme_vetulata	Msx	6	10	forward	1
Philereme_vetulata	Msx	11	15	forward	1
Philereme_vetulata	NK4	16	20	forward	1
Philereme_vetulata	NK3	21	25	forward	1
Philereme_vetulata	Lbx	26	30	forward	1
Philereme_vetulata	NK1	31	35	forward	1
Philereme_vetulata	Hmx	36	40	forward	1
Philereme_vetulata	Emx	41	45	forward	1
Hydriomena_furcata	Tlx	1	5	forward	1
Hydriomena_furcata	Msx	6	10	forward	1
Hydriomena_furcata	Msx	11	15	forward	1
Hydriomena_furcata	NK4	16	20	forward	1
Hydriomena_furcata	NK3	21	25	forward	1
Hydriomena_furcata	Lbx	26	30	forward	1
Hydriomena_furcata	NK1	31	35	forward	1
Hydriomena_furcata	Hmx	36	40	forward	1
Hydriomena_furcata	Emx	41	45	forward	1
Eulithis_prunata	Tlx	1	5	forward	1
Eulithis_prunata	Msx	6	10	forward	1
Eulithis_prunata	Msx	11	15	forward	1
Eulithis_prunata	NK4	16	20	forward	1
Eulithis_prunata	NK3	21	25	forward	1
Eulithis_prunata	Lbx	26	30	forward	1
Eulithis_prunata	NK1	31	35	forward	1
Eulithis_prunata	Hmx	36	40	forward	1
Eulithis_prunata	Emx	41	45	forward	1
Peribatodes_rhomboidaria	Tlx	1	5	forward	1
Peribatodes_rhomboidaria	Msx	6	10	forward	1
Peribatodes_rhomboidaria	Msx	11	15	forward	1
Peribatodes_rhomboidaria	NK4	16	20	forward	1
Peribatodes_rhomboidaria	NK3	21	25	forward	1
Peribatodes_rhomboidaria	Lbx	26	30	forward	1
Peribatodes_rhomboidaria	NK7	31	35	forward	1
Peribatodes_rhomboidaria	Hmx	36	40	forward	1
Peribatodes_rhomboidaria	Emx	41	45	forward	1
Agriopis_aurantiaria	Tlx	1	5	forward	1
Agriopis_aurantiaria	Msx	6	10	forward	1
Agriopis_aurantiaria	Msx	11	15	forward	1
Agriopis_aurantiaria	NK4	16	20	forward	1
Agriopis_aurantiaria	NK3	21	25	forward	1
Agriopis_aurantiaria	Lbx	26	30	forward	1
Agriopis_aurantiaria	NK1	31	35	forward	1
Agriopis_aurantiaria	Hmx	36	40	forward	1
Agriopis_aurantiaria	Emx	41	45	forward	1
Erannis_defoliaria	Tlx	1	5	forward	1
Erannis_defoliaria	Msx	6	10	forward	1
Erannis_defoliaria	Msx	11	15	forward	1
Erannis_defoliaria	NK4	16	20	forward	1
Erannis_defoliaria	NK3	21	25	forward	1
Erannis_defoliaria	Lbx	26	30	forward	1
Erannis_defoliaria	NK1	31	35	forward	1
Erannis_defoliaria	Hmx	36	40	forward	1
Erannis_defoliaria	Emx	41	45	forward	1
Biston_betularia	Tlx	1	5	forward	1
Biston_betularia	Msx	6	10	forward	1
Biston_betularia	Msx	11	15	forward	1
Biston_betularia	NK4	16	20	forward	1
Biston_betularia	NK3	21	25	forward	1
Biston_betularia	Lbx	26	30	forward	1
Biston_betularia	NK1	31	35	forward	1
Biston_betularia	Hmx	36	40	forward	1
Biston_betularia	Emx	41	45	forward	1
Selenia_dentaria	Tlx	1	5	forward	1
Selenia_dentaria	Msx	6	10	forward	1
Selenia_dentaria	Msx	11	15	forward	1
Selenia_dentaria	NK4	16	20	forward	1
Selenia_dentaria	NK3	21	25	forward	1
Selenia_dentaria	Lbx	26	30	forward	1
Selenia_dentaria	NK1	31	35	forward	1
Selenia_dentaria	Hmx	36	40	forward	1
Selenia_dentaria	Emx	41	45	forward	1
Campaea_margaritaria	Tlx	1	5	forward	1
Campaea_margaritaria	Msx	6	10	forward	1
Campaea_margaritaria	Msx	11	15	forward	1
Campaea_margaritaria	NK4	16	20	forward	1
Campaea_margaritaria	NK3	21	25	forward	1
Campaea_margaritaria	Lbx	26	30	forward	1
Campaea_margaritaria	NK1	31	35	forward	1
Campaea_margaritaria	Hmx	36	40	forward	1
Campaea_margaritaria	Emx	41	45	forward	1
Hylaea_fasciaria	Tlx	1	5	forward	1
Hylaea_fasciaria	Msx	6	10	forward	1
Hylaea_fasciaria	Msx	11	15	forward	1
Hylaea_fasciaria	NK4	16	20	forward	1
Hylaea_fasciaria	NK3	21	25	forward	1
Hylaea_fasciaria	Lbx	26	30	forward	1
Hylaea_fasciaria	NK1	31	35	forward	1
Hylaea_fasciaria	Hmx	36	40	forward	1
Hylaea_fasciaria	Emx	41	45	forward	1
Crocallis_elinguaria	Tlx	1	5	forward	1
Crocallis_elinguaria	Msx	6	10	forward	1
Crocallis_elinguaria	Msx	11	15	forward	1
Crocallis_elinguaria	NK4	16	20	forward	1
Crocallis_elinguaria	NK3	21	25	forward	1
Crocallis_elinguaria	Lbx	26	30	forward	1
Crocallis_elinguaria	Lbx	31	35	forward	1
Crocallis_elinguaria	NK1	36	40	forward	1
Crocallis_elinguaria	Hmx	41	45	forward	1
Crocallis_elinguaria	Emx	46	50	forward	1
Ennomos_fuscantarius	Tlx	1	5	forward	1
Ennomos_fuscantarius	Msx	6	10	forward	1
Ennomos_fuscantarius	Msx	11	15	forward	1
Ennomos_fuscantarius	NK4	16	20	forward	1
Ennomos_fuscantarius	NK3	21	25	forward	1
Ennomos_fuscantarius	Lbx	26	30	forward	1
Ennomos_fuscantarius	NK1	31	35	forward	1
Ennomos_fuscantarius	Hmx	36	40	forward	1
Ennomos_fuscantarius	Emx	41	45	forward	1
Ennomos_quercinarius	Tlx	1	5	forward	1
Ennomos_quercinarius	Msx	6	10	forward	1
Ennomos_quercinarius	Msx	11	15	forward	1
Ennomos_quercinarius	NK4	16	20	forward	1
Ennomos_quercinarius	NK3	21	25	forward	1
Ennomos_quercinarius	Lbx	26	30	forward	1
Ennomos_quercinarius	NK1	31	35	forward	1
Ennomos_quercinarius	Hmx	36	40	forward	1
Ennomos_quercinarius	Emx	41	45	forward	1
Clostera_curtula	Emx	1	5	forward	1
Clostera_curtula	Hmx	6	10	forward	1
Clostera_curtula	Msx	11	15	forward	1
Clostera_curtula	Msx	16	20	forward	1
Clostera_curtula	NK4	21	25	forward	1
Clostera_curtula	NK3	26	30	forward	1
Clostera_curtula	Lbx	31	35	forward	1
Clostera_curtula	NK1	36	40	forward	1
Clostera_curtula	Tlx	41	45	forward	1
Furcula_furcula	Tlx	1	5	forward	1
Furcula_furcula	Msx	6	10	forward	1
Furcula_furcula	Msx	11	15	forward	1
Furcula_furcula	NK4	16	20	forward	1
Furcula_furcula	NK3	21	25	forward	1
Furcula_furcula	Lbx	26	30	forward	1
Furcula_furcula	NK1	31	35	forward	1
Furcula_furcula	Hmx	36	40	forward	1
Furcula_furcula	Emx	41	45	forward	1
Phalera_bucephala	Tlx	1	5	forward	1
Phalera_bucephala	Msx	6	10	forward	1
Phalera_bucephala	Msx	11	15	forward	1
Phalera_bucephala	NK4	16	20	forward	1
Phalera_bucephala	NK3	21	25	forward	1
Phalera_bucephala	Lbx	26	30	forward	1
Phalera_bucephala	NK1	31	35	forward	1
Phalera_bucephala	Hmx	36	40	forward	1
Phalera_bucephala	Emx	41	45	forward	1
Pheosia_gnoma	Tlx	1	5	forward	1
Pheosia_gnoma	Msx	6	10	forward	1
Pheosia_gnoma	Msx	11	15	forward	1
Pheosia_gnoma	NK4	16	20	forward	1
Pheosia_gnoma	NK3	21	25	forward	1
Pheosia_gnoma	Lbx	26	30	forward	1
Pheosia_gnoma	NK1	31	35	forward	1
Pheosia_gnoma	Hmx	36	40	forward	1
Pheosia_gnoma	Emx	41	45	forward	1
Pheosia_tremula	Tlx	1	5	forward	1
Pheosia_tremula	Msx	6	10	forward	1
Pheosia_tremula	Msx	11	15	forward	1
Pheosia_tremula	NK4	16	20	forward	1
Pheosia_tremula	NK3	21	25	forward	1
Pheosia_tremula	Lbx	26	30	forward	1
Pheosia_tremula	NK1	31	35	forward	1
Pheosia_tremula	Hmx	36	40	forward	1
Pheosia_tremula	Emx	41	45	forward	1
Ptilodon_capucinus	Tlx	1	5	forward	1
Ptilodon_capucinus	Msx	6	10	forward	1
Ptilodon_capucinus	Msx	11	15	forward	1
Ptilodon_capucinus	NK4	16	20	forward	1
Ptilodon_capucinus	NK3	21	25	forward	1
Ptilodon_capucinus	Lbx	26	30	forward	1
Ptilodon_capucinus	NK1	31	35	forward	1
Ptilodon_capucinus	Hmx	36	40	forward	1
Ptilodon_capucinus	Emx	41	45	forward	1
Notodonta_dromedarius	Tlx	1	5	forward	1
Notodonta_dromedarius	Msx	6	10	forward	1
Notodonta_dromedarius	Msx	11	15	forward	1
Notodonta_dromedarius	NK4	16	20	forward	1
Notodonta_dromedarius	NK3	21	25	forward	1
Notodonta_dromedarius	Lbx	26	30	forward	1
Notodonta_dromedarius	NK1	31	35	forward	1
Notodonta_dromedarius	Hmx	36	40	forward	1
Notodonta_dromedarius	Emx	41	45	forward	1
Notodonta_ziczac	Tlx	1	5	forward	1
Notodonta_ziczac	Msx	6	10	forward	1
Notodonta_ziczac	Msx	11	15	forward	1
Notodonta_ziczac	NK4	16	20	forward	1
Notodonta_ziczac	NK3	21	25	forward	1
Notodonta_ziczac	Lbx	26	30	forward	1
Notodonta_ziczac	NK1	31	35	forward	1
Notodonta_ziczac	Hmx	36	40	forward	1
Notodonta_ziczac	Emx	41	45	forward	1
Lymantria_monacha	Tlx	1	5	forward	1
Lymantria_monacha	Msx	6	10	forward	1
Lymantria_monacha	Msx	11	15	forward	1
Lymantria_monacha	NK4	16	20	forward	1
Lymantria_monacha	NK3	21	25	forward	1
Lymantria_monacha	Lbx	26	30	forward	1
Lymantria_monacha	NK1	31	35	forward	1
Lymantria_monacha	Hmx	36	40	forward	1
Lymantria_monacha	Emx	41	45	forward	1
Euproctis_similis	Tlx	1	5	forward	1
Euproctis_similis	Msx	6	10	forward	1
Euproctis_similis	Msx	11	15	forward	1
Euproctis_similis	NK4	16	20	forward	1
Euproctis_similis	NK3	21	25	forward	1
Euproctis_similis	Lbx	26	30	forward	1
Euproctis_similis	NK1	31	35	forward	1
Euproctis_similis	Hmx	36	40	forward	1
Euproctis_similis	Emx	41	45	forward	1
Orgyia_antiqua	Tlx	1	5	forward	1
Orgyia_antiqua	Msx	6	10	forward	1
Orgyia_antiqua	Msx	11	15	forward	1
Orgyia_antiqua	NK4	16	20	forward	1
Orgyia_antiqua	NK3	21	25	forward	1
Orgyia_antiqua	Lbx	26	30	forward	1
Orgyia_antiqua	NK1	31	35	forward	1
Orgyia_antiqua	Hmx	36	40	forward	1
Orgyia_antiqua	Emx	41	45	forward	1
Hypena_proboscidalis	Tlx	1	5	forward	1
Hypena_proboscidalis	Msx	6	10	forward	1
Hypena_proboscidalis	Msx	11	15	forward	1
Hypena_proboscidalis	NK4	16	20	forward	1
Hypena_proboscidalis	NK3	21	25	forward	1
Hypena_proboscidalis	Lbx	26	30	forward	1
Hypena_proboscidalis	NK1	31	35	forward	1
Hypena_proboscidalis	Hmx	36	40	forward	1
Hypena_proboscidalis	Emx	41	45	forward	1
Schrankia_costaestrigalis	Tlx	1	5	forward	1
Schrankia_costaestrigalis	Msx	6	10	forward	1
Schrankia_costaestrigalis	Msx	11	15	forward	1
Schrankia_costaestrigalis	NK4	16	20	forward	1
Schrankia_costaestrigalis	NK3	21	25	forward	1
Schrankia_costaestrigalis	Lbx	26	30	forward	1
Schrankia_costaestrigalis	NK1	31	35	forward	1
Schrankia_costaestrigalis	Hmx	36	40	forward	1
Schrankia_costaestrigalis	Emx	41	45	forward	1
Laspeyria_flexula	Hmx	1	5	forward	1
Laspeyria_flexula	Emx	6	10	forward	1
Laspeyria_flexula	NK1	11	15	forward	1
Laspeyria_flexula	Msx	16	20	forward	1
Laspeyria_flexula	Msx	21	25	forward	1
Laspeyria_flexula	NK4	26	30	forward	1
Laspeyria_flexula	NK3	31	35	forward	1
Laspeyria_flexula	Lbx	36	40	forward	1
Laspeyria_flexula	Tlx	41	45	forward	1
Spilarctia_lutea	Tlx	1	5	forward	1
Spilarctia_lutea	Msx	6	10	forward	1
Spilarctia_lutea	Msx	11	15	forward	1
Spilarctia_lutea	NK4	16	20	forward	1
Spilarctia_lutea	NK3	21	25	forward	1
Spilarctia_lutea	Lbx	26	30	forward	1
Spilarctia_lutea	NK1	31	35	forward	1
Spilarctia_lutea	Hmx	36	40	forward	1
Spilarctia_lutea	Emx	41	45	forward	1
Spilosoma_lubricipeda	Tlx	1	5	forward	1
Spilosoma_lubricipeda	Msx	6	10	forward	1
Spilosoma_lubricipeda	Msx	11	15	forward	1
Spilosoma_lubricipeda	NK4	16	20	forward	1
Spilosoma_lubricipeda	NK3	21	25	forward	1
Spilosoma_lubricipeda	Lbx	26	30	forward	1
Spilosoma_lubricipeda	NK1	31	35	forward	1
Spilosoma_lubricipeda	Hmx	36	40	forward	1
Spilosoma_lubricipeda	Emx	41	45	forward	1
Eilema_depressum	Tlx	1	5	forward	1
Eilema_depressum	Msx	6	10	forward	1
Eilema_depressum	Msx	11	15	forward	1
Eilema_depressum	NK4	16	20	forward	1
Eilema_depressum	NK3	21	25	forward	1
Eilema_depressum	Lbx	26	30	forward	1
Eilema_depressum	NK1	31	35	forward	1
Eilema_depressum	Hmx	36	40	forward	1
Eilema_depressum	Emx	41	45	forward	1
Eilema_sororculum	Tlx	1	5	forward	1
Eilema_sororculum	Msx	6	10	forward	1
Eilema_sororculum	Msx	11	15	forward	1
Eilema_sororculum	NK4	16	20	forward	1
Eilema_sororculum	NK3	21	25	forward	1
Eilema_sororculum	Lbx	26	30	forward	1
Eilema_sororculum	NK1	31	35	forward	1
Eilema_sororculum	Hmx	36	40	forward	1
Eilema_sororculum	Emx	41	45	forward	1
Abrostola_tripartita	Emx	1	5	forward	1
Abrostola_tripartita	Hmx	6	10	forward	1
Abrostola_tripartita	Tlx	11	15	forward	1
Abrostola_tripartita	Msx	16	20	forward	1
Abrostola_tripartita	Msx	21	25	forward	1
Abrostola_tripartita	NK4	26	30	forward	1
Abrostola_tripartita	NK3	31	35	forward	1
Abrostola_tripartita	Lbx	36	40	forward	1
Abrostola_tripartita	NK1	41	45	forward	1
Autographa_gamma	Tlx	1	5	forward	1
Autographa_gamma	Msx	6	10	forward	1
Autographa_gamma	Msx	11	15	forward	1
Autographa_gamma	NK4	16	20	forward	1
Autographa_gamma	NK3	21	25	forward	1
Autographa_gamma	Lbx	26	30	forward	1
Autographa_gamma	NK1	31	35	forward	1
Autographa_gamma	Hmx	36	40	forward	1
Autographa_gamma	Emx	41	45	forward	1
Autographa_pulchrina	Tlx	1	5	forward	1
Autographa_pulchrina	Msx	6	10	forward	1
Autographa_pulchrina	Msx	11	15	forward	1
Autographa_pulchrina	NK4	16	20	forward	1
Autographa_pulchrina	NK3	21	25	forward	1
Autographa_pulchrina	Lbx	26	30	forward	1
Autographa_pulchrina	NK1	31	35	forward	1
Autographa_pulchrina	Hmx	36	40	forward	1
Autographa_pulchrina	Emx	41	45	forward	1
Acronicta_aceris	Tlx	1	5	forward	1
Acronicta_aceris	Msx	6	10	forward	1
Acronicta_aceris	Msx	11	15	forward	1
Acronicta_aceris	NK4	16	20	forward	1
Acronicta_aceris	NK3	21	25	forward	1
Acronicta_aceris	Lbx	26	30	forward	1
Acronicta_aceris	NK1	31	35	forward	1
Acronicta_aceris	Hmx	36	40	forward	1
Acronicta_aceris	Emx	41	45	forward	1
Craniophora_ligustri	Tlx	1	5	forward	1
Craniophora_ligustri	Msx	6	10	forward	1
Craniophora_ligustri	Msx	11	15	forward	1
Craniophora_ligustri	NK4	16	20	forward	1
Craniophora_ligustri	NK3	21	25	forward	1
Craniophora_ligustri	Lbx	26	30	forward	1
Craniophora_ligustri	NK1	31	35	forward	1
Craniophora_ligustri	Hmx	36	40	forward	1
Craniophora_ligustri	Emx	41	45	forward	1
Amphipyra_berbera	Tlx	1	5	forward	1
Amphipyra_berbera	Msx	6	10	forward	1
Amphipyra_berbera	Msx	11	15	forward	1
Amphipyra_berbera	NK4	16	20	forward	1
Amphipyra_berbera	NK3	21	25	forward	1
Amphipyra_berbera	Lbx	26	30	forward	1
Amphipyra_berbera	NK1	31	35	forward	1
Amphipyra_berbera	Hmx	36	40	forward	1
Amphipyra_berbera	Emx	41	45	forward	1
Amphipyra_tragopoginis	Tlx	1	5	forward	1
Amphipyra_tragopoginis	Msx	6	10	forward	1
Amphipyra_tragopoginis	Msx	11	15	forward	1
Amphipyra_tragopoginis	NK4	16	20	forward	1
Amphipyra_tragopoginis	NK3	21	25	forward	1
Amphipyra_tragopoginis	Lbx	26	30	forward	1
Amphipyra_tragopoginis	NK1	31	35	forward	1
Amphipyra_tragopoginis	Hmx	36	40	forward	1
Amphipyra_tragopoginis	Emx	41	45	forward	1
Mythimna_ferrago	Tlx	1	5	forward	1
Mythimna_ferrago	Msx	6	10	forward	1
Mythimna_ferrago	Msx	11	15	forward	1
Mythimna_ferrago	Msx	16	20	forward	1
Mythimna_ferrago	Msx	21	25	forward	1
Mythimna_ferrago	Msx	26	30	forward	1
Mythimna_ferrago	NK4	31	35	forward	1
Mythimna_ferrago	NK3	36	40	forward	1
Mythimna_ferrago	Lbx	41	45	forward	1
Mythimna_ferrago	NK7	46	50	forward	1
Mythimna_ferrago	Hmx	51	55	forward	1
Mythimna_ferrago	Emx	56	60	forward	1
Mythimna_impura	Tlx	1	5	forward	1
Mythimna_impura	Msx	6	10	forward	1
Mythimna_impura	Msx	11	15	forward	1
Mythimna_impura	Msx	16	20	forward	1
Mythimna_impura	Msx	21	25	forward	1
Mythimna_impura	Msx	26	30	forward	1
Mythimna_impura	Msx	31	35	forward	1
Mythimna_impura	Msx	36	40	forward	1
Mythimna_impura	Msx	41	45	forward	1
Mythimna_impura	NK4	46	50	forward	1
Mythimna_impura	NK3	51	55	forward	1
Mythimna_impura	Lbx	56	60	forward	1
Mythimna_impura	NK1	61	65	forward	1
Mythimna_impura	Hmx	66	70	forward	1
Mythimna_impura	Emx	71	75	forward	1
Hecatera_dysodea	Tlx	1	5	forward	1
Hecatera_dysodea	Msx	6	10	forward	1
Hecatera_dysodea	Msx	11	15	forward	1
Hecatera_dysodea	NK4	16	20	forward	1
Hecatera_dysodea	NK3	21	25	forward	1
Hecatera_dysodea	Lbx	26	30	forward	1
Hecatera_dysodea	NK1	31	35	forward	1
Hecatera_dysodea	Hmx	36	40	forward	1
Hecatera_dysodea	Emx	41	45	forward	1
Mamestra_brassicae	Tlx	1	5	forward	1
Mamestra_brassicae	Msx	6	10	forward	1
Mamestra_brassicae	Msx	11	15	forward	1
Mamestra_brassicae	NK4	16	20	forward	1
Mamestra_brassicae	NK3	21	25	forward	1
Mamestra_brassicae	Lbx	26	30	forward	1
Mamestra_brassicae	NK1	31	35	forward	1
Mamestra_brassicae	Hmx	36	40	forward	1
Mamestra_brassicae	Emx	41	45	forward	1
Ochropleura_plecta	Tlx	1	5	forward	1
Ochropleura_plecta	Msx	6	10	forward	1
Ochropleura_plecta	Msx	11	15	forward	1
Ochropleura_plecta	NK4	16	20	forward	1
Ochropleura_plecta	NK3	21	25	forward	1
Ochropleura_plecta	Lbx	26	30	forward	1
Ochropleura_plecta	NK1	31	35	forward	1
Ochropleura_plecta	Hmx	36	40	forward	1
Ochropleura_plecta	Emx	41	45	forward	1
Xestia_c-nigrum	Tlx	1	5	forward	1
Xestia_c-nigrum	Msx	6	10	forward	1
Xestia_c-nigrum	Msx	11	15	forward	1
Xestia_c-nigrum	NK4	16	20	forward	1
Xestia_c-nigrum	NK3	21	25	forward	1
Xestia_c-nigrum	Lbx	26	30	forward	1
Xestia_c-nigrum	NK1	31	35	forward	1
Xestia_c-nigrum	Hmx	36	40	forward	1
Xestia_c-nigrum	Emx	41	45	forward	1
Xestia_xanthographa	Tlx	1	5	forward	1
Xestia_xanthographa	Msx	6	10	forward	1
Xestia_xanthographa	Msx	11	15	forward	1
Xestia_xanthographa	NK4	16	20	forward	1
Xestia_xanthographa	NK3	21	25	forward	1
Xestia_xanthographa	Lbx	26	30	forward	1
Xestia_xanthographa	NK1	31	35	forward	1
Xestia_xanthographa	Hmx	36	40	forward	1
Xestia_xanthographa	Emx	41	45	forward	1
Noctua_pronuba	Tlx	1	5	forward	1
Noctua_pronuba	Msx	6	10	forward	1
Noctua_pronuba	Msx	11	15	forward	1
Noctua_pronuba	NK4	16	20	forward	1
Noctua_pronuba	NK3	21	25	forward	1
Noctua_pronuba	Lbx	26	30	forward	1
Noctua_pronuba	NK1	31	35	forward	1
Noctua_pronuba	Hmx	36	40	forward	1
Noctua_pronuba	Emx	41	45	forward	1
Noctua_janthe	Tlx	1	5	forward	1
Noctua_janthe	Msx	6	10	forward	1
Noctua_janthe	Msx	11	15	forward	1
Noctua_janthe	NK4	16	20	forward	1
Noctua_janthe	NK3	21	25	forward	1
Noctua_janthe	Lbx	26	30	forward	1
Noctua_janthe	NK1	31	35	forward	1
Noctua_janthe	Hmx	36	40	forward	1
Noctua_janthe	Emx	41	45	forward	1
Noctua_fimbriata	Tlx	1	5	forward	1
Noctua_fimbriata	Msx	6	10	forward	1
Noctua_fimbriata	Msx	11	15	forward	1
Noctua_fimbriata	NK4	16	20	forward	1
Noctua_fimbriata	NK3	21	25	forward	1
Noctua_fimbriata	Lbx	26	30	forward	1
Noctua_fimbriata	NK1	31	35	forward	1
Noctua_fimbriata	Hmx	36	40	forward	1
Noctua_fimbriata	Emx	41	45	forward	1
Phlogophora_meticulosa	Tlx	1	5	forward	1
Phlogophora_meticulosa	Msx	6	10	forward	1
Phlogophora_meticulosa	Msx	11	15	forward	1
Phlogophora_meticulosa	NK4	16	20	forward	1
Phlogophora_meticulosa	NK3	21	25	forward	1
Phlogophora_meticulosa	Lbx	26	30	forward	1
Phlogophora_meticulosa	NK1	31	35	forward	1
Phlogophora_meticulosa	Hmx	36	40	forward	1
Phlogophora_meticulosa	Emx	41	45	forward	1
Griposia_aprilina	Tlx	1	5	forward	1
Griposia_aprilina	Msx	6	10	forward	1
Griposia_aprilina	Msx	11	15	forward	1
Griposia_aprilina	NK4	16	20	forward	1
Griposia_aprilina	NK3	21	25	forward	1
Griposia_aprilina	Lbx	26	30	forward	1
Griposia_aprilina	NK1	31	35	forward	1
Griposia_aprilina	Hmx	36	40	forward	1
Griposia_aprilina	Emx	41	45	forward	1
Dryobotodes_eremita	Tlx	1	5	forward	1
Dryobotodes_eremita	Msx	6	10	forward	1
Dryobotodes_eremita	Msx	11	15	forward	1
Dryobotodes_eremita	NK4	16	20	forward	1
Dryobotodes_eremita	NK3	21	25	forward	1
Dryobotodes_eremita	Lbx	26	30	forward	1
Dryobotodes_eremita	NK1	31	35	forward	1
Dryobotodes_eremita	Hmx	36	40	forward	1
Dryobotodes_eremita	Emx	41	45	forward	1
Apamea_monoglypha	Tlx	1	5	forward	1
Apamea_monoglypha	Msx	6	10	forward	1
Apamea_monoglypha	Msx	11	15	forward	1
Apamea_monoglypha	NK4	16	20	forward	1
Apamea_monoglypha	NK3	21	25	forward	1
Apamea_monoglypha	Lbx	26	30	forward	1
Apamea_monoglypha	NK1	31	35	forward	1
Apamea_monoglypha	Hmx	36	40	forward	1
Apamea_monoglypha	Emx	41	45	forward	1
Mesoligia_furuncula	Tlx	1	5	forward	1
Mesoligia_furuncula	Msx	6	10	forward	1
Mesoligia_furuncula	Msx	11	15	forward	1
Mesoligia_furuncula	NK4	16	20	forward	1
Mesoligia_furuncula	NK3	21	25	forward	1
Mesoligia_furuncula	Lbx	26	30	forward	1
Mesoligia_furuncula	NK1	31	35	forward	1
Mesoligia_furuncula	Hmx	36	40	forward	1
Mesoligia_furuncula	Emx	41	45	forward	1
Hydraecia_micacea	Tlx	1	5	forward	1
Hydraecia_micacea	Msx	6	10	forward	1
Hydraecia_micacea	Msx	11	15	forward	1
Hydraecia_micacea	NK4	16	20	forward	1
Hydraecia_micacea	NK3	21	25	forward	1
Hydraecia_micacea	Lbx	26	30	forward	1
Hydraecia_micacea	NK1	31	35	forward	1
Hydraecia_micacea	Hmx	36	40	forward	1
Hydraecia_micacea	Emx	41	45	forward	1
Cosmia_trapezina	Tlx	1	5	forward	1
Cosmia_trapezina	Msx	6	10	forward	1
Cosmia_trapezina	Msx	11	15	forward	1
Cosmia_trapezina	NK4	16	20	forward	1
Cosmia_trapezina	NK3	21	25	forward	1
Cosmia_trapezina	Lbx	26	30	forward	1
Cosmia_trapezina	NK1	31	35	forward	1
Cosmia_trapezina	Hmx	36	40	forward	1
Cosmia_trapezina	Emx	41	45	forward	1
Atethmia_centrago	Tlx	1	5	forward	1
Atethmia_centrago	Msx	6	10	forward	1
Atethmia_centrago	Msx	11	15	forward	1
Atethmia_centrago	NK4	16	20	forward	1
Atethmia_centrago	NK3	21	25	forward	1
Atethmia_centrago	Lbx	26	30	forward	1
Atethmia_centrago	NK1	31	35	forward	1
Atethmia_centrago	Hmx	36	40	forward	1
Atethmia_centrago	Emx	41	45	forward	1
Eupsilia_transversa	Tlx	1	5	forward	1
Eupsilia_transversa	Msx	6	10	forward	1
Eupsilia_transversa	Msx	11	15	forward	1
Eupsilia_transversa	NK4	16	20	forward	1
Eupsilia_transversa	NK3	21	25	forward	1
Eupsilia_transversa	Lbx	26	30	forward	1
Eupsilia_transversa	NK1	31	35	forward	1
Eupsilia_transversa	Hmx	36	40	forward	1
Eupsilia_transversa	Emx	41	45	forward	1
Omphaloscelis_lunosa	Tlx	1	5	forward	1
Omphaloscelis_lunosa	Msx	6	10	forward	1
Omphaloscelis_lunosa	Msx	11	15	forward	1
Omphaloscelis_lunosa	NK4	16	20	forward	1
Omphaloscelis_lunosa	NK3	21	25	forward	1
Omphaloscelis_lunosa	Lbx	26	30	forward	1
Omphaloscelis_lunosa	NK1	31	35	forward	1
Omphaloscelis_lunosa	Hmx	36	40	forward	1
Omphaloscelis_lunosa	Emx	41	45	forward	1
Agrochola_circellaris	Tlx	1	5	forward	1
Agrochola_circellaris	Msx	6	10	forward	1
Agrochola_circellaris	Msx	11	15	forward	1
Agrochola_circellaris	NK4	16	20	forward	1
Agrochola_circellaris	NK3	21	25	forward	1
Agrochola_circellaris	Lbx	26	30	forward	1
Agrochola_circellaris	NK1	31	35	forward	1
Agrochola_circellaris	Hmx	36	40	forward	1
Agrochola_circellaris	Emx	41	45	forward	1
Agrochola_macilenta	Tlx	1	5	forward	1
Agrochola_macilenta	Msx	6	10	forward	1
Agrochola_macilenta	Msx	11	15	forward	1
Agrochola_macilenta	NK4	16	20	forward	1
Agrochola_macilenta	NK3	21	25	forward	1
Agrochola_macilenta	Lbx	26	30	forward	1
Agrochola_macilenta	NK1	31	35	forward	1
Agrochola_macilenta	Hmx	36	40	forward	1
Agrochola_macilenta	Emx	41	45	forward	1
Papilio_machaon	Emx	1	5	forward	1
Papilio_machaon	Hmx	6	10	forward	1
Papilio_machaon	NK1	11	15	forward	1
Papilio_machaon	Tlx	16	20	forward	1
Papilio_machaon	Msx	21	25	forward	1
Papilio_machaon	Msx	26	30	forward	1
Papilio_machaon	NK4	31	35	forward	1
Papilio_machaon	NK3	36	40	forward	1
Papilio_machaon	Lbx	41	45	forward	1
Pyrgus_malvae	Tlx	1	5	forward	1
Pyrgus_malvae	Msx	6	10	forward	1
Pyrgus_malvae	Msx	11	15	forward	1
Pyrgus_malvae	NK4	16	20	forward	1
Pyrgus_malvae	NK3	21	25	forward	1
Pyrgus_malvae	Lbx	26	30	forward	1
Pyrgus_malvae	NK1	31	35	forward	1
Pyrgus_malvae	Hmx	36	40	forward	1
Pyrgus_malvae	Emx	41	45	forward	1
Erynnis_tages	Tlx	1	5	forward	1
Erynnis_tages	Msx	6	10	forward	1
Erynnis_tages	Msx	11	15	forward	1
Erynnis_tages	NK4	16	20	forward	1
Erynnis_tages	NK3	21	25	forward	1
Erynnis_tages	Lbx	26	30	forward	1
Erynnis_tages	NK1	31	35	forward	1
Erynnis_tages	Hmx	36	40	forward	1
Erynnis_tages	Emx	41	45	forward	1
Thymelicus_sylvestris	Tlx	1	5	forward	1
Thymelicus_sylvestris	Msx	6	10	forward	1
Thymelicus_sylvestris	Msx	11	15	forward	1
Thymelicus_sylvestris	NK4	16	20	forward	1
Thymelicus_sylvestris	NK3	21	25	forward	1
Thymelicus_sylvestris	Lbx	26	30	forward	1
Thymelicus_sylvestris	NK1	31	35	forward	1
Thymelicus_sylvestris	Hmx	36	40	forward	1
Thymelicus_sylvestris	Emx	41	45	forward	1
Hesperia_comma	Tlx	1	5	forward	1
Hesperia_comma	Msx	6	10	forward	1
Hesperia_comma	Msx	11	15	forward	1
Hesperia_comma	NK4	16	20	forward	1
Hesperia_comma	NK3	21	25	forward	1
Hesperia_comma	Lbx	26	30	forward	1
Hesperia_comma	NK1	31	35	forward	1
Hesperia_comma	Hmx	36	40	forward	1
Hesperia_comma	Emx	41	45	forward	1
Ochlodes_sylvanus	Tlx	1	5	forward	1
Ochlodes_sylvanus	Msx	6	10	forward	1
Ochlodes_sylvanus	Msx	11	15	forward	1
Ochlodes_sylvanus	NK4	16	20	forward	1
Ochlodes_sylvanus	NK3	21	25	forward	1
Ochlodes_sylvanus	Lbx	26	30	forward	1
Ochlodes_sylvanus	NK1	31	35	forward	1
Ochlodes_sylvanus	Hmx	36	40	forward	1
Ochlodes_sylvanus	Emx	41	45	forward	1
Leptidea_sinapis	Tlx	1	5	forward	1
Leptidea_sinapis	Msx	6	10	forward	1
Leptidea_sinapis	Msx	11	15	forward	1
Leptidea_sinapis	NK4	16	20	forward	1
Leptidea_sinapis	NK3	21	25	forward	1
Leptidea_sinapis	Lbx	26	30	forward	1
Leptidea_sinapis	NK1	31	35	forward	1
Leptidea_sinapis	Hmx	36	40	forward	1
Leptidea_sinapis	Emx	41	45	forward	1
Colias_croceus	Tlx	1	5	forward	1
Colias_croceus	Msx	6	10	forward	1
Colias_croceus	Msx	11	15	forward	1
Colias_croceus	NK4	16	20	forward	1
Colias_croceus	NK3	21	25	forward	1
Colias_croceus	Lbx	26	30	forward	1
Colias_croceus	NK1	31	35	forward	1
Colias_croceus	Hmx	36	40	forward	1
Colias_croceus	Emx	41	45	forward	1
Anthocharis_cardamines	Tlx	1	5	forward	1
Anthocharis_cardamines	Msx	6	10	forward	1
Anthocharis_cardamines	Msx	11	15	forward	1
Anthocharis_cardamines	NK4	16	20	forward	1
Anthocharis_cardamines	NK3	21	25	forward	1
Anthocharis_cardamines	Lbx	26	30	forward	1
Anthocharis_cardamines	NK1	31	35	forward	1
Anthocharis_cardamines	Hmx	36	40	forward	1
Anthocharis_cardamines	Emx	41	45	forward	1
Aporia_crataegi	Tlx	1	5	forward	1
Aporia_crataegi	NK1	6	10	forward	1
Aporia_crataegi	Hmx	11	15	forward	1
Aporia_crataegi	Emx	16	20	forward	1
Aporia_crataegi	Lbx	21	25	forward	1
Aporia_crataegi	Msx	26	30	forward	1
Aporia_crataegi	Msx	31	35	forward	1
Aporia_crataegi	NK4	36	40	forward	1
Aporia_crataegi	NK3	41	45	forward	1
Pieris_rapae	Abox	1	5	forward	1
Pieris_rapae	NK3	6	10	forward	1
Pieris_rapae	NK4	11	15	forward	1
Pieris_rapae	Msx	16	20	forward	1
Pieris_rapae	Msx	21	25	forward	1
Pieris_rapae	Lbx	26	30	forward	1
Pieris_rapae	Emx	31	35	forward	1
Pieris_rapae	Hmx	36	40	forward	1
Pieris_rapae	NK1	41	45	forward	1
Pieris_rapae	Bari	46	50	forward	1
Pieris_rapae	Tlx	51	55	forward	1
Pieris_brassicae	Abox	1	5	forward	1
Pieris_brassicae	NK3	6	10	forward	1
Pieris_brassicae	NK4	11	15	forward	1
Pieris_brassicae	Msx	16	20	forward	1
Pieris_brassicae	Msx	21	25	forward	1
Pieris_brassicae	Lbx	26	30	forward	1
Pieris_brassicae	Emx	31	35	forward	1
Pieris_brassicae	Hmx	36	40	forward	1
Pieris_brassicae	NK1	41	45	forward	1
Pieris_brassicae	Bari	46	50	forward	1
Pieris_brassicae	NK6	51	55	forward	1
Pieris_brassicae	NK7	56	60	forward	1
Pieris_brassicae	Tlx	61	65	forward	1
Pieris_napi	Abox	1	5	forward	1
Pieris_napi	NK3	6	10	forward	1
Pieris_napi	NK4	11	15	forward	1
Pieris_napi	Msx	16	20	forward	1
Pieris_napi	Msx	21	25	forward	1
Pieris_napi	Lbx	26	30	forward	1
Pieris_napi	Emx	31	35	forward	1
Pieris_napi	Hmx	36	40	forward	1
Pieris_napi	NK1	41	45	forward	1
Pieris_napi	Bari	46	50	forward	1
Pieris_napi	Tlx	51	55	forward	1
Lycaena_phlaeas	Tlx	1	5	forward	1
Lycaena_phlaeas	Msx	6	10	forward	1
Lycaena_phlaeas	Msx	11	15	forward	1
Lycaena_phlaeas	NK4	16	20	forward	1
Lycaena_phlaeas	NK3	21	25	forward	1
Lycaena_phlaeas	Lbx	26	30	forward	1
Lycaena_phlaeas	NK7	31	35	forward	1
Lycaena_phlaeas	Hmx	36	40	forward	1
Lycaena_phlaeas	Emx	41	45	forward	1
Celastrina_argiolus	Emx	1	5	forward	1
Celastrina_argiolus	Hmx	6	10	forward	1
Celastrina_argiolus	Tlx	11	15	forward	1
Celastrina_argiolus	Lbx	16	20	forward	1
Celastrina_argiolus	NK3	21	25	forward	1
Celastrina_argiolus	NK4	26	30	forward	1
Celastrina_argiolus	Msx	31	35	forward	1
Celastrina_argiolus	Msx	36	40	forward	1
Celastrina_argiolus	NK1	41	45	forward	1
Glaucopsyche_alexis	NK1	1	5	forward	1
Glaucopsyche_alexis	Msx	6	10	forward	1
Glaucopsyche_alexis	Msx	11	15	forward	1
Glaucopsyche_alexis	NK4	16	20	forward	1
Glaucopsyche_alexis	NK3	21	25	forward	1
Glaucopsyche_alexis	Lbx	26	30	forward	1
Glaucopsyche_alexis	Tlx	31	35	forward	1
Glaucopsyche_alexis	Hmx	36	40	forward	1
Glaucopsyche_alexis	Emx	41	45	forward	1
Plebejus_argus	NK1	1	5	forward	1
Plebejus_argus	NK1	6	10	forward	1
Plebejus_argus	Msx	11	15	forward	1
Plebejus_argus	Msx	16	20	forward	1
Plebejus_argus	NK4	21	25	forward	1
Plebejus_argus	NK3	26	30	forward	1
Plebejus_argus	Lbx	31	35	forward	1
Plebejus_argus	Tlx	36	40	forward	1
Plebejus_argus	Hmx	41	45	forward	1
Plebejus_argus	Emx	46	50	forward	1
Cyaniris_semiargus	Emx	1	5	forward	1
Cyaniris_semiargus	Hmx	6	10	forward	1
Cyaniris_semiargus	Tlx	11	15	forward	1
Cyaniris_semiargus	Lbx	16	20	forward	1
Cyaniris_semiargus	NK3	21	25	forward	1
Cyaniris_semiargus	NK4	26	30	forward	1
Cyaniris_semiargus	Msx	31	35	forward	1
Cyaniris_semiargus	Msx	36	40	forward	1
Cyaniris_semiargus	NK1	41	45	forward	1
Cyaniris_semiargus	NK1	46	50	forward	1
Cyaniris_semiargus	NK1	51	55	forward	1
Cyaniris_semiargus	NK1	56	60	forward	1
Cyaniris_semiargus	NK1	61	65	forward	1
Cyaniris_semiargus	NK1	66	70	forward	1
Aricia_agestis	NK1	1	5	forward	1
Aricia_agestis	Msx	6	10	forward	1
Aricia_agestis	Msx	11	15	forward	1
Aricia_agestis	NK4	16	20	forward	1
Aricia_agestis	NK3	21	25	forward	1
Aricia_agestis	Lbx	26	30	forward	1
Aricia_agestis	Tlx	31	35	forward	1
Aricia_agestis	Hmx	36	40	forward	1
Aricia_agestis	Emx	41	45	forward	1
Lysandra_bellargus	NK1	1	5	forward	1
Lysandra_bellargus	Msx	6	10	forward	1
Lysandra_bellargus	Msx	11	15	forward	1
Lysandra_bellargus	NK4	16	20	forward	1
Lysandra_bellargus	NK3	21	25	forward	1
Lysandra_bellargus	Lbx	26	30	forward	1
Lysandra_bellargus	Tlx	31	35	forward	1
Lysandra_bellargus	Hmx	36	40	forward	1
Lysandra_bellargus	Emx	41	45	forward	1
Lysandra_coridon	Msx	1	5	forward	1
Lysandra_coridon	Msx	6	10	forward	1
Lysandra_coridon	NK4	11	15	forward	1
Lysandra_coridon	NK3	16	20	forward	1
Lysandra_coridon	Lbx	21	25	forward	1
Lysandra_coridon	Tlx	26	30	forward	1
Lysandra_coridon	Hmx	31	35	forward	1
Lysandra_coridon	Emx	36	40	forward	1
Pararge_aegeria	Emx	1	5	forward	1
Pararge_aegeria	Hmx	6	10	forward	1
Pararge_aegeria	NK1	11	15	forward	1
Pararge_aegeria	Tlx	16	20	forward	1
Pararge_aegeria	Msx	21	25	forward	1
Pararge_aegeria	Msx	26	30	forward	1
Pararge_aegeria	NK4	31	35	forward	1
Pararge_aegeria	NK3	36	40	forward	1
Pararge_aegeria	Lbx	41	45	forward	1
Pararge_aegeria	Lbx	46	50	forward	1
Melanargia_galathea	Emx	1	5	forward	1
Melanargia_galathea	Hmx	6	10	forward	1
Melanargia_galathea	NK1	11	15	forward	1
Melanargia_galathea	Tlx	16	20	forward	1
Melanargia_galathea	Msx	21	25	forward	1
Melanargia_galathea	Msx	26	30	forward	1
Melanargia_galathea	NK4	31	35	forward	1
Melanargia_galathea	NK3	36	40	forward	1
Melanargia_galathea	Lbx	41	45	forward	1
Erebia_ligea	Emx	1	5	forward	1
Erebia_ligea	Hmx	6	10	forward	1
Erebia_ligea	NK1	11	15	forward	1
Erebia_ligea	Tlx	16	20	forward	1
Erebia_ligea	Msx	21	25	forward	1
Erebia_ligea	Msx	26	30	forward	1
Erebia_ligea	Msx	31	35	forward	1
Erebia_ligea	NK4	36	40	forward	1
Erebia_ligea	NK3	41	45	forward	1
Erebia_ligea	Lbx	46	50	forward	1
Maniola_jurtina	Emx	1	5	forward	1
Maniola_jurtina	Hmx	6	10	forward	1
Maniola_jurtina	NK1	11	15	forward	1
Maniola_jurtina	Tlx	16	20	forward	1
Maniola_jurtina	Msx	21	25	forward	1
Maniola_jurtina	Msx	26	30	forward	1
Maniola_jurtina	NK4	31	35	forward	1
Maniola_jurtina	NK3	36	40	forward	1
Maniola_jurtina	Lbx	41	45	forward	1
Aphantopus_hyperantus	Emx	1	5	forward	1
Aphantopus_hyperantus	Hmx	6	10	forward	1
Aphantopus_hyperantus	NK1	11	15	forward	1
Aphantopus_hyperantus	Tlx	16	20	forward	1
Aphantopus_hyperantus	Msx	21	25	forward	1
Aphantopus_hyperantus	Msx	26	30	forward	1
Aphantopus_hyperantus	Msx	31	35	forward	1
Aphantopus_hyperantus	Msx	36	40	forward	1
Aphantopus_hyperantus	Msx	41	45	forward	1
Aphantopus_hyperantus	Msx	46	50	forward	1
Aphantopus_hyperantus	Msx	51	55	forward	1
Aphantopus_hyperantus	Msx	56	60	forward	1
Aphantopus_hyperantus	NK4	61	65	forward	1
Aphantopus_hyperantus	NK3	66	70	forward	1
Aphantopus_hyperantus	Lbx	71	75	forward	1
Limenitis_camilla	Emx	1	5	forward	1
Limenitis_camilla	Hmx	6	10	forward	1
Limenitis_camilla	Msx	11	15	forward	1
Limenitis_camilla	Msx	16	20	forward	1
Limenitis_camilla	NK4	21	25	forward	1
Limenitis_camilla	NK3	26	30	forward	1
Limenitis_camilla	Lbx	31	35	forward	1
Limenitis_camilla	NK1	36	40	forward	1
Limenitis_camilla	Tlx	41	45	forward	1
Boloria_selene	Tlx	1	5	forward	1
Boloria_selene	Msx	6	10	forward	1
Boloria_selene	Msx	11	15	forward	1
Boloria_selene	NK4	16	20	forward	1
Boloria_selene	NK3	21	25	forward	1
Boloria_selene	Lbx	26	30	forward	1
Boloria_selene	NK1	31	35	forward	1
Boloria_selene	Hmx	36	40	forward	1
Boloria_selene	Emx	41	45	forward	1
Fabriciana_adippe	Tlx	1	5	forward	1
Fabriciana_adippe	Msx	6	10	forward	1
Fabriciana_adippe	Msx	11	15	forward	1
Fabriciana_adippe	NK4	16	20	forward	1
Fabriciana_adippe	NK3	21	25	forward	1
Fabriciana_adippe	Lbx	26	30	forward	1
Fabriciana_adippe	NK1	31	35	forward	1
Fabriciana_adippe	Hmx	36	40	forward	1
Fabriciana_adippe	Emx	41	45	forward	1
Melitaea_cinxia	Tlx	1	5	forward	1
Melitaea_cinxia	Msx	6	10	forward	1
Melitaea_cinxia	Msx	11	15	forward	1
Melitaea_cinxia	NK4	16	20	forward	1
Melitaea_cinxia	NK3	21	25	forward	1
Melitaea_cinxia	Lbx	26	30	forward	1
Melitaea_cinxia	NK1	31	35	forward	1
Melitaea_cinxia	Hmx	36	40	forward	1
Melitaea_cinxia	Emx	41	45	forward	1
Mellicta_athalia	Tlx	1	5	forward	1
Mellicta_athalia	Msx	6	10	forward	1
Mellicta_athalia	Msx	11	15	forward	1
Mellicta_athalia	NK4	16	20	forward	1
Mellicta_athalia	NK3	21	25	forward	1
Mellicta_athalia	Lbx	26	30	forward	1
Mellicta_athalia	NK1	31	35	forward	1
Mellicta_athalia	Hmx	36	40	forward	1
Mellicta_athalia	Emx	41	45	forward	1
Vanessa_cardui	Tlx	1	5	forward	1
Vanessa_cardui	Msx	6	10	forward	1
Vanessa_cardui	Msx	11	15	forward	1
Vanessa_cardui	NK4	16	20	forward	1
Vanessa_cardui	NK3	21	25	forward	1
Vanessa_cardui	Lbx	26	30	forward	1
Vanessa_cardui	NK1	31	35	forward	1
Vanessa_cardui	Hmx	36	40	forward	1
Vanessa_cardui	Emx	41	45	forward	1
Vanessa_atalanta	Tlx	1	5	forward	1
Vanessa_atalanta	Msx	6	10	forward	1
Vanessa_atalanta	Msx	11	15	forward	1
Vanessa_atalanta	NK4	16	20	forward	1
Vanessa_atalanta	NK3	21	25	forward	1
Vanessa_atalanta	Lbx	26	30	forward	1
Vanessa_atalanta	NK1	31	35	forward	1
Vanessa_atalanta	Hmx	36	40	forward	1
Vanessa_atalanta	Emx	41	45	forward	1
Nymphalis_polychloros	Tlx	1	5	forward	1
Nymphalis_polychloros	Msx	6	10	forward	1
Nymphalis_polychloros	Msx	11	15	forward	1
Nymphalis_polychloros	NK4	16	20	forward	1
Nymphalis_polychloros	NK3	21	25	forward	1
Nymphalis_polychloros	Lbx	26	30	forward	1
Nymphalis_polychloros	NK1	31	35	forward	1
Nymphalis_polychloros	Hmx	36	40	forward	1
Nymphalis_polychloros	Emx	41	45	forward	1
Nymphalis_urticae	Tlx	1	5	forward	1
Nymphalis_urticae	Msx	6	10	forward	1
Nymphalis_urticae	Msx	11	15	forward	1
Nymphalis_urticae	NK4	16	20	forward	1
Nymphalis_urticae	NK3	21	25	forward	1
Nymphalis_urticae	Lbx	26	30	forward	1
Nymphalis_urticae	NK1	31	35	forward	1
Nymphalis_urticae	Hmx	36	40	forward	1
Nymphalis_urticae	Emx	41	45	forward	1
Inachis_io	Tlx	1	5	forward	1
Inachis_io	Msx	6	10	forward	1
Inachis_io	Msx	11	15	forward	1
Inachis_io	NK4	16	20	forward	1
Inachis_io	NK3	21	25	forward	1
Inachis_io	Lbx	26	30	forward	1
Inachis_io	NK1	31	35	forward	1
Inachis_io	Hmx	36	40	forward	1
Inachis_io	Emx	41	45	forward	1
