# Supplementary material for: Diversity, duplication, and genomic organization of homeobox genes in Lepidoptera
Source: Genome Res. 2023 Jan;33(1):32–44. doi: 10.1101/gr.277118.122 (PMC9977156; doi:10.1101/gr.277118.122)
Supplement: Supplemental Material [file supp_gr.277118.122_Supplemental_Data_.zip › Supplemental_Data/Nymphalis_urticae_abundance.tsv]

target_id	length	eff_length	est_counts	tpm
TRINITY_DN30050_c0_g1_i1	528	253.266	4.82152	1.39719
TRINITY_DN30003_c0_g1_i1	369	117.763	3.07406	1.91582
TRINITY_DN30023_c0_g1_i1	342	98.6681	4	2.97532
TRINITY_DN30057_c0_g1_i1	220	31.8505	3	6.91281
TRINITY_DN30101_c0_g1_i1	348	102.859	2	1.42704
TRINITY_DN30090_c0_g1_i1	269	53.7554	2	2.7306
TRINITY_DN30008_c0_g1_i1	214	29.6089	2	4.95744
TRINITY_DN30061_c0_g1_i1	253	45.2354	2	3.2449
TRINITY_DN30086_c0_g1_i1	423	160.011	5	2.29334
TRINITY_DN30028_c0_g1_i1	572	295.118	5	1.24344
TRINITY_DN30091_c0_g1_i1	256	46.7107	2	3.14241
TRINITY_DN30020_c0_g1_i1	297	69.8299	2	2.10203
TRINITY_DN30016_c0_g1_i1	476	205.567	3.00129	1.07153
TRINITY_DN30081_c0_g1_i1	521	246.776	5	1.48702
TRINITY_DN30085_c0_g1_i1	413	151.763	5	2.41799
TRINITY_DN30073_c0_g1_i1	209	27.6273	2	5.31303
TRINITY_DN30075_c0_g1_i1	305	74.7832	3	2.9442
TRINITY_DN30063_c0_g1_i1	204	25.5622	3	8.61337
TRINITY_DN30019_c0_g1_i1	270	54.3543	3	4.05077
TRINITY_DN30014_c0_g1_i1	203	25.1987	1	2.91254
TRINITY_DN30052_c0_g1_i1	243	41.1604	2	3.56616
TRINITY_DN30037_c0_g1_i1	438	172.623	4	1.70063
TRINITY_DN30074_c0_g1_i1	279	59.524	3	3.69895
TRINITY_DN30041_c0_g1_i1	402	143.075	4	2.05186
TRINITY_DN30013_c0_g1_i1	780	500.561	6.00473	0.880414
TRINITY_DN30026_c0_g1_i1	435	170.098	5	2.15735
TRINITY_DN30082_c0_g1_i1	233	36.9952	2	3.96766
TRINITY_DN30079_c0_g1_i1	463	194.158	4	1.51201
TRINITY_DN30009_c0_g1_i1	224	33.4463	2	4.38865
TRINITY_DN30078_c0_g1_i1	234	37.4505	3	5.87913
TRINITY_DN30080_c0_g1_i1	367	116.307	2	1.26204
TRINITY_DN30030_c0_g1_i1	263	50.3419	2	2.91575
TRINITY_DN30011_c0_g1_i1	222	32.6798	1	2.2458
TRINITY_DN30051_c0_g1_i1	367	116.307	4	2.52409
TRINITY_DN30097_c0_g1_i1	224	33.4463	2	4.38865
TRINITY_DN30033_c0_g1_i1	320	84.2878	4	3.48293
TRINITY_DN30042_c0_g1_i1	223	33.0149	2	4.446
TRINITY_DN30017_c0_g1_i1	335	93.8763	5	3.90899
TRINITY_DN30066_c0_g1_i1	295	68.6108	2	2.13938
TRINITY_DN30093_c0_g1_i1	360	111.247	4	2.6389
TRINITY_DN30053_c0_g1_i1	270	54.3543	2	2.70051
TRINITY_DN30067_c0_g1_i1	273	56.0993	2	2.61651
TRINITY_DN30006_c0_g1_i1	398	139.914	4	2.09821
TRINITY_DN30005_c0_g1_i1	395	137.543	4	2.13438
TRINITY_DN30087_c0_g1_i1	610	331.968	7	1.54758
TRINITY_DN30070_c0_g1_i1	216	30.2903	2	4.84591
TRINITY_DN30095_c0_g1_i1	390	133.559	2	1.09902
TRINITY_DN30025_c0_g1_i1	286	63.4618	2	2.31296
TRINITY_DN30024_c0_g1_i1	269	53.7554	2	2.7306
TRINITY_DN30077_c0_g1_i1	225	33.7434	2	4.35001
TRINITY_DN30076_c0_g1_i1	429	165.022	4	1.77897
TRINITY_DN30099_c0_g1_i1	481	210.021	3	1.04836
TRINITY_DN30092_c0_g1_i1	283	61.7095	3	3.56795
TRINITY_DN30044_c0_g1_i1	274	56.6429	4	5.18279
TRINITY_DN30055_c0_g1_i1	355	107.714	3	2.04409
TRINITY_DN30064_c0_g1_i1	362	112.718	2	1.30222
TRINITY_DN30069_c0_g1_i1	392	135.15	4	2.17217
TRINITY_DN30034_c0_g1_i1	308	76.7066	3	2.87037
TRINITY_DN30100_c0_g1_i1	527	252.338	7	2.03594
TRINITY_DN30054_c0_g1_i1	295	68.6108	3	3.20906
TRINITY_DN30010_c0_g1_i1	407	147.021	4	1.99678
TRINITY_DN30018_c0_g1_i1	257	47.2037	3	4.66439
TRINITY_DN30012_c0_g1_i1	213	29.2482	2	5.01858
TRINITY_DN30027_c0_g1_i1	281	60.609	1	1.21091
TRINITY_DN30022_c0_g1_i1	447	180.342	4.29185	1.74662
TRINITY_DN30088_c0_g1_i1	287	64.0801	4	4.58128
TRINITY_DN30036_c0_g1_i1	271	54.9248	3	4.00869
TRINITY_DN30049_c0_g1_i1	277	58.3352	3	3.77433
TRINITY_DN30062_c0_g1_i1	306	75.4204	5.01809	4.88314
TRINITY_DN30102_c0_g1_i1	307	76.0365	3	2.89567
TRINITY_DN30038_c0_g1_i1	291	66.3459	2	2.21241
TRINITY_DN30021_c0_g1_i1	204	25.5622	3	8.61337
TRINITY_DN30068_c0_g1_i1	363	113.41	3	1.94142
TRINITY_DN30058_c0_g1_i1	345	100.784	3	2.18464
TRINITY_DN30043_c0_g1_i1	629	350.623	5	1.0466
TRINITY_DN30035_c0_g1_i1	289	65.2378	4	4.49998
TRINITY_DN30059_c0_g1_i1	381	126.797	3	1.73645
TRINITY_DN30096_c0_g1_i1	222	32.6798	2	4.49159
TRINITY_DN30029_c0_g1_i1	251	44.4055	4	6.61109
TRINITY_DN30015_c0_g1_i1	291	66.3459	3	3.31861
TRINITY_DN30040_c0_g1_i1	390	133.559	4	2.19805
TRINITY_DN30065_c0_g1_i1	388	131.991	5	2.7802
TRINITY_DN1548_c0_g1_i2	1181	901.523	159.051	12.9482
TRINITY_DN1548_c0_g1_i1	1747	1467.52	157.949	7.89917
TRINITY_DN1532_c0_g1_i7	5242	4962.52	168.175	2.48719
TRINITY_DN1532_c0_g1_i3	4664	4384.52	82.4087	1.37943
TRINITY_DN1532_c0_g1_i1	3800	3520.52	212.405	4.42799
TRINITY_DN1532_c0_g1_i5	4679	4399.52	107.898	1.79994
TRINITY_DN1532_c0_g1_i8	5227	4947.52	133.032	1.97341
TRINITY_DN1532_c0_g1_i2	5215	4935.52	188.845	2.80817
TRINITY_DN1532_c0_g1_i6	5230	4950.52	238.032	3.52886
TRINITY_DN1532_c0_g1_i4	3815	3535.52	292.204	6.06572
TRINITY_DN1589_c0_g1_i6	5330	5050.52	281.439	4.08976
TRINITY_DN1589_c0_g1_i2	3832	3552.52	159.886	3.30312
TRINITY_DN1589_c0_g1_i5	5112	4832.52	189.669	2.88052
TRINITY_DN1589_c0_g1_i10	6389	6109.52	24.2565	0.291387
TRINITY_DN1589_c0_g1_i8	6390	6110.52	1127.83	13.5461
TRINITY_DN1589_c0_g1_i1	2134	1854.52	29.4137	1.16404
TRINITY_DN1589_c0_g1_i3	3250	2970.52	42.5226	1.0506
TRINITY_DN1589_c0_g1_i9	5315	5035.52	150.8	2.19789
TRINITY_DN1589_c0_g1_i7	548	272.095	8.44387	2.27757
TRINITY_DN1589_c0_g1_i4	3820	3540.52	696.814	14.4444
TRINITY_DN1589_c1_g1_i1	229	35.3975	1	2.07337
TRINITY_DN1589_c1_g2_i1	320	84.2878	1	0.870734
TRINITY_DN1568_c0_g1_i2	2500	2220.52	70.1131	2.31736
TRINITY_DN1568_c0_g1_i1	2408	2128.52	899.887	31.0284
TRINITY_DN1546_c0_g1_i9	5023	4743.52	243.001	3.75972
TRINITY_DN1546_c0_g1_i4	4993	4713.52	936.229	14.5776
TRINITY_DN1546_c0_g1_i5	6285	6005.52	209.684	2.5625
TRINITY_DN1546_c0_g1_i2	6315	6035.52	69.5269	0.84545
TRINITY_DN1546_c0_g1_i8	5016	4736.52	335.318	5.19573
TRINITY_DN1546_c0_g1_i3	6308	6028.52	93.2462	1.13519
TRINITY_DN1546_c0_g1_i6	4986	4706.52	1278.06	19.9297
TRINITY_DN1546_c0_g1_i7	2961	2681.52	843.385	23.0831
TRINITY_DN1546_c0_g1_i1	6278	5998.52	278.551	3.40808
TRINITY_DN1546_c1_g1_i1	341	98.0007	3	2.24668
TRINITY_DN1500_c0_g1_i1	3225	2945.52	2133.11	53.1496
TRINITY_DN1500_c0_g1_i2	3044	2764.52	956.892	25.4034
TRINITY_DN1588_c0_g1_i1	300	71.6722	3	3.072
TRINITY_DN1588_c0_g2_i1	2255	1975.52	787.557	29.2583
TRINITY_DN1588_c0_g2_i2	932	652.53	172.773	19.4323
TRINITY_DN1561_c0_g1_i3	1210	930.523	16.2336	1.28037
TRINITY_DN1561_c0_g1_i4	2238	1958.52	292.258	10.9519
TRINITY_DN1561_c0_g1_i1	3275	2995.52	754.752	18.4919
TRINITY_DN1561_c0_g1_i2	1213	933.523	176.933	13.9102
TRINITY_DN1561_c0_g2_i1	6562	6282.52	0	0
TRINITY_DN1561_c0_g2_i5	6562	6282.52	192.488	2.24863
TRINITY_DN1561_c0_g2_i4	5772	5492.52	134.512	1.79738
TRINITY_DN1561_c1_g1_i3	648	369.271	6.50617	1.29309
TRINITY_DN1561_c1_g1_i1	649	370.249	38.2923	7.59045
TRINITY_DN1561_c1_g1_i2	643	364.355	23.2015	4.67349
TRINITY_DN1561_c1_g1_i4	644	365.344	0	0
TRINITY_DN1561_c1_g2_i1	4911	4631.52	225.457	3.57264
TRINITY_DN1561_c1_g2_i2	4863	4583.52	85.4118	1.36763
TRINITY_DN1561_c1_g2_i3	4883	4603.52	249.131	3.9718
TRINITY_DN1587_c0_g1_i1	2060	1780.52	3854.77	158.892
TRINITY_DN1587_c0_g2_i1	808	528.535	11	1.52745
TRINITY_DN1587_c1_g1_i3	215	29.9768	0	0
TRINITY_DN1587_c1_g1_i1	334	93.2497	6	4.7223
TRINITY_DN1530_c0_g1_i1	3066	2786.52	1443	38.0061
TRINITY_DN1571_c0_g1_i2	3417	3137.52	656.1	15.3473
TRINITY_DN1571_c0_g1_i3	3620	3340.52	1018.36	22.3737
TRINITY_DN1571_c0_g1_i4	521	246.776	7.33211	2.1806
TRINITY_DN1571_c0_g1_i1	3392	3112.52	120.205	2.83438
TRINITY_DN1571_c0_g2_i1	320	84.2878	3	2.6122
TRINITY_DN1597_c0_g1_i1	1869	1589.52	929	42.8942
TRINITY_DN1564_c0_g1_i3	942	662.53	20.459	2.26636
TRINITY_DN1564_c0_g1_i4	1416	1136.52	38.4583	2.48349
TRINITY_DN1564_c0_g1_i1	891	611.53	22.0985	2.65213
TRINITY_DN1564_c0_g1_i6	1384	1104.52	2.60055e-06	1.72799e-07
TRINITY_DN1564_c0_g2_i6	518	243.976	11.5972	3.48866
TRINITY_DN1564_c0_g2_i4	1315	1035.52	19.7635	1.40073
TRINITY_DN1564_c0_g2_i5	1621	1341.52	285.223	15.604
TRINITY_DN1564_c0_g2_i1	1310	1030.52	18.0526	1.28568
TRINITY_DN1564_c0_g2_i2	779	499.561	8.74415	1.28463
TRINITY_DN1564_c0_g2_i7	1326	1046.52	16.5078	1.15768
TRINITY_DN1564_c0_g2_i8	1625	1345.52	485.236	26.4674
TRINITY_DN1564_c0_g2_i3	1829	1549.52	67.8756	3.21488
TRINITY_DN1564_c1_g1_i1	286	63.4618	2.16291	2.50136
TRINITY_DN1528_c0_g1_i9	4731	4451.52	66.6337	1.09859
TRINITY_DN1528_c0_g1_i6	1281	1001.52	7.88768	0.578013
TRINITY_DN1528_c0_g1_i8	2840	2560.52	81.0774	2.32392
TRINITY_DN1528_c0_g1_i4	2822	2542.52	146.189	4.21986
TRINITY_DN1528_c0_g1_i5	3009	2729.52	124.051	3.3355
TRINITY_DN1528_c0_g1_i1	2653	2373.52	93.9981	2.90653
TRINITY_DN1528_c0_g1_i10	4544	4264.52	71.8101	1.23585
TRINITY_DN1528_c0_g1_i3	4375	4095.52	52.3539	0.938187
TRINITY_DN1528_c0_g1_i7	273	56.0993	4	5.23302
TRINITY_DN1528_c0_g2_i1	437	171.786	4.12316	1.76154
TRINITY_DN1528_c1_g1_i10	550	273.995	4.46977	1.19727
TRINITY_DN1528_c1_g1_i4	2186	1906.52	16.6726	0.641817
TRINITY_DN1528_c1_g1_i6	1872	1592.52	17.518	0.807326
TRINITY_DN1528_c1_g1_i12	5523	5243.52	83.2249	1.16488
TRINITY_DN1528_c1_g1_i8	2781	2501.52	58.7692	1.72423
TRINITY_DN1528_c1_g1_i2	1810	1530.52	32.501	1.5585
TRINITY_DN1528_c1_g1_i3	5526	5246.52	154.005	2.15434
TRINITY_DN1528_c1_g1_i5	5545	5265.52	63.0144	0.87831
TRINITY_DN1528_c1_g1_i7	2164	1884.52	40.0332	1.55908
TRINITY_DN1528_c1_g1_i11	2107	1827.52	45.171	1.81404
TRINITY_DN1528_c1_g1_i9	5548	5268.52	117.621	1.63849
TRINITY_DN1503_c0_g1_i3	758	478.648	24.8228	3.80613
TRINITY_DN1503_c0_g1_i2	4504	4224.52	2414.09	41.9397
TRINITY_DN1503_c0_g1_i4	532	257.013	8.33887	2.38123
TRINITY_DN1503_c0_g1_i1	4277	3997.52	1722.79	31.6295
TRINITY_DN1503_c1_g1_i4	5013	4733.52	244.205	3.78635
TRINITY_DN1503_c1_g1_i7	3876	3596.52	186.588	3.8076
TRINITY_DN1503_c1_g1_i2	1479	1199.52	0	0
TRINITY_DN1503_c1_g1_i6	3986	3706.52	1.29847	0.0257108
TRINITY_DN1503_c1_g1_i1	3363	3083.52	71.0924	1.6921
TRINITY_DN1503_c1_g1_i3	5022	4742.52	132.017	2.04301
TRINITY_DN1503_c1_g1_i5	4053	3773.52	285.798	5.55856
TRINITY_DN1503_c1_g2_i2	407	147.021	2.59647	1.29614
TRINITY_DN1503_c1_g2_i1	471	201.169	2.40353	0.876878
TRINITY_DN1537_c0_g1_i4	3483	3203.52	854.19	19.5693
TRINITY_DN1537_c0_g1_i1	466	196.73	3.06805	1.14457
TRINITY_DN1537_c0_g1_i3	1633	1353.52	594.854	32.2548
TRINITY_DN1537_c0_g1_i2	3504	3224.52	628.889	14.3139
TRINITY_DN1524_c0_g1_i1	1206	926.523	46.9034	3.71534
TRINITY_DN1524_c0_g1_i2	1136	856.523	46.0966	3.94984
TRINITY_DN1524_c0_g2_i1	247	42.6898	0	0
TRINITY_DN1583_c0_g1_i2	3073	2793.52	1610	42.2983
TRINITY_DN1551_c0_g1_i1	4247	3967.52	6767	125.178
TRINITY_DN1555_c0_g1_i1	4241	3961.52	2050	37.9788
TRINITY_DN1517_c0_g1_i4	6887	6607.52	72.5383	0.805709
TRINITY_DN1517_c0_g1_i6	5817	5537.52	203.743	2.70034
TRINITY_DN1517_c0_g1_i8	5796	5516.52	248.716	3.30893
TRINITY_DN1517_c0_g1_i9	6815	6535.52	169.352	1.90178
TRINITY_DN1517_c0_g1_i5	6865	6585.52	247.314	2.75618
TRINITY_DN1517_c0_g1_i7	6819	6539.52	680.744	7.63989
TRINITY_DN1517_c0_g1_i2	6932	6652.52	76.7585	0.846818
TRINITY_DN1517_c0_g1_i1	6866	6586.52	85.554	0.953309
TRINITY_DN1517_c0_g1_i3	6886	6606.52	209.281	2.32491
TRINITY_DN1517_c0_g2_i1	4589	4309.52	203	3.45714
TRINITY_DN1506_c0_g1_i1	2339	2059.52	2408	85.8103
TRINITY_DN1522_c0_g1_i1	2875	2595.52	118.988	3.36456
TRINITY_DN1522_c0_g1_i2	2382	2102.52	170.45	5.94983
TRINITY_DN1522_c0_g2_i2	2273	1993.52	584.518	21.5192
TRINITY_DN1522_c0_g2_i1	3009	2729.52	144.044	3.8731
TRINITY_DN1586_c0_g1_i1	1931	1651.52	911	40.484
TRINITY_DN1549_c0_g1_i5	2433	2153.52	88.2946	3.00908
TRINITY_DN1549_c0_g1_i13	2485	2205.52	52.6413	1.75172
TRINITY_DN1549_c0_g1_i10	3023	2743.52	31.1599	0.833561
TRINITY_DN1549_c0_g1_i16	2496	2216.52	119.339	3.95147
TRINITY_DN1549_c0_g1_i1	2369	2089.52	191.833	6.73794
TRINITY_DN1549_c0_g1_i2	1863	1583.52	46.1703	2.13987
TRINITY_DN1549_c0_g1_i9	2295	2015.52	21.6058	0.78674
TRINITY_DN1549_c0_g1_i8	2432	2152.52	132.255	4.50936
TRINITY_DN1549_c0_g1_i11	2431	2151.52	84.979	2.89878
TRINITY_DN1549_c0_g1_i14	2324	2044.52	14.1555	0.508139
TRINITY_DN1549_c0_g1_i3	1723	1443.52	40.5661	2.06248
TRINITY_DN1592_c0_g1_i10	2098	1818.52	295.169	11.9125
TRINITY_DN1592_c0_g1_i8	1532	1252.52	57.1401	3.34815
TRINITY_DN1592_c0_g1_i9	1602	1322.52	230.561	12.7948
TRINITY_DN1592_c0_g1_i11	1911	1631.52	173.831	7.81957
TRINITY_DN1592_c0_g1_i3	437	171.786	0.932922	0.398573
TRINITY_DN1592_c0_g1_i4	1815	1535.52	41.0738	1.96317
TRINITY_DN1592_c0_g1_i1	390	133.559	36.7666	20.2037
TRINITY_DN1592_c0_g1_i2	886	606.53	15.3466	1.85699
TRINITY_DN1592_c0_g1_i5	1745	1465.52	10.177	0.509656
TRINITY_DN1592_c0_g1_i7	1828	1548.52	27.7945	1.31732
TRINITY_DN1592_c0_g1_i6	270	54.3543	1.054	1.42317
TRINITY_DN1592_c1_g1_i2	820	540.535	2.14635	0.291424
TRINITY_DN1592_c1_g1_i4	579	301.767	5	1.21604
TRINITY_DN1592_c1_g1_i3	1160	880.523	17.8537	1.48811
TRINITY_DN1592_c2_g1_i1	1220	940.523	18	1.4046
TRINITY_DN1512_c0_g1_i1	2779	2499.52	242.997	7.135
TRINITY_DN1512_c0_g1_i3	2460	2180.52	593.905	19.9897
TRINITY_DN1512_c0_g1_i2	2641	2361.52	1366.39	42.4652
TRINITY_DN1512_c0_g1_i4	2590	2310.52	102.706	3.26237
TRINITY_DN1513_c0_g1_i1	2028	1748.52	5921.36	248.542
TRINITY_DN1593_c0_g1_i3	4637	4357.52	416.857	7.02097
TRINITY_DN1593_c0_g1_i4	4462	4182.52	524.616	9.20562
TRINITY_DN1593_c0_g1_i1	4574	4294.52	305.351	5.21837
TRINITY_DN1593_c0_g1_i2	4399	4119.52	381.897	6.80376
TRINITY_DN1593_c1_g1_i1	1507	1227.52	133.971	8.00998
TRINITY_DN1593_c1_g1_i2	1493	1213.52	147.319	8.90965
TRINITY_DN1593_c1_g2_i1	278	58.9339	5	6.22665
TRINITY_DN1593_c2_g1_i1	1249	969.523	22.612	1.71171
TRINITY_DN1593_c2_g1_i2	1521	1241.52	67.388	3.98361
TRINITY_DN1595_c0_g1_i1	946	666.523	60.9511	6.71145
TRINITY_DN1595_c0_g1_i2	943	663.53	40.0489	4.42975
TRINITY_DN1595_c0_g2_i1	948	668.523	344	37.7652
TRINITY_DN1558_c0_g1_i2	4092	3812.52	0	0
TRINITY_DN1558_c0_g1_i3	1611	1331.52	247.672	13.6514
TRINITY_DN1558_c0_g1_i7	3132	2852.52	196.631	5.05909
TRINITY_DN1558_c0_g1_i1	4085	3805.52	220.78	4.25789
TRINITY_DN1558_c0_g1_i5	3384	3104.52	27.9561	0.660893
TRINITY_DN1558_c0_g1_i9	5066	4786.52	517.855	7.94032
TRINITY_DN1558_c0_g1_i8	415	153.41	3.10661	1.48622
TRINITY_DN1566_c0_g1_i1	1083	803.523	14.336	1.30942
TRINITY_DN1566_c0_g1_i2	1392	1112.52	454.664	29.9938
TRINITY_DN1562_c0_g1_i7	2176	1896.52	27.5499	1.06613
TRINITY_DN1562_c0_g1_i25	7033	6753.52	216.673	2.35464
TRINITY_DN1562_c0_g1_i4	9547	9267.52	465.189	3.68396
TRINITY_DN1562_c0_g1_i16	7034	6754.52	20.9944	0.228117
TRINITY_DN1562_c0_g1_i11	1934	1654.52	61.3574	2.72172
TRINITY_DN1562_c0_g1_i20	594	316.341	18.2352	4.23063
TRINITY_DN1562_c0_g1_i17	7071	6791.52	42.5252	0.459546
TRINITY_DN1562_c0_g1_i10	9178	8898.52	921.258	7.59824
TRINITY_DN1562_c0_g1_i19	7016	6736.52	77.857	0.848226
TRINITY_DN1562_c0_g1_i22	7018	6738.52	105.324	1.14713
TRINITY_DN1562_c0_g1_i15	1936	1656.52	209.037	9.26139
TRINITY_DN1540_c0_g1_i2	3086	2806.52	244.131	6.38417
TRINITY_DN1540_c0_g1_i3	3099	2819.52	406.869	10.5908
TRINITY_DN1516_c0_g1_i1	1631	1351.52	211.269	11.4726
TRINITY_DN1516_c0_g1_i2	1665	1385.52	168.731	8.93779
TRINITY_DN1536_c0_g1_i4	3922	3642.52	63.7621	1.28473
TRINITY_DN1536_c0_g1_i1	3868	3588.52	59.2771	1.21233
TRINITY_DN1536_c0_g1_i2	3987	3707.52	65.9607	1.30572
TRINITY_DN1536_c0_g2_i4	3912	3632.52	689.686	13.9345
TRINITY_DN1536_c0_g2_i6	453	185.504	8.34033	3.29974
TRINITY_DN1536_c0_g2_i5	1758	1478.52	50.8214	2.52272
TRINITY_DN1536_c0_g2_i1	3995	3715.52	255.82	5.05317
TRINITY_DN1536_c0_g2_i2	3872	3592.52	241.333	4.93022
TRINITY_DN1536_c0_g3_i1	1046	766.523	530	50.7458
TRINITY_DN1536_c1_g1_i1	282	61.1375	6	7.20267
TRINITY_DN1575_c0_g1_i1	1208	928.523	5.225	0.412994
TRINITY_DN1575_c0_g1_i3	1996	1716.52	19.1675	0.819533
TRINITY_DN1575_c0_g1_i2	3129	2849.52	665.607	17.1434
TRINITY_DN1563_c0_g1_i1	7633	7353.52	697.069	6.95712
TRINITY_DN1563_c0_g2_i1	3597	3317.52	253.931	5.61762
TRINITY_DN1563_c0_g3_i1	332	91.9655	0	0
TRINITY_DN1547_c0_g1_i1	1038	758.523	468	45.2821
TRINITY_DN1596_c0_g1_i3	3581	3301.52	466.341	10.3667
TRINITY_DN1596_c0_g1_i2	732	452.709	121.089	19.6307
TRINITY_DN1596_c0_g1_i1	3702	3422.52	56.5706	1.21309
TRINITY_DN1591_c0_g1_i2	3691	3411.52	240.628	5.17664
TRINITY_DN1591_c0_g1_i6	3505	3225.52	108.147	2.46073
TRINITY_DN1591_c0_g1_i9	3517	3237.52	36.4735	0.826827
TRINITY_DN1591_c0_g1_i12	3497	3217.52	268.345	6.12099
TRINITY_DN1591_c0_g1_i10	4757	4477.52	163.527	2.6804
TRINITY_DN1591_c0_g1_i14	4751	4471.52	0.131604	0.00216005
TRINITY_DN1591_c0_g1_i1	3503	3223.52	10.7273	0.244235
TRINITY_DN1591_c0_g1_i3	3685	3405.52	0.020775	0.000447719
TRINITY_DN1591_c0_g2_i1	299	71.0589	1	1.03284
TRINITY_DN1510_c0_g1_i3	2398	2118.52	47.2724	1.63766
TRINITY_DN1510_c0_g1_i2	1624	1344.52	251.929	13.7518
TRINITY_DN1510_c0_g1_i1	2310	2030.52	334.833	12.1024
TRINITY_DN1510_c0_g1_i4	1712	1432.52	31.9651	1.63766
TRINITY_DN1510_c0_g2_i1	339	96.6005	2	1.5195
TRINITY_DN1557_c0_g1_i1	2259	1979.52	38.0749	1.41165
TRINITY_DN1557_c0_g1_i7	2176	1896.52	69.7109	2.69769
TRINITY_DN1557_c0_g1_i3	1030	750.523	13.0663	1.27773
TRINITY_DN1557_c0_g1_i6	2184	1904.52	95.5286	3.68126
TRINITY_DN1557_c0_g1_i12	1121	841.523	29.4889	2.57183
TRINITY_DN1557_c0_g1_i4	2101	1821.52	183.681	7.40083
TRINITY_DN1557_c0_g1_i2	413	151.763	0	0
TRINITY_DN1557_c0_g1_i9	1414	1134.52	52.3994	3.38971
TRINITY_DN1557_c0_g1_i11	2169	1889.52	38.6358	1.50068
TRINITY_DN1557_c0_g1_i8	430	165.893	2.41377	1.06787
TRINITY_DN1554_c0_g1_i10	2687	2407.52	78.5177	2.39357
TRINITY_DN1554_c0_g1_i12	5401	5121.52	388.284	5.56416
TRINITY_DN1554_c0_g1_i4	5453	5173.52	286.662	4.06661
TRINITY_DN1554_c0_g1_i7	398	139.914	1.17289	0.615242
TRINITY_DN1554_c0_g1_i8	4308	4028.52	92.7299	1.68937
TRINITY_DN1554_c0_g1_i5	354	106.998	5	3.4296
TRINITY_DN1554_c0_g1_i2	2790	2510.52	275.603	8.05692
TRINITY_DN1554_c0_g1_i6	2607	2327.52	379.81	11.9763
TRINITY_DN1554_c0_g1_i11	3012	2732.52	264.999	7.11753
TRINITY_DN1554_c0_g1_i9	3365	3085.52	51.1707	1.21714
TRINITY_DN1554_c0_g2_i1	471	201.169	8	2.91863
TRINITY_DN1554_c0_g3_i1	249	43.5949	1	1.6835
TRINITY_DN1560_c0_g1_i1	2142	1862.52	1145	45.1184
TRINITY_DN1502_c0_g1_i1	3667	3387.52	935	20.2572
TRINITY_DN1515_c0_g1_i5	8884	8604.52	199.872	1.70481
TRINITY_DN1515_c0_g1_i3	8887	8607.52	332.396	2.83418
TRINITY_DN1515_c0_g1_i6	8883	8603.52	406.731	3.46961
TRINITY_DN1545_c0_g1_i3	5761	5481.52	443.562	5.93886
TRINITY_DN1545_c0_g1_i5	5432	5152.52	1396.88	19.897
TRINITY_DN1545_c0_g1_i2	5432	5152.52	1015.57	14.4657
TRINITY_DN1545_c0_g1_i4	6781	6501.52	81.8848	0.924353
TRINITY_DN1545_c0_g1_i7	578	300.827	5.15242	1.25703
TRINITY_DN1545_c0_g1_i6	6781	6501.52	307.068	3.46632
TRINITY_DN1545_c0_g1_i1	5761	5481.52	601.886	8.05865
TRINITY_DN1556_c0_g1_i3	1715	1435.52	49.7774	2.54491
TRINITY_DN1556_c0_g1_i4	1500	1220.52	24.8729	1.49565
TRINITY_DN1556_c0_g1_i1	1715	1435.52	822.971	42.075
TRINITY_DN1556_c0_g1_i2	1846	1566.52	280.378	13.1358
TRINITY_DN1538_c0_g1_i5	2262	1982.52	85.3752	3.16056
TRINITY_DN1538_c0_g1_i3	3048	2768.52	346.625	9.18885
TRINITY_DN1553_c0_g1_i1	1535	1255.52	1781	104.109
TRINITY_DN1511_c0_g1_i4	3995	3715.52	896.692	17.7122
TRINITY_DN1511_c0_g1_i3	3994	3714.52	118.804	2.34734
TRINITY_DN1511_c0_g1_i2	4012	3732.52	939.585	18.475
TRINITY_DN1511_c0_g1_i1	3977	3697.52	111.919	2.22149
TRINITY_DN1511_c1_g1_i11	5105	4825.52	576.522	8.76841
TRINITY_DN1511_c1_g1_i5	5159	4879.52	60.4157	0.908704
TRINITY_DN1511_c1_g1_i12	5076	4796.52	1084.1	16.5879
TRINITY_DN1511_c1_g1_i4	5130	4850.52	111.809	1.69176
TRINITY_DN1511_c1_g2_i2	2185	1905.52	0	0
TRINITY_DN1511_c1_g2_i3	2125	1845.52	264.657	10.5248
TRINITY_DN1511_c1_g2_i4	1229	949.523	16.2519	1.25617
TRINITY_DN1511_c1_g2_i1	2516	2236.52	90.0907	2.95635
TRINITY_DN1511_c1_g3_i2	2411	2131.52	59.3225	2.04258
TRINITY_DN1511_c1_g3_i1	4752	4472.52	244.677	4.01505
TRINITY_DN1511_c2_g1_i1	4126	3846.52	121.058	2.3098
TRINITY_DN1511_c2_g1_i2	5308	5028.52	38.2882	0.558824
TRINITY_DN1511_c2_g1_i3	1222	942.523	44.7466	3.48432
TRINITY_DN1507_c0_g1_i1	1428	1148.52	45.1908	2.88775
TRINITY_DN1507_c0_g1_i2	1529	1249.52	484.015	28.4292
TRINITY_DN1507_c0_g1_i3	513	239.327	1.79425	0.550225
TRINITY_DN1585_c0_g1_i1	1029	749.523	601	58.849
TRINITY_DN1590_c0_g1_i1	1056	776.523	226	21.3601
TRINITY_DN1572_c0_g1_i1	1422	1142.52	1067	68.5408
TRINITY_DN1559_c0_g1_i2	1758	1478.52	9.22342	0.45784
TRINITY_DN1559_c0_g1_i1	1757	1477.52	499.41	24.8069
TRINITY_DN1559_c0_g1_i3	1793	1513.52	311.571	15.1084
TRINITY_DN1559_c0_g1_i4	481	210.021	4.79578	1.67589
TRINITY_DN1509_c0_g1_i2	3811	3531.52	228.113	4.74065
TRINITY_DN1509_c0_g1_i8	2306	2026.52	117.446	4.25341
TRINITY_DN1509_c0_g1_i3	5523	5243.52	5.41562e-07	7.5801e-09
TRINITY_DN1509_c0_g1_i7	1146	866.523	44.5356	3.77205
TRINITY_DN1509_c0_g1_i10	3191	2911.52	101.291	2.5533
TRINITY_DN1509_c0_g1_i5	1873	1593.52	86.7563	3.9957
TRINITY_DN1509_c0_g1_i1	3811	3531.52	228.113	4.74065
TRINITY_DN1509_c0_g1_i11	5532	5252.52	164.687	2.30113
TRINITY_DN1509_c0_g2_i1	1537	1257.52	84.0578	4.90582
TRINITY_DN1577_c0_g1_i7	5640	5360.52	302.688	4.14417
TRINITY_DN1577_c0_g1_i6	5215	4935.52	260.933	3.88012
TRINITY_DN1577_c0_g1_i1	5148	4868.52	270.833	4.08276
TRINITY_DN1577_c0_g1_i2	1210	930.523	21.3564	1.68442
TRINITY_DN1577_c0_g1_i9	4795	4515.52	120.134	1.95258
TRINITY_DN1577_c0_g1_i5	3782	3502.52	153.054	3.2071
TRINITY_DN1577_c0_g1_i4	5619	5339.52	265.872	3.65444
TRINITY_DN1577_c0_g1_i10	4667	4387.52	147.13	2.46111
TRINITY_DN1544_c0_g1_i1	2711	2431.52	39.4631	1.19114
TRINITY_DN1544_c0_g1_i2	2528	2248.52	396.02	12.9262
TRINITY_DN1544_c0_g1_i3	1142	862.523	114.517	9.74427
TRINITY_DN1529_c0_g1_i2	2032	1752.52	211.172	8.84346
TRINITY_DN1529_c0_g1_i1	2031	1751.52	1219.83	51.1131
TRINITY_DN1529_c1_g1_i1	207	26.7544	0	0
TRINITY_DN1504_c0_g1_i7	4622	4342.52	364.134	6.15417
TRINITY_DN1504_c0_g1_i6	4629	4349.52	110.532	1.86507
TRINITY_DN1504_c0_g1_i2	4626	4346.52	306.897	5.18203
TRINITY_DN1504_c0_g1_i3	4806	4526.52	49.437	0.801561
TRINITY_DN1527_c0_g1_i7	8384	8104.52	1.01398e-08	9.18227e-11
TRINITY_DN1527_c0_g1_i3	6200	5920.52	636.256	7.88718
TRINITY_DN1527_c0_g1_i1	6146	5866.52	224.241	2.80534
TRINITY_DN1527_c0_g1_i9	3150	2870.52	0	0
TRINITY_DN1527_c0_g1_i10	3099	2819.52	583.463	15.1875
TRINITY_DN1527_c0_g1_i4	8387	8107.52	1018.76	9.22217
TRINITY_DN1527_c0_g1_i8	8387	8107.52	171.28	1.55048
TRINITY_DN1527_c1_g1_i1	222	32.6798	1	2.2458
TRINITY_DN1542_c0_g1_i2	969	689.523	116.394	12.3889
TRINITY_DN1542_c0_g1_i1	4456	4176.52	191.267	3.36105
TRINITY_DN1542_c0_g1_i6	4782	4502.52	962.127	15.6829
TRINITY_DN1542_c0_g1_i5	4180	3900.52	83.1301	1.56417
TRINITY_DN1542_c0_g1_i4	485	213.607	7.43257	2.55372
TRINITY_DN1542_c0_g1_i3	4731	4451.52	88.6494	1.46156
TRINITY_DN1526_c0_g1_i8	8684	8404.52	53.0849	0.463562
TRINITY_DN1526_c0_g1_i11	8598	8318.52	313.381	2.76488
TRINITY_DN1526_c0_g1_i12	8604	8324.52	149.584	1.31879
TRINITY_DN1526_c0_g1_i3	3521	3241.52	53.3605	1.20815
TRINITY_DN1526_c0_g1_i2	8789	8509.52	64.703	0.558045
TRINITY_DN1526_c0_g1_i7	8709	8429.52	180.224	1.56913
TRINITY_DN1526_c0_g1_i9	649	370.249	9.1834	1.82037
TRINITY_DN1526_c0_g1_i10	8703	8423.52	373.479	3.25404
TRINITY_DN1598_c0_g1_i2	2387	2107.52	1089.89	37.9543
TRINITY_DN1598_c0_g1_i1	2598	2318.52	135.107	4.27679
TRINITY_DN1582_c0_g1_i1	433	168.424	5651	2462.47
TRINITY_DN1514_c0_g1_i2	1268	988.523	52.1859	3.8745
TRINITY_DN1514_c0_g1_i1	1197	917.523	878.814	70.2959
TRINITY_DN1505_c0_g1_i1	829	549.535	756	100.966
TRINITY_DN1569_c0_g1_i3	3724	3444.52	1459.39	31.0952
TRINITY_DN1569_c0_g1_i2	3805	3525.52	208.456	4.33952
TRINITY_DN1569_c0_g1_i1	2125	1845.52	20.1501	0.801323
TRINITY_DN1569_c0_g2_i1	342	98.6681	2	1.48766
TRINITY_DN1535_c0_g1_i1	976	696.523	893	94.0948
TRINITY_DN1539_c0_g1_i2	2588	2308.52	545.038	17.3278
TRINITY_DN1539_c0_g1_i1	2564	2284.52	353.962	11.3713
TRINITY_DN1519_c0_g1_i1	743	463.677	374	59.1979
TRINITY_DN1518_c0_g1_i2	3649	3369.52	310.256	6.75774
TRINITY_DN1518_c0_g1_i1	480	209.131	3.74381	1.31385
TRINITY_DN1518_c0_g2_i4	5395	5115.52	503.906	7.22951
TRINITY_DN1518_c0_g2_i2	5250	4970.52	253.383	3.74132
TRINITY_DN1518_c0_g2_i3	5262	4982.52	490.105	7.21921
TRINITY_DN1518_c0_g2_i1	5383	5103.52	265.457	3.81745
TRINITY_DN1518_c1_g1_i2	714	434.784	5.92744	1.00056
TRINITY_DN1518_c1_g1_i1	754	474.658	33.0726	5.11372
TRINITY_DN1594_c0_g1_i1	1145	865.523	1857	157.465
TRINITY_DN1525_c0_g1_i13	4335	4055.52	48.7968	0.883068
TRINITY_DN1525_c0_g1_i15	3741	3461.52	1328.48	28.1668
TRINITY_DN1525_c0_g1_i8	4169	3889.52	487.233	9.1937
TRINITY_DN1525_c0_g1_i6	4543	4263.52	122.973	2.11686
TRINITY_DN1525_c0_g1_i9	4144	3864.52	1169.88	22.2175
TRINITY_DN1525_c0_g1_i2	4310	4030.52	115.042	2.09482
TRINITY_DN1525_c0_g1_i5	4723	4443.52	245.076	4.04784
TRINITY_DN1525_c0_g1_i12	4156	3876.52	1928.48	36.511
TRINITY_DN1525_c0_g1_i3	4144	3864.52	8.99268	0.170782
TRINITY_DN1525_c0_g1_i4	3231	2951.52	103.061	2.5627
TRINITY_DN1525_c0_g1_i7	4298	4018.52	67.3424	1.2299
TRINITY_DN1525_c0_g1_i11	2200	1920.52	30.5641	1.168
TRINITY_DN1525_c0_g1_i1	4181	3901.52	815.075	15.3325
TRINITY_DN1501_c0_g1_i3	1402	1122.52	39.3964	2.57579
TRINITY_DN1501_c0_g1_i2	1466	1186.52	26.6676	1.64952
TRINITY_DN1501_c0_g1_i1	550	273.995	44.3538	11.8806
TRINITY_DN1501_c0_g1_i4	1942	1662.52	396.582	17.5071
TRINITY_DN1501_c0_g2_i6	554	277.848	5.96793	1.5764
TRINITY_DN1501_c0_g2_i4	3841	3561.52	74.0084	1.52509
TRINITY_DN1501_c0_g2_i1	3717	3437.52	31.3496	0.669325
TRINITY_DN1501_c0_g2_i5	386	130.522	2.18358	1.22783
TRINITY_DN1501_c0_g2_i3	3863	3583.52	82.4905	1.68944
TRINITY_DN1570_c0_g1_i2	1941	1661.52	27.4385	1.212
TRINITY_DN1570_c0_g1_i3	2295	2015.52	80.0712	2.91567
TRINITY_DN1570_c0_g1_i4	996	716.523	8.47834	0.868421
TRINITY_DN1570_c0_g1_i8	1911	1631.52	44.6949	2.01055
TRINITY_DN1570_c0_g1_i5	2283	2003.52	46.6136	1.70753
TRINITY_DN1570_c0_g1_i14	2240	1960.52	29.4713	1.10326
TRINITY_DN1570_c0_g1_i18	1619	1339.52	33.8859	1.8566
TRINITY_DN1570_c0_g1_i17	2313	2033.52	31.2345	1.12729
TRINITY_DN1570_c0_g1_i9	2325	2045.52	53.5573	1.92161
TRINITY_DN1570_c0_g1_i1	1953	1673.52	53.112	2.32922
TRINITY_DN1570_c0_g1_i16	1923	1643.52	86.7553	3.87409
TRINITY_DN1570_c0_g1_i11	1528	1248.52	14.6872	0.863361
TRINITY_DN1570_c0_g2_i1	273	56.0993	2	2.61651
TRINITY_DN1584_c0_g1_i1	5105	4825.52	213.062	3.2405
TRINITY_DN1584_c0_g1_i4	4191	3911.52	444.671	8.34339
TRINITY_DN1584_c0_g1_i3	4882	4602.52	2589.28	41.2888
TRINITY_DN1584_c0_g1_i2	5734	5454.52	238.243	3.20563
TRINITY_DN1584_c0_g1_i6	4947	4667.52	365.261	5.74337
TRINITY_DN1584_c0_g1_i5	4774	4494.52	293.483	4.79236
TRINITY_DN1533_c0_g1_i3	2705	2425.52	21.9869	0.665285
TRINITY_DN1533_c0_g1_i1	2532	2252.52	545.908	17.7869
TRINITY_DN1533_c0_g1_i5	2680	2400.52	27.3604	0.836502
TRINITY_DN1533_c0_g1_i4	285	62.8619	2	2.33503
TRINITY_DN1533_c0_g1_i2	2557	2277.52	447.744	14.4284
TRINITY_DN1523_c0_g1_i1	1382	1102.52	1559	103.779
TRINITY_DN1576_c0_g1_i1	595	317.315	37.9201	8.77059
TRINITY_DN1576_c0_g2_i1	2548	2268.52	160.834	5.20337
TRINITY_DN1576_c0_g2_i2	2522	2242.52	72.2367	2.36413
TRINITY_DN1576_c0_g2_i4	2546	2266.52	56.9713	1.84478
TRINITY_DN1576_c0_g2_i3	2572	2292.52	127.958	4.09641
TRINITY_DN1576_c0_g3_i1	257	47.2037	2.23258	3.47121
TRINITY_DN1576_c0_g4_i2	694	414.847	77.0087	13.6239
TRINITY_DN1576_c0_g4_i1	537	261.687	674.766	189.243
TRINITY_DN1576_c1_g1_i3	3152	2872.52	79.6203	2.03428
TRINITY_DN1576_c1_g1_i4	2424	2144.52	49.4859	1.69356
TRINITY_DN1576_c1_g1_i1	3179	2899.52	153.438	3.88378
TRINITY_DN1576_c1_g1_i5	3152	2872.52	47.9173	1.22427
TRINITY_DN1576_c1_g1_i2	3122	2842.52	190.539	4.9196
TRINITY_DN1543_c0_g1_i1	1419	1139.52	298.872	19.2492
TRINITY_DN1543_c0_g1_i2	1408	1128.52	348.128	22.6401
TRINITY_DN1541_c0_g1_i1	1297	1017.52	23914	1724.88
TRINITY_DN1541_c0_g2_i1	515	241.183	13	3.95591
TRINITY_DN1541_c0_g3_i1	511	237.463	30	9.27204
TRINITY_DN1520_c0_g1_i1	1060	780.523	714	67.137
TRINITY_DN1578_c0_g1_i2	1489	1209.52	280.536	17.0225
TRINITY_DN1578_c0_g1_i1	1527	1247.52	3501.46	205.992
TRINITY_DN1531_c0_g1_i3	659	380.136	17.5032	3.3793
TRINITY_DN1531_c0_g1_i2	713	433.792	11.8952	2.01252
TRINITY_DN1531_c0_g1_i5	413	151.763	151.614	73.3204
TRINITY_DN1531_c0_g1_i7	538	262.626	15.9873	4.46773
TRINITY_DN1579_c0_g1_i2	2801	2521.52	4361.4	126.944
TRINITY_DN1579_c0_g1_i1	2781	2501.52	1064.6	31.2342
TRINITY_DN1579_c0_g2_i1	567	290.342	7	1.76945
TRINITY_DN1579_c1_g1_i1	216	30.2903	1	2.42296
TRINITY_DN1565_c0_g1_i1	946	666.523	8.08756	0.890537
TRINITY_DN1565_c0_g1_i3	992	712.523	74.7559	7.70009
TRINITY_DN1565_c0_g1_i2	1368	1088.52	209.157	14.1021
TRINITY_DN1580_c0_g1_i1	1642	1362.52	96.5674	5.20159
TRINITY_DN1580_c0_g1_i2	2644	2364.52	462.433	14.3534
TRINITY_DN1534_c0_g1_i2	576	298.917	6.40954	1.57371
TRINITY_DN1534_c0_g1_i1	830	550.535	17.5905	2.34499
TRINITY_DN1534_c0_g2_i2	1336	1056.52	22.7982	1.58369
TRINITY_DN1534_c0_g2_i1	1396	1116.52	694.202	45.6318
TRINITY_DN1521_c0_g1_i6	3829	3549.52	171.598	3.54808
TRINITY_DN1521_c0_g1_i9	3858	3578.52	153.508	3.14831
TRINITY_DN1521_c0_g1_i10	3848	3568.52	197.084	4.05333
TRINITY_DN1521_c0_g1_i11	3307	3027.52	126.234	3.06011
TRINITY_DN1521_c0_g1_i5	3877	3597.52	176.576	3.60229
TRINITY_DN1521_c0_g1_i14	300	71.6722	2	2.048
TRINITY_DN1550_c0_g1_i1	216	30.2903	0	0
TRINITY_DN1550_c0_g2_i2	3132	2852.52	972.789	25.0288
TRINITY_DN1550_c0_g2_i3	2109	1829.52	14.7519	0.591778
TRINITY_DN1550_c0_g2_i1	3222	2942.52	44.4591	1.1089
TRINITY_DN1552_c0_g1_i5	4401	4121.52	366.054	6.51833
TRINITY_DN1552_c0_g1_i2	4340	4060.52	34.8748	0.630347
TRINITY_DN1552_c0_g1_i4	4343	4063.52	382.404	6.90669
TRINITY_DN1552_c0_g1_i1	4404	4124.52	81.8585	1.4566
TRINITY_DN1552_c0_g1_i3	1202	922.523	1.80889	0.143908
TRINITY_DN1599_c0_g1_i5	2790	2510.52	68.0703	1.98995
TRINITY_DN1599_c0_g1_i4	2884	2604.52	238.873	6.73114
TRINITY_DN1599_c0_g1_i3	2891	2611.52	24.6669	0.693218
TRINITY_DN1599_c0_g1_i1	1413	1133.52	27.8078	1.80047
TRINITY_DN1599_c0_g1_i7	2809	2529.52	76.2924	2.21357
TRINITY_DN1599_c0_g1_i6	2910	2630.52	27.8159	0.776071
TRINITY_DN1599_c0_g1_i2	2865	2585.52	217.021	6.16032
TRINITY_DN1574_c0_g1_i1	1076	796.523	659	60.7207
TRINITY_DN1508_c0_g1_i5	2471	2191.52	79.0142	2.64612
TRINITY_DN1508_c0_g1_i4	4025	3745.52	85.8518	1.68224
TRINITY_DN1508_c0_g1_i6	4485	4205.52	153.146	2.6726
TRINITY_DN1508_c0_g1_i7	317	82.3166	4	3.56634
TRINITY_DN1508_c0_g1_i1	4044	3764.52	498.469	9.71802
TRINITY_DN1508_c0_g1_i2	4098	3818.52	72.3197	1.38999
TRINITY_DN1508_c0_g1_i3	1690	1410.52	51.1998	2.66402
TRINITY_DN1573_c0_g1_i1	714	434.784	1847	311.777
TRINITY_DN1567_c0_g1_i4	1967	1687.52	23.3476	1.01541
TRINITY_DN1567_c0_g1_i3	2088	1808.52	234.386	9.51169
TRINITY_DN1567_c0_g1_i5	2377	2097.52	100.616	3.52055
TRINITY_DN1567_c0_g1_i6	4493	4213.52	158.947	2.76858
TRINITY_DN1567_c0_g1_i7	4708	4428.52	62.9091	1.04257
TRINITY_DN1567_c0_g1_i2	4419	4139.52	91.2995	1.61871
TRINITY_DN1567_c0_g1_i1	2162	1882.52	748.495	29.1809
TRINITY_DN1567_c0_g2_i1	258	47.7103	1	1.53829
TRINITY_DN1567_c0_g3_i1	452	184.649	4	1.58987
TRINITY_DN1567_c0_g4_i1	211	28.4208	0	0
TRINITY_DN1581_c0_g1_i6	3270	2990.52	135.375	3.32233
TRINITY_DN1581_c0_g1_i5	3585	3305.52	73.3279	1.62809
TRINITY_DN1581_c0_g1_i1	3214	2934.52	62.8618	1.57217
TRINITY_DN1581_c0_g1_i2	2524	2244.52	31.2019	1.02025
TRINITY_DN1581_c0_g1_i4	3597	3317.52	258.263	5.71343
TRINITY_DN1581_c0_g1_i3	3127	2847.52	302.643	7.80033
TRINITY_DN1581_c0_g1_i7	3282	3002.52	523.327	12.792
TRINITY_DN17372_c0_g1_i1	679	399.941	9	1.65157
TRINITY_DN17373_c0_g1_i1	392	135.15	4	2.17217
TRINITY_DN17359_c0_g1_i1	675	395.981	13	2.40946
TRINITY_DN17333_c0_g1_i1	478	207.322	3	1.062
TRINITY_DN17338_c0_g1_i1	299	71.0589	3	3.09851
TRINITY_DN17402_c0_g1_i1	290	65.7912	3	3.3466
TRINITY_DN17381_c0_g1_i1	318	82.9928	4	3.53728
TRINITY_DN17386_c0_g1_i1	237	38.4881	2	3.81375
TRINITY_DN17335_c0_g1_i1	246	42.2733	3	5.20841
TRINITY_DN17339_c0_g1_i1	236	38.2678	2	3.83571
TRINITY_DN17357_c0_g1_i1	243	41.1604	2	3.56616
TRINITY_DN17377_c0_g1_i1	452	184.649	4	1.58987
TRINITY_DN17396_c0_g1_i1	361	111.978	4	2.62166
TRINITY_DN17380_c0_g1_i1	445	178.614	5	2.05449
TRINITY_DN17352_c0_g1_i1	286	63.4618	2	2.31296
TRINITY_DN17314_c0_g1_i1	310	78.028	2	1.88117
TRINITY_DN17374_c0_g1_i1	292	66.8874	2	2.1945
TRINITY_DN17318_c0_g1_i1	817	537.535	10	1.36535
TRINITY_DN17321_c0_g1_i1	330	90.7122	3	2.4272
TRINITY_DN17369_c0_g1_i1	277	58.3352	2	2.51622
TRINITY_DN17393_c0_g1_i1	242	40.7585	2	3.60132
TRINITY_DN17383_c0_g1_i1	538	262.626	4788	1338.03
TRINITY_DN17326_c0_g1_i1	5802	5522.52	2442	32.4532
TRINITY_DN17328_c0_g1_i1	255	46.2249	2	3.17544
TRINITY_DN17353_c0_g1_i1	2139	1859.52	5857	231.166
TRINITY_DN17345_c0_g1_i1	663	384.117	11	2.10174
TRINITY_DN17307_c0_g1_i1	501	228.227	4	1.2863
TRINITY_DN17310_c0_g1_i1	270	54.3543	2	2.70051
TRINITY_DN17354_c0_g1_i1	336	94.567	2	1.55217
TRINITY_DN17361_c0_g1_i1	240	39.8727	4	7.36266
TRINITY_DN17356_c0_g1_i1	244	41.5871	3	5.29434
TRINITY_DN17325_c0_g1_i1	434	169.26	13	5.63687
TRINITY_DN17320_c0_g1_i1	257	47.2037	4	6.21919
TRINITY_DN17358_c0_g1_i1	261	49.3413	5	7.4372
TRINITY_DN17351_c0_g1_i1	1096	816.523	18	1.61791
TRINITY_DN17382_c0_g1_i1	219	31.4825	2	4.66242
TRINITY_DN17340_c0_g1_i1	420	157.495	5	2.32998
TRINITY_DN17337_c0_g1_i1	764	484.619	6	0.908657
TRINITY_DN17327_c0_g1_i1	352	105.62	3	2.0846
TRINITY_DN17394_c0_g1_i1	276	57.7342	2	2.54242
TRINITY_DN17304_c0_g1_i1	480	209.131	6	2.10563
TRINITY_DN17395_c0_g1_i1	784	504.551	8	1.16368
TRINITY_DN17336_c0_g1_i1	776	496.566	22	3.25159
TRINITY_DN17315_c0_g1_i1	632	353.574	7853	1630.07
TRINITY_DN17334_c0_g1_i1	208	27.1503	2	5.40637
TRINITY_DN17311_c0_g1_i1	1696	1416.52	1678	86.9397
TRINITY_DN17390_c0_g1_i1	226	34.0586	2	4.30976
TRINITY_DN17342_c0_g1_i1	275	57.1828	2	2.56693
TRINITY_DN17303_c0_g1_i1	307	76.0365	4	3.86089
TRINITY_DN17329_c0_g1_i1	951	671.523	133	14.5358
TRINITY_DN17360_c0_g1_i1	730	450.713	7	1.13985
TRINITY_DN17305_c0_g1_i1	797	517.535	14	1.98535
TRINITY_DN17322_c0_g1_i1	1350	1070.52	225	15.4254
TRINITY_DN17364_c0_g1_i1	582	304.684	12.4012	2.98719
TRINITY_DN17343_c0_g1_i1	295	68.6108	3	3.20906
TRINITY_DN17392_c0_g1_i1	465	195.872	5	1.87347
TRINITY_DN17308_c0_g1_i1	223	33.0149	2	4.446
TRINITY_DN17316_c0_g1_i1	1814	1534.52	43	2.05658
TRINITY_DN17371_c0_g1_i1	625	346.683	11	2.32868
TRINITY_DN17379_c0_g1_i1	741	461.681	13	2.06657
TRINITY_DN17368_c0_g1_i1	425	161.671	8	3.63168
TRINITY_DN17401_c0_g1_i1	1034	754.523	604	58.7508
TRINITY_DN17306_c0_g1_i1	267	52.6036	4	5.58077
TRINITY_DN17387_c0_g1_i1	761	481.629	15	2.28575
TRINITY_DN17324_c0_g1_i1	555	278.8	5	1.31621
TRINITY_DN17399_c0_g1_i1	853	573.53	13	1.66355
TRINITY_DN17370_c0_g1_i1	369	117.763	5	3.1161
TRINITY_DN17366_c0_g1_i1	908	628.53	11	1.28445
TRINITY_DN17388_c0_g1_i1	1791	1511.52	37	1.79654
TRINITY_DN17346_c0_g1_i1	324	86.8578	3	2.53491
TRINITY_DN17365_c0_g1_i1	303	73.5165	3	2.99493
TRINITY_DN17348_c0_g1_i1	1260	980.523	384	28.7424
TRINITY_DN17323_c0_g1_i1	454	186.317	4	1.57564
TRINITY_DN17309_c0_g1_i1	206	26.3505	2	5.57047
TRINITY_DN17376_c0_g1_i1	861	581.53	16	2.01929
TRINITY_DN17312_c0_g1_i1	676	396.969	10	1.84882
TRINITY_DN17367_c0_g1_i1	1548	1268.52	256	14.8112
TRINITY_DN17319_c0_g1_i1	312	79.2522	5	4.63029
TRINITY_DN17391_c0_g1_i1	333	92.5907	3	2.37795
TRINITY_DN17350_c0_g1_i1	245	41.903	3	5.25443
TRINITY_DN17363_c0_g1_i1	219	31.4825	2	4.66242
TRINITY_DN17349_c0_g1_i1	249	43.5949	3	5.05051
TRINITY_DN17341_c0_g1_i1	716	436.771	10	1.68034
TRINITY_DN17355_c0_g1_i1	457	188.925	6	2.33084
TRINITY_DN17344_c0_g1_i1	216	30.2903	1	2.42296
TRINITY_DN17347_c0_g1_i1	787	507.535	8	1.15684
TRINITY_DN17378_c0_g1_i1	1065	785.523	15	1.40146
TRINITY_DN17330_c0_g1_i1	497	224.578	7	2.2876
TRINITY_DN17398_c0_g1_i1	247	42.6898	1	1.7192
TRINITY_DN17400_c0_g1_i1	250	44.0584	2	3.33159
TRINITY_DN17384_c0_g1_i1	343	99.3504	2	1.47744
TRINITY_DN17313_c0_g1_i1	264	50.8914	4	5.76853
TRINITY_DN17375_c0_g1_i1	655	376.163	8	1.56086
TRINITY_DN17317_c0_g1_i1	2177	1897.52	57	2.20464
TRINITY_DN17331_c0_g1_i1	414	152.591	4	1.9239
TRINITY_DN4055_c0_g1_i7	5098	4818.52	124.936	1.90293
TRINITY_DN4055_c0_g1_i11	3315	3035.52	0	0
TRINITY_DN4055_c0_g1_i1	5100	4820.52	128.849	1.96172
TRINITY_DN4055_c0_g1_i8	5017	4737.52	272.085	4.21505
TRINITY_DN4055_c0_g1_i4	3946	3666.52	12.2755	0.245717
TRINITY_DN4055_c0_g1_i2	5015	4735.52	263.854	4.08927
TRINITY_DN4055_c0_g2_i1	205	25.9603	1	2.82709
TRINITY_DN4082_c0_g1_i1	5029	4749.52	71.4921	1.10473
TRINITY_DN4082_c0_g1_i3	4843	4563.52	83.2424	1.33873
TRINITY_DN4082_c0_g1_i2	4972	4692.52	85.2655	1.33357
TRINITY_DN4087_c0_g1_i1	3491	3211.52	363.413	8.30499
TRINITY_DN4087_c0_g1_i4	3258	2978.52	26.1723	0.644898
TRINITY_DN4087_c0_g1_i2	2932	2652.52	14.4148	0.39884
TRINITY_DN4068_c0_g1_i3	1248	968.523	0	0
TRINITY_DN4068_c0_g1_i2	1271	991.523	30.7241	2.27419
TRINITY_DN4068_c0_g1_i1	1622	1342.52	16.7437	0.915333
TRINITY_DN4068_c0_g2_i1	1880	1600.52	65.6048	3.00832
TRINITY_DN4068_c1_g1_i1	1013	733.523	42	4.20228
TRINITY_DN4068_c2_g1_i1	1217	937.523	10.8975	0.853088
TRINITY_DN4068_c2_g1_i2	1253	973.523	33.1025	2.49554
TRINITY_DN4068_c3_g1_i1	204	25.5622	0	0
TRINITY_DN4068_c4_g1_i1	203	25.1987	0	0
TRINITY_DN4028_c0_g1_i1	2938	2658.52	33.3319	0.920173
TRINITY_DN4028_c0_g1_i3	2343	2063.52	70.6552	2.51296
TRINITY_DN4028_c0_g1_i2	2289	2009.52	0.0622027	0.00227178
TRINITY_DN4028_c0_g1_i4	2884	2604.52	175.063	4.93304
TRINITY_DN4028_c0_g1_i5	771	491.595	32.242	4.81354
TRINITY_DN4028_c0_g2_i1	552	275.901	5	1.33005
TRINITY_DN4028_c0_g3_i1	258	47.7103	1.23107	1.89373
TRINITY_DN4028_c0_g3_i2	426	162.501	5	2.25821
TRINITY_DN4040_c0_g1_i1	1434	1154.52	28.0541	1.78338
TRINITY_DN4040_c0_g1_i3	2695	2415.52	21.9557	0.667092
TRINITY_DN4040_c0_g1_i5	1926	1646.52	258.68	11.5304
TRINITY_DN4040_c0_g1_i4	1904	1624.52	27.4506	1.24015
TRINITY_DN4040_c0_g1_i6	2506	2226.52	213.957	7.05259
TRINITY_DN4040_c0_g1_i2	2573	2293.52	24.9024	0.796872
TRINITY_DN4040_c0_g2_i1	242	40.7585	2	3.60132
TRINITY_DN4010_c0_g1_i1	2503	2223.52	524	17.2957
TRINITY_DN4052_c0_g1_i1	1720	1440.52	230.801	11.7589
TRINITY_DN4052_c0_g1_i3	974	694.523	17.8391	1.8851
TRINITY_DN4052_c0_g1_i2	879	599.53	9.35983	1.14579
TRINITY_DN4037_c0_g1_i6	1577	1297.52	150.411	8.50774
TRINITY_DN4037_c0_g1_i3	2400	2120.52	422.089	14.6087
TRINITY_DN4037_c0_g1_i8	1518	1238.52	4218.5	249.979
TRINITY_DN4037_c0_g1_i4	3280	3000.52	170.584	4.17245
TRINITY_DN4037_c0_g1_i5	1581	1301.52	7887.52	444.773
TRINITY_DN4037_c0_g1_i2	2479	2199.52	2305.5	76.9282
TRINITY_DN4037_c0_g1_i1	1637	1357.52	23.2613	1.25758
TRINITY_DN4037_c0_g1_i9	644	365.344	28.6594	5.75724
TRINITY_DN4037_c0_g1_i7	1599	1319.52	16120.5	896.625
TRINITY_DN4037_c1_g1_i1	1241	961.523	21.5125	1.64203
TRINITY_DN4037_c1_g1_i3	1106	826.523	22.4875	1.9968
TRINITY_DN4062_c0_g1_i1	2907	2627.52	225	6.28472
TRINITY_DN4096_c0_g1_i1	2261	1981.52	405	15.0005
TRINITY_DN4020_c0_g1_i1	2767	2487.52	88.2263	2.60304
TRINITY_DN4020_c0_g1_i2	406	146.221	6	3.01156
TRINITY_DN4020_c0_g1_i5	2599	2319.52	244.774	7.7449
TRINITY_DN4020_c1_g1_i1	2247	1967.52	112	4.1778
TRINITY_DN4005_c0_g1_i1	298	70.4531	2	2.08343
TRINITY_DN4005_c0_g2_i5	994	714.523	6.02605	0.618965
TRINITY_DN4005_c0_g2_i3	936	656.53	24.721	2.76351
TRINITY_DN4005_c0_g2_i1	985	705.523	65.2549	6.78816
TRINITY_DN4005_c0_g2_i2	247	42.6898	4.13279	7.10508
TRINITY_DN4005_c0_g2_i4	1043	763.523	18.8653	1.81339
TRINITY_DN4005_c0_g3_i1	1059	779.523	176	16.5704
TRINITY_DN4047_c0_g1_i1	2478	2198.52	531	17.7261
TRINITY_DN4012_c0_g1_i1	1339	1059.52	27.2492	1.88753
TRINITY_DN4012_c0_g1_i3	754	474.658	38.3485	5.92949
TRINITY_DN4051_c0_g1_i1	2652	2372.52	96.4248	2.98283
TRINITY_DN4051_c0_g1_i2	2694	2414.52	38.238	1.16229
TRINITY_DN4051_c0_g1_i3	2681	2401.52	72.3216	2.2102
TRINITY_DN4051_c0_g1_i4	2665	2385.52	51.0155	1.56952
TRINITY_DN4051_c0_g2_i1	1231	951.523	30.7545	2.37213
TRINITY_DN4051_c0_g2_i2	1210	930.523	34.2455	2.70101
TRINITY_DN4086_c0_g1_i1	2827	2547.52	467	13.4539
TRINITY_DN4086_c0_g1_i2	262	49.8509	3	4.4167
TRINITY_DN4058_c0_g1_i2	2333	2053.52	40.5428	1.44899
TRINITY_DN4058_c0_g1_i1	2416	2136.52	336.457	11.5577
TRINITY_DN4065_c0_g1_i1	1234	954.523	214.869	16.521
TRINITY_DN4065_c0_g1_i2	1093	813.523	80.1314	7.22908
TRINITY_DN4011_c0_g1_i2	3290	3010.52	179.956	4.38707
TRINITY_DN4011_c0_g1_i1	1287	1007.52	14.1308	1.02935
TRINITY_DN4011_c0_g1_i3	3298	3018.52	272.913	6.63558
TRINITY_DN4034_c0_g1_i2	2683	2403.52	631.238	19.275
TRINITY_DN4034_c0_g1_i1	2742	2462.52	145.762	4.34425
TRINITY_DN4024_c0_g1_i1	5079	4799.52	597.04	9.12967
TRINITY_DN4024_c0_g1_i3	5075	4795.52	207.96	3.18268
TRINITY_DN4054_c0_g1_i1	2225	1945.52	145.409	5.48534
TRINITY_DN4054_c0_g1_i3	1987	1707.52	136.591	5.87093
TRINITY_DN4021_c0_g1_i2	1896	1616.52	10.452	0.474536
TRINITY_DN4021_c0_g1_i1	2219	1939.52	70.548	2.66956
TRINITY_DN4071_c0_g1_i2	1455	1175.52	159.026	9.92855
TRINITY_DN4071_c0_g1_i1	1523	1243.52	36.9743	2.18221
TRINITY_DN4088_c0_g1_i4	2007	1727.52	104.294	4.43082
TRINITY_DN4088_c0_g1_i5	951	671.523	43.2412	4.72592
TRINITY_DN4088_c0_g1_i6	1641	1361.52	59.465	3.20543
TRINITY_DN4088_c0_g2_i4	583	305.666	10	2.40106
TRINITY_DN4088_c0_g2_i3	413	151.763	4	1.93439
TRINITY_DN4044_c0_g1_i1	460	191.52	5.55397	2.12834
TRINITY_DN4044_c0_g1_i3	1959	1679.52	139.349	6.08931
TRINITY_DN4044_c0_g1_i2	2816	2536.52	96.0969	2.78048
TRINITY_DN4002_c0_g1_i2	1961	1681.52	115.618	5.0463
TRINITY_DN4002_c0_g1_i5	1986	1706.52	90.3818	3.88704
TRINITY_DN4025_c0_g1_i1	1109	829.523	29	2.56578
TRINITY_DN4025_c0_g2_i1	481	210.021	4.34556	1.51856
TRINITY_DN4025_c0_g2_i2	781	501.561	19.6544	2.87599
TRINITY_DN4097_c0_g1_i1	1946	1666.52	135.7	5.97611
TRINITY_DN4097_c0_g1_i2	1946	1666.52	159.3	7.01543
TRINITY_DN4031_c0_g1_i3	2200	1920.52	43.5747	1.66519
TRINITY_DN4031_c0_g1_i1	1047	767.523	18.32	1.7518
TRINITY_DN4031_c0_g1_i2	2636	2356.52	481.141	14.9848
TRINITY_DN4031_c0_g2_i1	931	651.53	2016	227.094
TRINITY_DN4041_c0_g1_i5	2321	2041.52	16.4608	0.59176
TRINITY_DN4041_c0_g1_i1	2487	2207.52	20.7496	0.689849
TRINITY_DN4041_c0_g1_i4	2586	2306.52	44.3942	1.4126
TRINITY_DN4041_c0_g1_i3	2414	2134.52	49.2101	1.69201
TRINITY_DN4041_c0_g1_i2	3418	3138.52	65.1853	1.52431
TRINITY_DN4033_c0_g1_i1	550	273.995	95	25.4466
TRINITY_DN4007_c0_g1_i1	395	137.543	3	1.60078
TRINITY_DN4007_c0_g2_i2	1994	1714.52	202.863	8.68377
TRINITY_DN4007_c0_g2_i3	677	397.965	10.1374	1.86952
TRINITY_DN4023_c0_g1_i1	1495	1215.52	51.2715	3.09573
TRINITY_DN4023_c0_g1_i2	1660	1380.52	68.7285	3.65378
TRINITY_DN4023_c0_g2_i1	753	473.658	16	2.47916
TRINITY_DN4023_c0_g3_i1	581	303.7	43	10.3914
TRINITY_DN4023_c1_g1_i1	234	37.4505	2	3.91942
TRINITY_DN4059_c0_g1_i3	1694	1414.52	28.2272	1.46456
TRINITY_DN4059_c0_g1_i2	1607	1327.52	15.7294	0.869603
TRINITY_DN4059_c0_g1_i1	1206	926.523	13.0433	1.03319
TRINITY_DN4046_c0_g1_i3	3186	2906.52	196.02	4.94968
TRINITY_DN4046_c0_g1_i2	3514	3234.52	329.98	7.48733
TRINITY_DN4089_c0_g1_i4	3058	2778.52	32.0735	0.847192
TRINITY_DN4089_c0_g1_i5	2965	2685.52	46.8568	1.28054
TRINITY_DN4089_c0_g1_i6	1761	1481.52	4.21962	0.209033
TRINITY_DN4089_c0_g1_i2	3609	3329.52	65.836	1.45121
TRINITY_DN4089_c0_g1_i7	3717	3437.52	90.9317	1.94142
TRINITY_DN4089_c0_g1_i1	3702	3422.52	48.0824	1.03107
TRINITY_DN4089_c1_g1_i1	4900	4620.52	116.86	1.8562
TRINITY_DN4089_c1_g1_i2	4937	4657.52	238.14	3.75256
TRINITY_DN4074_c0_g1_i9	4211	3931.52	53.4376	0.997552
TRINITY_DN4074_c0_g1_i2	4338	4058.52	121.984	2.2059
TRINITY_DN4074_c0_g1_i1	1268	988.523	53.2158	3.95097
TRINITY_DN4074_c0_g1_i5	3810	3530.52	57.5461	1.19626
TRINITY_DN4074_c0_g1_i4	4194	3914.52	112.856	2.1159
TRINITY_DN4074_c0_g1_i8	4113	3833.52	68.8351	1.31784
TRINITY_DN4074_c0_g1_i6	332	91.9655	3.40882	2.72037
TRINITY_DN4074_c0_g1_i3	3653	3373.52	35.7236	0.777179
TRINITY_DN4074_c0_g2_i1	923	643.53	33.9932	3.8768
TRINITY_DN4074_c0_g4_i1	234	37.4505	3	5.87913
TRINITY_DN4074_c0_g4_i2	2324	2044.52	13.7549	0.493758
TRINITY_DN4074_c0_g4_i3	2287	2007.52	46.2463	1.6907
TRINITY_DN4074_c0_g5_i1	244	41.5871	4.4015	7.76768
TRINITY_DN4074_c0_g6_i1	278	58.9339	1	1.24533
TRINITY_DN4098_c0_g1_i1	1298	1018.52	10.6914	0.770395
TRINITY_DN4098_c0_g1_i2	1316	1036.52	216.668	15.3414
TRINITY_DN4098_c0_g1_i3	580	302.736	7.14457	1.73205
TRINITY_DN4098_c0_g1_i4	557	280.704	19.4964	5.09747
TRINITY_DN4006_c0_g1_i1	1018	738.523	103	10.2358
TRINITY_DN4079_c0_g1_i1	2703	2423.52	146.52	4.4371
TRINITY_DN4079_c0_g1_i2	2723	2443.52	58.4801	1.75647
TRINITY_DN4053_c0_g1_i1	3501	3221.52	736.591	16.7809
TRINITY_DN4053_c0_g1_i2	3502	3222.52	71.4085	1.62631
TRINITY_DN4085_c0_g1_i1	3061	2781.52	113.175	2.98618
TRINITY_DN4085_c0_g1_i5	3046	2766.52	64.7086	1.71663
TRINITY_DN4085_c0_g1_i3	3036	2756.52	32.455	0.864112
TRINITY_DN4085_c0_g1_i2	3051	2771.52	58.6616	1.55341
TRINITY_DN4085_c0_g2_i1	827	547.535	27	3.61911
TRINITY_DN4056_c0_g1_i1	1842	1562.52	287	13.4805
TRINITY_DN4078_c0_g1_i1	2490	2210.52	24.015	0.797329
TRINITY_DN4078_c0_g1_i2	2675	2395.52	212.985	6.52527
TRINITY_DN4049_c0_g1_i6	4363	4083.52	372.403	6.6931
TRINITY_DN4049_c0_g1_i3	1489	1209.52	49.8671	3.02587
TRINITY_DN4049_c0_g1_i1	459	190.651	2.32164	0.893726
TRINITY_DN4049_c0_g1_i4	2954	2674.52	60.8271	1.66917
TRINITY_DN4049_c0_g1_i2	1289	1009.52	16.8903	1.22792
TRINITY_DN4049_c0_g1_i5	3900	3620.52	91.6912	1.85869
TRINITY_DN4029_c0_g1_i1	2286	2006.52	1106	40.4539
TRINITY_DN4075_c0_g1_i1	2490	2210.52	31.7078	1.05274
TRINITY_DN4075_c0_g1_i5	2435	2155.52	12.6964	0.432291
TRINITY_DN4075_c0_g1_i4	2586	2306.52	107.596	3.42364
TRINITY_DN4072_c0_g1_i1	2584	2304.52	148.503	4.72937
TRINITY_DN4072_c0_g1_i5	4645	4365.52	41.9169	0.704698
TRINITY_DN4072_c0_g1_i2	3987	3707.52	45.2135	0.895022
TRINITY_DN4072_c0_g1_i3	2805	2525.52	82.8878	2.40873
TRINITY_DN4072_c0_g1_i4	3766	3486.52	56.9965	1.19979
TRINITY_DN4072_c0_g2_i1	262	49.8509	2	2.94447
TRINITY_DN4035_c0_g1_i3	1684	1404.52	81.8123	4.27503
TRINITY_DN4035_c0_g1_i2	1655	1375.52	26.3698	1.40698
TRINITY_DN4035_c0_g1_i1	1656	1376.52	146.818	7.8279
TRINITY_DN4095_c0_g1_i2	3221	2941.52	104.175	2.59921
TRINITY_DN4095_c0_g1_i1	2860	2580.52	85.8248	2.44093
TRINITY_DN4016_c0_g1_i2	741	461.681	6.96999	1.108
TRINITY_DN4016_c0_g1_i1	812	532.535	19.03	2.62265
TRINITY_DN4038_c0_g1_i6	1380	1100.52	25.0106	1.66792
TRINITY_DN4038_c0_g1_i7	2029	1749.52	24.1569	1.01338
TRINITY_DN4038_c0_g1_i3	339	96.6005	6.99924	5.31767
TRINITY_DN4038_c0_g1_i5	662	383.125	25.1058	4.80932
TRINITY_DN4038_c0_g1_i4	614	335.871	18.7419	4.09536
TRINITY_DN4009_c0_g1_i5	7636	7356.52	210.084	2.09589
TRINITY_DN4009_c0_g1_i11	401	142.248	3.0065	1.55119
TRINITY_DN4009_c0_g1_i15	2030	1750.52	67.228	2.81859
TRINITY_DN4009_c0_g1_i10	7652	7372.52	268.196	2.66985
TRINITY_DN4009_c0_g1_i17	7650	7370.52	10.0644	0.100217
TRINITY_DN4009_c0_g1_i3	7638	7358.52	0	0
TRINITY_DN4009_c0_g1_i13	332	91.9655	8.29555	6.62018
TRINITY_DN4009_c0_g1_i14	8062	7782.52	116.323	1.09697
TRINITY_DN4030_c0_g1_i2	2417	2137.52	58.9152	2.02286
TRINITY_DN4030_c0_g1_i6	4104	3824.52	141.171	2.70906
TRINITY_DN4030_c0_g1_i3	3990	3710.52	13.8278	0.273507
TRINITY_DN4030_c0_g1_i1	4014	3734.52	14.4103	0.283197
TRINITY_DN4030_c0_g1_i5	4128	3848.52	144.544	2.75648
TRINITY_DN4030_c0_g1_i4	2441	2161.52	62.1313	2.1096
TRINITY_DN4017_c0_g1_i2	1410	1130.52	58.1831	3.77718
TRINITY_DN4017_c0_g1_i1	1427	1147.52	70.8169	4.52924
TRINITY_DN4069_c0_g1_i1	1842	1562.52	213	10.0047
TRINITY_DN4073_c0_g1_i1	2355	2075.52	90.2476	3.19123
TRINITY_DN4073_c0_g1_i2	2329	2049.52	211.752	7.58272
TRINITY_DN4050_c0_g1_i4	5604	5324.52	42.7338	0.589034
TRINITY_DN4050_c0_g1_i10	5603	5323.52	117.45	1.61921
TRINITY_DN4050_c0_g1_i2	5168	4888.52	309.379	4.64476
TRINITY_DN4050_c0_g1_i9	5441	5161.52	100.17	1.42432
TRINITY_DN4050_c0_g1_i8	2882	2602.52	67.2672	1.89696
TRINITY_DN4019_c0_g1_i2	3397	3117.52	157	3.69607
TRINITY_DN4019_c1_g1_i1	1516	1236.52	37	2.19609
TRINITY_DN4019_c1_g2_i2	946	666.523	15.3436	1.68952
TRINITY_DN4019_c1_g2_i1	801	521.535	4.70065	0.661491
TRINITY_DN4019_c1_g3_i1	335	93.8763	3	2.34539
TRINITY_DN4043_c0_g1_i2	1788	1508.52	193.137	9.39644
TRINITY_DN4043_c0_g1_i1	1365	1085.52	25.8496	1.74769
TRINITY_DN4043_c0_g1_i3	1709	1429.52	329.721	16.928
TRINITY_DN4043_c0_g1_i4	1313	1033.52	38.3198	2.72115
TRINITY_DN4043_c0_g2_i1	444	177.746	8	3.30325
TRINITY_DN4043_c0_g2_i2	201	24.5426	0	0
TRINITY_DN4081_c0_g1_i1	3409	3129.52	121.196	2.84223
TRINITY_DN4081_c0_g1_i2	3410	3130.52	314.804	7.38028
TRINITY_DN4067_c0_g1_i1	2609	2329.52	44.8407	1.41272
TRINITY_DN4067_c0_g1_i4	2247	1967.52	25.1593	0.938486
TRINITY_DN4039_c0_g1_i2	1195	915.523	23.6745	1.89785
TRINITY_DN4039_c0_g1_i1	1239	959.523	26.3255	2.01359
TRINITY_DN4099_c0_g1_i4	3231	2951.52	47.2511	1.17494
TRINITY_DN4099_c0_g1_i3	3254	2974.52	33.4647	0.825695
TRINITY_DN4099_c0_g1_i2	2958	2678.52	19.5186	0.534816
TRINITY_DN4099_c0_g1_i1	2981	2701.52	12.9032	0.350542
TRINITY_DN4099_c1_g1_i1	300	71.6722	3	3.072
TRINITY_DN4013_c0_g1_i1	3753	3473.52	948	20.0303
TRINITY_DN4042_c0_g1_i1	2075	1795.52	18.4197	0.752905
TRINITY_DN4042_c0_g1_i2	2124	1844.52	330.835	13.1637
TRINITY_DN4042_c0_g1_i3	1086	806.523	31.7452	2.88876
TRINITY_DN4064_c0_g1_i2	1750	1470.52	641.495	32.0163
TRINITY_DN4064_c0_g1_i1	1519	1239.52	25.6862	1.52088
TRINITY_DN4057_c0_g1_i10	2149	1869.52	129.095	5.06792
TRINITY_DN4057_c0_g1_i1	1361	1081.52	48.4557	3.28821
TRINITY_DN4057_c0_g1_i5	1199	919.523	26.3876	2.10614
TRINITY_DN4057_c0_g1_i4	2268	1988.52	40.2594	1.48589
TRINITY_DN4057_c0_g1_i7	2763	2483.52	0	0
TRINITY_DN4057_c0_g1_i2	2411	2131.52	36.4161	1.25387
TRINITY_DN4057_c0_g1_i6	2948	2668.52	220.157	6.05495
TRINITY_DN4057_c0_g1_i3	1249	969.523	20.7892	1.57373
TRINITY_DN4057_c0_g1_i9	2241	1961.52	0	0
TRINITY_DN4057_c0_g1_i8	317	82.3166	0	0
TRINITY_DN4057_c0_g2_i4	1791	1511.52	207.72	10.0859
TRINITY_DN4057_c0_g2_i3	675	395.981	26.5754	4.92557
TRINITY_DN4057_c0_g2_i1	1922	1642.52	224.705	10.0404
TRINITY_DN4057_c1_g1_i1	233	36.9952	3	5.95148
TRINITY_DN4036_c0_g1_i6	3718	3438.52	168.962	3.60635
TRINITY_DN4036_c0_g1_i2	2450	2170.52	37.6463	1.27294
TRINITY_DN4036_c0_g1_i7	3716	3436.52	254.057	5.42576
TRINITY_DN4036_c0_g1_i5	4051	3771.52	64.7985	1.26095
TRINITY_DN4036_c0_g1_i8	3921	3641.52	79.5446	1.60316
TRINITY_DN4036_c0_g1_i1	4401	4121.52	38.2347	0.680848
TRINITY_DN4036_c0_g1_i9	4271	3991.52	45.7569	0.841333
TRINITY_DN4092_c0_g2_i1	420	157.495	5	2.32998
TRINITY_DN4092_c0_g1_i4	2952	2672.52	184.697	5.0721
TRINITY_DN4092_c0_g1_i8	6276	5996.52	366.267	4.48278
TRINITY_DN4092_c0_g1_i11	2416	2136.52	79.6921	2.73752
TRINITY_DN4092_c0_g1_i5	2413	2133.52	32.5608	1.12007
TRINITY_DN4092_c0_g1_i7	4219	3939.52	41.117	0.765997
TRINITY_DN4092_c0_g1_i6	4102	3822.52	23.6665	0.454395
TRINITY_DN4090_c0_g1_i4	1723	1443.52	17.2904	0.879084
TRINITY_DN4090_c0_g1_i8	2899	2619.52	168.428	4.71892
TRINITY_DN4090_c0_g1_i3	469	199.388	5	1.84043
TRINITY_DN4090_c0_g1_i2	249	43.5949	4	6.73402
TRINITY_DN4090_c0_g1_i9	426	162.501	0	0
TRINITY_DN4090_c0_g1_i7	2574	2294.52	109.281	3.49545
TRINITY_DN4001_c0_g1_i1	2574	2294.52	58.56	1.87309
TRINITY_DN4001_c0_g1_i5	2547	2267.52	33.7661	1.09289
TRINITY_DN4001_c0_g1_i3	2508	2228.52	37.0879	1.22142
TRINITY_DN4001_c0_g1_i4	1908	1628.52	69.8287	3.14695
TRINITY_DN4001_c0_g1_i2	2491	2211.52	326.493	10.8351
TRINITY_DN4001_c0_g1_i6	2115	1835.52	52.2644	2.08976
TRINITY_DN4091_c0_g1_i1	2590	2310.52	508	16.1363
TRINITY_DN4066_c0_g1_i1	737	457.686	14.0045	2.24569
TRINITY_DN4066_c0_g1_i3	737	457.686	32.0102	5.133
TRINITY_DN4066_c1_g1_i1	1319	1039.52	59.5537	4.2046
TRINITY_DN4066_c1_g1_i2	1499	1219.52	141.446	8.51239
TRINITY_DN4066_c2_g1_i2	298	70.4531	5	5.20859
TRINITY_DN4066_c3_g1_i1	692	412.847	7.55985	1.34392
TRINITY_DN4066_c3_g1_i2	612	333.934	3.44015	0.756077
TRINITY_DN4066_c4_g1_i1	512	238.39	11	3.38652
TRINITY_DN4083_c0_g1_i3	2924	2644.52	73.4932	2.03962
TRINITY_DN4083_c0_g1_i2	2542	2262.52	118.191	3.8339
TRINITY_DN4083_c0_g1_i4	1224	944.523	36.5736	2.84188
TRINITY_DN4083_c0_g1_i1	2530	2250.52	253.742	8.27483
TRINITY_DN4093_c0_g1_i1	2871	2591.52	331.194	9.37945
TRINITY_DN4093_c0_g1_i3	5308	5028.52	74.0412	1.08064
TRINITY_DN4093_c0_g1_i2	5335	5055.52	496.765	7.21165
TRINITY_DN4000_c0_g1_i5	422	159.168	1.88736	0.870263
TRINITY_DN4000_c0_g1_i7	1143	863.523	55.677	4.73208
TRINITY_DN4000_c0_g1_i3	485	213.607	0	0
TRINITY_DN4000_c0_g1_i2	2497	2217.52	39.8892	1.32019
TRINITY_DN4000_c0_g1_i8	1838	1558.52	273.916	12.8989
TRINITY_DN4000_c0_g1_i9	239	39.3651	2.99209	5.57845
TRINITY_DN4000_c0_g1_i4	312	79.2522	1.08669	1.00634
TRINITY_DN4000_c0_g1_i6	557	280.704	13.596	3.55477
TRINITY_DN4000_c0_g1_i1	696	416.839	89.5368	15.7646
TRINITY_DN4000_c0_g2_i1	207	26.7544	2	5.48635
TRINITY_DN4000_c1_g1_i7	2672	2392.52	90.3293	2.77091
TRINITY_DN4000_c1_g1_i8	2019	1739.52	23.9064	1.00863
TRINITY_DN4000_c1_g1_i2	4336	4056.52	0	0
TRINITY_DN4000_c1_g1_i5	4300	4020.52	63.3011	1.15552
TRINITY_DN4000_c1_g1_i1	4860	4580.52	458	7.33838
TRINITY_DN4000_c1_g1_i4	1921	1641.52	68.476	3.06155
TRINITY_DN4000_c1_g1_i3	1474	1194.52	27.0197	1.66011
TRINITY_DN4084_c0_g1_i1	1616	1336.52	65.5825	3.60131
TRINITY_DN4084_c0_g1_i5	1568	1288.52	57.6081	3.28127
TRINITY_DN4084_c0_g1_i7	1656	1376.52	64.0493	3.41492
TRINITY_DN4084_c0_g1_i4	1717	1437.52	33.7387	1.72252
TRINITY_DN4084_c0_g1_i6	1856	1576.52	187.093	8.70978
TRINITY_DN4084_c0_g2_i1	280	60.0915	0	0
TRINITY_DN4027_c0_g1_i2	3248	2968.52	18.9703	0.469012
TRINITY_DN4027_c0_g1_i1	3249	2969.52	558.03	13.7918
TRINITY_DN4003_c0_g1_i1	1148	868.523	9.1256	0.771134
TRINITY_DN4003_c0_g1_i2	1826	1546.52	84.6112	4.01533
TRINITY_DN4003_c0_g1_i3	463	194.158	3	1.13401
TRINITY_DN4003_c0_g1_i4	1797	1517.52	192.263	9.29845
TRINITY_DN4018_c0_g1_i2	501	228.227	10.3239	3.31993
TRINITY_DN4018_c0_g1_i1	1230	950.523	411.676	31.7865
TRINITY_DN4061_c0_g1_i3	1072	792.523	19.5349	1.80904
TRINITY_DN4061_c0_g1_i2	927	647.53	13.976	1.58407
TRINITY_DN4061_c0_g1_i1	859	579.53	24.4891	3.10132
TRINITY_DN4077_c0_g1_i6	1243	963.523	15.3395	1.16842
TRINITY_DN4077_c0_g1_i1	1405	1125.52	115.362	7.52244
TRINITY_DN4077_c0_g1_i2	1643	1363.52	54.3517	2.9255
TRINITY_DN4077_c0_g1_i5	1280	1000.52	4.94666	0.362856
TRINITY_DN4076_c0_g1_i1	857	577.53	8	1.01664
TRINITY_DN4076_c0_g2_i4	1799	1519.52	15.1054	0.729584
TRINITY_DN4076_c0_g2_i1	6207	5927.52	126.966	1.57204
TRINITY_DN4076_c0_g2_i2	5628	5348.52	55.9565	0.767833
TRINITY_DN4076_c0_g2_i6	4777	4497.52	375.972	6.13524
TRINITY_DN4076_c0_g3_i1	394	136.771	4	2.14642
TRINITY_DN4070_c0_g1_i1	1569	1289.52	38.0318	2.16455
TRINITY_DN4022_c0_g1_i1	1422	1142.52	177	11.3699
TRINITY_DN4026_c0_g1_i3	1143	863.523	12.8929	1.09579
TRINITY_DN4026_c0_g1_i2	1090	810.523	12.272	1.11122
TRINITY_DN4026_c0_g1_i1	902	622.53	3.83515	0.452139
TRINITY_DN4026_c0_g2_i1	1276	996.523	35	2.57769
TRINITY_DN4026_c1_g1_i1	1018	738.523	15	1.49065
TRINITY_DN4045_c0_g1_i6	967	687.523	7.17485	0.765905
TRINITY_DN4045_c0_g1_i5	557	280.704	5.32552	1.39239
TRINITY_DN4045_c0_g1_i1	1469	1189.52	17.8398	1.10069
TRINITY_DN4045_c0_g1_i3	1226	946.523	113.414	8.79399
TRINITY_DN4045_c0_g1_i4	1383	1103.52	16.1423	1.07358
TRINITY_DN4045_c0_g1_i2	364	114.088	2.10339	1.3531
TRINITY_DN4008_c0_g1_i1	572	295.118	672	167.118
TRINITY_DN4063_c0_g1_i1	1990	1710.52	483	20.7237
TRINITY_DN4063_c0_g1_i2	1914	1634.52	137	6.15147
TRINITY_DN4048_c0_g1_i1	474	203.817	13.0819	4.71066
TRINITY_DN4048_c0_g1_i2	569	292.268	15.9181	3.99722
TRINITY_DN4032_c0_g1_i3	397	139.128	2	1.05503
TRINITY_DN4032_c0_g1_i2	256	46.7107	1	1.57121
TRINITY_DN4032_c0_g1_i1	649	370.249	73.4679	14.5631
TRINITY_DN4032_c0_g1_i4	649	370.249	69.5321	13.7829
TRINITY_DN4094_c0_g1_i1	1780	1500.52	758	37.0746
TRINITY_DN4094_c0_g2_i1	290	65.7912	2.6173	2.91968
TRINITY_DN4060_c0_g1_i2	6203	5923.52	154.196	1.91048
TRINITY_DN4060_c0_g1_i1	4951	4671.52	876.804	13.7751
TRINITY_DN4015_c0_g1_i6	2309	2029.52	250.776	9.06864
TRINITY_DN4015_c0_g1_i3	1819	1539.52	45.5409	2.17103
TRINITY_DN4015_c0_g1_i1	2432	2152.52	236.075	8.0492
TRINITY_DN4015_c0_g1_i4	2491	2211.52	390.715	12.9664
TRINITY_DN4015_c0_g1_i5	2312	2032.52	496.433	17.9256
TRINITY_DN4015_c0_g1_i2	1529	1249.52	914.46	53.7118
TRINITY_DN4014_c0_g1_i1	2282	2002.52	116.228	4.25975
TRINITY_DN4014_c0_g1_i2	2287	2007.52	307.109	11.2274
TRINITY_DN4014_c0_g1_i3	890	610.53	32.6631	3.92645
TRINITY_DN4004_c0_g1_i5	2982	2702.52	49.4158	1.34198
TRINITY_DN4004_c0_g1_i1	3002	2722.52	136.914	3.69085
TRINITY_DN4004_c0_g1_i3	3031	2751.52	69.3401	1.84953
TRINITY_DN4004_c0_g1_i4	2983	2703.52	24.389	0.662086
TRINITY_DN4004_c0_g1_i2	3011	2731.52	24.0749	0.646859
TRINITY_DN4004_c0_g1_i6	3012	2732.52	11.8784	0.31904
TRINITY_DN4080_c0_g1_i6	3264	2984.52	95.9187	2.35873
TRINITY_DN4080_c0_g1_i2	3137	2857.52	294.076	7.553
TRINITY_DN4080_c0_g1_i1	3156	2876.52	24.8808	0.634814
TRINITY_DN4080_c0_g1_i8	3198	2918.52	53.2537	1.33917
TRINITY_DN4080_c0_g1_i7	3222	2942.52	45.8395	1.14333
TRINITY_DN4080_c0_g1_i5	3095	2815.52	143.031	3.7284
TRINITY_DN4080_c1_g1_i11	4420	4140.52	127.575	2.26131
TRINITY_DN4080_c1_g1_i3	4928	4648.52	90.6693	1.43151
TRINITY_DN4080_c1_g1_i7	2119	1839.52	27.1175	1.08192
TRINITY_DN4080_c1_g1_i6	549	273.037	5.18222	1.39298
TRINITY_DN4080_c1_g1_i13	4857	4577.52	107.976	1.73119
TRINITY_DN4080_c1_g1_i2	2099	1819.52	52.5497	2.11964
TRINITY_DN4080_c1_g1_i14	2106	1826.52	24.9304	1.00174
TRINITY_DN12183_c0_g1_i1	246	42.2733	1	1.73614
TRINITY_DN12183_c0_g2_i1	2614	2334.52	66	2.07489
TRINITY_DN12135_c0_g1_i1	251	44.4055	3	4.95832
TRINITY_DN12177_c0_g1_i1	287	64.0801	4	4.58128
TRINITY_DN12174_c0_g1_i1	999	719.523	23	2.34603
TRINITY_DN12174_c0_g2_i1	487	215.448	5	1.70324
TRINITY_DN12175_c0_g1_i1	959	679.523	26	2.80814
TRINITY_DN12165_c0_g1_i2	464	195.023	10	3.76326
TRINITY_DN12133_c0_g1_i2	311	78.6659	2	1.86592
TRINITY_DN12156_c0_g1_i1	1705	1425.52	58	2.98609
TRINITY_DN12115_c0_g1_i1	273	56.0993	3	3.92476
TRINITY_DN12136_c0_g1_i1	263	50.3419	1	1.45788
TRINITY_DN12164_c0_g1_i1	1139	859.523	58	4.95245
TRINITY_DN12164_c0_g2_i1	460	191.52	4	1.53284
TRINITY_DN12105_c0_g1_i1	1569	1289.52	67	3.81325
TRINITY_DN12119_c0_g1_i1	2181	1901.52	82	3.16491
TRINITY_DN12169_c0_g1_i1	707	427.814	13	2.23017
TRINITY_DN12104_c0_g1_i1	337	95.2371	3	2.31188
TRINITY_DN12103_c0_g1_i2	630	351.602	5.82757	1.21643
TRINITY_DN12103_c0_g1_i1	599	321.207	8.31107	1.89899
TRINITY_DN12158_c0_g1_i2	608	329.998	16	3.55844
TRINITY_DN12158_c0_g1_i1	585	307.614	3	0.715757
TRINITY_DN12149_c0_g1_i1	654	375.174	9	1.7606
TRINITY_DN12195_c0_g1_i1	824	544.535	8	1.07824
TRINITY_DN12185_c0_g1_i1	593	315.369	7	1.62903
TRINITY_DN12147_c0_g1_i2	211	28.4208	2	5.16468
TRINITY_DN12172_c0_g1_i1	1228	948.523	23	1.77963
TRINITY_DN12181_c0_g1_i1	570	293.23	15	3.75433
TRINITY_DN12122_c0_g1_i1	852	572.53	12	1.53827
TRINITY_DN12198_c0_g1_i1	1212	932.523	18	1.41665
TRINITY_DN12126_c0_g1_i1	929	649.53	19	2.14686
TRINITY_DN12161_c0_g1_i1	463	194.158	5	1.89001
TRINITY_DN12112_c0_g1_i2	220	31.8505	3	6.91281
TRINITY_DN12143_c0_g1_i2	615	336.854	20	4.35751
TRINITY_DN12134_c0_g1_i1	526	251.415	8	2.33533
TRINITY_DN12186_c0_g1_i1	1569	1289.52	79	4.49622
TRINITY_DN12108_c0_g1_i1	217	30.6853	1	2.39177
TRINITY_DN12118_c0_g1_i1	720	440.744	12	1.99822
TRINITY_DN12187_c0_g1_i1	421	158.34	7	3.24456
TRINITY_DN12163_c0_g1_i1	513	239.327	10	3.06661
TRINITY_DN12171_c0_g1_i1	228	34.903	3	6.30825
TRINITY_DN12157_c0_g1_i1	596	318.287	14	3.22819
TRINITY_DN12132_c0_g1_i1	418	155.82	0	0
TRINITY_DN12146_c0_g1_i1	218	31.059	1	2.36299
TRINITY_DN12146_c0_g2_i1	248	43.1313	1	1.7016
TRINITY_DN12200_c0_g1_i1	687	407.872	16	2.87903
TRINITY_DN12124_c0_g1_i7	6015	5735.52	45.1806	0.578134
TRINITY_DN12124_c0_g1_i5	5962	5682.52	89.2678	1.15293
TRINITY_DN12124_c0_g1_i6	2761	2481.52	37.5869	1.11165
TRINITY_DN12124_c0_g1_i2	2919	2639.52	32.9647	0.916587
TRINITY_DN12124_c0_g1_i3	480	209.131	11	3.86033
TRINITY_DN12124_c0_g1_i4	245	41.903	2	3.50296
TRINITY_DN12123_c0_g1_i1	589	311.511	6	1.4136
TRINITY_DN12123_c0_g2_i1	297	69.8299	3	3.15304
TRINITY_DN12123_c0_g3_i1	427	163.349	5	2.24649
TRINITY_DN12166_c0_g1_i1	254	45.6988	2	3.21199
TRINITY_DN12111_c0_g1_i1	248	43.1313	1.92164	3.26986
TRINITY_DN12111_c1_g1_i1	273	56.0993	2	2.61651
TRINITY_DN12114_c0_g1_i1	881	601.53	11	1.3421
TRINITY_DN12114_c0_g2_i1	246	42.2733	1	1.73614
TRINITY_DN12114_c0_g3_i2	262	49.8509	1	1.47223
TRINITY_DN12114_c0_g3_i1	328	89.4533	5	4.10226
TRINITY_DN12114_c0_g4_i1	348	102.859	1	0.713521
TRINITY_DN12114_c0_g5_i1	495	222.72	9	2.96573
TRINITY_DN12191_c0_g1_i1	524	249.554	22	6.47004
TRINITY_DN12140_c0_g1_i1	2936	2656.52	472.334	13.0492
TRINITY_DN12140_c0_g1_i2	2085	1805.52	41.6203	1.69181
TRINITY_DN12140_c0_g1_i3	1600	1320.52	13.0462	0.725082
TRINITY_DN12139_c0_g1_i1	619	340.765	11	2.36912
TRINITY_DN12180_c0_g1_i1	255	46.2249	2	3.17544
TRINITY_DN12145_c0_g1_i1	477	206.459	13	4.62126
TRINITY_DN12141_c0_g1_i1	418	155.82	5	2.35503
TRINITY_DN12173_c0_g1_i1	452	184.649	7	2.78227
TRINITY_DN12106_c0_g1_i1	429	165.022	5	2.22371
TRINITY_DN12153_c0_g1_i1	659	380.136	110	21.2375
TRINITY_DN12202_c0_g1_i1	513	239.327	16	4.90657
TRINITY_DN12160_c0_g1_i1	326	88.129	5	4.16391
TRINITY_DN12142_c0_g1_i1	370	118.521	7	4.33464
TRINITY_DN12142_c0_g2_i1	657	378.14	10	1.94087
TRINITY_DN12142_c0_g3_i1	447	180.342	4	1.62785
TRINITY_DN12162_c0_g1_i1	423	160.011	5	2.29334
TRINITY_DN12162_c0_g2_i1	664	385.106	5	0.952884
TRINITY_DN12192_c0_g1_i1	301	72.2895	3	3.04576
TRINITY_DN12144_c0_g1_i1	450	182.935	5	2.00596
TRINITY_DN12107_c0_g1_i1	514	240.246	7	2.13841
TRINITY_DN12159_c0_g1_i1	364	114.088	4	2.57319
TRINITY_DN12116_c0_g1_i1	565	288.42	6	1.52678
TRINITY_DN12188_c0_g2_i1	312	79.2522	4	3.70423
TRINITY_DN12168_c0_g1_i1	589	311.511	10	2.35601
TRINITY_DN12194_c0_g1_i1	640	361.399	6.59346	1.33899
TRINITY_DN12178_c0_g1_i1	497	224.578	5	1.634
TRINITY_DN12121_c0_g1_i1	649	370.249	7	1.38757
TRINITY_DN12121_c0_g2_i1	1268	988.523	24	1.78186
TRINITY_DN12199_c0_g1_i2	393	135.951	6	3.23905
TRINITY_DN12129_c0_g1_i2	305	74.7832	2	1.9628
TRINITY_DN12129_c0_g1_i1	390	133.559	3	1.64854
TRINITY_DN7542_c0_g1_i1	1346	1066.52	34	2.33969
TRINITY_DN7542_c0_g2_i1	2092	1812.52	365	14.7795
TRINITY_DN7545_c0_g1_i1	912	632.53	28.7645	3.33754
TRINITY_DN7545_c0_g1_i2	914	634.53	51.2355	5.92609
TRINITY_DN7545_c1_g1_i1	326	88.129	5.11226	4.2574
TRINITY_DN7545_c1_g1_i2	364	114.088	1.88774	1.21437
TRINITY_DN7545_c2_g1_i2	954	674.523	8.72727	0.94958
TRINITY_DN7545_c2_g1_i1	954	674.523	15.2727	1.66176
TRINITY_DN7532_c0_g1_i1	431	166.717	7.00106	3.08201
TRINITY_DN7549_c0_g1_i1	460	191.52	7	2.68247
TRINITY_DN7549_c0_g1_i2	464	195.023	4	1.50531
TRINITY_DN7528_c0_g1_i1	446	179.491	3	1.22667
TRINITY_DN7586_c0_g1_i1	522	247.713	7.96199	2.35897
TRINITY_DN7586_c0_g1_i2	705	425.822	14.038	2.41951
TRINITY_DN7586_c1_g1_i1	303	73.5165	7	6.98817
TRINITY_DN7552_c0_g1_i1	390	133.559	9	4.94561
TRINITY_DN7519_c0_g1_i1	410	149.366	11	5.40493
TRINITY_DN7553_c0_g1_i1	499	226.394	5	1.62089
TRINITY_DN7591_c0_g1_i1	1471	1191.52	54.7825	3.37434
TRINITY_DN7591_c0_g1_i2	1613	1333.52	355.218	19.5499
TRINITY_DN7572_c0_g1_i2	1184	904.523	20	1.62278
TRINITY_DN7572_c0_g1_i1	487	215.448	1	0.340649
TRINITY_DN7558_c0_g1_i1	273	56.0993	5	6.54127
TRINITY_DN7541_c0_g1_i2	1274	994.523	27	1.9925
TRINITY_DN7541_c0_g2_i1	1046	766.523	10.7827	1.03241
TRINITY_DN7541_c0_g2_i3	1444	1164.52	18.2631	1.151
TRINITY_DN7541_c0_g2_i2	648	369.271	9.95414	1.97837
TRINITY_DN7541_c0_g3_i1	267	52.6036	1	1.39519
TRINITY_DN7541_c0_g4_i1	690	410.864	13	2.32218
TRINITY_DN7599_c0_g1_i2	877	597.53	18.474	2.26909
TRINITY_DN7599_c0_g1_i1	889	609.53	10.526	1.26741
TRINITY_DN7599_c0_g2_i1	805	525.535	13	1.81548
TRINITY_DN7535_c0_g1_i2	767	487.6	11	1.65569
TRINITY_DN7535_c0_g1_i1	397	139.128	4	2.11006
TRINITY_DN7503_c0_g1_i1	486	214.532	29	9.921
TRINITY_DN7522_c0_g1_i1	210	27.9942	0	0
TRINITY_DN7522_c0_g2_i1	340	97.3025	4	3.01707
TRINITY_DN7527_c0_g1_i1	960	680.523	125.432	13.5275
TRINITY_DN7527_c0_g1_i2	932	652.53	65.5676	7.3746
TRINITY_DN7570_c0_g1_i2	1312	1032.52	35	2.48781
TRINITY_DN7518_c0_g1_i1	1563	1283.52	46.096	2.63578
TRINITY_DN7518_c1_g1_i1	214	29.6089	0	0
TRINITY_DN7581_c0_g1_i1	1200	920.523	98	7.81342
TRINITY_DN7511_c0_g1_i1	219	31.4825	36	83.9235
TRINITY_DN7592_c0_g1_i1	1408	1128.52	29	1.88598
TRINITY_DN7580_c0_g1_i1	1880	1600.52	670.5	30.7458
TRINITY_DN7580_c0_g1_i2	872	592.53	84.5373	10.471
TRINITY_DN7580_c0_g2_i1	815	535.535	14.0152	1.9207
TRINITY_DN7580_c0_g3_i1	385	129.774	5.80946	3.28547
TRINITY_DN7580_c0_g4_i1	293	67.4209	2	2.17713
TRINITY_DN7580_c0_g5_i1	411	150.154	8.75463	4.27908
TRINITY_DN7580_c1_g1_i1	301	72.2895	0	0
TRINITY_DN7590_c0_g1_i1	1112	832.523	33	2.90916
TRINITY_DN7590_c1_g1_i1	204	25.5622	0	0
TRINITY_DN7504_c0_g1_i9	399	140.691	2	1.04331
TRINITY_DN7504_c0_g1_i2	1735	1455.52	100.881	5.08674
TRINITY_DN7504_c0_g1_i4	2975	2695.52	45.456	1.23765
TRINITY_DN7504_c0_g1_i14	4836	4556.52	55.9876	0.901795
TRINITY_DN7504_c0_g1_i5	2303	2023.52	33.6259	1.21959
TRINITY_DN7504_c0_g1_i12	2562	2282.52	59.1685	1.9025
TRINITY_DN7504_c0_g1_i6	4627	4347.52	111.917	1.88931
TRINITY_DN7504_c0_g1_i13	691	411.86	7	1.24738
TRINITY_DN7504_c0_g1_i1	4502	4222.52	651.236	11.3192
TRINITY_DN7504_c0_g1_i7	1689	1409.52	19.7284	1.02723
TRINITY_DN7504_c1_g1_i1	236	38.2678	0	0
TRINITY_DN7504_c1_g2_i1	216	30.2903	0	0
TRINITY_DN7504_c2_g1_i1	284	62.2795	3	3.5353
TRINITY_DN7510_c0_g1_i1	1611	1331.52	35.4868	1.956
TRINITY_DN7510_c0_g1_i2	1598	1318.52	75.5132	4.20325
TRINITY_DN7598_c0_g1_i2	967	687.523	18.1795	1.94064
TRINITY_DN7598_c0_g1_i1	943	663.53	23.8205	2.63475
TRINITY_DN7571_c0_g1_i4	6515	6235.52	52.6769	0.620008
TRINITY_DN7571_c0_g1_i1	2613	2333.52	23.1631	0.72851
TRINITY_DN7571_c0_g1_i7	2919	2639.52	43.8288	1.21866
TRINITY_DN7571_c0_g1_i5	6541	6261.52	60.3712	0.70762
TRINITY_DN7571_c0_g1_i9	721	441.74	6.60343	1.09712
TRINITY_DN7571_c0_g1_i6	2945	2665.52	60.6006	1.66857
TRINITY_DN7571_c0_g1_i2	2962	2682.52	93.2264	2.55062
TRINITY_DN7571_c0_g1_i8	2936	2656.52	68.5295	1.89327
TRINITY_DN7571_c0_g2_i1	524	249.554	38	11.1755
TRINITY_DN7571_c0_g3_i1	447	180.342	6	2.44177
TRINITY_DN7524_c0_g1_i1	2390	2110.52	64.2679	2.23488
TRINITY_DN7524_c0_g1_i3	1466	1186.52	396.694	24.5375
TRINITY_DN7524_c0_g1_i2	2378	2098.52	164.038	5.73693
TRINITY_DN7524_c0_g2_i2	358	109.792	3	2.0054
TRINITY_DN7524_c0_g2_i1	357	109.092	6	4.03652
TRINITY_DN7524_c1_g1_i1	1178	898.523	17	1.38858
TRINITY_DN7524_c1_g2_i1	583	305.666	7.00008	1.68076
TRINITY_DN7559_c0_g1_i1	1177	897.523	20.0173	1.63686
TRINITY_DN7506_c0_g1_i1	225	33.7434	3	6.52502
TRINITY_DN7555_c0_g1_i1	1360	1080.52	39.5653	2.68738
TRINITY_DN7555_c0_g2_i1	433	168.424	3.33697	1.45411
TRINITY_DN7555_c0_g3_i1	436	170.915	6.66303	2.86116
TRINITY_DN7509_c0_g1_i3	2510	2230.52	614.881	20.2318
TRINITY_DN7509_c0_g1_i1	2495	2215.52	990.652	32.8167
TRINITY_DN7509_c0_g1_i2	2570	2290.52	263.989	8.45864
TRINITY_DN7509_c0_g1_i4	2556	2276.52	126.478	4.0775
TRINITY_DN7525_c0_g1_i1	376	123.054	10.4786	6.24967
TRINITY_DN7525_c0_g1_i3	450	182.935	2	0.802386
TRINITY_DN7525_c0_g1_i4	552	275.901	3.52139	0.93672
TRINITY_DN7548_c0_g1_i2	2792	2512.52	51.5908	1.507
TRINITY_DN7548_c0_g1_i3	2333	2053.52	56.216	2.00914
TRINITY_DN7548_c0_g1_i1	449	182.065	3.40595	1.37297
TRINITY_DN7548_c0_g1_i4	2780	2500.52	136.787	4.0148
TRINITY_DN7548_c0_g2_i1	751	471.667	12	1.86722
TRINITY_DN7548_c0_g3_i1	356	108.406	5	3.38506
TRINITY_DN7548_c1_g1_i1	1129	849.523	15	1.29588
TRINITY_DN7512_c0_g1_i3	642	363.363	8.17716	1.65163
TRINITY_DN7512_c0_g1_i1	981	701.523	16.0412	1.6782
TRINITY_DN7512_c0_g1_i2	797	517.535	37.2592	5.28377
TRINITY_DN7512_c0_g2_i1	219	31.4825	1	2.33121
TRINITY_DN7512_c1_g1_i3	1160	880.523	19.4573	1.62178
TRINITY_DN7512_c1_g1_i2	711	431.801	17.0535	2.89854
TRINITY_DN7512_c1_g1_i1	1297	1017.52	20.4892	1.47785
TRINITY_DN7512_c1_g2_i1	286	63.4618	1.82774	2.11374
TRINITY_DN7593_c0_g1_i1	777	497.561	25.9939	3.8342
TRINITY_DN7593_c0_g1_i3	771	491.595	20.0061	2.98679
TRINITY_DN7579_c0_g1_i1	490	218.152	0	0
TRINITY_DN7579_c0_g1_i2	323	86.234	7.28107	6.19678
TRINITY_DN7579_c0_g2_i1	523	248.638	12.6589	3.73663
TRINITY_DN7579_c1_g1_i1	360	111.247	8	5.2778
TRINITY_DN7579_c1_g1_i2	430	165.893	7	3.09685
TRINITY_DN7579_c2_g1_i1	204	25.5622	2.25953	6.48738
TRINITY_DN7579_c2_g2_i1	1511	1231.52	84	5.00595
TRINITY_DN7579_c3_g1_i1	807	527.535	31	4.31281
TRINITY_DN7579_c4_g1_i1	335	93.8763	4	3.12719
TRINITY_DN7579_c5_g1_i1	247	42.6898	3.09572	5.32214
TRINITY_DN7505_c0_g1_i2	2026	1746.52	37.9233	1.59361
TRINITY_DN7505_c0_g1_i1	2069	1789.52	35.4911	1.45557
TRINITY_DN7505_c0_g1_i3	2057	1777.52	22.5856	0.932535
TRINITY_DN7505_c0_g2_i1	598	320.232	37	8.47982
TRINITY_DN7568_c0_g1_i3	774	494.571	13.7502	2.04048
TRINITY_DN7568_c0_g1_i1	534	258.898	5.05029	1.43165
TRINITY_DN7568_c0_g1_i2	569	292.268	0	0
TRINITY_DN7568_c0_g2_i1	284	62.2795	4	4.71373
TRINITY_DN7568_c1_g1_i1	339	96.6005	3	2.27925
TRINITY_DN7568_c1_g2_i1	1029	749.523	37	3.62298
TRINITY_DN7568_c2_g1_i1	354	106.998	4	2.74368
TRINITY_DN7583_c0_g1_i6	2640	2360.52	70.9058	2.20457
TRINITY_DN7583_c0_g1_i2	2697	2417.52	54.0942	1.64221
TRINITY_DN7508_c0_g1_i1	2750	2470.52	77.3397	2.29754
TRINITY_DN7508_c0_g2_i1	710	430.805	26.6237	4.53563
TRINITY_DN7508_c0_g2_i2	625	346.683	11.5801	2.45149
TRINITY_DN7508_c0_g3_i1	1349	1069.52	21	1.44105
TRINITY_DN7508_c0_g4_i1	297	69.8299	2.00703	2.10942
TRINITY_DN7521_c0_g1_i1	653	374.185	10.1986	2.00033
TRINITY_DN7521_c0_g2_i1	1132	852.523	210.801	18.1475
TRINITY_DN7521_c0_g3_i1	373	120.804	0	0
TRINITY_DN7521_c1_g1_i1	535	259.832	9	2.54214
TRINITY_DN7521_c1_g2_i1	487	215.448	9	3.06584
TRINITY_DN7560_c0_g1_i1	277	58.3352	0	0
TRINITY_DN7531_c0_g1_i2	1128	848.523	26	2.24884
TRINITY_DN7529_c0_g1_i3	1962	1682.52	163.27	7.1219
TRINITY_DN7529_c0_g1_i4	1453	1173.52	26.1141	1.63318
TRINITY_DN7529_c0_g1_i7	1079	799.523	6.48805	0.59557
TRINITY_DN7529_c0_g1_i6	1069	789.523	13.3557	1.24151
TRINITY_DN7529_c0_g1_i1	2653	2373.52	63.772	1.97191
TRINITY_DN7529_c0_g2_i3	2365	2085.52	258.565	9.09923
TRINITY_DN7529_c0_g2_i2	2366	2086.52	306.435	10.7787
TRINITY_DN7529_c0_g2_i1	1066	786.523	28	2.61274
TRINITY_DN7529_c1_g1_i1	328	89.4533	2	1.6409
TRINITY_DN7564_c0_g1_i2	466	196.73	4	1.49224
TRINITY_DN7564_c0_g1_i1	213	29.2482	1	2.50929
TRINITY_DN7507_c0_g1_i2	482	210.908	2.0023	0.696763
TRINITY_DN7507_c0_g1_i1	442	176.013	4.9977	2.0839
TRINITY_DN7543_c0_g1_i1	1377	1097.52	45	3.00918
TRINITY_DN7543_c0_g2_i1	1459	1179.52	37	2.30221
TRINITY_DN7543_c0_g3_i1	201	24.5426	0	0
TRINITY_DN7550_c0_g1_i1	1620	1340.52	85	4.65366
TRINITY_DN7563_c0_g1_i1	2010	1730.52	32.7255	1.3879
TRINITY_DN7563_c0_g1_i2	723	443.735	7.37554	1.21989
TRINITY_DN7563_c1_g1_i1	295	68.6108	6	6.41813
TRINITY_DN7502_c0_g1_i1	868	588.53	18.7123	2.33351
TRINITY_DN7502_c0_g1_i2	4154	3874.52	164.288	3.11198
TRINITY_DN7597_c0_g1_i1	463	194.158	5.58896	2.11264
TRINITY_DN7597_c0_g1_i2	372	120.016	2.41104	1.4744
TRINITY_DN7597_c0_g2_i1	255	46.2249	3	4.76316
TRINITY_DN7597_c1_g1_i1	352	105.62	2	1.38974
TRINITY_DN7547_c0_g1_i1	5836	5556.52	433	5.71919
TRINITY_DN7578_c0_g1_i1	1368	1088.52	29	1.95528
TRINITY_DN7577_c0_g1_i1	1364	1084.52	111	7.51162
TRINITY_DN7567_c0_g1_i1	1131	851.523	349	30.0801
TRINITY_DN7567_c0_g2_i1	323	86.234	1	0.851081
TRINITY_DN7587_c0_g1_i3	632	353.574	5.21372	1.08222
TRINITY_DN7587_c0_g1_i4	838	558.53	53.405	7.01755
TRINITY_DN7587_c0_g1_i1	1042	762.523	32.7973	3.15671
TRINITY_DN7587_c0_g1_i2	1042	762.523	45.584	4.38742
TRINITY_DN7569_c0_g1_i1	426	162.501	8	3.61314
TRINITY_DN7546_c0_g1_i1	535	259.832	8	2.25968
TRINITY_DN7565_c0_g1_i2	2320	2040.52	54.4556	1.95862
TRINITY_DN7565_c0_g1_i1	1542	1262.52	143.544	8.34443
TRINITY_DN7562_c0_g1_i2	464	195.023	2.85714	1.07522
TRINITY_DN7562_c0_g1_i1	464	195.023	7.14286	2.68805
TRINITY_DN7562_c0_g2_i4	334	93.2497	4.5277	3.56352
TRINITY_DN7562_c0_g2_i7	313	79.8466	8.87235	8.15516
TRINITY_DN7562_c0_g2_i2	263	50.3419	1	1.45788
TRINITY_DN7562_c0_g2_i5	285	62.8619	2	2.33503
TRINITY_DN7562_c0_g2_i3	263	50.3419	1.86577	2.72006
TRINITY_DN7562_c0_g3_i1	407	147.021	3	1.49758
TRINITY_DN7557_c0_g1_i1	1538	1258.52	115	6.70635
TRINITY_DN7523_c0_g1_i1	1183	903.523	59	4.7925
TRINITY_DN7574_c0_g1_i1	1114	834.523	132	11.6087
TRINITY_DN7556_c0_g1_i1	1935	1655.52	38.7441	1.71759
TRINITY_DN7556_c0_g1_i2	1646	1366.52	10.2559	0.550815
TRINITY_DN7596_c0_g1_i2	2168	1888.52	45.5711	1.77099
TRINITY_DN7596_c0_g1_i3	2201	1921.52	38.6692	1.47696
TRINITY_DN7596_c0_g1_i5	517	243.038	5.41902	1.63643
TRINITY_DN7596_c0_g1_i4	968	688.523	131.199	13.985
TRINITY_DN7596_c0_g1_i1	612	333.934	5.72539	1.25833
TRINITY_DN7596_c0_g1_i6	1679	1399.52	92.4162	4.84638
TRINITY_DN7596_c0_g2_i1	2183	1903.52	612	23.5963
TRINITY_DN7596_c1_g1_i1	468	198.512	6	2.21827
TRINITY_DN7573_c0_g1_i1	1457	1177.52	432	26.9255
TRINITY_DN7538_c0_g1_i1	2036	1756.52	23.9789	1.0019
TRINITY_DN7538_c0_g1_i2	1915	1635.52	80.0211	3.59085
TRINITY_DN7566_c0_g1_i1	284	62.2795	2	2.35686
TRINITY_DN7530_c0_g1_i1	476	205.567	6	2.14214
TRINITY_DN7576_c0_g1_i1	2348	2068.52	51	1.8095
TRINITY_DN7594_c0_g1_i1	1567	1287.52	133	7.58135
TRINITY_DN7526_c0_g1_i1	2398	2118.52	135	4.67682
TRINITY_DN7537_c0_g1_i1	1602	1322.52	126	6.99225
TRINITY_DN7539_c0_g1_i3	1092	812.523	16.8197	1.51926
TRINITY_DN7539_c0_g1_i1	1159	879.523	39.4146	3.28896
TRINITY_DN7539_c0_g1_i4	1234	954.523	8.12369	0.624621
TRINITY_DN7539_c0_g1_i2	1392	1112.52	180.642	11.9168
TRINITY_DN7561_c0_g1_i1	439	173.473	6	2.53846
TRINITY_DN7514_c0_g1_i1	541	265.474	19.1926	5.30591
TRINITY_DN7582_c0_g1_i1	2741	2461.52	131	3.90586
TRINITY_DN7582_c0_g2_i1	639	360.41	28	5.70179
TRINITY_DN7582_c0_g3_i1	737	457.686	20	3.2071
TRINITY_DN7588_c0_g1_i1	1902	1622.52	75	3.3925
TRINITY_DN7585_c0_g1_i1	289	65.2378	8	8.99996
TRINITY_DN7517_c0_g1_i1	416	154.246	7	3.33068
TRINITY_DN7517_c0_g1_i2	431	166.717	3	1.32066
TRINITY_DN7513_c0_g1_i3	2987	2707.52	18.1933	0.493162
TRINITY_DN7513_c0_g1_i1	3011	2731.52	52.2206	1.4031
TRINITY_DN7513_c0_g1_i5	3008	2728.52	50.586	1.36067
TRINITY_DN7595_c0_g1_i2	2460	2180.52	50.8271	1.71074
TRINITY_DN7595_c0_g1_i1	2448	2168.52	60.1729	2.03651
TRINITY_DN7536_c0_g1_i2	828	548.535	24	3.21112
TRINITY_DN7575_c0_g1_i1	1085	805.523	14.042	1.27938
TRINITY_DN7575_c0_g1_i2	1113	833.523	8.958	0.788757
TRINITY_DN7575_c0_g2_i1	446	179.491	6	2.45334
TRINITY_DN7501_c0_g1_i4	378	124.597	0.5	0.294517
TRINITY_DN7501_c0_g1_i3	378	124.597	0.5	0.294517
TRINITY_DN7501_c0_g1_i6	804	524.535	0	0
TRINITY_DN7501_c0_g1_i1	699	419.822	17	2.97189
TRINITY_DN7501_c0_g1_i5	228	34.903	1	2.10275
TRINITY_DN7600_c0_g1_i1	2459	2179.52	39.4939	1.3299
TRINITY_DN7600_c0_g1_i2	2082	1802.52	23.5061	0.957083
TRINITY_DN7520_c0_g2_i2	591	313.455	6.57396	1.53922
TRINITY_DN7520_c0_g2_i1	562	285.556	5.42604	1.39457
TRINITY_DN7520_c0_g3_i1	308	76.7066	10	9.56791
TRINITY_DN7516_c0_g1_i1	418	155.82	6	2.82604
TRINITY_DN7516_c0_g2_i1	382	127.563	5	2.8767
TRINITY_DN7551_c0_g1_i1	299	71.0589	4	4.13134
TRINITY_DN7515_c0_g1_i1	1431	1151.52	68	4.33397
TRINITY_DN7540_c0_g1_i1	2295	2015.52	14.1981	0.517003
TRINITY_DN7540_c0_g1_i5	3111	2831.52	218.519	5.66395
TRINITY_DN7540_c0_g1_i3	2009	1729.52	36.5533	1.55113
TRINITY_DN7540_c0_g1_i2	2110	1830.52	226.729	9.09038
TRINITY_DN7540_c0_g2_i1	337	95.2371	2	1.54125
TRINITY_DN7540_c0_g3_i3	853	573.53	225.576	28.8659
TRINITY_DN7540_c0_g3_i2	944	664.523	23.4245	2.58708
TRINITY_DN7544_c0_g1_i1	2002	1722.52	44	1.87472
TRINITY_DN7544_c0_g2_i1	601	323.161	7	1.58975
TRINITY_DN7584_c0_g1_i1	1668	1388.52	85	4.49278
TRINITY_DN7584_c1_g1_i1	203	25.1987	0	0
TRINITY_DN7534_c0_g1_i1	2255	1975.52	339	12.5941
TRINITY_DN7533_c0_g1_i1	1582	1302.52	59	3.32442
TRINITY_DN7589_c0_g1_i1	946	666.523	24	2.64269
TRINITY_DN7589_c0_g2_i5	2424	2144.52	16.9746	0.580922
TRINITY_DN7589_c0_g2_i1	1350	1070.52	55.7478	3.82192
TRINITY_DN7589_c0_g2_i2	2316	2036.52	84.4593	3.04374
TRINITY_DN7589_c0_g2_i4	629	350.623	8.31285	1.74004
TRINITY_DN7589_c0_g2_i3	2456	2176.52	31.5056	1.06236
TRINITY_DN7589_c0_g3_i1	223	33.0149	3	6.669
TRINITY_DN7589_c0_g4_i1	821	541.535	141	19.1092
TRINITY_DN7589_c0_g5_i1	307	76.0365	6	5.79133
TRINITY_DN8377_c0_g1_i1	571	294.174	8	1.99589
TRINITY_DN8311_c0_g1_i1	1820	1540.52	50	2.38205
TRINITY_DN8360_c0_g1_i1	1322	1042.52	37	2.60475
TRINITY_DN8373_c0_g1_i1	406	146.221	5	2.50964
TRINITY_DN8318_c0_g1_i2	535	259.832	7.35129	2.07644
TRINITY_DN8318_c0_g1_i1	516	242.097	12.6487	3.83449
TRINITY_DN8316_c0_g1_i1	291	66.3459	1	1.1062
TRINITY_DN8316_c0_g2_i1	1762	1482.52	36	1.78218
TRINITY_DN8368_c0_g1_i1	1910	1630.52	69	3.10579
TRINITY_DN8322_c0_g1_i2	1556	1276.52	39.018	2.24329
TRINITY_DN8322_c0_g1_i1	1783	1503.52	51.2379	2.5011
TRINITY_DN8322_c0_g1_i3	1249	969.523	616.744	46.6871
TRINITY_DN8322_c1_g1_i1	305	74.7832	2	1.9628
TRINITY_DN8341_c0_g1_i1	784	504.551	33.7501	4.90931
TRINITY_DN8341_c0_g1_i2	738	458.681	43.2499	6.92028
TRINITY_DN8303_c0_g1_i2	901	621.53	43.1087	5.09041
TRINITY_DN8303_c0_g1_i1	800	520.535	13.8913	1.95858
TRINITY_DN8392_c0_g1_i1	979	699.523	49	5.14095
TRINITY_DN8375_c0_g1_i2	4000	3720.52	67.2122	1.32585
TRINITY_DN8375_c0_g1_i1	2708	2428.52	33.7951	1.02132
TRINITY_DN8375_c0_g1_i6	2994	2714.52	19.7225	0.533234
TRINITY_DN8375_c0_g1_i7	1173	893.523	43.514	3.57415
TRINITY_DN8375_c0_g1_i5	887	607.53	19	2.29528
TRINITY_DN8375_c0_g2_i1	224	33.4463	0	0
TRINITY_DN8375_c0_g3_i1	408	147.805	8	3.97238
TRINITY_DN8375_c1_g1_i1	1945	1665.52	48	2.11515
TRINITY_DN8326_c0_g1_i1	1400	1120.52	19.7612	1.29432
TRINITY_DN8326_c0_g1_i2	1411	1131.52	41.2388	2.6748
TRINITY_DN8386_c0_g1_i4	627	348.662	11.1308	2.34301
TRINITY_DN8386_c0_g1_i3	4095	3815.52	132.869	2.55576
TRINITY_DN8348_c0_g1_i1	1964	1684.52	25.5999	1.11535
TRINITY_DN8348_c0_g1_i2	1953	1673.52	31.7879	1.39406
TRINITY_DN8348_c0_g1_i3	1882	1602.52	140.3	6.42543
TRINITY_DN8348_c0_g2_i1	963	683.523	79.0358	8.48633
TRINITY_DN8348_c1_g1_i1	356	108.406	5	3.38506
TRINITY_DN8325_c0_g1_i1	223	33.0149	4	8.892
TRINITY_DN8345_c0_g1_i1	400	141.46	1	0.518819
TRINITY_DN8345_c0_g2_i1	272	55.5112	1	1.32211
TRINITY_DN8385_c1_g1_i1	1382	1102.52	29	1.93046
TRINITY_DN8302_c0_g1_i1	339	96.6005	3	2.27925
TRINITY_DN8302_c0_g2_i1	221	32.2498	0	0
TRINITY_DN8329_c0_g1_i5	3402	3122.52	105.99	2.49121
TRINITY_DN8329_c0_g1_i3	3187	2907.52	102.838	2.59586
TRINITY_DN8329_c0_g1_i1	2113	1833.52	34.5193	1.38174
TRINITY_DN8329_c0_g1_i2	2375	2095.52	97.7562	3.42375
TRINITY_DN8329_c0_g1_i4	1129	849.523	10.1569	0.877478
TRINITY_DN8329_c0_g2_i1	305	74.7832	1	0.981399
TRINITY_DN8376_c0_g1_i1	1197	917.523	177.37	14.1877
TRINITY_DN8376_c0_g1_i2	1214	934.523	30.6299	2.4055
TRINITY_DN8324_c0_g1_i1	885	605.53	13	1.57564
TRINITY_DN8380_c0_g1_i1	1082	802.523	21	1.92049
TRINITY_DN8380_c1_g1_i1	232	36.5793	3	6.01916
TRINITY_DN8331_c0_g1_i1	335	93.8763	4	3.12719
TRINITY_DN8359_c0_g1_i1	1534	1254.52	59	3.45162
TRINITY_DN8313_c0_g1_i1	2296	2016.52	220.219	8.01495
TRINITY_DN8313_c0_g1_i3	2254	1974.52	97.5895	3.62736
TRINITY_DN8313_c0_g1_i2	442	176.013	9.19175	3.83269
TRINITY_DN8313_c0_g2_i1	847	567.53	11	1.4225
TRINITY_DN8313_c1_g1_i1	453	185.504	6	2.37382
TRINITY_DN8313_c2_g1_i1	406	146.221	2.05027	1.02909
TRINITY_DN8342_c0_g1_i1	651	372.223	43	8.47843
TRINITY_DN8394_c0_g1_i1	433	168.424	5.5	2.39667
TRINITY_DN8394_c0_g1_i2	433	168.424	5.5	2.39667
TRINITY_DN8353_c0_g1_i1	314	80.4714	2	1.82406
TRINITY_DN8364_c0_g1_i1	899	619.53	16	1.89543
TRINITY_DN8364_c1_g1_i1	700	420.822	8	1.39521
TRINITY_DN8307_c0_g1_i1	1211	931.523	41	3.23028
TRINITY_DN8307_c0_g2_i1	1761	1481.52	44	2.17969
TRINITY_DN8381_c0_g1_i2	528	253.266	8.20649	2.3781
TRINITY_DN8381_c0_g1_i3	2081	1801.52	32.6508	1.33016
TRINITY_DN8381_c0_g1_i1	1063	783.523	21.1427	1.98043
TRINITY_DN8370_c0_g1_i1	809	529.535	13	1.80176
TRINITY_DN8370_c0_g2_i1	312	79.2522	3	2.77817
TRINITY_DN8330_c0_g1_i1	1466	1186.52	146	9.0308
TRINITY_DN8374_c0_g1_i1	1832	1552.52	50	2.36364
TRINITY_DN8383_c0_g1_i1	268	53.1801	2	2.76014
TRINITY_DN8383_c0_g2_i1	826	546.535	17	2.28287
TRINITY_DN8333_c0_g1_i1	1204	924.523	59	4.68364
TRINITY_DN8308_c0_g1_i5	585	307.614	6	1.43151
TRINITY_DN8308_c0_g1_i8	782	502.561	7.9519	1.16127
TRINITY_DN8308_c0_g1_i9	393	135.951	15.7511	8.50308
TRINITY_DN8308_c0_g1_i3	4991	4711.52	94.8664	1.47775
TRINITY_DN8308_c0_g1_i4	1509	1229.52	21.2269	1.26706
TRINITY_DN8308_c0_g1_i1	4580	4300.52	70.404	1.20151
TRINITY_DN8308_c0_g1_i6	1499	1219.52	21.553	1.29708
TRINITY_DN8308_c0_g2_i1	210	27.9942	1	2.62169
TRINITY_DN8308_c0_g3_i1	801	521.535	15	2.11085
TRINITY_DN8308_c1_g1_i1	249	43.5949	0	0
TRINITY_DN8351_c0_g1_i2	1012	732.523	7.35298	0.736702
TRINITY_DN8351_c0_g1_i1	403	143.861	2.64702	1.35041
TRINITY_DN8361_c0_g1_i10	3046	2766.52	35.8861	0.952011
TRINITY_DN8361_c0_g1_i1	1980	1700.52	44.1077	1.90363
TRINITY_DN8361_c0_g1_i9	652	373.204	4.78159	0.940321
TRINITY_DN8361_c0_g1_i3	2062	1782.52	63.8779	2.63006
TRINITY_DN8361_c0_g1_i2	2329	2049.52	88.5654	3.17147
TRINITY_DN8361_c0_g1_i6	1594	1314.52	79.7812	4.45433
TRINITY_DN8361_c0_g1_i5	3821	3541.52	0	0
TRINITY_DN8361_c0_g2_i1	1567	1287.52	223	12.7116
TRINITY_DN8361_c1_g1_i1	962	682.523	62.1831	6.68659
TRINITY_DN8361_c1_g1_i2	973	693.523	75.8169	8.02333
TRINITY_DN8387_c0_g1_i3	1818	1538.52	35.8947	1.71229
TRINITY_DN8387_c0_g1_i1	1818	1538.52	26.1053	1.2453
TRINITY_DN8327_c0_g1_i1	981	701.523	47	4.91706
TRINITY_DN8306_c0_g1_i2	529	254.207	12.26	3.53959
TRINITY_DN8306_c0_g1_i4	913	633.53	15.74	1.82342
TRINITY_DN8306_c0_g1_i3	217	30.6853	0	0
TRINITY_DN8358_c0_g1_i1	267	52.6036	0	0
TRINITY_DN8310_c0_g1_i1	645	366.326	18.7599	3.75848
TRINITY_DN8310_c0_g1_i2	2935	2655.52	100.251	2.77069
TRINITY_DN8310_c0_g1_i3	2967	2687.52	109.989	3.00364
TRINITY_DN8317_c0_g1_i1	280	60.0915	4	4.88536
TRINITY_DN8388_c0_g1_i2	218	31.059	0	0
TRINITY_DN8388_c0_g1_i1	388	131.991	3	1.66812
TRINITY_DN8388_c0_g1_i3	361	111.978	10	6.55414
TRINITY_DN8339_c1_g1_i1	1122	842.523	31	2.70041
TRINITY_DN8366_c0_g1_i1	264	50.8914	1	1.44213
TRINITY_DN8344_c0_g1_i1	1232	952.523	64.3342	4.95697
TRINITY_DN8343_c0_g1_i1	1729	1449.52	51	2.58223
TRINITY_DN8312_c0_g1_i2	1007	727.523	11.4773	1.15782
TRINITY_DN8312_c0_g1_i1	326	88.129	1.52273	1.2681
TRINITY_DN8323_c0_g1_i3	1333	1053.52	14.1736	0.987384
TRINITY_DN8323_c0_g1_i5	1505	1225.52	38.9434	2.33218
TRINITY_DN8323_c0_g1_i4	1479	1199.52	17.5807	1.07566
TRINITY_DN8323_c0_g1_i2	1359	1079.52	35.3208	2.40131
TRINITY_DN8323_c0_g2_i1	311	78.6659	4.00658	3.73798
TRINITY_DN8323_c1_g1_i2	4681	4401.52	151.109	2.51963
TRINITY_DN8323_c1_g1_i1	4681	4401.52	41.9746	0.699896
TRINITY_DN8301_c0_g1_i1	536	260.753	12	3.37754
TRINITY_DN8301_c0_g2_i2	1538	1258.52	31.099	1.81357
TRINITY_DN8301_c0_g2_i1	2171	1891.52	28.901	1.12137
TRINITY_DN8301_c0_g3_i1	292	66.8874	3	3.29175
TRINITY_DN8389_c0_g1_i1	3040	2760.52	170	4.51968
TRINITY_DN8321_c0_g1_i1	2440	2160.52	172	5.84278
TRINITY_DN8321_c0_g3_i1	824	544.535	18	2.42603
TRINITY_DN8378_c0_g1_i1	736	456.686	12	1.92847
TRINITY_DN8378_c0_g2_i1	3504	3224.52	118	2.68575
TRINITY_DN8340_c0_g1_i3	3900	3620.52	141.408	2.8665
TRINITY_DN8340_c0_g1_i4	1199	919.523	16.1097	1.28581
TRINITY_DN8340_c0_g1_i5	3932	3652.52	1.17143	0.0235382
TRINITY_DN8340_c0_g1_i6	3830	3550.52	78.4209	1.62102
TRINITY_DN8340_c0_g1_i9	3803	3523.52	0.000569373	1.18596e-05
TRINITY_DN8340_c0_g1_i2	1608	1328.52	52.8896	2.9218
TRINITY_DN8340_c0_g2_i1	2356	2076.52	44	1.55513
TRINITY_DN8391_c0_g1_i1	496	223.663	5	1.64068
TRINITY_DN8391_c0_g2_i1	271	54.9248	2	2.67246
TRINITY_DN8365_c0_g1_i2	1079	799.523	23	2.11128
TRINITY_DN8305_c0_g1_i1	203	25.1987	0	0
TRINITY_DN8396_c0_g1_i1	712	432.792	18	3.05241
TRINITY_DN8379_c0_g1_i1	3220	2940.52	1716	42.8294
TRINITY_DN8379_c1_g1_i1	239	39.3651	2	3.72879
TRINITY_DN8379_c2_g1_i1	517	243.038	13	3.92572
TRINITY_DN8379_c3_g1_i1	390	133.559	3.06943	1.68669
TRINITY_DN8379_c4_g1_i1	714	434.784	10	1.68802
TRINITY_DN8355_c0_g1_i1	277	58.3352	9	11.323
TRINITY_DN8304_c0_g1_i1	465	195.872	4	1.49878
TRINITY_DN8356_c0_g1_i1	1135	855.523	56	4.80403
TRINITY_DN8337_c0_g1_i1	263	50.3419	6	8.74725
TRINITY_DN8337_c0_g2_i1	663	384.117	14	2.67494
TRINITY_DN8352_c0_g1_i1	2150	1870.52	50	1.96181
TRINITY_DN8349_c0_g1_i1	639	360.41	7.90746	1.61024
TRINITY_DN8349_c0_g1_i2	655	376.163	17.0925	3.33488
TRINITY_DN8319_c0_g1_i1	636	357.478	7	1.43714
TRINITY_DN8372_c0_g1_i2	290	65.7912	2	2.23106
TRINITY_DN8372_c0_g1_i1	284	62.2795	0	0
TRINITY_DN8357_c0_g1_i2	639	360.41	4.69425	0.955915
TRINITY_DN8357_c0_g1_i1	329	90.0851	7.34727	5.98581
TRINITY_DN8309_c0_g1_i1	2229	1949.52	79	2.97405
TRINITY_DN8309_c0_g2_i1	1586	1306.52	33	1.85373
TRINITY_DN8363_c0_g1_i1	436	170.915	5.66257	2.43155
TRINITY_DN8363_c0_g1_i2	594	316.341	5.33743	1.2383
TRINITY_DN8363_c1_g1_i1	714	434.784	14.1933	2.39585
TRINITY_DN8400_c0_g1_i1	1608	1328.52	70	3.86704
TRINITY_DN8334_c0_g1_i2	1673	1393.52	38.0337	2.00311
TRINITY_DN8334_c0_g1_i1	1602	1322.52	7.96627	0.442081
TRINITY_DN8334_c0_g2_i1	1318	1038.52	24.2936	1.71682
TRINITY_DN8334_c0_g2_i2	813	533.535	5.70644	0.784968
TRINITY_DN8334_c0_g3_i1	743	463.677	4	0.633132
TRINITY_DN8334_c0_g3_i2	1122	842.523	13	1.13243
TRINITY_DN8371_c0_g1_i1	498	225.477	6	1.95298
TRINITY_DN8371_c0_g2_i1	587	309.561	192	45.5203
TRINITY_DN8371_c1_g1_i1	418	155.82	6	2.82604
TRINITY_DN8369_c0_g1_i1	309	77.3574	3	2.84622
TRINITY_DN8384_c0_g1_i4	8722	8442.52	193.109	1.67873
TRINITY_DN8384_c0_g1_i1	8634	8354.52	255.891	2.24793
TRINITY_DN8336_c0_g1_i1	408	147.805	9	4.46893
TRINITY_DN8336_c0_g2_i1	1438	1158.52	141	8.93232
TRINITY_DN8382_c0_g1_i1	2654	2374.52	115	3.55444
TRINITY_DN8382_c0_g2_i1	2914	2634.52	51	1.42075
TRINITY_DN8314_c0_g1_i1	847	567.53	32	4.1382
TRINITY_DN8332_c0_g1_i1	840	560.53	17	2.22587
TRINITY_DN8397_c0_g1_i1	726	446.731	35	5.75005
TRINITY_DN8320_c0_g1_i1	2768	2488.52	97.5079	2.87573
TRINITY_DN8320_c0_g1_i2	1577	1297.52	30.5052	1.72548
TRINITY_DN8320_c0_g2_i2	960	680.523	10.9767	1.1838
TRINITY_DN8320_c0_g2_i1	893	613.53	4.02329	0.481278
TRINITY_DN8320_c0_g3_i1	251	44.4055	2	3.30555
TRINITY_DN8393_c0_g1_i1	2428	2148.52	74	2.52779
TRINITY_DN8354_c0_g1_i2	456	188.037	8	3.12246
TRINITY_DN8398_c0_g1_i1	909	629.53	9	1.04924
TRINITY_DN8398_c0_g2_i1	324	86.8578	6	5.06982
TRINITY_DN8338_c0_g1_i2	303	73.5165	0	0
TRINITY_DN8338_c0_g1_i1	528	253.266	6	1.7387
TRINITY_DN8399_c0_g2_i3	899	619.53	45.2282	5.35793
TRINITY_DN8399_c0_g2_i1	736	456.686	82.7718	13.3019
TRINITY_DN8399_c0_g1_i2	372	120.016	2.27102	1.38878
TRINITY_DN8399_c1_g1_i1	1297	1017.52	50	3.60641
TRINITY_DN8395_c0_g1_i1	1372	1092.52	38	2.55272
TRINITY_DN8315_c0_g1_i1	615	336.854	9.31833	2.03024
TRINITY_DN8362_c0_g1_i1	587	309.561	5	1.18542
TRINITY_DN8362_c0_g2_i1	500	227.297	7	2.26024
TRINITY_DN8390_c0_g1_i1	494	221.809	10	3.3088
TRINITY_DN8367_c0_g1_i2	1065	785.523	56.8023	5.3071
TRINITY_DN8367_c0_g1_i1	446	179.491	3.19767	1.30749
TRINITY_DN8347_c0_g1_i4	5836	5556.52	56.6524	0.748281
TRINITY_DN8347_c0_g1_i1	5799	5519.52	126.642	1.68393
TRINITY_DN8347_c0_g1_i2	5904	5624.52	164.043	2.14053
TRINITY_DN8347_c0_g2_i1	2393	2113.52	107.27	3.72495
TRINITY_DN8347_c0_g2_i2	2388	2108.52	56.996	1.98388
TRINITY_DN8347_c0_g2_i3	2461	2181.52	24.3978	0.820807
TRINITY_DN8346_c0_g1_i1	688	408.868	44	7.89804
TRINITY_DN29328_c0_g1_i1	370	118.521	2	1.23847
TRINITY_DN29373_c0_g1_i1	253	45.2354	2	3.2449
TRINITY_DN29371_c0_g1_i1	388	131.991	6	3.33624
TRINITY_DN29312_c0_g1_i1	227	34.463	2	4.25918
TRINITY_DN29376_c0_g1_i1	279	59.524	1	1.23298
TRINITY_DN29363_c0_g1_i1	533	257.95	7	1.99164
TRINITY_DN29370_c0_g1_i1	280	60.0915	1	1.22134
TRINITY_DN29313_c0_g1_i1	278	58.9339	3	3.73599
TRINITY_DN29318_c0_g1_i1	490	218.152	4	1.34571
TRINITY_DN29315_c0_g1_i1	295	68.6108	3	3.20906
TRINITY_DN29391_c0_g1_i1	293	67.4209	2	2.17713
TRINITY_DN29320_c0_g1_i1	256	46.7107	4	6.28482
TRINITY_DN29336_c0_g1_i1	260	48.8354	2	3.00569
TRINITY_DN29402_c0_g1_i1	300	71.6722	4.04964	4.14682
TRINITY_DN29358_c0_g1_i1	367	116.307	3	1.89307
TRINITY_DN29360_c0_g1_i1	297	69.8299	4	4.20406
TRINITY_DN29387_c0_g1_i1	347	102.173	3	2.15493
TRINITY_DN29342_c0_g1_i1	452	184.649	4	1.58987
TRINITY_DN29399_c0_g1_i1	267	52.6036	2	2.79039
TRINITY_DN29365_c0_g1_i1	327	88.7634	4	3.30732
TRINITY_DN29337_c0_g1_i1	369	117.763	4	2.49288
TRINITY_DN29305_c0_g1_i1	350	104.284	3	2.11132
TRINITY_DN29394_c0_g1_i1	598	320.232	6	1.37511
TRINITY_DN29386_c0_g1_i1	254	45.6988	2	3.21199
TRINITY_DN29351_c0_g1_i1	677	397.965	8	1.47535
TRINITY_DN29341_c0_g1_i1	259	48.2729	2	3.04072
TRINITY_DN29352_c0_g1_i1	417	155.044	6.37672	3.01852
TRINITY_DN29348_c0_g1_i1	376	123.054	2	1.19284
TRINITY_DN29335_c0_g1_i1	255	46.2249	3	4.76316
TRINITY_DN29303_c0_g1_i1	268	53.1801	2	2.76014
TRINITY_DN29355_c0_g1_i1	221	32.2498	2	4.55148
TRINITY_DN29321_c0_g1_i1	289	65.2378	2	2.24999
TRINITY_DN29353_c0_g1_i1	291	66.3459	0	0
TRINITY_DN29304_c0_g1_i1	379	125.339	1	0.58555
TRINITY_DN29354_c0_g1_i1	223	33.0149	2	4.446
TRINITY_DN29400_c0_g1_i1	367	116.307	4	2.52409
TRINITY_DN29324_c0_g1_i1	342	98.6681	4	2.97532
TRINITY_DN29364_c0_g1_i1	736	456.686	7	1.12494
TRINITY_DN29392_c0_g1_i1	336	94.567	4	3.10435
TRINITY_DN29395_c0_g1_i1	203	25.1987	2	5.82507
TRINITY_DN29311_c0_g1_i1	470	200.281	5	1.83223
TRINITY_DN29361_c0_g1_i1	291	66.3459	2	2.21241
TRINITY_DN29331_c0_g1_i1	774	494.571	8	1.18717
TRINITY_DN29381_c0_g1_i1	270	54.3543	4	5.40103
TRINITY_DN29334_c0_g1_i1	275	57.1828	2	2.56693
TRINITY_DN29369_c0_g1_i1	232	36.5793	3	6.01916
TRINITY_DN29379_c0_g1_i1	388	131.991	5	2.7802
TRINITY_DN29309_c0_g1_i1	465	195.872	5	1.87347
TRINITY_DN29307_c0_g1_i1	287	64.0801	4	4.58128
TRINITY_DN29350_c0_g1_i1	206	26.3505	4	11.1409
TRINITY_DN29401_c0_g1_i1	503	230.077	7	2.23293
TRINITY_DN29306_c0_g1_i1	308	76.7066	8	7.65433
TRINITY_DN29385_c0_g1_i1	346	101.486	4	2.8927
TRINITY_DN29356_c0_g1_i1	265	51.4675	3	4.27798
TRINITY_DN29316_c0_g1_i1	418	155.82	3	1.41302
TRINITY_DN29359_c0_g1_i1	323	86.234	4	3.40433
TRINITY_DN29330_c0_g1_i1	210	27.9942	2	5.24338
TRINITY_DN29339_c0_g1_i1	482	210.908	6.06163	2.10934
TRINITY_DN29362_c0_g1_i1	249	43.5949	3	5.05051
TRINITY_DN29347_c0_g1_i1	387	131.23	3	1.67779
TRINITY_DN29338_c0_g1_i1	268	53.1801	2	2.76014
TRINITY_DN29346_c0_g1_i1	411	150.154	3	1.46634
TRINITY_DN29382_c0_g1_i1	243	41.1604	2	3.56616
TRINITY_DN29368_c0_g1_i1	319	83.6311	5	4.38785
TRINITY_DN29378_c0_g1_i1	598	320.232	5	1.14592
TRINITY_DN29383_c0_g1_i1	653	374.185	10	1.96139
TRINITY_DN29372_c0_g1_i1	257	47.2037	2	3.1096
TRINITY_DN29375_c0_g1_i1	205	25.9603	2	5.65419
TRINITY_DN29380_c0_g1_i1	690	410.864	7	1.2504
TRINITY_DN29357_c0_g1_i1	422	159.168	4	1.8444
TRINITY_DN29390_c0_g1_i1	215	29.9768	2	4.8966
TRINITY_DN29389_c0_g1_i1	232	36.5793	3	6.01916
TRINITY_DN29322_c0_g1_i1	536	260.753	7	1.97023
TRINITY_DN29333_c0_g1_i1	225	33.7434	3	6.52502
TRINITY_DN29319_c0_g1_i1	344	100.083	2	1.46663
TRINITY_DN29310_c0_g1_i1	225	33.7434	2	4.35001
TRINITY_DN29349_c0_g1_i1	413	151.763	3	1.45079
TRINITY_DN29377_c0_g1_i1	337	95.2371	1	0.770626
TRINITY_DN29343_c0_g1_i1	297	69.8299	1	1.05101
TRINITY_DN29344_c0_g1_i1	282	61.1375	2	2.40089
TRINITY_DN29329_c0_g1_i1	212	28.8308	2	5.09123
TRINITY_DN29314_c0_g1_i1	219	31.4825	2	4.66242
TRINITY_DN29308_c0_g1_i1	371	119.272	3	1.846
TRINITY_DN7500_c0_g1_i1	1438	1158.52	35	2.21724
TRINITY_DN7500_c0_g2_i1	546	270.209	7	1.90129
TRINITY_DN7422_c0_g1_i1	997	717.523	17	1.73885
TRINITY_DN7422_c0_g1_i2	263	50.3419	2	2.91575
TRINITY_DN7422_c0_g2_i1	499	226.394	2	0.648358
TRINITY_DN7477_c0_g1_i1	1009	729.523	25	2.51507
TRINITY_DN7477_c0_g2_i1	765	485.61	24	3.62722
TRINITY_DN7437_c0_g1_i2	1271	991.523	72	5.32941
TRINITY_DN7480_c0_g1_i2	968	688.523	6	0.639562
TRINITY_DN7480_c0_g1_i1	968	688.523	10	1.06594
TRINITY_DN7429_c0_g1_i1	721	441.74	5.04838	0.838756
TRINITY_DN7429_c0_g1_i2	556	279.753	5.95162	1.56139
TRINITY_DN7457_c0_g1_i1	634	355.524	20	4.12867
TRINITY_DN7470_c0_g1_i1	283	61.7095	6.11727	7.27537
TRINITY_DN7479_c0_g1_i1	2365	2085.52	53.7643	1.89203
TRINITY_DN7479_c0_g1_i2	2980	2700.52	95.2357	2.58822
TRINITY_DN7476_c0_g1_i1	505	231.891	17.0162	5.38554
TRINITY_DN7476_c0_g2_i1	945	665.523	27.3742	3.01876
TRINITY_DN7476_c0_g2_i2	780	500.561	6.62581	0.971475
TRINITY_DN7416_c0_g1_i2	1276	996.523	26.9506	1.98486
TRINITY_DN7416_c0_g1_i1	684	404.909	1.0494	0.19021
TRINITY_DN7416_c0_g2_i1	276	57.7342	4	5.08483
TRINITY_DN7489_c0_g1_i3	1655	1375.52	11.2579	0.600673
TRINITY_DN7489_c0_g1_i1	1568	1288.52	14.6441	0.834106
TRINITY_DN7489_c0_g1_i4	1641	1361.52	25.098	1.35289
TRINITY_DN7489_c0_g2_i1	1359	1079.52	39	2.65144
TRINITY_DN7489_c0_g3_i1	393	135.951	2	1.07968
TRINITY_DN7444_c0_g1_i1	244	41.5871	1	1.76478
TRINITY_DN7452_c0_g1_i1	403	143.861	8	4.08129
TRINITY_DN7452_c0_g3_i1	1076	796.523	47.0269	4.33309
TRINITY_DN7452_c1_g1_i2	638	359.435	2.62882	0.536773
TRINITY_DN7452_c1_g1_i1	510	236.538	6.52348	2.02408
TRINITY_DN7452_c2_g1_i1	226	34.0586	3	6.46464
TRINITY_DN7411_c0_g1_i1	422	159.168	5	2.3055
TRINITY_DN7411_c0_g2_i1	1714	1434.52	16.599	0.849229
TRINITY_DN7411_c0_g2_i2	1705	1425.52	17.401	0.895878
TRINITY_DN7432_c0_g1_i1	1664	1384.52	45	2.3854
TRINITY_DN7432_c0_g2_i1	863	583.53	13	1.63505
TRINITY_DN7442_c0_g1_i1	1144	864.523	31.0152	2.63298
TRINITY_DN7446_c0_g1_i1	464	195.023	9	3.38694
TRINITY_DN7471_c0_g1_i1	362	112.718	6	3.90667
TRINITY_DN7498_c0_g1_i1	791	511.535	10	1.43474
TRINITY_DN7498_c0_g2_i1	1714	1434.52	25	1.27903
TRINITY_DN7402_c0_g1_i3	2824	2544.52	106.791	3.08021
TRINITY_DN7402_c0_g1_i2	1401	1121.52	11.9112	0.779463
TRINITY_DN7402_c0_g1_i6	1488	1208.52	20.2114	1.22742
TRINITY_DN7402_c0_g1_i7	1632	1352.52	60.244	3.26903
TRINITY_DN7402_c0_g1_i5	2733	2453.52	41.7461	1.24875
TRINITY_DN7402_c0_g1_i1	2820	2540.52	140.096	4.04717
TRINITY_DN7402_c0_g2_i1	739	459.681	9	1.43693
TRINITY_DN7402_c0_g3_i1	872	592.53	9	1.11476
TRINITY_DN7405_c0_g1_i1	2444	2164.52	177	6.00151
TRINITY_DN7420_c0_g1_i2	659	380.136	3.6096	0.696899
TRINITY_DN7420_c0_g1_i1	1498	1218.52	26.3904	1.5895
TRINITY_DN7475_c0_g1_i1	872	592.53	19	2.35339
TRINITY_DN7467_c0_g1_i1	736	456.686	13	2.08918
TRINITY_DN7467_c0_g2_i1	1383	1103.52	43	2.85981
TRINITY_DN7467_c0_g3_i1	678	398.949	21	3.86324
TRINITY_DN7419_c0_g1_i2	1783	1503.52	33	1.61084
TRINITY_DN7486_c0_g1_i1	340	97.3025	8	6.03415
TRINITY_DN7434_c0_g1_i7	706	426.818	15.1365	2.60276
TRINITY_DN7434_c0_g1_i9	5599	5319.52	86.6397	1.19535
TRINITY_DN7434_c0_g1_i1	4733	4453.52	297.162	4.89711
TRINITY_DN7434_c0_g1_i8	4724	4444.52	316.276	5.22266
TRINITY_DN7434_c0_g1_i2	5544	5264.52	76.9028	1.07209
TRINITY_DN7434_c0_g1_i6	1915	1635.52	71.6981	3.21737
TRINITY_DN7434_c0_g1_i4	5571	5291.52	45.5393	0.63162
TRINITY_DN7434_c0_g1_i11	1911	1631.52	76.4937	3.44098
TRINITY_DN7434_c0_g1_i5	1608	1328.52	92.1508	5.09073
TRINITY_DN7434_c0_g2_i1	1269	989.523	27	2.00257
TRINITY_DN7434_c1_g1_i1	861	581.53	43.9847	5.5511
TRINITY_DN7434_c1_g1_i2	448	181.21	24.5776	9.9542
TRINITY_DN7465_c0_g1_i1	552	275.901	3.77721	1.00477
TRINITY_DN7465_c0_g1_i2	654	375.174	12.2326	2.39296
TRINITY_DN7458_c0_g1_i1	2401	2121.52	86	2.97509
TRINITY_DN7449_c0_g1_i1	2408	2128.52	218	7.51671
TRINITY_DN7496_c0_g1_i4	1146	866.523	8.60763	0.729043
TRINITY_DN7496_c0_g1_i3	375	122.271	0	0
TRINITY_DN7496_c0_g1_i2	1220	940.523	62.8398	4.9036
TRINITY_DN7496_c0_g1_i1	3096	2816.52	243.28	6.33932
TRINITY_DN7478_c0_g1_i1	369	117.763	5	3.1161
TRINITY_DN7469_c0_g1_i1	431	166.717	14	6.16308
TRINITY_DN7497_c0_g1_i2	491	219.069	4.00062	1.34028
TRINITY_DN7460_c0_g1_i1	2033	1753.52	51.5642	2.15818
TRINITY_DN7460_c0_g1_i2	2104	1824.52	46.4358	1.8679
TRINITY_DN7488_c0_g1_i1	548	272.095	7.00161	1.88855
TRINITY_DN7488_c1_g1_i1	338	95.9096	5	3.82611
TRINITY_DN7414_c0_g1_i1	269	53.7554	1	1.3653
TRINITY_DN7445_c0_g1_i1	1736	1456.52	106	5.34119
TRINITY_DN7484_c0_g1_i1	2208	1928.52	23.4891	0.893906
TRINITY_DN7484_c0_g1_i2	2196	1916.52	54.5136	2.08757
TRINITY_DN7464_c0_g1_i1	3040	2760.52	133	3.53598
TRINITY_DN7462_c0_g1_i1	621	342.745	14.8098	3.17122
TRINITY_DN7462_c0_g2_i1	3504	3224.52	397	9.03597
TRINITY_DN7412_c0_g1_i1	1298	1018.52	418	30.12
TRINITY_DN7472_c0_g1_i2	244	41.5871	2.54932	4.49898
TRINITY_DN7472_c0_g1_i1	295	68.6108	3.45068	3.69115
TRINITY_DN7482_c0_g2_i1	663	384.117	29.8729	5.70774
TRINITY_DN7482_c0_g2_i3	459	190.651	11.0358	4.24829
TRINITY_DN7482_c0_g2_i4	380	126.065	3	1.74653
TRINITY_DN7482_c0_g2_i2	464	195.023	9.12707	3.43476
TRINITY_DN7482_c0_g1_i2	415	153.41	7.16586	3.42819
TRINITY_DN7482_c0_g1_i3	404	144.648	4.83414	2.45277
TRINITY_DN7482_c0_g4_i1	268	53.1801	5	6.90034
TRINITY_DN7482_c0_g5_i1	217	30.6853	6	14.3506
TRINITY_DN7482_c1_g1_i1	235	37.9145	0	0
TRINITY_DN7482_c2_g1_i1	241	40.3596	2	3.63691
TRINITY_DN7487_c0_g1_i2	916	636.53	12.5695	1.44927
TRINITY_DN7487_c0_g1_i5	1123	843.523	12.6125	1.09737
TRINITY_DN7487_c0_g1_i4	1185	905.523	16.7009	1.3536
TRINITY_DN7487_c0_g1_i1	1524	1244.52	33.1171	1.95299
TRINITY_DN7438_c0_g1_i1	367	116.307	11	6.94124
TRINITY_DN7431_c0_g1_i1	737	457.686	9	1.44319
TRINITY_DN7431_c0_g2_i1	808	528.535	9	1.24974
TRINITY_DN7459_c0_g1_i2	279	59.524	11	13.5628
TRINITY_DN7403_c0_g1_i4	771	491.595	7.8353	1.16976
TRINITY_DN7403_c0_g1_i1	309	77.3574	3.16924	3.00679
TRINITY_DN7403_c0_g1_i2	337	95.2371	4	3.0825
TRINITY_DN7403_c0_g1_i3	1494	1214.52	15.9955	0.966586
TRINITY_DN7461_c0_g1_i2	4778	4498.52	111.874	1.8252
TRINITY_DN7461_c0_g1_i1	5452	5172.52	137.126	1.94566
TRINITY_DN7495_c0_g1_i1	2070	1790.52	54	2.21342
TRINITY_DN7401_c0_g1_i1	1484	1204.52	260	15.8419
TRINITY_DN7443_c0_g1_i1	1609	1329.52	80	4.41615
TRINITY_DN7494_c0_g1_i1	1661	1381.52	30	1.59372
TRINITY_DN7428_c0_g1_i1	1675	1395.52	133	6.99462
TRINITY_DN7440_c0_g1_i1	1678	1398.52	222	11.6502
TRINITY_DN7441_c0_g1_i1	313	79.8466	6	5.51499
TRINITY_DN7409_c0_g1_i1	480	209.131	8.86832	3.11224
TRINITY_DN7409_c0_g1_i2	250	44.0584	1.13168	1.88514
TRINITY_DN7409_c0_g2_i1	983	703.523	9.6559	1.00731
TRINITY_DN7409_c0_g2_i2	916	636.53	11.3441	1.30798
TRINITY_DN7409_c1_g1_i1	251	44.4055	1.01343	1.67497
TRINITY_DN7409_c1_g2_i1	483	211.812	6	2.07898
TRINITY_DN7409_c2_g1_i1	549	273.037	7.13639	1.91826
TRINITY_DN7409_c3_g1_i1	356	108.406	3	2.03103
TRINITY_DN7409_c4_g1_i1	228	34.903	6.389	13.4345
TRINITY_DN7473_c0_g1_i2	1864	1584.52	46	2.13063
TRINITY_DN7413_c0_g1_i1	3328	3048.52	157	3.77972
TRINITY_DN7424_c0_g1_i1	231	36.1836	0	0
TRINITY_DN7424_c0_g2_i1	971	691.523	7.1523	0.759082
TRINITY_DN7424_c0_g2_i2	1484	1204.52	101.553	6.1877
TRINITY_DN7424_c0_g3_i1	1249	969.523	0	0
TRINITY_DN7424_c0_g3_i3	1568	1288.52	45.2943	2.57989
TRINITY_DN7433_c0_g1_i1	259	48.2729	2	3.04072
TRINITY_DN7410_c0_g1_i1	226	34.0586	0	0
TRINITY_DN7410_c0_g2_i1	555	278.8	5	1.31621
TRINITY_DN7421_c0_g1_i1	635	356.514	5.32403	1.09601
TRINITY_DN7421_c0_g1_i2	635	356.514	8.87339	1.82668
TRINITY_DN7448_c0_g1_i1	431	166.717	5.02108	2.21038
TRINITY_DN7448_c0_g2_i2	587	309.561	28.1611	6.67657
TRINITY_DN7466_c0_g1_i2	2051	1771.52	63.007	2.61031
TRINITY_DN7466_c0_g1_i1	577	299.863	5.75179	1.40776
TRINITY_DN7466_c0_g1_i3	1197	917.523	14.2412	1.13915
TRINITY_DN7466_c0_g2_i1	381	126.797	5	2.89408
TRINITY_DN7417_c0_g1_i1	304	74.1204	5.06644	5.01666
TRINITY_DN7417_c1_g1_i1	218	31.059	1	2.36299
TRINITY_DN7406_c0_g1_i1	3231	2951.52	41.4328	1.03026
TRINITY_DN7406_c0_g1_i2	3281	3001.52	93.5672	2.28787
TRINITY_DN7485_c0_g1_i1	1259	979.523	55	4.12095
TRINITY_DN7485_c0_g2_i4	2879	2599.52	396.83	11.2037
TRINITY_DN7485_c0_g2_i3	1951	1671.52	93.9079	4.12325
TRINITY_DN7485_c0_g2_i5	1887	1607.52	26.8882	1.22759
TRINITY_DN7485_c0_g2_i2	2594	2314.52	159.381	5.05389
TRINITY_DN7485_c0_g2_i1	2266	1986.52	77.9928	2.88145
TRINITY_DN7485_c0_g3_i1	1777	1497.52	193.439	9.48028
TRINITY_DN7485_c0_g4_i1	264	50.8914	2.56066	3.69281
TRINITY_DN7485_c0_g5_i1	638	359.435	10	2.04188
TRINITY_DN7485_c1_g1_i1	1247	967.523	55	4.17206
TRINITY_DN7485_c2_g1_i1	1202	922.523	37	2.94357
TRINITY_DN7485_c3_g1_i1	885	605.53	20	2.42406
TRINITY_DN7430_c0_g1_i1	356	108.406	3	2.03103
TRINITY_DN7408_c0_g1_i2	881	601.53	3.51328	0.428653
TRINITY_DN7408_c0_g1_i3	596	318.287	55.8777	12.8846
TRINITY_DN7481_c0_g1_i1	788	508.535	24	3.4637
TRINITY_DN7407_c0_g1_i1	719	439.753	15	2.50341
TRINITY_DN7435_c0_g1_i1	4770	4490.52	2053	33.5538
TRINITY_DN7435_c1_g1_i1	1168	888.523	32	2.64321
TRINITY_DN7427_c0_g1_i2	1894	1614.52	129	5.86402
TRINITY_DN7491_c0_g1_i2	3453	3173.52	607.64	14.0525
TRINITY_DN7491_c0_g1_i1	4174	3894.52	315.541	5.94636
TRINITY_DN7491_c0_g1_i3	4174	3894.52	46.8191	0.882304
TRINITY_DN7491_c0_g2_i1	5113	4833.52	185.007	2.80914
TRINITY_DN7491_c0_g2_i2	4757	4477.52	306.993	5.032
TRINITY_DN7499_c0_g1_i2	1140	860.523	16.0569	1.36946
TRINITY_DN7499_c0_g1_i1	1101	821.523	25.9431	2.31767
TRINITY_DN7453_c0_g1_i1	3199	2919.52	386	9.70343
TRINITY_DN7415_c0_g1_i1	266	52.0628	3	4.22905
TRINITY_DN7456_c0_g1_i1	253	45.2354	0	0
TRINITY_DN7456_c0_g1_i3	251	44.4055	0	0
TRINITY_DN7436_c0_g1_i1	297	69.8299	0	0
TRINITY_DN7436_c0_g2_i1	890	610.53	9	1.0819
TRINITY_DN7474_c0_g1_i4	877	597.53	49.1975	6.04273
TRINITY_DN7474_c0_g1_i3	1107	827.523	227.802	20.2036
TRINITY_DN7447_c0_g1_i1	408	147.805	2	0.993096
TRINITY_DN7447_c0_g2_i1	454	186.317	4	1.57564
TRINITY_DN7454_c0_g1_i2	875	595.53	23.4661	2.89192
TRINITY_DN7454_c0_g1_i1	1127	847.523	34.7945	3.01306
TRINITY_DN7454_c0_g3_i3	621	342.745	5	1.07065
TRINITY_DN7454_c0_g3_i2	692	412.847	1.25141	0.222464
TRINITY_DN7454_c0_g3_i1	571	294.174	9.74859	2.43213
TRINITY_DN7454_c0_g2_i2	427	163.349	7	3.14508
TRINITY_DN7454_c1_g1_i1	344	100.083	5	3.66658
TRINITY_DN7454_c2_g1_i2	718	438.757	5.31083	0.888357
TRINITY_DN7454_c2_g1_i1	563	286.507	7.68917	1.96967
TRINITY_DN7425_c0_g1_i1	849	569.53	6.57857	0.847744
TRINITY_DN7425_c0_g1_i2	798	518.535	12.4214	1.7581
TRINITY_DN7490_c0_g1_i1	1006	726.523	35	3.53564
TRINITY_DN7404_c0_g1_i1	1864	1584.52	16.6968	0.773364
TRINITY_DN7404_c0_g1_i2	1851	1571.52	19.3032	0.901486
TRINITY_DN7439_c0_g1_i1	250	44.0584	0	0
TRINITY_DN7493_c0_g1_i1	486	214.532	8	2.73683
TRINITY_DN7468_c0_g1_i3	653	374.185	5.14139	1.00843
TRINITY_DN7468_c0_g1_i2	492	220.002	6.85861	2.28802
TRINITY_DN7468_c0_g2_i1	993	713.523	7.03544	0.723657
TRINITY_DN7468_c0_g2_i2	795	515.535	4.96456	0.706761
TRINITY_DN7468_c0_g3_i1	1893	1613.52	79	3.59337
TRINITY_DN7450_c0_g1_i2	3894	3614.52	118.199	2.4
TRINITY_DN7450_c0_g1_i1	3889	3609.52	0	0
TRINITY_DN7450_c0_g1_i7	3894	3614.52	6.24386	0.12678
TRINITY_DN7450_c0_g1_i3	4361	4081.52	96.3226	1.73203
TRINITY_DN7450_c0_g1_i6	4077	3797.52	58.3846	1.12836
TRINITY_DN7450_c0_g1_i4	4373	4093.52	58.85	1.05511
TRINITY_DN7483_c0_g1_i1	220	31.8505	5	11.5213
TRINITY_DN7451_c0_g1_i1	899	619.53	14.0327	1.66237
TRINITY_DN7418_c0_g1_i2	1979	1699.52	58.5508	2.52845
TRINITY_DN7418_c0_g1_i1	1999	1719.52	86.4492	3.6898
TRINITY_DN7463_c0_g1_i5	2642	2362.52	68.1597	2.11739
TRINITY_DN7463_c0_g1_i1	534	258.898	3.21028	0.910047
[truncated: 53,080 more rows]
