# Supplementary material for: Diversity, duplication, and genomic organization of homeobox genes in Lepidoptera
Source: Genome Res. 2023 Jan;33(1):32–44. doi: 10.1101/gr.277118.122 (PMC9977156; doi:10.1101/gr.277118.122)
Supplement: Supplemental Material [file supp_gr.277118.122_Supplemental_Data_.zip › Supplemental_Data/Pararge_aegeria_abundance.tsv]

target_id	length	eff_length	est_counts	tpm
TRINITY_DN30031_c0_g1_i1	436	166.594	3.55603	1.64957
TRINITY_DN30050_c0_g1_i1	203	24.6894	3	9.39023
TRINITY_DN30003_c0_g1_i1	471	196.165	10	3.93952
TRINITY_DN30046_c0_g1_i1	312	76.4471	4	4.04356
TRINITY_DN30023_c0_g1_i1	840	551.853	672	94.1046
TRINITY_DN30057_c0_g1_i1	918	629.77	10	1.22711
TRINITY_DN30090_c0_g1_i1	340	94.2748	4	3.27891
TRINITY_DN30008_c0_g1_i1	242	39.3434	3	5.8927
TRINITY_DN30083_c0_g1_i1	237	37.3129	2	4.14225
TRINITY_DN30061_c0_g1_i1	895	606.795	16	2.03771
TRINITY_DN30032_c0_g1_i1	432	163.238	2	0.946835
TRINITY_DN30028_c0_g1_i1	280	57.7861	3	4.01202
TRINITY_DN30091_c0_g1_i1	500	221.636	5	1.74339
TRINITY_DN30020_c0_g1_i1	294	65.7614	5	5.87576
TRINITY_DN30081_c0_g1_i1	548	265.341	4	1.16499
TRINITY_DN30085_c0_g1_i1	267	50.9773	2	3.03192
TRINITY_DN30073_c0_g1_i1	289	62.8955	3	3.6861
TRINITY_DN30075_c0_g1_i1	290	63.4815	6	7.30413
TRINITY_DN30089_c0_g1_i1	1379	1090.76	22	1.55869
TRINITY_DN30048_c0_g1_i1	961	672.757	877	100.741
TRINITY_DN30063_c0_g1_i1	323	83.2805	3	2.78383
TRINITY_DN30019_c0_g1_i1	259	47.2114	2	3.27377
TRINITY_DN30052_c0_g1_i1	507	227.922	7	2.37343
TRINITY_DN30037_c0_g1_i1	263	48.9732	2	3.156
TRINITY_DN30074_c0_g1_i1	338	93.0046	3	2.49277
TRINITY_DN30007_c0_g1_i1	430	161.637	7	3.34674
TRINITY_DN30041_c0_g1_i1	505	226.095	5	1.70901
TRINITY_DN30013_c0_g1_i1	429	160.802	3	1.44176
TRINITY_DN30082_c0_g1_i1	241	38.896	2	3.97365
TRINITY_DN30079_c0_g1_i1	252	43.8276	2	3.52653
TRINITY_DN30009_c0_g1_i1	267	50.9773	2	3.03192
TRINITY_DN30078_c0_g1_i1	356	105.287	4	2.93596
TRINITY_DN30080_c0_g1_i1	715	427.277	12	2.17038
TRINITY_DN30030_c0_g1_i1	318	80.1624	1	0.964038
TRINITY_DN30011_c0_g1_i1	254	44.7634	2	3.4528
TRINITY_DN30051_c0_g1_i1	404	140.905	3	1.64536
TRINITY_DN30097_c0_g1_i1	301	69.8412	2	2.21301
TRINITY_DN30042_c0_g1_i1	354	103.834	3	2.23278
TRINITY_DN30017_c0_g1_i1	376	119.681	6	3.87427
TRINITY_DN30039_c0_g1_i1	400	137.766	4	2.2438
TRINITY_DN30004_c0_g1_i1	391	130.815	4	2.36302
TRINITY_DN30094_c0_g1_i1	792	503.915	9.24399	1.41764
TRINITY_DN30066_c0_g1_i1	547	264.395	6	1.75373
TRINITY_DN30093_c0_g1_i1	453	180.796	4.0137	1.71562
TRINITY_DN30067_c0_g1_i1	377	120.377	4	2.56793
TRINITY_DN30006_c0_g1_i1	636	349.572	9	1.98962
TRINITY_DN30005_c0_g1_i1	375	118.945	5	3.24854
TRINITY_DN30070_c0_g1_i1	338	93.0046	5	4.15461
TRINITY_DN30056_c0_g1_i1	430	161.637	8	3.82485
TRINITY_DN30095_c0_g1_i1	1891	1602.76	48.0111	2.31493
TRINITY_DN30024_c0_g1_i1	347	99.0498	5	3.90105
TRINITY_DN30045_c0_g1_i1	347	99.0498	4	3.12084
TRINITY_DN30076_c0_g1_i1	274	54.6547	0	0
TRINITY_DN30099_c0_g1_i1	713	425.294	14	2.54392
TRINITY_DN30002_c0_g1_i1	291	64.0155	3	3.6216
TRINITY_DN30092_c0_g1_i1	657	370.095	27.9592	5.83815
TRINITY_DN30044_c0_g1_i1	296	66.9618	2	2.30817
TRINITY_DN30055_c0_g1_i1	507	227.922	5	1.69531
TRINITY_DN30001_c0_g1_i1	376	119.681	4.00138	2.58374
TRINITY_DN30064_c0_g1_i1	379	121.795	4	2.53802
TRINITY_DN30069_c0_g1_i1	784	495.915	7	1.09083
TRINITY_DN30054_c0_g1_i1	207	25.913	1	2.98227
TRINITY_DN30010_c0_g1_i1	987	698.757	11	1.21655
TRINITY_DN30018_c0_g1_i1	732	444.12	25	4.35015
TRINITY_DN30012_c0_g1_i1	498	219.773	8.35389	2.93751
TRINITY_DN30000_c0_g1_i1	431	162.415	4	1.90327
TRINITY_DN30071_c0_g1_i1	701	413.436	9	1.68228
TRINITY_DN30060_c0_g1_i1	715	427.277	520	94.05
TRINITY_DN30072_c0_g1_i1	280	57.7861	0	0
TRINITY_DN30027_c0_g1_i1	218	29.8966	3	7.75469
TRINITY_DN30022_c0_g1_i1	1331	1042.76	12	0.88933
TRINITY_DN30088_c0_g1_i1	877	588.819	13	1.70619
TRINITY_DN30036_c0_g1_i1	827	538.853	11	1.57756
TRINITY_DN30049_c0_g1_i1	555	271.948	6	1.70502
TRINITY_DN30062_c0_g1_i1	617	331.123	8	1.86709
TRINITY_DN30038_c0_g1_i1	323	83.2805	2	1.85589
TRINITY_DN30021_c0_g1_i1	277	56.2311	3	4.12297
TRINITY_DN30068_c0_g1_i1	214	28.4789	2	5.42714
TRINITY_DN30058_c0_g1_i1	285	60.6541	3	3.82231
TRINITY_DN30043_c0_g1_i1	675	387.701	9	1.79395
TRINITY_DN30035_c0_g1_i1	294	65.7614	1	1.17515
TRINITY_DN30059_c0_g1_i1	1012	723.757	13.0133	1.3895
TRINITY_DN30098_c0_g1_i1	274	54.6547	3	4.24188
TRINITY_DN30096_c0_g1_i1	356	105.287	5	3.66995
TRINITY_DN30029_c0_g1_i1	233	35.8378	4.00876	8.64438
TRINITY_DN30015_c0_g1_i1	500	221.636	5	1.74339
TRINITY_DN30040_c0_g1_i1	324	83.9479	5	4.60283
TRINITY_DN30084_c0_g1_i1	640	353.516	6	1.31162
TRINITY_DN30065_c0_g1_i1	717	429.268	15	2.70039
TRINITY_DN1548_c0_g1_i1	2089	1800.76	1555	66.7329
TRINITY_DN1532_c0_g1_i5	7127	6838.76	567.091	6.40826
TRINITY_DN1532_c0_g1_i2	7553	7264.76	61.9844	0.659365
TRINITY_DN1532_c0_g1_i7	7231	6942.76	962.068	10.7087
TRINITY_DN1532_c0_g1_i9	7657	7368.76	107.515	1.12756
TRINITY_DN1532_c0_g1_i8	7931	7642.76	102.299	1.0344
TRINITY_DN1532_c0_g1_i1	8083	7794.76	740.541	7.34194
TRINITY_DN1532_c0_g1_i4	4012	3723.76	154.355	3.20334
TRINITY_DN1532_c0_g1_i3	956	667.757	118.619	13.7278
TRINITY_DN1532_c0_g1_i6	3982	3693.76	156.283	3.2697
TRINITY_DN1589_c0_g1_i2	3885	3596.76	656.435	14.1041
TRINITY_DN1589_c0_g1_i3	3918	3629.76	87.3803	1.86038
TRINITY_DN1589_c0_g1_i4	3902	3613.76	138.399	2.95963
TRINITY_DN1589_c0_g1_i1	3869	3580.76	1033.79	22.3111
TRINITY_DN1568_c0_g1_i1	710	422.319	8.19154	1.49896
TRINITY_DN1568_c0_g1_i3	2177	1888.76	281.221	11.5063
TRINITY_DN1568_c0_g1_i2	2189	1900.76	392.588	15.9615
TRINITY_DN1546_c0_g1_i1	955	666.757	117	13.5607
TRINITY_DN1546_c0_g2_i2	713	425.294	47.3989	8.61279
TRINITY_DN1546_c0_g2_i3	695	407.494	42.1224	7.98835
TRINITY_DN1546_c0_g2_i1	333	89.7684	0	0
TRINITY_DN1546_c0_g3_i1	1161	872.757	92.1687	8.16122
TRINITY_DN1546_c0_g3_i2	1061	772.757	13.5984	1.3599
TRINITY_DN1546_c0_g4_i1	837	548.853	109.298	15.3894
TRINITY_DN1546_c0_g5_i1	576	291.822	16.3544	4.33092
TRINITY_DN1546_c1_g1_i1	536	254.153	21.8558	6.64564
TRINITY_DN1500_c0_g1_i5	2238	1949.76	51.5759	2.04424
TRINITY_DN1500_c0_g1_i4	2171	1882.76	528.675	21.7
TRINITY_DN1500_c0_g1_i3	2441	2152.76	220.458	7.91398
TRINITY_DN1500_c0_g1_i1	2198	1909.76	41.0667	1.66179
TRINITY_DN1500_c0_g1_i2	2283	1994.76	176.225	6.82718
TRINITY_DN1588_c0_g1_i8	7269	6980.76	105.554	1.16852
TRINITY_DN1588_c0_g1_i6	7390	7101.76	174.066	1.89414
TRINITY_DN1588_c0_g1_i2	7452	7163.76	69.2148	0.74666
TRINITY_DN1588_c0_g1_i5	4844	4555.76	159.341	2.70291
TRINITY_DN1588_c0_g1_i1	7644	7355.76	90.0398	0.945958
TRINITY_DN1588_c0_g1_i9	1861	1572.76	13.0426	0.640866
TRINITY_DN1588_c0_g1_i3	7461	7172.76	136.246	1.46792
TRINITY_DN1588_c0_g1_i7	7582	7293.76	220.496	2.33623
TRINITY_DN1588_c0_g2_i1	408	144.042	4	2.14603
TRINITY_DN1561_c0_g1_i1	379	121.795	50	31.7252
TRINITY_DN1587_c0_g1_i1	2008	1719.76	190.213	8.54749
TRINITY_DN1587_c0_g1_i2	2019	1730.76	181.813	8.11806
TRINITY_DN1530_c0_g1_i1	1994	1705.76	1665	75.4331
TRINITY_DN1571_c0_g1_i2	2431	2142.76	38.7564	1.39777
TRINITY_DN1571_c0_g1_i1	2413	2124.76	359.244	13.0661
TRINITY_DN1597_c0_g1_i3	2812	2523.76	1101.26	33.7215
TRINITY_DN1597_c0_g1_i2	3235	2946.76	785.784	20.6074
TRINITY_DN1597_c0_g1_i4	2714	2425.76	143.628	4.5757
TRINITY_DN1597_c0_g1_i1	3137	2848.76	133.328	3.61684
TRINITY_DN1564_c0_g1_i1	783	494.915	1504	234.846
TRINITY_DN1528_c0_g1_i6	5208	4919.76	0	0
TRINITY_DN1528_c0_g1_i8	5724	5435.76	195.302	2.77659
TRINITY_DN1528_c0_g1_i5	1609	1320.76	0	0
TRINITY_DN1528_c0_g1_i1	5711	5422.76	214.439	3.05596
TRINITY_DN1528_c0_g1_i9	2112	1823.76	243.813	10.3313
TRINITY_DN1528_c0_g1_i3	3878	3589.76	129.202	2.78144
TRINITY_DN1528_c0_g1_i7	2125	1836.76	185.387	7.79995
TRINITY_DN1528_c0_g2_i2	559	275.704	3.56504	0.999279
TRINITY_DN1528_c0_g2_i4	1542	1253.76	80.9845	4.99175
TRINITY_DN1528_c0_g2_i1	314	77.6563	6	5.97089
TRINITY_DN1528_c0_g2_i5	1039	750.757	27.7013	2.85144
TRINITY_DN1528_c0_g3_i1	4016	3727.76	396	8.20942
TRINITY_DN1528_c1_g1_i2	4617	4328.76	920.138	16.4269
TRINITY_DN1528_c1_g1_i1	4489	4200.76	149.862	2.75694
TRINITY_DN1528_c2_g1_i1	604	318.547	16.1654	3.92173
TRINITY_DN1503_c0_g1_i1	1946	1657.76	333.375	15.5409
TRINITY_DN1503_c0_g1_i2	1907	1618.76	207.439	9.90315
TRINITY_DN1503_c0_g1_i3	1395	1106.76	29.1861	2.03792
TRINITY_DN1537_c0_g1_i1	1019	730.757	613	64.8264
TRINITY_DN1524_c0_g1_i1	758	470.001	29.0125	4.77036
TRINITY_DN1524_c0_g2_i1	2449	2160.76	39.9731	1.42964
TRINITY_DN1524_c0_g2_i3	3322	3033.76	57.9731	1.47676
TRINITY_DN1524_c0_g2_i2	2210	1921.76	84.0539	3.38006
TRINITY_DN1524_c1_g2_i1	538	255.997	6	1.81126
TRINITY_DN1524_c2_g1_i1	238	37.6962	7.0409	14.4343
TRINITY_DN1524_c3_g1_i1	1845	1556.76	123.204	6.11604
TRINITY_DN1524_c4_g1_i1	215	28.8062	2	5.36548
TRINITY_DN1583_c0_g1_i1	9953	9664.76	1824	14.5847
TRINITY_DN1551_c0_g1_i2	3962	3673.76	317.437	6.67748
TRINITY_DN1551_c0_g1_i1	3928	3639.76	354.563	7.5281
TRINITY_DN1555_c0_g1_i1	2173	1884.76	2239	91.8044
TRINITY_DN1517_c0_g1_i1	1549	1260.76	1605	98.3803
TRINITY_DN1506_c0_g1_i1	650	363.265	214	45.5256
TRINITY_DN1522_c0_g1_i1	1079	790.757	65.0031	6.35266
TRINITY_DN1522_c1_g1_i1	301	69.8412	7	7.74553
TRINITY_DN1522_c2_g1_i1	483	206.553	8	2.99311
TRINITY_DN1586_c0_g1_i7	903	614.783	57.3711	7.21168
TRINITY_DN1586_c0_g1_i2	2764	2475.76	114.868	3.58556
TRINITY_DN1586_c0_g1_i8	2631	2342.76	233.224	7.69327
TRINITY_DN1586_c0_g1_i1	2424	2135.76	46.7261	1.69072
TRINITY_DN1586_c0_g1_i5	1247	958.757	35.2513	2.8414
TRINITY_DN1586_c0_g1_i3	2441	2152.76	100.219	3.59764
TRINITY_DN1586_c0_g1_i6	2839	2550.76	236.746	7.17262
TRINITY_DN1586_c0_g1_i4	3179	2890.76	408.857	10.9301
TRINITY_DN1586_c0_g2_i1	1687	1398.76	56	3.09393
TRINITY_DN1586_c1_g1_i1	903	614.783	145.536	18.2942
TRINITY_DN1549_c0_g1_i1	2711	2422.76	1445	46.0917
TRINITY_DN1592_c0_g1_i2	2287	1998.76	120.883	4.6738
TRINITY_DN1592_c0_g1_i1	2157	1868.76	193.117	7.98605
TRINITY_DN1512_c0_g1_i8	5049	4760.76	179.316	2.91076
TRINITY_DN1512_c0_g1_i2	5047	4758.76	49.2089	0.799125
TRINITY_DN1512_c0_g1_i7	4992	4703.76	37.198	0.611138
TRINITY_DN1512_c0_g1_i11	4966	4677.76	38.3116	0.632932
TRINITY_DN1512_c0_g1_i1	5021	4732.76	50.7285	0.828328
TRINITY_DN1512_c0_g1_i9	5075	4786.76	172.79	2.7896
TRINITY_DN1512_c0_g1_i4	5130	4841.76	222.936	3.55829
TRINITY_DN1512_c0_g1_i12	5104	4815.76	231.512	3.71513
TRINITY_DN1513_c0_g1_i8	6715	6426.76	80.1573	0.963864
TRINITY_DN1513_c0_g1_i7	7629	7340.76	199.024	2.09522
TRINITY_DN1513_c0_g1_i3	337	92.3755	6	5.01949
TRINITY_DN1513_c0_g1_i1	7611	7322.76	559.445	5.90401
TRINITY_DN1513_c0_g1_i4	7610	7321.76	341.067	3.59989
TRINITY_DN1513_c0_g1_i5	7630	7341.76	327.043	3.44247
TRINITY_DN1513_c0_g1_i6	2205	1916.76	64.53	2.60171
TRINITY_DN1513_c0_g1_i10	1453	1164.76	22.734	1.50836
TRINITY_DN1513_c0_g2_i1	475	199.559	6	2.32351
TRINITY_DN1593_c0_g1_i2	3596	3307.76	204	4.76608
TRINITY_DN1593_c1_g1_i2	4108	3819.76	45.8933	0.928492
TRINITY_DN1593_c1_g1_i1	3846	3557.76	159.768	3.4704
TRINITY_DN1593_c1_g1_i4	5386	5097.76	196.318	2.97609
TRINITY_DN1593_c1_g1_i3	5648	5359.76	81.1778	1.17046
TRINITY_DN1593_c1_g2_i1	236	36.9717	2	4.18047
TRINITY_DN1595_c0_g1_i3	807	518.863	29.4275	4.38294
TRINITY_DN1595_c0_g1_i1	349	100.412	2.41086	1.85546
TRINITY_DN1595_c0_g1_i5	1184	895.757	38.2925	3.3036
TRINITY_DN1595_c0_g1_i2	248	42.1378	15.8691	29.1035
TRINITY_DN1558_c0_g1_i1	710	422.319	200.663	36.7189
TRINITY_DN1558_c0_g1_i2	573	288.939	7096.33	1897.98
TRINITY_DN1566_c0_g1_i4	3839	3550.76	142.266	3.0963
TRINITY_DN1566_c0_g1_i5	3221	2932.76	73.4396	1.93517
TRINITY_DN1566_c0_g1_i1	3626	3337.76	36.4203	0.843244
TRINITY_DN1566_c0_g1_i3	3536	3247.76	958.148	22.7989
TRINITY_DN1566_c0_g1_i2	4154	3865.76	174.726	3.49292
TRINITY_DN1562_c0_g1_i1	2703	2414.76	899	28.7707
TRINITY_DN1540_c0_g1_i6	6878	6589.76	133.013	1.55987
TRINITY_DN1540_c0_g1_i9	6914	6625.76	607.002	7.07978
TRINITY_DN1540_c0_g1_i1	6882	6593.76	540.726	6.33738
TRINITY_DN1540_c0_g1_i3	6918	6629.76	0.258629	0.0030147
TRINITY_DN1540_c0_g2_i1	1324	1035.76	20	1.49223
TRINITY_DN1540_c1_g1_i1	241	38.896	0	0
TRINITY_DN1516_c0_g1_i1	1742	1453.76	1025.2	54.498
TRINITY_DN1516_c0_g2_i1	3386	3097.76	796.402	19.8678
TRINITY_DN1516_c0_g3_i2	4187	3898.76	70.0658	1.38882
TRINITY_DN1516_c0_g3_i3	4198	3909.76	89.8648	1.77625
TRINITY_DN1516_c0_g3_i1	4136	3847.76	68.8797	1.3834
TRINITY_DN1516_c0_g3_i4	4125	3836.76	53.2818	1.0732
TRINITY_DN1516_c1_g2_i2	1675	1386.76	38	2.11762
TRINITY_DN1516_c1_g1_i2	5797	5508.76	91.1784	1.2791
TRINITY_DN1516_c1_g1_i4	5772	5483.76	162.362	2.28808
TRINITY_DN1516_c1_g1_i3	3023	2734.76	134.46	3.7996
TRINITY_DN1536_c0_g1_i2	3807	3518.76	1894.65	41.6107
TRINITY_DN1536_c0_g1_i1	4448	4159.76	2739.35	50.8913
TRINITY_DN1575_c0_g1_i1	1801	1512.76	108.081	5.52137
TRINITY_DN1575_c0_g1_i4	1994	1705.76	56.6813	2.56795
TRINITY_DN1575_c0_g1_i3	1994	1705.76	81.2372	3.68047
TRINITY_DN1575_c0_g2_i1	1675	1386.76	101.757	5.67061
TRINITY_DN1575_c0_g3_i1	1682	1393.76	31.0355	1.72082
TRINITY_DN1575_c0_g4_i1	6126	5837.76	400.804	5.3058
TRINITY_DN1575_c0_g4_i2	6137	5848.76	328.782	4.34419
TRINITY_DN1575_c0_g5_i1	746	458.057	15	2.53068
TRINITY_DN1575_c0_g6_i1	294	65.7614	0.368219	0.432713
TRINITY_DN1575_c1_g1_i1	221	31.0536	1.15229	2.86757
TRINITY_DN1563_c0_g1_i2	5390	5101.76	126.139	1.9107
TRINITY_DN1563_c0_g1_i10	5333	5044.76	474.018	7.26138
TRINITY_DN1563_c0_g1_i4	5202	4913.76	818.906	12.8791
TRINITY_DN1563_c0_g1_i14	5236	4947.76	7.8705e-07	1.2293e-08
TRINITY_DN1563_c0_g1_i3	5179	4890.76	2.59113e-06	4.09429e-08
TRINITY_DN1563_c0_g1_i15	5259	4970.76	211.303	3.28509
TRINITY_DN1563_c0_g1_i13	5189	4900.76	377.288	5.94942
TRINITY_DN1563_c0_g1_i16	4391	4102.76	0	0
TRINITY_DN1563_c0_g1_i11	5246	4957.76	94.0357	1.46579
TRINITY_DN1563_c0_g2_i1	690	402.551	8	1.5358
TRINITY_DN1563_c1_g1_i1	263	48.9732	2	3.156
TRINITY_DN1547_c0_g1_i1	2517	2228.76	216.404	7.50355
TRINITY_DN1547_c0_g1_i2	2419	2130.76	1159.6	42.0569
TRINITY_DN1596_c0_g1_i3	4137	3848.76	1211.69	24.3296
TRINITY_DN1596_c0_g1_i2	4223	3934.76	134.322	2.63811
TRINITY_DN1596_c0_g1_i1	4191	3902.76	510.992	10.1183
TRINITY_DN1591_c0_g1_i1	3427	3138.76	1358	33.4354
TRINITY_DN1510_c0_g1_i3	1181	892.757	670.801	58.0664
TRINITY_DN1510_c0_g1_i1	1896	1607.76	51.2107	2.46153
TRINITY_DN1510_c0_g1_i2	1213	924.757	56.9887	4.7624
TRINITY_DN1557_c0_g1_i1	1607	1318.76	126.178	7.39405
TRINITY_DN1557_c0_g2_i4	2792	2503.76	1407.85	43.454
TRINITY_DN1557_c0_g2_i2	2803	2514.76	74.182	2.27964
TRINITY_DN1557_c0_g2_i1	3023	2734.76	416.547	11.7709
TRINITY_DN1557_c0_g2_i6	4240	3951.76	1590.17	31.0969
TRINITY_DN1557_c0_g2_i5	3372	3083.76	1082.44	27.1262
TRINITY_DN1557_c0_g2_i3	2313	2024.76	60.7077	2.31705
TRINITY_DN1557_c0_g3_i1	819	530.853	58	8.44342
TRINITY_DN1557_c0_g4_i1	1047	758.757	72.1068	7.3441
TRINITY_DN1557_c0_g5_i1	1051	762.757	293.224	29.7083
TRINITY_DN1557_c0_g6_i1	2214	1925.76	410.396	16.469
TRINITY_DN1557_c0_g7_i1	296	66.9618	10.4182	12.0235
TRINITY_DN1557_c1_g1_i1	4040	3751.76	690.613	14.2254
TRINITY_DN1557_c2_g1_i1	633	346.635	35	7.80298
TRINITY_DN1557_c3_g1_i1	217	29.5422	0	0
TRINITY_DN1554_c0_g1_i3	9861	9572.76	1570.63	12.6795
TRINITY_DN1554_c0_g1_i1	4634	4345.76	718.548	12.7778
TRINITY_DN1554_c0_g1_i10	10435	10146.8	186.134	1.41763
TRINITY_DN1554_c0_g1_i2	10895	10606.8	659.337	4.80385
TRINITY_DN1554_c0_g1_i11	4937	4648.76	752.363	12.5071
TRINITY_DN1554_c0_g1_i6	10917	10628.8	589.205	4.28399
TRINITY_DN1554_c0_g1_i12	5773	5484.76	0	0
TRINITY_DN1554_c0_g1_i5	5272	4983.76	1669.14	25.8822
TRINITY_DN1554_c0_g1_i7	10413	10124.8	209.245	1.59711
TRINITY_DN1554_c0_g1_i9	348	99.7799	3	2.3235
TRINITY_DN1554_c0_g1_i4	9883	9594.76	1386.19	11.1649
TRINITY_DN1554_c0_g2_i1	2514	2225.76	651	22.6031
TRINITY_DN1554_c0_g3_i1	1010	721.757	14	1.499
TRINITY_DN1554_c0_g4_i1	2468	2179.76	275	9.74966
TRINITY_DN1554_c1_g1_i1	1768	1479.76	164	8.56482
TRINITY_DN1554_c2_g1_i1	532	250.497	16	4.93607
TRINITY_DN1560_c0_g1_i2	4271	3982.76	118.284	2.29512
TRINITY_DN1560_c0_g1_i1	4470	4181.76	332.081	6.13692
TRINITY_DN1560_c0_g1_i3	4388	4099.76	1295.64	24.4225
TRINITY_DN1502_c0_g1_i1	598	312.776	29.0511	7.17786
TRINITY_DN1502_c1_g1_i1	236	36.9717	0	0
TRINITY_DN1502_c1_g2_i1	849	560.842	76.2497	10.5066
TRINITY_DN1502_c1_g3_i1	286	61.2286	2.46475	3.11087
TRINITY_DN1502_c1_g4_i1	846	557.842	11	1.52386
TRINITY_DN1502_c2_g1_i1	1197	908.757	26	2.21101
TRINITY_DN1502_c3_g1_i1	363	110.212	2.02776	1.42185
TRINITY_DN1502_c4_g1_i1	277	56.2311	1	1.37432
TRINITY_DN1515_c0_g1_i12	8367	8078.76	64.8451	0.620293
TRINITY_DN1515_c0_g1_i10	1853	1564.76	64.4182	3.18146
TRINITY_DN1515_c0_g1_i4	8351	8062.76	116.498	1.11661
TRINITY_DN1515_c0_g1_i14	8203	7914.76	94.8713	0.926322
TRINITY_DN1515_c0_g1_i1	1873	1584.76	24.9062	1.21453
TRINITY_DN1515_c0_g1_i2	8407	8118.76	136.137	1.29584
TRINITY_DN1515_c0_g1_i9	8486	8197.76	48.0153	0.452637
TRINITY_DN1515_c0_g1_i6	8411	8122.76	204.225	1.94299
TRINITY_DN1515_c0_g1_i8	8215	7926.76	176.807	1.72373
TRINITY_DN1515_c0_g1_i7	8223	7934.76	79.572	0.774982
TRINITY_DN1515_c0_g2_i1	2440	2151.76	201.806	7.2478
TRINITY_DN1545_c0_g1_i1	1305	1016.76	28.0033	2.12842
TRINITY_DN1545_c0_g2_i2	9947	9658.76	103.858	0.830963
TRINITY_DN1545_c0_g2_i1	9761	9472.76	883.142	7.20475
TRINITY_DN1545_c0_g3_i1	6426	6137.76	486	6.11915
TRINITY_DN1556_c0_g1_i1	3640	3351.76	78.687	1.81424
TRINITY_DN1556_c0_g1_i2	3657	3368.76	1366.31	31.3433
TRINITY_DN1556_c0_g2_i1	453	180.796	5	2.1372
TRINITY_DN1538_c0_g1_i4	689	401.583	6935.1	1334.57
TRINITY_DN1538_c0_g1_i1	892	603.795	105.582	13.5134
TRINITY_DN1538_c0_g1_i3	839	550.853	263.151	36.9176
TRINITY_DN1538_c0_g1_i5	704	416.403	221.056	41.0255
TRINITY_DN1538_c0_g1_i2	1025	736.757	64.1082	6.72441
TRINITY_DN1538_c0_g2_i1	1006	717.757	16.3954	1.76526
TRINITY_DN1538_c0_g2_i3	941	652.757	6.60459	0.781914
TRINITY_DN1553_c0_g1_i3	1480	1191.76	185.848	12.0513
TRINITY_DN1553_c0_g1_i2	1562	1273.76	1207.31	73.2484
TRINITY_DN1553_c0_g1_i1	1468	1179.76	187.838	12.3043
TRINITY_DN1511_c0_g1_i1	1835	1546.76	1688	84.3364
TRINITY_DN1507_c0_g1_i1	5229	4940.76	1054	16.4859
TRINITY_DN1507_c0_g2_i4	735	447.102	0	0
TRINITY_DN1507_c0_g2_i2	6735	6446.76	725.382	8.69541
TRINITY_DN1507_c0_g2_i1	3591	3302.76	33.9272	0.793846
TRINITY_DN1507_c0_g2_i3	6852	6563.76	319.461	3.76123
TRINITY_DN1507_c0_g2_i5	6735	6446.76	152.232	1.82486
TRINITY_DN1507_c0_g3_i1	3091	2802.76	4689.01	129.289
TRINITY_DN1507_c0_g4_i1	2401	2112.76	746	27.2869
TRINITY_DN1507_c1_g1_i1	309	74.6204	5.02471	5.20377
TRINITY_DN1507_c1_g2_i1	272	53.6185	3	4.32386
TRINITY_DN1507_c2_g1_i1	436	166.594	5	2.3194
TRINITY_DN1507_c3_g1_i1	287	61.8085	2	2.50061
TRINITY_DN1585_c0_g1_i2	294	65.7614	2.00926	2.36119
TRINITY_DN1585_c0_g1_i1	1662	1373.76	769.422	43.2832
TRINITY_DN1585_c0_g1_i3	1760	1471.76	41.7569	2.19259
TRINITY_DN1590_c0_g1_i13	969	680.757	42.611	4.8372
TRINITY_DN1590_c0_g1_i12	4318	4029.76	101.966	1.95543
TRINITY_DN1590_c0_g1_i6	4769	4480.76	133.438	2.3014
TRINITY_DN1590_c0_g1_i10	4823	4534.76	301.706	5.14156
TRINITY_DN1590_c0_g1_i11	1445	1156.76	48.3566	3.23057
TRINITY_DN1590_c0_g1_i8	4618	4329.76	27.1599	0.484764
TRINITY_DN1590_c0_g2_i6	4316	4027.76	0	0
TRINITY_DN1590_c0_g2_i9	4262	3973.76	0	0
TRINITY_DN1590_c0_g2_i8	4770	4481.76	243.131	4.19235
TRINITY_DN1590_c0_g2_i1	4824	4535.76	291.568	4.96769
TRINITY_DN1590_c0_g2_i2	1262	973.757	186.619	14.8105
TRINITY_DN1590_c0_g2_i5	1043	754.757	22.4445	2.29809
TRINITY_DN1590_c1_g1_i3	1366	1077.76	49.2703	3.53288
TRINITY_DN1590_c1_g2_i1	3960	3671.76	1262	26.5614
TRINITY_DN1590_c1_g3_i1	1563	1274.76	169.597	10.2815
TRINITY_DN1572_c0_g1_i1	1519	1230.76	134.548	8.44832
TRINITY_DN1572_c0_g1_i3	1573	1284.76	28.3723	1.70663
TRINITY_DN1572_c0_g1_i4	650	363.265	63.116	13.4271
TRINITY_DN1572_c0_g1_i5	1485	1196.76	98.5304	6.36252
TRINITY_DN1572_c0_g1_i2	1607	1318.76	40.433	2.36939
TRINITY_DN1559_c0_g1_i3	2480	2191.76	1363.91	48.0903
TRINITY_DN1559_c0_g1_i4	2470	2181.76	126.697	4.4877
TRINITY_DN1559_c0_g1_i2	2698	2409.76	342.69	10.9899
TRINITY_DN1559_c0_g1_i1	688	400.599	5.70481	1.10052
TRINITY_DN1559_c0_g2_i1	243	39.8642	2	3.87714
TRINITY_DN1559_c1_g1_i1	341	95.0045	2	1.62686
TRINITY_DN1509_c0_g1_i3	1139	850.757	17.616	1.60017
TRINITY_DN1509_c0_g1_i2	1272	983.757	233.486	18.3416
TRINITY_DN1509_c0_g1_i1	1345	1056.76	43.6466	3.19183
TRINITY_DN1509_c0_g1_i4	1114	825.757	17.2516	1.61452
TRINITY_DN1577_c0_g1_i1	4679	4390.76	525.85	9.25523
TRINITY_DN1577_c0_g1_i5	1168	879.757	15.919	1.39836
TRINITY_DN1577_c0_g1_i2	4664	4375.76	1803.51	31.8516
TRINITY_DN1577_c0_g1_i6	3885	3596.76	43.0851	0.925723
TRINITY_DN1577_c0_g1_i7	4917	4628.76	221.211	3.69324
TRINITY_DN1577_c0_g1_i3	4924	4635.76	103.876	1.73164
TRINITY_DN1577_c0_g1_i8	236	36.9717	1	2.09023
TRINITY_DN1577_c0_g1_i9	3721	3432.76	30.5411	0.687553
TRINITY_DN1577_c0_g1_i4	4749	4460.76	187.027	3.24012
TRINITY_DN1577_c0_g1_i10	1689	1400.76	84.9762	4.68813
TRINITY_DN1544_c0_g1_i2	995	706.757	19.2523	2.10513
TRINITY_DN1544_c0_g1_i5	782	493.924	79.6587	12.4634
TRINITY_DN1544_c0_g1_i4	909	620.783	88.1295	10.971
TRINITY_DN1544_c0_g1_i1	905	616.783	250.281	31.3588
TRINITY_DN1544_c0_g1_i3	1038	749.757	219.679	22.6429
TRINITY_DN1529_c0_g1_i2	756	468.011	58.1875	9.60813
TRINITY_DN1529_c0_g1_i1	806	517.874	734.813	109.652
TRINITY_DN1504_c0_g1_i2	1734	1445.76	33.0099	1.76447
TRINITY_DN1504_c0_g1_i4	2966	2677.76	1089.3	31.437
TRINITY_DN1504_c0_g1_i1	607	321.444	2.02105	0.485889
TRINITY_DN1504_c0_g1_i3	2534	2245.76	110.691	3.80903
TRINITY_DN1504_c0_g2_i2	572	287.974	8.06453	2.16416
TRINITY_DN1504_c0_g2_i3	593	307.988	234.105	58.7409
TRINITY_DN1504_c0_g2_i4	2554	2265.76	133.788	4.56318
TRINITY_DN1504_c0_g2_i5	1217	928.757	221.043	18.3925
TRINITY_DN1504_c1_g1_i1	221	31.0536	3	7.46575
TRINITY_DN1504_c2_g1_i1	424	156.708	5.30206	2.61468
TRINITY_DN1527_c0_g1_i1	1994	1705.76	928	42.0432
TRINITY_DN1542_c0_g1_i1	1315	1026.76	3408.99	256.58
TRINITY_DN1526_c0_g1_i3	1122	833.757	744.749	69.0295
TRINITY_DN1526_c0_g1_i1	1215	926.757	110.867	9.24488
TRINITY_DN1526_c0_g1_i2	860	571.842	57.3844	7.75502
TRINITY_DN1598_c0_g1_i2	4418	4129.76	1109.58	20.7635
TRINITY_DN1598_c0_g1_i1	3101	2812.76	4800.42	131.89
TRINITY_DN1582_c0_g1_i4	575	290.846	19.0583	5.06391
TRINITY_DN1582_c0_g1_i2	4496	4207.76	307.718	5.65154
TRINITY_DN1582_c0_g1_i1	4436	4147.76	2132.22	39.7268
TRINITY_DN1582_c0_g1_i3	4512	4223.76	320.006	5.85496
TRINITY_DN1514_c0_g1_i1	1318	1029.76	570.613	42.8225
TRINITY_DN1514_c0_g2_i5	5357	5068.76	408.888	6.23401
TRINITY_DN1514_c0_g2_i4	5328	5039.76	361.28	5.53986
TRINITY_DN1514_c0_g2_i6	6578	6289.76	138.293	1.69915
TRINITY_DN1514_c0_g2_i1	6549	6260.76	123.539	1.5249
TRINITY_DN1514_c0_g3_i3	3035	2746.76	67.4689	1.89823
TRINITY_DN1514_c0_g3_i5	3057	2768.76	6.2716	0.175048
TRINITY_DN1514_c0_g3_i1	3183	2894.76	177.958	4.75085
TRINITY_DN1514_c0_g3_i6	3184	2895.76	20.1907	0.538833
TRINITY_DN1514_c0_g3_i4	3162	2873.76	181.11	4.87033
TRINITY_DN1514_c0_g4_i1	1983	1694.76	283.185	12.913
TRINITY_DN1514_c1_g1_i1	4774	4485.76	247.055	4.2562
TRINITY_DN1514_c1_g1_i2	4900	4611.76	1084.95	18.1805
TRINITY_DN1514_c2_g1_i1	234	36.2167	1	2.13381
TRINITY_DN1514_c2_g2_i1	259	47.2114	3	4.91066
TRINITY_DN1514_c2_g3_i1	5993	5704.76	412.883	5.59313
TRINITY_DN1514_c2_g3_i2	6047	5758.76	685.579	9.20011
TRINITY_DN1505_c0_g1_i1	591	306.087	966	243.892
TRINITY_DN1569_c0_g1_i2	2475	2186.76	80.5714	2.84738
TRINITY_DN1569_c0_g1_i1	1943	1654.76	1261.43	58.9106
TRINITY_DN1569_c1_g1_i1	558	274.782	14	3.93735
TRINITY_DN1535_c0_g2_i1	804	515.874	55.9564	8.38246
TRINITY_DN1535_c0_g2_i2	906	617.783	30.9585	3.87266
TRINITY_DN1535_c0_g3_i1	729	441.146	70	12.2625
TRINITY_DN1535_c1_g1_i1	485	208.281	5.3804	1.99632
TRINITY_DN1535_c1_g1_i5	1470	1181.76	48.3162	3.15958
TRINITY_DN1535_c1_g1_i3	1277	988.757	10.6923	0.83569
TRINITY_DN1535_c1_g1_i4	1552	1263.76	81.2015	4.96552
TRINITY_DN1535_c1_g1_i6	2441	2152.76	37.7172	1.35397
TRINITY_DN1535_c1_g1_i2	1259	970.757	11.6295	0.925793
TRINITY_DN1535_c1_g1_i7	2159	1870.76	33.0629	1.36581
TRINITY_DN1535_c1_g1_i8	309	74.6204	0	0
TRINITY_DN1535_c3_g1_i1	1324	1035.76	492.029	36.7111
TRINITY_DN1535_c4_g1_i1	327	85.7868	3	2.7025
TRINITY_DN1539_c0_g1_i2	9893	9604.76	192.096	1.5456
TRINITY_DN1539_c0_g1_i1	9743	9454.76	537.982	4.39726
TRINITY_DN1539_c0_g1_i3	9757	9468.76	127.922	1.04404
TRINITY_DN1519_c0_g1_i1	1491	1202.76	447	28.7207
TRINITY_DN1519_c1_g1_i1	2856	2567.76	262	7.88519
TRINITY_DN1518_c0_g1_i1	1552	1263.76	173	10.5791
TRINITY_DN1518_c0_g2_i1	764	475.992	6.64962	1.0796
TRINITY_DN1518_c0_g2_i2	3097	2808.76	318.405	8.76052
TRINITY_DN1518_c0_g3_i2	1256	967.757	172.271	13.7566
TRINITY_DN1518_c0_g3_i1	1290	1001.76	148.729	11.4735
TRINITY_DN1518_c0_g4_i1	472	197.008	35.2752	13.8373
TRINITY_DN1518_c0_g5_i1	1131	842.757	87.4515	8.01917
TRINITY_DN1518_c1_g1_i3	2584	2295.76	33.1107	1.11457
TRINITY_DN1518_c1_g1_i7	3204	2915.76	13.5624	0.359459
TRINITY_DN1518_c1_g1_i1	3278	2989.76	79.6031	2.05759
TRINITY_DN1518_c1_g1_i2	3218	2929.76	35.0753	0.925199
TRINITY_DN1518_c1_g1_i6	3264	2975.76	32.1436	0.834761
TRINITY_DN1518_c1_g2_i1	302	70.4262	10	10.9731
TRINITY_DN1518_c2_g1_i1	2191	1902.76	669.517	27.1921
TRINITY_DN1518_c3_g1_i1	347	99.0498	4	3.12084
TRINITY_DN1518_c4_g1_i1	218	29.8966	4.12639	10.6663
TRINITY_DN1594_c0_g1_i3	5315	5026.76	103.336	1.58866
TRINITY_DN1594_c0_g1_i1	9470	9181.76	654.295	5.50697
TRINITY_DN1594_c0_g1_i4	9467	9178.76	736.193	6.1983
TRINITY_DN1594_c0_g1_i2	9475	9186.76	400.175	3.3663
TRINITY_DN1594_c1_g1_i1	911	622.783	113.503	14.0843
TRINITY_DN1594_c1_g2_i1	211	27.4579	0	0
TRINITY_DN1594_c1_g3_i1	701	413.436	49	9.15909
TRINITY_DN1594_c1_g4_i3	3768	3479.76	217.504	4.8304
TRINITY_DN1594_c1_g4_i4	2660	2371.76	0	0
TRINITY_DN1594_c1_g4_i2	3771	3482.76	260.846	5.78796
TRINITY_DN1594_c1_g4_i1	362	109.508	9.99375	7.05256
TRINITY_DN1594_c2_g1_i1	266	50.4622	3.71291	5.68608
TRINITY_DN1525_c0_g1_i1	2461	2172.76	1338	47.5893
TRINITY_DN1501_c0_g1_i3	1325	1036.76	0	0
TRINITY_DN1501_c0_g1_i1	4404	4115.76	383	7.19141
TRINITY_DN1501_c0_g1_i4	332	89.0605	7	6.07404
TRINITY_DN1501_c0_g2_i1	4808	4519.76	525.776	8.98981
TRINITY_DN1501_c0_g2_i2	3397	3108.76	37.2239	0.925338
TRINITY_DN1501_c0_g3_i1	6215	5926.76	281.739	3.67362
TRINITY_DN1501_c0_g3_i2	6217	5928.76	101.607	1.32442
TRINITY_DN1501_c1_g1_i1	871	582.83	48.1566	6.38525
TRINITY_DN1501_c1_g2_i3	614	328.17	31	7.30009
TRINITY_DN1501_c1_g2_i13	1480	1191.76	105.885	6.86614
TRINITY_DN1501_c1_g2_i9	5896	5607.76	29.1322	0.401466
TRINITY_DN1501_c1_g2_i7	5875	5586.76	736.557	10.1885
TRINITY_DN1501_c1_g2_i11	1527	1238.76	119.115	7.43094
TRINITY_DN1501_c1_g2_i2	5965	5676.76	250.08	3.40442
TRINITY_DN1501_c1_g2_i1	5892	5603.76	673.394	9.28656
TRINITY_DN1501_c1_g2_i4	5913	5624.76	26.7776	0.367903
TRINITY_DN1501_c1_g2_i10	3265	2976.76	171.436	4.45066
TRINITY_DN1501_c1_g2_i12	4199	3910.76	214.884	4.24628
TRINITY_DN1501_c1_g3_i1	3858	3569.76	380.696	8.24147
TRINITY_DN1501_c2_g1_i1	3533	3244.76	75.3962	1.79569
TRINITY_DN1501_c2_g1_i6	6497	6208.76	135.198	1.68279
TRINITY_DN1501_c2_g1_i2	6485	6196.76	209.24	2.60942
TRINITY_DN1501_c2_g1_i5	3241	2952.76	43.1661	1.12974
TRINITY_DN1501_c3_g1_i2	1721	1432.76	17.7132	0.955411
TRINITY_DN1501_c3_g1_i1	1720	1431.76	306.287	16.5319
TRINITY_DN1570_c0_g1_i2	927	638.77	2201.44	266.335
TRINITY_DN1570_c0_g1_i1	1239	950.757	909.418	73.9194
TRINITY_DN1584_c0_g1_i2	1853	1564.76	528.236	26.0883
TRINITY_DN1584_c0_g1_i5	1754	1465.76	11.2186	0.591484
TRINITY_DN1584_c0_g1_i8	1492	1203.76	17.8509	1.146
TRINITY_DN1584_c0_g1_i1	1778	1489.76	80.5934	4.1807
TRINITY_DN1584_c0_g1_i7	1771	1482.76	121.346	6.32443
TRINITY_DN1584_c0_g1_i6	2151	1862.76	33.7549	1.40038
TRINITY_DN1584_c0_g2_i1	410	145.621	3	1.59207
TRINITY_DN1584_c0_g3_i1	213	28.0852	1	2.75161
TRINITY_DN1533_c0_g1_i1	857	568.842	3606	489.89
TRINITY_DN1523_c0_g1_i1	3610	3321.76	613.479	14.2724
TRINITY_DN1523_c0_g1_i3	2893	2604.76	437.398	12.977
TRINITY_DN1523_c0_g1_i2	1334	1045.76	20.1231	1.48706
TRINITY_DN1523_c1_g1_i1	2074	1785.76	1175	50.8487
TRINITY_DN1523_c1_g2_i1	3280	2991.76	1389.32	35.8873
TRINITY_DN1523_c1_g3_i1	4073	3784.76	539.811	11.0222
TRINITY_DN1523_c2_g1_i1	390	130.067	34	20.2011
TRINITY_DN1523_c2_g2_i3	2850	2561.76	215.629	6.50479
TRINITY_DN1523_c2_g2_i2	1885	1596.76	0	0
TRINITY_DN1523_c2_g2_i1	2851	2562.76	260.371	7.85146
TRINITY_DN1523_c2_g3_i1	1069	780.757	167.71	16.6
TRINITY_DN1523_c2_g4_i1	445	174.133	30.6252	13.5913
TRINITY_DN1523_c2_g5_i1	1554	1265.76	84.8486	5.18035
TRINITY_DN1523_c2_g5_i2	1515	1226.76	25.4521	1.60335
TRINITY_DN1523_c3_g1_i1	906	617.783	30.1531	3.77191
TRINITY_DN1523_c3_g1_i4	326	85.1578	9.61767	8.72792
TRINITY_DN1523_c3_g1_i2	670	382.809	7.28039	1.46973
TRINITY_DN1523_c3_g2_i1	853	564.842	49.7173	6.80213
TRINITY_DN1523_c4_g1_i1	2810	2521.76	1023.44	31.3633
TRINITY_DN1576_c0_g1_i1	5207	4918.76	400.067	6.28554
TRINITY_DN1576_c0_g1_i2	4593	4304.76	2476.3	44.4549
TRINITY_DN1576_c0_g1_i3	6288	5999.76	520.904	6.70948
TRINITY_DN1576_c0_g2_i1	406	142.538	3	1.62651
TRINITY_DN1576_c1_g1_i5	488	210.884	22.9891	8.42447
TRINITY_DN1576_c1_g1_i4	6111	5822.76	515.467	6.84127
TRINITY_DN1576_c1_g1_i1	4908	4619.76	4.0619e-07	6.79476e-09
TRINITY_DN1576_c1_g1_i2	7091	6802.76	121.633	1.38176
TRINITY_DN1576_c1_g1_i3	6099	5810.76	137.04	1.82255
TRINITY_DN1576_c1_g1_i6	4907	4618.76	331.871	5.55276
TRINITY_DN1576_c2_g1_i1	442	171.613	23	10.3572
TRINITY_DN1576_c3_g1_i1	904	615.783	54	6.7769
TRINITY_DN1576_c4_g1_i1	1175	886.757	235	20.4799
TRINITY_DN1543_c0_g1_i4	3804	3515.76	290.149	6.37775
TRINITY_DN1543_c0_g1_i1	3978	3689.76	600.575	12.5787
TRINITY_DN1543_c0_g1_i2	4203	3914.76	196.962	3.88815
TRINITY_DN1543_c0_g1_i3	4029	3740.76	90.3135	1.86577
TRINITY_DN1543_c0_g2_i1	685	397.599	6.33126	1.23058
TRINITY_DN1543_c0_g2_i2	811	522.863	11.6687	1.72465
TRINITY_DN1541_c0_g1_i2	1956	1667.76	278.871	12.9222
TRINITY_DN1541_c0_g1_i1	1993	1704.76	15.6932	0.711398
TRINITY_DN1541_c0_g1_i4	771	482.954	15.6945	2.51134
TRINITY_DN1541_c0_g1_i3	1970	1681.76	129.858	5.96719
TRINITY_DN1520_c0_g1_i6	4032	3743.76	561.659	11.5939
TRINITY_DN1520_c0_g1_i1	2743	2454.76	77.341	2.43482
TRINITY_DN1520_c0_g1_i2	329	87.0866	4	3.54955
TRINITY_DN1520_c0_g2_i1	19391	19102.8	786.979	3.1837
TRINITY_DN1520_c0_g2_i4	7040	6751.76	515.007	5.8947
TRINITY_DN1520_c0_g2_i2	861	572.83	8.01402	1.08116
TRINITY_DN1520_c0_g3_i1	547	264.395	12	3.50747
TRINITY_DN1520_c1_g1_i1	3039	2750.76	151.068	4.2441
TRINITY_DN1520_c1_g1_i3	1617	1328.76	19.2467	1.11937
TRINITY_DN1520_c1_g1_i2	3038	2749.76	153.829	4.32324
TRINITY_DN1578_c0_g1_i1	3480	3191.76	81.0474	1.96234
TRINITY_DN1578_c0_g1_i5	3185	2896.76	27.2993	0.728289
TRINITY_DN1578_c0_g1_i3	1649	1360.76	74.7232	4.24365
TRINITY_DN1578_c0_g1_i4	2869	2580.76	42.0821	1.26013
TRINITY_DN1578_c0_g1_i2	2260	1971.76	169.848	6.6569
TRINITY_DN1531_c0_g1_i6	12312	12023.8	147.031	0.945003
TRINITY_DN1531_c0_g1_i3	11529	11240.8	588.876	4.04849
TRINITY_DN1531_c0_g1_i4	8311	8022.76	1543.27	14.8656
TRINITY_DN1531_c0_g1_i1	8924	8635.76	389.134	3.48228
TRINITY_DN1531_c0_g1_i2	12142	11853.8	218.422	1.42399
TRINITY_DN1531_c0_g1_i5	1554	1265.76	179.582	10.9642
TRINITY_DN1531_c0_g1_i7	11699	11410.8	384.686	2.60529
TRINITY_DN1531_c1_g1_i7	702	414.42	17.5684	3.2761
TRINITY_DN1531_c1_g1_i5	3040	2751.76	225.358	6.3289
TRINITY_DN1531_c1_g1_i2	2781	2492.76	166.518	5.16233
TRINITY_DN1531_c1_g1_i3	1149	860.757	12.5652	1.12811
TRINITY_DN1531_c1_g1_i1	1516	1227.76	40.6933	2.56139
TRINITY_DN1531_c1_g1_i6	2958	2669.76	138.054	3.99616
TRINITY_DN1531_c1_g1_i4	2708	2419.76	99.2427	3.1695
TRINITY_DN1579_c0_g1_i1	1079	790.757	82.3928	8.05213
TRINITY_DN1579_c0_g1_i2	655	368.155	8.33155	1.74888
TRINITY_DN1579_c0_g1_i3	1058	769.757	72.4484	7.27344
TRINITY_DN1579_c0_g1_i5	592	307.044	5.82731	1.46667
TRINITY_DN1579_c1_g1_i4	1320	1031.76	89.3408	6.69171
TRINITY_DN1579_c1_g1_i6	509	229.733	3.22384	1.08446
TRINITY_DN1579_c1_g1_i5	1261	972.757	7.56764	0.601203
TRINITY_DN1579_c1_g1_i3	1532	1243.76	13.8215	0.858782
TRINITY_DN1579_c1_g1_i2	1648	1359.76	44.285	2.51686
TRINITY_DN1579_c1_g1_i1	1623	1334.76	225.777	13.072
TRINITY_DN1565_c0_g1_i3	632	345.656	10.4318	2.33228
TRINITY_DN1565_c0_g1_i1	1111	822.757	84.8817	7.97273
TRINITY_DN1580_c0_g1_i2	2250	1961.76	309.509	12.1925
TRINITY_DN1580_c0_g1_i3	1560	1271.76	10460.5	635.642
TRINITY_DN1534_c0_g1_i1	1398	1109.76	2895	201.598
TRINITY_DN1521_c0_g1_i3	1419	1130.76	84.6312	5.78397
TRINITY_DN1521_c0_g1_i1	1341	1052.76	720.164	52.8649
TRINITY_DN1521_c0_g1_i2	1805	1516.76	39.2051	1.99752
TRINITY_DN1550_c0_g1_i2	8485	8196.76	193.402	1.8234
TRINITY_DN1550_c0_g1_i3	8438	8149.76	543.613	5.15478
TRINITY_DN1550_c0_g1_i1	8409	8120.76	883.985	8.41227
TRINITY_DN1550_c0_g2_i1	1631	1342.76	50	2.87765
TRINITY_DN1552_c0_g1_i2	756	468.011	98.3096	16.2332
TRINITY_DN1552_c0_g1_i1	622	335.929	1504.69	346.15
TRINITY_DN1599_c0_g1_i1	656	369.132	5	1.04677
TRINITY_DN1599_c0_g2_i1	832	543.853	7	0.994675
TRINITY_DN1599_c0_g3_i2	3210	2921.76	2224	58.8241
TRINITY_DN1599_c0_g3_i1	264	49.4963	1	1.56132
TRINITY_DN1574_c0_g1_i3	3301	3012.76	247.204	6.34099
TRINITY_DN1574_c0_g1_i4	1085	796.757	14.3297	1.38987
TRINITY_DN1574_c0_g1_i2	3223	2934.76	418.49	11.0199
TRINITY_DN1574_c0_g1_i1	3826	3537.76	142.353	3.1096
TRINITY_DN1574_c0_g1_i5	554	270.987	8.16352	2.32806
TRINITY_DN1508_c0_g1_i2	8015	7726.76	653.736	6.53838
TRINITY_DN1508_c0_g1_i1	7832	7543.76	850.264	8.71026
TRINITY_DN1573_c0_g1_i1	1388	1099.76	79.2802	5.57099
TRINITY_DN1573_c0_g1_i5	987	698.757	19.315	2.13615
TRINITY_DN1573_c0_g1_i4	1648	1359.76	68.6413	3.90111
TRINITY_DN1573_c0_g1_i2	2149	1860.76	1371.56	56.9626
TRINITY_DN1573_c0_g1_i3	1751	1462.76	104.112	5.50037
TRINITY_DN1573_c0_g2_i1	1695	1406.76	112	6.15267
TRINITY_DN1573_c0_g3_i5	342	95.6757	2.70403	2.18411
TRINITY_DN1573_c0_g3_i1	505	226.095	10.7583	3.67721
TRINITY_DN1573_c0_g3_i2	744	456.066	29.0882	4.92895
TRINITY_DN1573_c0_g3_i7	1960	1671.76	499.413	23.0862
TRINITY_DN1573_c0_g3_i6	553	270.042	43.0132	12.3094
TRINITY_DN1573_c0_g3_i4	2717	2428.76	537	17.0866
TRINITY_DN1573_c1_g1_i1	1478	1189.76	272	17.6675
TRINITY_DN1567_c0_g1_i1	2109	1820.76	1702	72.2391
TRINITY_DN1581_c0_g1_i5	3340	3051.76	102.523	2.59618
TRINITY_DN1581_c0_g1_i1	2723	2434.76	132.046	4.19116
TRINITY_DN1581_c0_g1_i3	1358	1069.76	11.3176	0.817584
TRINITY_DN1581_c0_g1_i6	1268	979.757	13.6036	1.073
TRINITY_DN1581_c0_g1_i2	3279	2990.76	4.51357e-06	1.16628e-07
TRINITY_DN1581_c0_g1_i7	1509	1220.76	21.5087	1.3616
TRINITY_DN1581_c0_g1_i4	969	680.757	21.4136	2.43088
TRINITY_DN1581_c0_g2_i10	1689	1400.76	235.855	13.0121
TRINITY_DN1581_c0_g2_i7	624	337.855	14.3992	3.29362
TRINITY_DN1581_c0_g2_i5	5539	5250.76	93.9115	1.38217
TRINITY_DN1581_c0_g2_i9	5522	5233.76	518.535	7.65648
TRINITY_DN1581_c0_g2_i6	2287	1998.76	124.575	4.81655
TRINITY_DN1581_c0_g2_i3	2121	1832.76	347.38	14.6475
TRINITY_DN1581_c0_g2_i2	2138	1849.76	0	0
TRINITY_DN1581_c0_g2_i8	2303	2014.76	38.2109	1.46565
TRINITY_DN1581_c0_g3_i1	809	520.863	42	6.23147
TRINITY_DN1581_c1_g1_i2	259	47.2114	0	0
TRINITY_DN1581_c1_g1_i1	255	45.2476	5	8.53964
TRINITY_DN1581_c2_g1_i1	3114	2825.76	201	5.497
TRINITY_DN1581_c3_g1_i1	205	25.2758	59.8162	182.885
TRINITY_DN17372_c0_g1_i1	732	444.12	7	1.21804
TRINITY_DN17373_c0_g1_i1	231	34.9901	2	4.41722
TRINITY_DN17385_c0_g1_i1	414	148.758	151	78.4444
TRINITY_DN17359_c0_g1_i1	1634	1345.76	934	53.6346
TRINITY_DN17333_c0_g1_i1	251	43.4261	2	3.55913
TRINITY_DN17338_c0_g1_i1	290	63.4815	2	2.43471
TRINITY_DN17381_c0_g1_i1	1447	1158.76	28	1.86737
TRINITY_DN17386_c0_g1_i1	411	146.422	3	1.58336
TRINITY_DN17335_c0_g1_i1	1131	842.757	25	2.29246
TRINITY_DN17339_c0_g1_i1	1225	936.757	21	1.73244
TRINITY_DN17357_c0_g1_i1	220	30.6317	2	5.04573
TRINITY_DN17396_c0_g1_i1	245	40.8314	3	5.67795
TRINITY_DN17380_c0_g1_i1	303	71.0015	3	3.26526
TRINITY_DN17352_c0_g1_i1	319	80.7268	6	5.74378
TRINITY_DN17314_c0_g1_i1	436	166.594	3	1.39164
TRINITY_DN17332_c0_g1_i1	536	254.153	5	1.52034
TRINITY_DN17374_c0_g1_i1	1285	996.757	42	3.2563
TRINITY_DN17318_c0_g1_i1	442	171.613	3	1.35094
TRINITY_DN17321_c0_g1_i1	1124	835.757	66	6.10279
TRINITY_DN17369_c0_g1_i1	663	375.938	8	1.64452
TRINITY_DN17393_c0_g1_i1	874	585.83	13	1.71489
TRINITY_DN17353_c0_g1_i1	1106	817.757	889	84.0122
TRINITY_DN17345_c0_g1_i1	1071	782.757	20	1.97455
TRINITY_DN17307_c0_g1_i1	289	62.8955	3	3.6861
TRINITY_DN17310_c0_g1_i1	871	582.83	860	114.031
TRINITY_DN17354_c0_g1_i1	443	172.457	5	2.24054
TRINITY_DN17361_c0_g1_i1	422	155.07	7	3.48846
TRINITY_DN17356_c0_g1_i1	455	182.491	7	2.9643
TRINITY_DN17320_c0_g1_i1	465	191.017	7	2.83199
TRINITY_DN17351_c0_g1_i1	856	567.842	17	2.31359
TRINITY_DN17382_c0_g1_i1	747	459.048	11.3553	1.91164
TRINITY_DN17340_c0_g1_i1	1119	830.757	18	1.67442
TRINITY_DN17337_c0_g1_i1	367	113.186	3	2.04831
TRINITY_DN17327_c0_g1_i1	465	191.017	6	2.42742
TRINITY_DN17304_c0_g1_i1	1417	1128.76	3325	227.644
TRINITY_DN17395_c0_g1_i1	912	623.783	415	51.4138
TRINITY_DN17389_c0_g1_i1	412	147.209	2	1.04993
TRINITY_DN17336_c0_g1_i1	403	140.136	6	3.30876
TRINITY_DN17315_c0_g1_i1	3272	2983.76	1099	28.4642
TRINITY_DN17334_c0_g1_i1	657	370.095	10	2.0881
TRINITY_DN17311_c0_g1_i1	809	520.863	33.0054	4.89695
TRINITY_DN17390_c0_g1_i1	1015	726.757	10.004	1.06377
TRINITY_DN17342_c0_g1_i1	352	102.449	4	3.01728
TRINITY_DN17303_c0_g1_i1	459	185.897	6.08324	2.52888
TRINITY_DN17329_c0_g1_i1	425	157.532	5	2.45282
TRINITY_DN17360_c0_g1_i1	309	74.6204	3	3.10691
TRINITY_DN17343_c0_g1_i1	550	267.244	8	2.31338
TRINITY_DN17392_c0_g1_i1	395	133.876	3	1.73174
TRINITY_DN17308_c0_g1_i1	930	641.77	342	41.1824
TRINITY_DN17316_c0_g1_i1	205	25.2758	3	9.17236
TRINITY_DN17371_c0_g1_i1	226	32.8835	2	4.70021
TRINITY_DN17379_c0_g1_i1	288	62.364	4	4.95668
TRINITY_DN17368_c0_g1_i1	333	89.7684	2	1.72176
TRINITY_DN17306_c0_g1_i1	270	52.5375	2	2.94188
TRINITY_DN17362_c0_g1_i1	489	211.805	5.01341	1.8292
TRINITY_DN17387_c0_g1_i1	2245	1956.76	46	1.81671
TRINITY_DN17324_c0_g1_i1	2441	2152.76	562.657	20.1982
TRINITY_DN17399_c0_g1_i1	273	54.1534	2	2.8541
TRINITY_DN17370_c0_g1_i1	420	153.464	3	1.5107
TRINITY_DN17366_c0_g1_i1	532	250.497	10	3.08504
TRINITY_DN17388_c0_g1_i1	291	64.0155	4.09821	4.94736
TRINITY_DN17346_c0_g1_i1	521	240.455	7	2.24972
TRINITY_DN17365_c0_g1_i1	658	371.081	8.23458	1.7149
TRINITY_DN17348_c0_g1_i1	660	373.036	11174	2314.85
TRINITY_DN17323_c0_g1_i1	824	535.853	9	1.29796
TRINITY_DN17309_c0_g1_i1	278	56.7413	5	6.80982
TRINITY_DN17376_c0_g1_i1	217	29.5422	2	5.23181
TRINITY_DN17319_c0_g1_i1	516	235.988	6	1.96484
TRINITY_DN17391_c0_g1_i1	238	37.6962	3	6.15018
TRINITY_DN17350_c0_g1_i1	471	196.165	5	1.96976
TRINITY_DN17363_c0_g1_i1	248	42.1378	2	3.66795
TRINITY_DN17349_c0_g1_i2	375	118.945	18	11.6947
TRINITY_DN17349_c0_g1_i1	241	38.896	0	0
TRINITY_DN17341_c0_g1_i1	279	57.2535	4	5.39912
TRINITY_DN17355_c0_g1_i1	592	307.044	7	1.76182
TRINITY_DN17344_c0_g1_i1	204	24.9649	1	3.09553
TRINITY_DN17347_c0_g1_i1	3334	3045.76	3177	80.6096
TRINITY_DN17378_c0_g1_i1	5770	5481.76	1043	14.7038
TRINITY_DN17398_c0_g1_i1	1000	711.757	12	1.30291
TRINITY_DN17384_c0_g1_i1	1130	841.757	611	56.0944
TRINITY_DN17313_c0_g1_i1	465	191.017	4	1.61828
TRINITY_DN17301_c0_g1_i1	281	58.3368	3	3.97414
TRINITY_DN17375_c0_g1_i1	406	142.538	7	3.79519
TRINITY_DN17317_c0_g1_i1	2430	2141.76	5226	188.566
TRINITY_DN17397_c0_g1_i1	3131	2842.76	1967	53.4724
TRINITY_DN17302_c0_g1_i1	279	57.2535	3	4.04934
TRINITY_DN4055_c0_g1_i3	1132	843.757	820.537	75.1528
TRINITY_DN4055_c0_g1_i2	2303	2014.76	101.463	3.89181
TRINITY_DN4082_c0_g1_i5	2144	1855.76	35.1036	1.46182
TRINITY_DN4082_c0_g1_i1	8080	7791.76	2030.63	20.14
TRINITY_DN4082_c0_g1_i2	1302	1013.76	48.9379	3.73058
TRINITY_DN4082_c0_g1_i4	9182	8893.76	1758.26	15.2779
TRINITY_DN4082_c0_g1_i3	2524	2235.76	16.0697	0.555455
TRINITY_DN4082_c1_g1_i1	1115	826.757	46.0725	4.30654
TRINITY_DN4082_c1_g1_i2	260	47.635	7.24436	11.7527
TRINITY_DN4082_c2_g1_i1	1367	1078.76	38.1718	2.73453
TRINITY_DN4082_c2_g2_i1	298	68.0839	4.72794	5.36652
TRINITY_DN4082_c2_g3_i1	1662	1373.76	73	4.10656
TRINITY_DN4082_c3_g1_i1	344	96.9998	3	2.3901
TRINITY_DN4082_c4_g1_i1	588	303.222	7	1.78403
TRINITY_DN4082_c5_g1_i1	208	26.307	2	5.87521
TRINITY_DN4087_c0_g1_i2	1477	1188.76	33.0407	2.14793
TRINITY_DN4087_c0_g1_i1	1245	956.757	59.0701	4.77123
TRINITY_DN4087_c0_g2_i1	243	39.8642	1.01686	1.97126
TRINITY_DN4068_c0_g1_i3	1909	1620.76	35.7184	1.7031
TRINITY_DN4068_c0_g1_i4	1835	1546.76	21.6649	1.08243
TRINITY_DN4068_c0_g1_i1	1895	1606.76	31.6167	1.52066
TRINITY_DN4028_c0_g1_i1	1277	988.757	52.7118	4.11987
TRINITY_DN4028_c0_g1_i2	402	139.364	2.51936	1.39703
TRINITY_DN4028_c0_g1_i3	1107	818.757	11.7688	1.11082
TRINITY_DN4040_c0_g1_i1	590	305.13	16	4.05228
TRINITY_DN4010_c0_g1_i1	2040	1751.76	58.3524	2.57424
TRINITY_DN4010_c0_g1_i2	2635	2346.76	173.678	5.71927
TRINITY_DN4052_c0_g1_i1	3343	3054.76	30307	766.71
TRINITY_DN4052_c1_g1_i1	1532	1243.76	39	2.42323
TRINITY_DN4037_c0_g1_i1	1226	937.757	70	5.76863
TRINITY_DN4062_c0_g1_i2	668	380.848	95.6753	19.4139
TRINITY_DN4062_c0_g1_i1	729	441.146	6.93882	1.21554
TRINITY_DN4062_c0_g1_i3	707	419.353	7.38585	1.36109
TRINITY_DN4096_c0_g1_i1	873	584.83	38	5.02133
TRINITY_DN4020_c0_g1_i3	1214	925.757	104.405	8.71539
TRINITY_DN4020_c0_g1_i1	376	119.681	2	1.29142
TRINITY_DN4020_c0_g1_i2	1217	928.757	742.595	61.7895
TRINITY_DN4005_c0_g1_i2	283	59.5125	0	0
TRINITY_DN4005_c0_g1_i1	281	58.3368	12.548	16.6225
TRINITY_DN4005_c1_g1_i1	631	344.67	241.97	54.253
TRINITY_DN4005_c1_g1_i2	605	319.528	11.0299	2.66765
TRINITY_DN4005_c2_g1_i1	788	499.915	25	3.86464
TRINITY_DN4047_c0_g1_i2	5880	5591.76	1726.87	23.8658
TRINITY_DN4047_c0_g1_i1	5963	5674.76	127.133	1.73132
TRINITY_DN4012_c0_g1_i1	791	502.915	75.5196	11.6046
TRINITY_DN4012_c0_g1_i2	1345	1056.76	27.4804	2.00962
TRINITY_DN4051_c0_g1_i1	957	668.757	75	8.66678
TRINITY_DN4086_c0_g1_i3	1009	720.757	12.0381	1.29073
TRINITY_DN4086_c0_g1_i6	969	680.757	11.9016	1.35108
TRINITY_DN4086_c0_g1_i2	761	472.992	6.90861	1.12876
TRINITY_DN4086_c0_g1_i1	389	129.289	3.53773	2.11459
TRINITY_DN4086_c0_g1_i5	781	492.924	15.0499	2.35949
TRINITY_DN4086_c0_g1_i4	1181	892.757	23.564	2.03976
TRINITY_DN4086_c0_g2_i1	252	43.8276	4.36754	7.70112
TRINITY_DN4086_c0_g3_i1	313	77.0285	3.82904	3.84152
TRINITY_DN4058_c0_g1_i1	3265	2976.76	342.095	8.88112
TRINITY_DN4065_c0_g1_i1	254	44.7634	3.00757	5.19227
TRINITY_DN4011_c0_g1_i1	993	704.757	1768	193.869
TRINITY_DN4011_c0_g2_i1	668	380.848	20	4.0583
TRINITY_DN4034_c0_g1_i1	1584	1295.76	61.2621	3.6537
TRINITY_DN4034_c0_g2_i1	234	36.2167	3.20385	6.83641
TRINITY_DN4024_c0_g1_i1	298	68.0839	5.27452	5.98691
TRINITY_DN4054_c0_g1_i1	812	523.863	50.5986	7.46424
TRINITY_DN4054_c1_g1_i1	391	130.815	4.01818	2.37376
TRINITY_DN4054_c1_g2_i1	869	580.83	12	1.5966
TRINITY_DN4021_c0_g1_i1	998	709.757	40	4.35527
TRINITY_DN4071_c0_g1_i2	2306	2017.76	122.512	4.69218
TRINITY_DN4071_c0_g1_i3	2326	2037.76	251.912	9.55346
TRINITY_DN4071_c0_g1_i1	2250	1961.76	30.5762	1.20449
TRINITY_DN4088_c0_g1_i1	284	60.087	2	2.57226
TRINITY_DN4088_c0_g2_i1	541	258.783	17	5.07666
TRINITY_DN4044_c0_g1_i1	4089	3800.76	747	15.1885
TRINITY_DN4002_c0_g1_i1	978	689.757	910	101.955
TRINITY_DN4025_c0_g1_i1	882	593.807	34.4095	4.47814
TRINITY_DN4097_c0_g1_i1	1908	1619.76	309.359	14.7597
TRINITY_DN4097_c0_g2_i1	1046	757.757	48.6581	4.96238
TRINITY_DN4031_c0_g1_i2	1430	1141.76	56.5466	3.82735
TRINITY_DN4031_c0_g1_i1	969	680.757	1544.45	175.326
TRINITY_DN4041_c0_g1_i1	2273	1984.76	291	11.3305
TRINITY_DN4033_c0_g1_i2	4882	4593.76	77.9246	1.31091
TRINITY_DN4033_c0_g1_i8	3485	3196.76	44.3142	1.07127
TRINITY_DN4033_c0_g1_i3	4704	4415.76	3.03431	0.053103
TRINITY_DN4033_c0_g1_i4	3837	3548.76	41.2935	0.899229
TRINITY_DN4033_c0_g1_i1	4738	4449.76	83.4333	1.449
TRINITY_DN4007_c0_g1_i1	1449	1160.76	2021	134.552
TRINITY_DN4023_c0_g1_i2	1251	962.757	17.7342	1.4235
TRINITY_DN4023_c0_g1_i1	1225	936.757	23.7182	1.95668
TRINITY_DN4023_c0_g1_i3	1414	1125.76	15.5477	1.0673
TRINITY_DN4059_c0_g1_i2	3333	3044.76	849.174	21.5531
TRINITY_DN4059_c0_g1_i1	3541	3252.76	116.247	2.76181
TRINITY_DN4059_c0_g2_i3	5465	5176.76	8899.34	132.851
TRINITY_DN4059_c0_g2_i1	5536	5247.76	3351.62	49.3567
TRINITY_DN4059_c0_g2_i2	3870	3581.76	934.921	20.1717
TRINITY_DN4059_c2_g1_i1	3974	3685.76	275.839	5.78354
TRINITY_DN4059_c2_g1_i2	3877	3588.76	42.1612	0.90789
TRINITY_DN4046_c0_g1_i1	2720	2431.76	234	7.43636
TRINITY_DN4046_c0_g2_i1	3077	2788.76	315	8.729
TRINITY_DN4046_c0_g3_i1	858	569.842	24.9238	3.38006
TRINITY_DN4089_c0_g1_i3	533	251.38	14.6674	4.50908
TRINITY_DN4089_c0_g1_i1	495	217.121	6.33257	2.25395
TRINITY_DN4089_c0_g1_i2	250	42.959	2	3.59783
TRINITY_DN4074_c0_g1_i1	469	194.452	9	3.57679
TRINITY_DN4074_c1_g1_i1	233	35.8378	1	2.15637
TRINITY_DN4098_c0_g1_i1	2829	2540.76	260	7.90815
TRINITY_DN4006_c0_g1_i1	1973	1684.76	816	37.4298
TRINITY_DN4079_c0_g1_i1	4849	4560.76	181.07	3.06814
TRINITY_DN4079_c0_g1_i4	4848	4559.76	71.1113	1.20521
TRINITY_DN4079_c0_g1_i2	449	177.38	7.24723	3.15741
TRINITY_DN4079_c0_g1_i5	4831	4542.76	174.993	2.97692
TRINITY_DN4053_c0_g1_i2	3972	3683.76	3982.1	83.5383
TRINITY_DN4053_c0_g1_i1	863	574.83	20.9019	2.81002
TRINITY_DN4085_c0_g1_i1	690	402.551	20.5054	3.93651
TRINITY_DN4085_c0_g1_i2	1406	1117.76	32.5748	2.25216
TRINITY_DN4085_c0_g1_i6	826	537.853	9.94529	1.42895
TRINITY_DN4085_c0_g2_i5	1736	1447.76	35.5179	1.89591
TRINITY_DN4085_c0_g2_i2	1586	1297.76	67.9531	4.04651
TRINITY_DN4085_c0_g2_i4	1288	999.757	13.56	1.04817
TRINITY_DN4085_c0_g2_i3	1565	1276.76	13.3604	0.808676
TRINITY_DN4085_c0_g2_i1	1415	1126.76	26.7095	1.8319
TRINITY_DN4085_c0_g3_i1	738	450.093	16	2.74715
TRINITY_DN4085_c1_g1_i1	213	28.0852	2	5.50322
TRINITY_DN4056_c0_g1_i1	6755	6466.76	706	8.4369
TRINITY_DN4078_c0_g1_i2	1518	1229.76	94.0139	5.90796
TRINITY_DN4078_c0_g1_i3	946	657.757	8.69605	1.02169
TRINITY_DN4078_c0_g1_i1	1670	1381.76	276.29	15.4525
TRINITY_DN4078_c0_g2_i1	273	54.1534	1	1.42705
TRINITY_DN4049_c0_g1_i1	3148	2859.76	287	7.75564
TRINITY_DN4029_c0_g1_i1	2205	1916.76	53.1537	2.14305
TRINITY_DN4029_c0_g1_i2	1946	1657.76	1954.85	91.129
TRINITY_DN4075_c0_g1_i2	1890	1601.76	72.6864	3.50688
TRINITY_DN4075_c0_g1_i1	1878	1589.76	634.794	30.8579
TRINITY_DN4072_c0_g1_i1	5537	5248.76	209	3.07719
TRINITY_DN4035_c0_g1_i1	2810	2521.76	47.492	1.4554
TRINITY_DN4035_c0_g1_i3	2643	2354.76	30.5779	1.00352
TRINITY_DN4035_c0_g1_i2	2741	2452.76	39.4	1.24139
TRINITY_DN4035_c0_g1_i4	2712	2423.76	37.53	1.19662
TRINITY_DN4095_c0_g1_i1	2084	1795.76	56	2.40993
TRINITY_DN4016_c0_g1_i1	2111	1822.76	198	8.39462
TRINITY_DN4038_c0_g1_i3	1002	713.757	5.87693	0.636305
TRINITY_DN4038_c0_g1_i2	427	159.109	7	3.39991
TRINITY_DN4038_c0_g1_i4	1223	934.757	32.2399	2.66538
TRINITY_DN4038_c0_g1_i1	712	424.294	3.88898	0.708327
TRINITY_DN4009_c0_g1_i1	1290	1001.76	56.6294	4.36862
TRINITY_DN4009_c0_g1_i2	1305	1016.76	0	0
TRINITY_DN4009_c0_g2_i1	1112	823.757	52.9339	4.96592
TRINITY_DN4009_c0_g2_i2	1135	846.757	30.0661	2.74399
TRINITY_DN4009_c1_g1_i1	696	408.486	12	2.27023
TRINITY_DN4009_c2_g1_i1	241	38.896	4	7.94731
TRINITY_DN4030_c0_g1_i1	1121	832.757	42	3.89759
TRINITY_DN4030_c0_g2_i1	4230	3941.76	4148	81.323
TRINITY_DN4017_c0_g1_i1	6251	5962.76	351	4.54909
TRINITY_DN4069_c0_g1_i3	1869	1580.76	244.937	11.9744
TRINITY_DN4069_c0_g1_i1	1780	1491.76	776.196	40.2103
TRINITY_DN4069_c0_g1_i2	1796	1507.76	524.868	26.9019
TRINITY_DN4073_c0_g1_i3	902	613.783	11.3663	1.43109
TRINITY_DN4073_c0_g1_i1	615	329.157	7.64712	1.7954
TRINITY_DN4073_c0_g1_i4	1274	985.757	30.9866	2.42923
TRINITY_DN4073_c2_g1_i1	403	140.136	4	2.20584
TRINITY_DN4050_c0_g1_i4	596	310.832	12.245	3.04438
TRINITY_DN4050_c0_g1_i1	1178	889.757	74.6352	6.48242
TRINITY_DN4050_c0_g1_i2	1353	1064.76	28.5729	2.07381
TRINITY_DN4050_c1_g1_i1	473	197.859	20.8103	8.12807
TRINITY_DN4050_c2_g1_i1	414	148.758	17	8.83149
TRINITY_DN4019_c0_g1_i2	1653	1364.76	51.0515	2.8908
TRINITY_DN4019_c0_g1_i1	1515	1226.76	189.948	11.9658
TRINITY_DN4043_c0_g1_i2	523	242.282	75.3038	24.0193
TRINITY_DN4043_c0_g1_i1	697	409.478	9.17537	1.73164
TRINITY_DN4043_c0_g2_i1	1216	927.757	14.0842	1.17317
TRINITY_DN4043_c0_g2_i5	1131	842.757	19.8918	1.82405
TRINITY_DN4043_c0_g2_i4	737	449.093	12.8707	2.21478
TRINITY_DN4043_c0_g2_i7	608	322.392	350.195	83.944
TRINITY_DN4043_c0_g2_i3	1252	963.757	28.962	2.32234
TRINITY_DN4081_c0_g1_i1	829	540.853	31	4.42942
TRINITY_DN4067_c0_g1_i3	5871	5582.76	714.548	9.89116
TRINITY_DN4067_c0_g1_i1	218	29.8966	1.16097	3.00099
TRINITY_DN4067_c0_g2_i2	1327	1038.76	78.4569	5.8369
TRINITY_DN4067_c0_g2_i1	3953	3664.76	578.543	12.1999
TRINITY_DN4067_c0_g3_i1	1840	1551.76	199.291	9.92497
TRINITY_DN4039_c0_g1_i2	1054	765.757	66.1349	6.67428
TRINITY_DN4039_c0_g1_i1	3242	2953.76	114.517	2.99612
TRINITY_DN4039_c0_g1_i4	337	92.3755	7.03086	5.88189
TRINITY_DN4039_c0_g1_i3	3260	2971.76	157.363	4.09216
TRINITY_DN4039_c1_g1_i1	567	283.269	7	1.9097
TRINITY_DN4039_c1_g2_i1	2411	2122.76	65	2.36634
TRINITY_DN4099_c0_g1_i3	2624	2335.76	38.7067	1.28063
TRINITY_DN4099_c0_g1_i5	3752	3463.76	30.2422	0.67473
TRINITY_DN4099_c0_g1_i6	3748	3459.76	0	0
TRINITY_DN4099_c0_g1_i4	3747	3458.76	21.1236	0.471969
TRINITY_DN4099_c0_g1_i1	3748	3459.76	159.918	3.57203
TRINITY_DN4099_c0_g1_i2	3753	3464.76	224.01	4.99642
TRINITY_DN4099_c0_g2_i1	2129	1840.76	235	9.86589
TRINITY_DN4099_c1_g1_i2	2203	1914.76	19.4474	0.784898
TRINITY_DN4099_c1_g1_i1	2890	2601.76	335.553	9.96686
TRINITY_DN4099_c1_g2_i3	294	65.7614	4	4.70061
TRINITY_DN4099_c1_g2_i1	2498	2209.76	76	2.65787
TRINITY_DN4099_c2_g1_i1	3699	3410.76	225	5.09796
TRINITY_DN4099_c3_g1_i1	952	663.757	27	3.14354
TRINITY_DN4099_c4_g1_i1	428	159.956	3	1.44939
TRINITY_DN4013_c0_g1_i1	1442	1153.76	50	3.34904
TRINITY_DN4013_c1_g1_i1	435	165.738	6	2.79765
TRINITY_DN4013_c2_g1_i1	230	34.5909	1	2.2341
TRINITY_DN4042_c0_g1_i1	1744	1455.76	138	7.3258
TRINITY_DN4064_c0_g1_i1	2036	1747.76	106.931	4.72813
TRINITY_DN4064_c0_g1_i2	2019	1730.76	95.0685	4.24488
TRINITY_DN4057_c0_g1_i1	2383	2094.76	691.219	25.5004
TRINITY_DN4057_c0_g1_i3	2369	2080.76	84.7934	3.14924
TRINITY_DN4057_c0_g1_i2	1167	878.757	27.9879	2.46131
TRINITY_DN4036_c0_g1_i6	4722	4433.76	41.5878	0.724867
TRINITY_DN4036_c0_g1_i1	2538	2249.76	51.1112	1.75568
TRINITY_DN4036_c0_g1_i3	10443	10154.8	317.698	2.41774
TRINITY_DN4036_c0_g1_i11	9101	8812.76	62.7478	0.550239
TRINITY_DN4036_c0_g1_i2	10677	10388.8	179.229	1.33325
TRINITY_DN4036_c0_g1_i4	3019	2730.76	48.3847	1.36927
TRINITY_DN4036_c0_g1_i7	3387	3098.76	105.241	2.6246
TRINITY_DN4092_c0_g1_i1	480	203.917	10	3.78975
TRINITY_DN4090_c0_g1_i1	1785	1496.76	36	1.85873
TRINITY_DN4001_c0_g1_i4	325	84.5086	0	0
TRINITY_DN4001_c0_g1_i6	601	315.662	2.00503	0.490866
TRINITY_DN4001_c0_g1_i3	724	436.208	14.0429	2.48788
TRINITY_DN4001_c0_g1_i1	313	77.0285	23	23.075
TRINITY_DN4001_c0_g1_i2	619	333.063	15.8242	3.67164
TRINITY_DN4001_c0_g1_i5	599	313.744	1.14286	0.281501
TRINITY_DN4091_c0_g1_i1	895	606.795	54	6.87728
TRINITY_DN4066_c0_g1_i6	1321	1032.76	16.4499	1.23092
TRINITY_DN4066_c0_g1_i7	457	184.16	1.54328	0.647614
TRINITY_DN4066_c0_g1_i2	479	203.041	0	0
TRINITY_DN4066_c0_g1_i4	430	161.637	1.66968	0.798284
TRINITY_DN4066_c0_g1_i8	486	209.147	0	0
TRINITY_DN4066_c0_g1_i3	300	69.2309	4.78704	5.34357
TRINITY_DN4066_c0_g1_i5	712	424.294	92.5501	16.8568
TRINITY_DN4083_c0_g1_i1	495	217.121	16	5.69487
TRINITY_DN4093_c0_g1_i1	535	253.231	6	1.83105
TRINITY_DN4093_c0_g2_i1	249	42.5355	3	5.45048
TRINITY_DN4000_c0_g1_i2	1069	780.757	21.8745	2.16515
TRINITY_DN4000_c0_g1_i4	920	631.77	23.5802	2.88438
TRINITY_DN4000_c0_g1_i3	1060	771.757	57.7342	5.78119
TRINITY_DN4000_c0_g3_i2	3174	2885.76	431.687	11.5604
TRINITY_DN4000_c0_g3_i1	3172	2883.76	32.3127	0.865924
TRINITY_DN4000_c0_g2_i2	275	55.1704	4.21854	5.9091
TRINITY_DN4000_c1_g1_i1	248	42.1378	0	0
TRINITY_DN4000_c2_g1_i1	400	137.766	14	7.85329
TRINITY_DN4084_c0_g1_i2	8538	8249.76	133.04	1.24625
TRINITY_DN4084_c0_g1_i6	8495	8206.76	192.639	1.814
TRINITY_DN4084_c0_g1_i3	8514	8225.76	159.237	1.49601
TRINITY_DN4084_c0_g1_i9	8519	8230.76	160.882	1.51054
TRINITY_DN4084_c0_g1_i8	8460	8171.76	567.89	5.37049
TRINITY_DN4084_c0_g1_i1	8479	8190.76	469.17	4.42661
TRINITY_DN4084_c0_g1_i10	8484	8195.76	473.803	4.46759
TRINITY_DN4084_c0_g1_i7	479	203.041	2	0.761223
TRINITY_DN4084_c0_g1_i4	8503	8214.76	391.601	3.68395
TRINITY_DN4084_c0_g1_i5	1685	1396.76	108.737	6.01618
TRINITY_DN4084_c1_g1_i2	241	38.896	3.2117	6.38109
TRINITY_DN4084_c1_g1_i1	272	53.6185	7.35152	10.5956
TRINITY_DN4084_c1_g2_i1	1040	751.757	29	2.98116
TRINITY_DN4084_c1_g3_i1	255	45.2476	3	5.12378
TRINITY_DN4084_c1_g4_i1	250	42.959	3	5.39675
TRINITY_DN4027_c0_g1_i2	1814	1525.76	96.8348	4.90468
TRINITY_DN4027_c0_g1_i1	1556	1267.76	24.1652	1.47305
TRINITY_DN4027_c0_g2_i1	329	87.0866	3	2.66216
TRINITY_DN4027_c1_g1_i1	757	469.011	10.8495	1.78768
TRINITY_DN4027_c1_g1_i2	421	154.305	4.15053	2.07868
TRINITY_DN4027_c1_g2_i3	222	31.4117	0	0
TRINITY_DN4027_c1_g2_i2	933	644.77	10	1.19856
TRINITY_DN4027_c2_g1_i1	1347	1058.76	65.7178	4.7968
TRINITY_DN4003_c0_g1_i2	2058	1769.76	0.00231652	0.000101155
TRINITY_DN4003_c0_g1_i9	472	197.008	11.9659	4.69382
TRINITY_DN4003_c0_g1_i4	2017	1728.76	85.6453	3.82855
TRINITY_DN4003_c0_g1_i8	2112	1823.76	77.3864	3.27916
TRINITY_DN4003_c0_g1_i3	2071	1782.76	8.34145e-06	3.61588e-07
TRINITY_DN4018_c0_g1_i1	3836	3547.76	843	18.3628
TRINITY_DN4061_c0_g1_i1	4876	4587.76	1224	20.618
TRINITY_DN4077_c0_g1_i1	1182	893.757	31.0331	2.68331
TRINITY_DN4077_c0_g1_i7	1489	1200.76	2.51604	0.16193
TRINITY_DN4077_c0_g1_i2	3561	3272.76	63.6253	1.50238
TRINITY_DN4077_c0_g1_i6	3212	2923.76	101.207	2.67506
TRINITY_DN4077_c0_g1_i11	2813	2524.76	16.577	0.507402
TRINITY_DN4077_c0_g1_i5	3432	3143.76	22.6334	0.556372
TRINITY_DN4077_c0_g1_i9	4797	4508.76	53.2518	0.91273
TRINITY_DN4077_c0_g1_i8	3254	2965.76	0.00332449	8.66272e-05
TRINITY_DN4077_c0_g1_i3	3739	3450.76	56.9811	1.27609
TRINITY_DN4077_c0_g1_i10	3145	2856.76	225.244	6.09319
TRINITY_DN4077_c0_g1_i13	2614	2325.76	18.1693	0.603724
TRINITY_DN4077_c0_g1_i14	4730	4441.76	88.7586	1.54426
TRINITY_DN4077_c1_g1_i1	263	48.9732	2.2691	3.58063
TRINITY_DN4077_c1_g2_i2	5305	5016.76	149.966	2.31012
TRINITY_DN4077_c1_g2_i1	4407	4118.76	117.034	2.19589
TRINITY_DN4077_c2_g1_i1	2232	1943.76	174.751	6.94771
TRINITY_DN4077_c3_g1_i1	2723	2434.76	134.068	4.25533
TRINITY_DN4077_c4_g1_i1	245	40.8314	2	3.7853
TRINITY_DN4076_c0_g1_i2	4202	3913.76	608.84	12.0219
TRINITY_DN4076_c0_g1_i1	4898	4609.76	108.16	1.81324
TRINITY_DN4076_c0_g2_i1	879	590.819	11	1.43881
TRINITY_DN4076_c0_g3_i1	5454	5165.76	2255	33.7347
TRINITY_DN4076_c0_g4_i1	336	91.6839	2	1.68578
TRINITY_DN4076_c1_g1_i2	1677	1388.76	38.2513	2.12856
TRINITY_DN4076_c1_g1_i3	1609	1320.76	34.0054	1.98971
TRINITY_DN4076_c1_g1_i1	1642	1353.76	415.743	23.7328
TRINITY_DN4076_c2_g1_i1	888	599.795	26	3.34993
TRINITY_DN4070_c0_g1_i1	813	524.863	14.4734	2.13103
TRINITY_DN4070_c0_g2_i1	486	209.147	7	2.5865
TRINITY_DN4070_c0_g3_i1	827	538.853	16.5266	2.37016
TRINITY_DN4022_c0_g1_i1	223	31.7684	2.44906	5.95756
TRINITY_DN4022_c0_g2_i1	263	48.9732	14.3708	22.677
TRINITY_DN4022_c0_g2_i2	342	95.6757	0	0
TRINITY_DN4022_c0_g2_i3	224	32.1192	9.76805	23.5021
TRINITY_DN4022_c0_g2_i4	769	480.954	93.245	14.9826
TRINITY_DN4022_c0_g3_i1	1251	962.757	48.0493	3.85687
TRINITY_DN4022_c0_g3_i2	2024	1735.76	333.448	14.8458
TRINITY_DN4022_c0_g4_i2	2717	2428.76	893.081	28.4166
TRINITY_DN4022_c0_g4_i1	2712	2423.76	1283.92	40.9367
TRINITY_DN4022_c0_g5_i1	247	41.7323	0	0
TRINITY_DN4022_c1_g1_i1	237	37.3129	1	2.07112
TRINITY_DN4026_c0_g1_i1	632	345.656	5.16998	1.15587
TRINITY_DN4026_c0_g1_i2	828	539.853	78.169	11.1898
TRINITY_DN4026_c0_g1_i3	1506	1217.76	65.6611	4.16689
TRINITY_DN4045_c0_g2_i1	773	484.934	24.6975	3.93581
TRINITY_DN4045_c0_g1_i2	2277	1988.76	421	16.3593
TRINITY_DN4008_c0_g1_i1	510	230.615	4	1.34041
TRINITY_DN4008_c0_g2_i1	2714	2425.76	76.1331	2.42544
TRINITY_DN4008_c0_g2_i2	2481	2192.76	726.867	25.6171
TRINITY_DN4008_c0_g3_i1	713	425.294	10	1.81709
TRINITY_DN4008_c0_g4_i1	775	486.924	6	0.952258
TRINITY_DN4063_c0_g1_i1	309	74.6204	3.916	4.05555
TRINITY_DN4063_c0_g1_i3	2947	2658.76	102.767	2.98704
TRINITY_DN4063_c0_g1_i4	3031	2742.76	175.355	4.94079
TRINITY_DN4063_c0_g3_i1	2108	1819.76	267	11.3387
TRINITY_DN4063_c0_g2_i4	1940	1651.76	0	0
TRINITY_DN4063_c0_g2_i2	1940	1651.76	78.9833	3.69533
TRINITY_DN4048_c0_g1_i1	5736	5447.76	546.741	7.75583
TRINITY_DN4048_c0_g2_i1	7131	6842.76	571	6.44866
TRINITY_DN4048_c0_g3_i2	814	525.863	10.2738	1.50981
TRINITY_DN4048_c0_g3_i1	799	510.894	20.9855	3.17433
TRINITY_DN4048_c1_g1_i1	1101	812.757	57	5.41974
TRINITY_DN4048_c2_g1_i1	1102	813.757	43.1058	4.0936
TRINITY_DN4032_c0_g1_i1	2134	1845.76	2024	84.7424
TRINITY_DN4060_c0_g1_i1	4272	3983.76	197	3.82154
TRINITY_DN4015_c0_g1_i2	439	169.072	10.0973	4.61531
TRINITY_DN4015_c0_g1_i1	523	242.282	11.9027	3.79653
TRINITY_DN4014_c0_g1_i1	2105	1816.76	89	3.7858
TRINITY_DN4004_c0_g1_i5	3360	3071.76	851.144	21.4132
TRINITY_DN4004_c0_g1_i4	3364	3075.76	533.325	13.4
TRINITY_DN4004_c0_g1_i2	813	524.863	61.8085	9.10053
TRINITY_DN4004_c0_g1_i1	3443	3154.76	152.473	3.73502
TRINITY_DN4004_c0_g1_i3	4783	4494.76	88.8605	1.5278
TRINITY_DN4004_c0_g1_i6	4787	4498.76	61.389	1.05454
TRINITY_DN4080_c0_g1_i1	877	588.819	3274	429.697
TRINITY_DN12183_c0_g1_i3	1635	1346.76	34.8535	1.99996
TRINITY_DN12183_c0_g1_i2	1190	901.757	28.4596	2.43896
TRINITY_DN12183_c0_g1_i1	1142	853.757	182.094	16.4826
TRINITY_DN12183_c0_g1_i4	1506	1217.76	40.1486	2.54785
TRINITY_DN12183_c0_g2_i1	2439	2150.76	913.444	32.8213
TRINITY_DN12183_c1_g1_i1	222	31.4117	1	2.46022
TRINITY_DN12183_c1_g2_i1	634	347.614	7	1.5562
TRINITY_DN12183_c1_g3_i1	768	479.963	16	2.57618
TRINITY_DN12183_c1_g4_i1	1946	1657.76	54	2.51732
TRINITY_DN12183_c2_g1_i1	239	38.107	3.38631	6.86732
TRINITY_DN12183_c3_g1_i1	559	275.704	5	1.4015
TRINITY_DN12197_c0_g1_i1	373	117.529	5	3.28767
TRINITY_DN12197_c0_g2_i1	1053	764.757	16	1.61682
TRINITY_DN12113_c0_g1_i1	317	79.5694	4	3.88489
TRINITY_DN12135_c0_g1_i1	231	34.9901	3	6.62583
TRINITY_DN12152_c0_g1_i1	551	268.184	4	1.15264
TRINITY_DN12152_c0_g2_i1	217	29.5422	3	7.84771
TRINITY_DN12127_c0_g1_i1	231	34.9901	4	8.83445
TRINITY_DN12179_c0_g1_i1	492	214.447	4	1.44147
TRINITY_DN12177_c0_g1_i1	368	113.897	2	1.35701
TRINITY_DN12177_c1_g1_i1	298	68.0839	2	2.27013
TRINITY_DN12174_c0_g1_i1	454	181.63	2	0.850955
TRINITY_DN12174_c0_g2_i1	315	78.351	3	2.95898
TRINITY_DN12151_c0_g1_i1	533	251.38	7	2.15195
TRINITY_DN12131_c0_g1_i1	2277	1988.76	138	5.36244
TRINITY_DN12175_c0_g1_i1	536	254.153	7	2.12847
TRINITY_DN12165_c0_g1_i1	463	189.286	3	1.22481
TRINITY_DN12133_c0_g1_i1	396	134.628	2	1.14805
TRINITY_DN12133_c0_g2_i1	350	101.12	2	1.52848
TRINITY_DN12138_c0_g1_i2	356	105.287	8	5.87192
TRINITY_DN12115_c0_g1_i1	2755	2466.76	419	13.1266
TRINITY_DN12136_c0_g1_i1	1345	1056.76	23	1.68197
TRINITY_DN12164_c0_g1_i1	295	66.3406	5	5.82446
TRINITY_DN12105_c0_g1_i1	404	140.905	1	0.548452
TRINITY_DN12105_c0_g2_i1	880	591.819	14	1.82812
TRINITY_DN12119_c0_g1_i1	434	164.899	5.11018	2.39487
TRINITY_DN12169_c0_g1_i2	266	50.4622	2	3.06287
TRINITY_DN12169_c0_g1_i1	483	206.553	4.17726	1.56287
TRINITY_DN12104_c0_g1_i1	306	72.8053	1	1.06145
TRINITY_DN12149_c0_g1_i1	733	445.12	5	0.868076
TRINITY_DN12149_c0_g2_i1	347	99.0498	4	3.12084
TRINITY_DN12185_c0_g1_i1	2094	1805.76	326	13.9516
TRINITY_DN12148_c0_g1_i1	212	27.7882	2	5.56205
TRINITY_DN12147_c0_g1_i1	449	177.38	8	3.48537
TRINITY_DN12172_c0_g1_i1	574	289.887	7	1.8661
TRINITY_DN12181_c0_g1_i1	244	40.3358	1.00506	1.9256
TRINITY_DN12198_c0_g1_i1	890	601.795	17	2.18306
TRINITY_DN12126_c0_g1_i1	831	542.853	25.2827	3.5992
TRINITY_DN12126_c0_g1_i2	803	514.874	71.1037	10.6723
TRINITY_DN12126_c1_g1_i1	609	323.366	11	2.62883
TRINITY_DN12161_c0_g1_i1	584	299.411	17.0048	4.38905
TRINITY_DN12112_c0_g1_i2	443	172.457	6.27264	2.81083
TRINITY_DN12112_c0_g1_i1	750	462.038	10.7274	1.79424
TRINITY_DN12101_c0_g1_i1	396	134.628	6	3.44415
TRINITY_DN12143_c0_g1_i1	766	477.963	15	2.42528
TRINITY_DN12186_c0_g1_i1	659	372.066	9	1.86934
TRINITY_DN12118_c0_g1_i1	847	558.842	9	1.24457
TRINITY_DN12118_c0_g2_i1	534	252.323	6	1.83763
TRINITY_DN12187_c0_g1_i1	750	462.038	13	2.17435
TRINITY_DN12163_c0_g1_i1	307	73.4204	3	3.15769
TRINITY_DN12163_c0_g2_i1	444	173.309	4	1.78363
TRINITY_DN12171_c0_g1_i1	583	298.447	14.0207	3.63051
TRINITY_DN12132_c0_g1_i1	236	36.9717	3	6.2707
TRINITY_DN12146_c0_g1_i1	1030	741.757	14	1.45858
TRINITY_DN12110_c0_g1_i1	415	149.519	5	2.58427
TRINITY_DN12110_c0_g3_i1	383	124.817	7	4.33402
TRINITY_DN12110_c1_g1_i1	220	30.6317	1	2.52287
TRINITY_DN12110_c1_g2_i1	962	673.757	17	1.94989
TRINITY_DN12117_c0_g1_i1	416	150.3	7	3.59918
TRINITY_DN12124_c0_g1_i1	562	278.524	7	1.94222
TRINITY_DN12137_c0_g1_i1	1020	731.757	45.4894	4.80406
TRINITY_DN12137_c0_g2_i1	302	70.4262	4.00485	4.39457
TRINITY_DN12176_c0_g1_i1	293	65.1876	3	3.55648
TRINITY_DN12189_c0_g1_i1	237	37.3129	1	2.07112
TRINITY_DN12189_c0_g2_i1	570	286.09	6	1.62074
TRINITY_DN12123_c0_g1_i1	209	26.6655	4	11.5924
TRINITY_DN12166_c0_g1_i1	493	215.358	7	2.5119
TRINITY_DN12111_c0_g1_i1	230	34.5909	3.1727	7.08813
TRINITY_DN12190_c0_g1_i1	426	158.335	6	2.92846
TRINITY_DN12150_c0_g1_i1	266	50.4622	3	4.59431
TRINITY_DN12140_c0_g1_i1	707	419.353	8	1.47426
TRINITY_DN12139_c0_g1_i1	511	231.491	4	1.33533
TRINITY_DN12145_c0_g1_i1	305	72.1913	4.69362	5.02444
TRINITY_DN12145_c0_g2_i1	2956	2667.76	41.8288	1.2117
TRINITY_DN12145_c0_g2_i2	703	415.411	4.17118	0.77597
TRINITY_DN12145_c0_g3_i1	1388	1099.76	16	1.12431
TRINITY_DN12141_c0_g1_i1	599	313.744	8	1.97051
TRINITY_DN12173_c0_g1_i1	594	308.945	7	1.75098
TRINITY_DN12102_c0_g1_i1	214	28.4789	2	5.42714
TRINITY_DN12106_c0_g1_i1	296	66.9618	3	3.46226
TRINITY_DN12153_c0_g1_i1	202	24.3322	2	6.35204
TRINITY_DN12128_c0_g1_i1	511	231.491	8	2.67067
TRINITY_DN12128_c0_g2_i1	808	519.863	9	1.33788
TRINITY_DN12196_c0_g1_i1	252	43.8276	3.2518	5.73378
TRINITY_DN12142_c0_g1_i1	642	355.43	10	2.17425
TRINITY_DN12162_c0_g1_i1	592	307.044	13	3.27196
TRINITY_DN12192_c0_g1_i1	337	92.3755	1.04747	0.876296
TRINITY_DN12107_c0_g1_i1	844	555.842	10	1.39032
TRINITY_DN12159_c0_g1_i1	212	27.7882	1	2.78102
TRINITY_DN12159_c0_g2_i1	1245	956.757	25	2.01931
TRINITY_DN12116_c0_g1_i1	587	302.265	6.01559	1.538
TRINITY_DN12116_c0_g2_i1	274	54.6547	2.03133	2.87223
TRINITY_DN12188_c0_g1_i1	9679	9390.76	666	5.48073
TRINITY_DN12155_c0_g1_i1	350	101.12	2	1.52848
TRINITY_DN12178_c0_g1_i1	399	137.022	15.0043	8.46234
TRINITY_DN12121_c0_g1_i2	485	208.281	7	2.59724
TRINITY_DN12121_c1_g1_i1	602	316.63	10.0469	2.45215
TRINITY_DN12121_c2_g1_i1	232	35.4332	2	4.36199
TRINITY_DN12199_c0_g1_i1	225	32.5062	4	9.50953
TRINITY_DN12129_c0_g1_i1	469	194.452	5	1.98711
TRINITY_DN7500_c0_g1_i1	672	384.763	12	2.4102
TRINITY_DN7542_c0_g1_i1	534	252.323	4	1.22509
TRINITY_DN7545_c0_g1_i1	301	69.8412	4	4.42602
TRINITY_DN7545_c0_g2_i1	913	624.783	21.0982	2.60964
TRINITY_DN7545_c0_g2_i2	942	653.757	85.4159	10.0969
TRINITY_DN7545_c0_g3_i1	423	155.879	3	1.4873
TRINITY_DN7545_c1_g1_i1	301	69.8412	3.39939	3.76143
TRINITY_DN7545_c1_g1_i2	1845	1556.76	148.556	7.37453
TRINITY_DN7545_c1_g2_i1	338	93.0046	1.02023	0.847734
TRINITY_DN7545_c2_g1_i1	1053	764.757	26.0191	2.62926
TRINITY_DN7545_c2_g2_i1	801	512.884	14.1656	2.13443
TRINITY_DN7545_c3_g1_i1	1329	1040.76	29	2.15334
TRINITY_DN7545_c4_g1_i1	350	101.12	5.0489	3.85857
TRINITY_DN7545_c5_g1_i1	354	103.834	2	1.48852
TRINITY_DN7532_c0_g1_i1	499	220.727	6	2.10068
TRINITY_DN7532_c0_g2_i1	321	82.0047	9	8.48142
TRINITY_DN7549_c0_g1_i1	332	89.0605	5	4.3386
TRINITY_DN7528_c0_g1_i1	279	57.2535	4	5.39912
TRINITY_DN7528_c0_g2_i1	1028	739.757	14.0136	1.46395
TRINITY_DN7586_c0_g1_i1	388	128.537	4	2.4049
TRINITY_DN7552_c0_g1_i1	331	88.4381	3	2.62148
TRINITY_DN7519_c0_g1_i1	2016	1727.76	20	0.894565
TRINITY_DN7519_c0_g2_i1	772	483.944	10	1.59687
TRINITY_DN7553_c0_g1_i1	609	323.366	5	1.19492
TRINITY_DN7553_c0_g2_i1	765	476.963	6	0.972145
TRINITY_DN7591_c0_g1_i1	748	460.038	9	1.51187
TRINITY_DN7572_c0_g1_i1	505	226.095	10	3.41801
TRINITY_DN7558_c0_g1_i1	421	154.305	4	2.00329
TRINITY_DN7541_c0_g1_i1	1052	763.757	5.81668	0.588552
TRINITY_DN7541_c0_g1_i2	672	384.763	83.1833	16.7073
TRINITY_DN7599_c0_g1_i1	488	210.884	41	15.0246
TRINITY_DN7535_c0_g1_i1	720	432.225	14.0237	2.50737
TRINITY_DN7503_c0_g1_i1	253	44.269	5	8.72842
TRINITY_DN7522_c0_g1_i1	683	395.631	10	1.95333
TRINITY_DN7522_c0_g2_i1	212	27.7882	0	0
TRINITY_DN7522_c0_g3_i1	647	360.33	5	1.07235
TRINITY_DN7527_c0_g1_i3	1097	808.757	8.04074	0.768321
TRINITY_DN7527_c0_g1_i2	3016	2727.76	376.931	10.6788
TRINITY_DN7527_c0_g1_i1	1990	1701.76	21.028	0.954918
TRINITY_DN7570_c0_g1_i1	443	172.457	8.27472	3.70797
TRINITY_DN7518_c0_g1_i1	641	354.466	25.0029	5.45106
TRINITY_DN7581_c0_g1_i1	618	332.097	7.2353	1.68367
TRINITY_DN7581_c1_g1_i1	386	127.014	4	2.43373
TRINITY_DN7511_c0_g1_i1	7139	6850.76	622	7.01644
TRINITY_DN7592_c0_g1_i1	352	102.449	3	2.26296
TRINITY_DN7592_c0_g1_i2	208	26.307	0	0
TRINITY_DN7592_c0_g2_i1	388	128.537	2	1.20245
TRINITY_DN7592_c0_g3_i1	570	286.09	2	0.540246
TRINITY_DN7580_c0_g1_i1	280	57.7861	4.21964	5.64309
TRINITY_DN7590_c0_g1_i1	336	91.6839	4	3.37157
TRINITY_DN7504_c0_g1_i1	831	542.853	34	4.84018
TRINITY_DN7510_c0_g1_i1	949	660.757	14.5917	1.70659
TRINITY_DN7510_c0_g1_i2	916	627.783	18.4083	2.26604
TRINITY_DN7598_c0_g1_i6	1048	759.757	7.5483	0.767784
TRINITY_DN7598_c0_g1_i4	1600	1311.76	235.46	13.8717
TRINITY_DN7598_c0_g1_i1	1021	732.757	118.576	12.5055
TRINITY_DN7598_c0_g1_i2	1442	1153.76	39.1423	2.62178
TRINITY_DN7598_c0_g1_i3	255	45.2476	2.00852	3.4304
TRINITY_DN7598_c0_g2_i1	1034	745.757	14.0036	1.45113
TRINITY_DN7571_c0_g1_i1	413	147.953	3	1.56698
TRINITY_DN7571_c0_g2_i1	1565	1276.76	29	1.75531
TRINITY_DN7524_c0_g1_i2	462	188.417	3.87476	1.58924
TRINITY_DN7524_c0_g1_i1	449	177.38	5.26181	2.29242
TRINITY_DN7524_c1_g1_i1	1096	807.757	49	4.68792
TRINITY_DN7559_c0_g1_i1	272	53.6185	1	1.44129
TRINITY_DN7559_c0_g1_i2	471	196.165	3	1.18186
TRINITY_DN7559_c1_g1_i1	1153	864.757	86.5015	7.73027
TRINITY_DN7506_c0_g1_i6	1362	1073.76	152.245	10.9572
TRINITY_DN7506_c0_g1_i7	2823	2534.76	22.6356	0.690113
TRINITY_DN7506_c0_g1_i2	3151	2862.76	92.0749	2.48555
TRINITY_DN7506_c0_g1_i1	3048	2759.76	132.153	3.70059
TRINITY_DN7506_c0_g1_i4	2926	2637.76	15.9007	0.465851
TRINITY_DN7506_c0_g1_i5	908	619.783	32.9913	4.11362
TRINITY_DN7506_c0_g3_i2	557	273.838	4.64537	1.31097
TRINITY_DN7506_c0_g3_i1	440	169.925	2.4605	1.119
TRINITY_DN7506_c0_g2_i2	292	64.6021	2.26305	2.70715
TRINITY_DN7506_c0_g2_i4	578	293.722	1.03419	0.272099
TRINITY_DN7506_c0_g2_i3	322	82.6071	5.32359	4.98026
TRINITY_DN7506_c0_g5_i1	423	155.879	6.8261	3.38415
TRINITY_DN7506_c0_g6_i1	653	366.199	4	0.844127
TRINITY_DN7555_c0_g1_i1	283	59.5125	0	0
TRINITY_DN7555_c0_g2_i1	1095	806.757	8	0.766323
TRINITY_DN7509_c0_g1_i1	10764	10475.8	613.808	4.52806
TRINITY_DN7509_c0_g1_i2	10732	10443.8	452.192	3.34603
TRINITY_DN7509_c1_g1_i1	293	65.1876	3	3.55648
TRINITY_DN7509_c1_g2_i1	605	319.528	15	3.62784
TRINITY_DN7509_c2_g1_i1	1003	714.757	17	1.83804
TRINITY_DN7509_c4_g1_i1	262	48.5184	3	4.77836
TRINITY_DN7509_c5_g1_i1	337	92.3755	0	0
TRINITY_DN7509_c6_g1_i1	300	69.2309	0	0
TRINITY_DN7525_c0_g1_i1	2049	1760.76	112	4.91568
TRINITY_DN7548_c0_g1_i1	644	357.395	4	0.864922
TRINITY_DN7548_c0_g2_i1	1185	896.757	13	1.1203
TRINITY_DN7593_c0_g1_i1	321	82.0047	5	4.7119
TRINITY_DN7579_c0_g1_i1	274	54.6547	4	5.65584
TRINITY_DN7505_c0_g1_i2	2685	2396.76	54.1983	1.74754
TRINITY_DN7505_c0_g1_i1	2673	2384.76	38.8017	1.2574
TRINITY_DN7568_c0_g1_i1	1868	1579.76	28	1.36972
TRINITY_DN7583_c0_g1_i1	1001	712.757	80.0412	8.67834
TRINITY_DN7583_c1_g1_i2	419	152.667	5.14724	2.60552
TRINITY_DN7508_c0_g1_i2	328	86.4195	2	1.78847
TRINITY_DN7508_c0_g1_i1	1122	833.757	36	3.33678
TRINITY_DN7521_c0_g1_i3	432	163.238	1.49777	0.709071
TRINITY_DN7521_c0_g1_i1	592	307.044	8.50223	2.13992
TRINITY_DN7531_c1_g1_i1	249	42.5355	0	0
TRINITY_DN7529_c0_g1_i1	2109	1820.76	863	36.6289
TRINITY_DN7564_c0_g1_i1	1264	975.757	15.0603	1.19277
TRINITY_DN7507_c0_g1_i6	3641	3352.76	46.397	1.06943
TRINITY_DN7507_c0_g1_i4	656	369.132	64	13.3987
TRINITY_DN7507_c0_g1_i2	3823	3534.76	371.22	8.11589
TRINITY_DN7507_c0_g1_i3	2713	2424.76	168.32	5.36454
TRINITY_DN7507_c0_g1_i5	325	84.5086	2	1.82892
TRINITY_DN7507_c0_g1_i1	3793	3504.76	452.063	9.96796
TRINITY_DN7543_c0_g1_i1	249	42.5355	1	1.81683
TRINITY_DN7550_c0_g1_i1	1606	1317.76	25	1.46612
TRINITY_DN7563_c0_g1_i1	308	74.0142	4.29557	4.48508
TRINITY_DN7563_c1_g1_i1	343	96.3458	5	4.01053
TRINITY_DN7502_c0_g1_i1	1061	772.757	12	1.20006
TRINITY_DN7597_c0_g1_i1	960	671.757	14	1.61057
TRINITY_DN7547_c0_g1_i1	245	40.8314	0	0
TRINITY_DN7547_c0_g2_i1	253	44.269	0	0
TRINITY_DN7578_c0_g1_i1	801	512.884	28	4.21894
TRINITY_DN7577_c0_g1_i1	544	261.592	6	1.77252
TRINITY_DN7567_c0_g1_i6	533	251.38	10.0696	3.0956
TRINITY_DN7567_c0_g1_i1	2128	1839.76	25.0304	1.05141
TRINITY_DN7567_c0_g1_i3	1297	1008.76	19.5093	1.49458
TRINITY_DN7567_c0_g1_i8	1604	1315.76	112	6.5782
TRINITY_DN7567_c0_g1_i4	2053	1764.76	21.3907	0.93671
TRINITY_DN7587_c0_g1_i1	332	89.0605	1	0.86772
TRINITY_DN7587_c0_g2_i1	310	75.25	4	4.10789
TRINITY_DN7569_c0_g1_i2	485	208.281	1.00319	0.372217
TRINITY_DN7569_c0_g1_i1	1624	1335.76	98.153	5.67859
TRINITY_DN7569_c0_g1_i9	769	480.954	0	0
TRINITY_DN7569_c0_g1_i5	1535	1246.76	0	0
TRINITY_DN7569_c0_g1_i3	1458	1169.76	0	0
TRINITY_DN7569_c0_g1_i6	442	171.613	1.39592	0.628603
TRINITY_DN7569_c0_g1_i8	1037	748.757	20.3588	2.10124
TRINITY_DN7569_c0_g1_i4	1558	1269.76	13.5519	0.824793
TRINITY_DN7569_c0_g2_i1	264	49.4963	1	1.56132
TRINITY_DN7546_c0_g1_i1	243	39.8642	4	7.75428
TRINITY_DN7565_c0_g1_i2	533	251.38	11.4509	3.52026
TRINITY_DN7565_c0_g1_i1	623	336.902	7.77466	1.78337
TRINITY_DN7565_c0_g1_i3	513	233.267	26.7744	8.87017
TRINITY_DN7562_c0_g1_i1	583	298.447	10	2.58939
TRINITY_DN7557_c0_g1_i1	813	524.863	10.0016	1.47261
TRINITY_DN7523_c0_g1_i1	1688	1399.76	175.271	9.67656
TRINITY_DN7523_c0_g2_i1	239	38.107	1	2.02796
TRINITY_DN7523_c1_g1_i1	346	98.382	9	7.06955
TRINITY_DN7523_c2_g1_i1	944	655.757	33.7859	3.98159
TRINITY_DN7523_c2_g2_i2	276	55.7374	6	8.31896
TRINITY_DN7523_c3_g1_i1	506	227.006	27	9.19159
TRINITY_DN7574_c0_g1_i1	411	146.422	6	3.16672
TRINITY_DN7574_c0_g2_i2	4366	4077.76	506.895	9.60642
TRINITY_DN7574_c0_g2_i4	4324	4035.76	2139.99	40.9781
TRINITY_DN7574_c0_g2_i3	4347	4058.76	80.3029	1.52898
TRINITY_DN7574_c0_g2_i1	4327	4038.76	280.81	5.37316
TRINITY_DN7556_c0_g1_i2	441	170.779	3.45372	1.56285
TRINITY_DN7556_c0_g1_i1	460	186.711	4.54628	1.8817
TRINITY_DN7556_c0_g2_i1	316	78.994	2	1.95659
TRINITY_DN7554_c0_g1_i1	339	93.6156	6	4.953
TRINITY_DN7596_c0_g1_i1	611	325.275	13	3.08857
TRINITY_DN7573_c0_g1_i1	1146	857.757	83	7.47788
TRINITY_DN7538_c0_g2_i1	1763	1474.76	47	2.46287
TRINITY_DN7566_c0_g1_i1	646	359.33	9	1.93559
TRINITY_DN7566_c1_g1_i1	259	47.2114	4	6.54754
TRINITY_DN7530_c0_g1_i1	481	204.781	5	1.88688
TRINITY_DN7530_c0_g2_i1	290	63.4815	1	1.21736
TRINITY_DN7576_c0_g1_i1	603	317.605	17	4.13644
TRINITY_DN7594_c0_g1_i1	634	347.614	6	1.33389
TRINITY_DN7526_c0_g1_i1	1125	836.757	164	15.1464
TRINITY_DN7526_c0_g2_i1	248	42.1378	0	0
TRINITY_DN7537_c0_g1_i1	1291	1002.76	28	2.15788
TRINITY_DN7537_c0_g2_i1	394	133.124	2	1.16102
TRINITY_DN7539_c0_g1_i2	1013	724.757	9.57887	1.02138
TRINITY_DN7539_c0_g1_i1	1541	1252.76	111.06	6.85105
TRINITY_DN7539_c0_g1_i3	439	169.072	2.36066	1.07902
TRINITY_DN7561_c0_g1_i1	637	350.558	17	3.74761
TRINITY_DN7514_c0_g1_i1	728	440.155	7.64448	1.34217
TRINITY_DN7514_c0_g1_i2	540	257.83	6.41407	1.92249
TRINITY_DN7582_c0_g1_i3	2252	1963.76	12.9402	0.509235
TRINITY_DN7582_c0_g1_i2	2426	2137.76	71.6297	2.5894
TRINITY_DN7582_c0_g1_i1	2174	1885.76	33.4484	1.37074
TRINITY_DN7582_c0_g1_i4	2265	1976.76	24.9817	0.976638
TRINITY_DN7588_c0_g1_i2	1139	850.757	6.55262	0.595216
TRINITY_DN7588_c0_g1_i1	541	258.783	176.447	52.692
TRINITY_DN7585_c0_g1_i1	297	67.5341	3	3.43291
TRINITY_DN7585_c0_g2_i1	747	459.048	17	2.86191
TRINITY_DN7517_c0_g1_i2	2849	2560.76	24.9618	0.753308
TRINITY_DN7517_c0_g1_i1	2996	2707.76	246.038	7.02195
TRINITY_DN7513_c0_g1_i1	2524	2235.76	59	2.03935
TRINITY_DN7595_c0_g1_i1	496	217.985	5	1.77259
TRINITY_DN7595_c0_g2_i1	201	24.0548	0	0
TRINITY_DN7536_c0_g1_i1	449	177.38	5	2.17836
TRINITY_DN7536_c0_g2_i3	531	249.594	11	3.40583
TRINITY_DN7536_c0_g2_i2	628	341.766	8	1.80895
TRINITY_DN7575_c0_g1_i6	2040	1751.76	19.4735	0.859082
TRINITY_DN7575_c0_g1_i2	990	701.757	20.5176	2.25946
TRINITY_DN7575_c0_g1_i4	2086	1797.76	29.0089	1.247
TRINITY_DN7501_c0_g1_i1	3240	2951.76	153	4.00567
TRINITY_DN7520_c0_g1_i1	336	91.6839	7	5.90024
TRINITY_DN7516_c0_g1_i1	379	121.795	1	0.634505
TRINITY_DN7516_c0_g2_i1	1142	853.757	14	1.26724
TRINITY_DN7516_c1_g1_i1	866	577.83	13	1.73863
TRINITY_DN7551_c0_g1_i2	433	164.049	2.78072	1.30993
TRINITY_DN7551_c0_g1_i1	1808	1519.76	139.219	7.07929
TRINITY_DN7540_c0_g1_i1	407	143.29	7	3.77525
TRINITY_DN7544_c0_g1_i1	8207	7918.76	559	5.45531
TRINITY_DN7584_c0_g2_i1	275	55.1704	6	8.40446
TRINITY_DN7534_c0_g1_i2	2821	2532.76	332.423	10.1429
TRINITY_DN7534_c0_g2_i1	455	182.491	4	1.69388
TRINITY_DN7533_c0_g1_i1	275	55.1704	3	4.20223
TRINITY_DN7533_c0_g2_i1	227	33.286	2	4.64337
TRINITY_DN7589_c0_g1_i1	5347	5058.76	139.564	2.13203
TRINITY_DN7589_c0_g1_i2	5582	5293.76	422.436	6.16683
TRINITY_DN8350_c0_g1_i2	940	651.757	10.3555	1.22786
TRINITY_DN8350_c0_g1_i1	877	588.819	4.86932	0.639074
TRINITY_DN8377_c0_g1_i2	647	360.33	9	1.93022
TRINITY_DN8311_c0_g1_i1	706	418.378	9	1.66241
TRINITY_DN8360_c0_g1_i1	231	34.9901	3.61011	7.97332
TRINITY_DN8373_c0_g1_i1	1747	1458.76	162.993	8.63479
TRINITY_DN8373_c0_g1_i3	305	72.1913	8	8.56387
TRINITY_DN8373_c0_g1_i4	740	452.093	24.0066	4.10362
TRINITY_DN8373_c0_g1_i2	971	682.757	0	0
TRINITY_DN8373_c0_g2_i1	364	110.958	3	2.08944
TRINITY_DN8373_c0_g3_i1	271	53.0307	5	7.28631
TRINITY_DN8373_c0_g4_i2	296	66.9618	1.07033	1.23525
TRINITY_DN8373_c0_g4_i3	230	34.5909	6.79376	15.178
TRINITY_DN8373_c0_g4_i4	248	42.1378	0	0
TRINITY_DN8373_c1_g1_i1	227	33.286	0	0
TRINITY_DN8373_c2_g1_i1	226	32.8835	1	2.3501
TRINITY_DN8318_c0_g1_i1	354	103.834	3	2.23278
TRINITY_DN8316_c0_g2_i1	324	83.9479	4	3.68226
TRINITY_DN8368_c0_g1_i1	403	140.136	4	2.20584
TRINITY_DN8368_c0_g2_i1	695	407.494	6	1.13788
TRINITY_DN8322_c0_g1_i1	363	110.212	4	2.80477
TRINITY_DN8341_c0_g1_i1	234	36.2167	4	8.53525
TRINITY_DN8303_c0_g1_i1	1335	1046.76	13.0668	0.964691
TRINITY_DN8303_c0_g1_i2	1332	1043.76	17.5921	1.30251
TRINITY_DN8303_c0_g2_i1	598	312.776	8.01791	1.98104
TRINITY_DN8392_c0_g1_i1	609	323.366	17	4.06274
TRINITY_DN8375_c0_g1_i1	1115	826.757	20	1.86946
TRINITY_DN8386_c0_g1_i2	685	397.599	11	2.13802
TRINITY_DN8325_c0_g1_i1	282	58.92	2.114	2.77273
TRINITY_DN8345_c0_g1_i1	558	274.782	5	1.4062
TRINITY_DN8385_c0_g1_i10	323	83.2805	2	1.85589
TRINITY_DN8385_c0_g1_i3	4794	4505.76	106.332	1.82374
TRINITY_DN8385_c0_g1_i6	888	599.795	9.37581	1.20801
TRINITY_DN8385_c0_g1_i1	7240	6951.76	126.821	1.40982
TRINITY_DN8385_c0_g1_i7	3169	2880.76	53.9709	1.44783
TRINITY_DN8385_c0_g1_i13	7564	7275.76	137.048	1.45565
TRINITY_DN8385_c1_g1_i2	283	59.5125	2	2.59709
TRINITY_DN8385_c1_g2_i1	294	65.7614	3.04219	3.57503
TRINITY_DN8385_c2_g1_i2	347	99.0498	3.04352	2.37458
TRINITY_DN8385_c2_g1_i1	216	29.1815	1.05101	2.78333
TRINITY_DN8302_c0_g1_i1	380	122.528	6	3.78427
TRINITY_DN8329_c0_g1_i1	1683	1394.76	412	22.8278
TRINITY_DN8329_c0_g2_i1	264	49.4963	2	3.12264
TRINITY_DN8329_c1_g1_i1	279	57.2535	2	2.69956
TRINITY_DN8376_c0_g1_i2	429	160.802	7.69407	3.69768
TRINITY_DN8376_c0_g1_i1	297	67.5341	6.30593	7.2159
TRINITY_DN8324_c0_g1_i4	7080	6791.76	298.014	3.39094
TRINITY_DN8324_c0_g1_i2	7090	6801.76	0.138363	0.00157204
TRINITY_DN8324_c0_g1_i1	7091	6802.76	519.847	5.90548
TRINITY_DN8324_c0_g2_i1	356	105.287	6	4.40394
TRINITY_DN8324_c0_g3_i1	629	342.725	10	2.25486
TRINITY_DN8324_c0_g4_i1	404	140.905	4	2.19381
TRINITY_DN8324_c1_g1_i1	540	257.83	5	1.49865
TRINITY_DN8324_c1_g2_i1	345	97.6852	1	0.791108
TRINITY_DN8380_c0_g1_i1	2209	1920.76	20.4205	0.821598
TRINITY_DN8380_c0_g1_i2	1411	1122.76	13.5795	0.934678
TRINITY_DN8380_c0_g2_i1	424	156.708	9	4.4383
TRINITY_DN8331_c0_g1_i1	473	197.859	11	4.29637
TRINITY_DN8313_c0_g1_i1	303	71.0015	11	11.9726
TRINITY_DN8342_c0_g1_i1	270	52.5375	1	1.47094
TRINITY_DN8394_c0_g1_i1	268	51.4942	0	0
TRINITY_DN8394_c0_g1_i2	242	39.3434	0	0
TRINITY_DN8394_c0_g2_i1	3097	2808.76	934.545	25.7129
TRINITY_DN8394_c1_g1_i1	410	145.621	9	4.77622
TRINITY_DN8394_c1_g2_i1	211	27.4579	5	14.0724
TRINITY_DN8394_c2_g1_i1	4538	4249.76	957	17.4025
TRINITY_DN8394_c3_g1_i1	1240	951.757	1287	104.5
TRINITY_DN8394_c4_g1_i1	513	233.267	10.014	3.31755
TRINITY_DN8394_c4_g1_i2	513	233.267	10.014	3.31755
TRINITY_DN8394_c5_g1_i1	552	269.107	4	1.14868
TRINITY_DN8353_c0_g1_i1	315	78.351	4	3.9453
TRINITY_DN8353_c1_g1_i1	290	63.4815	0	0
TRINITY_DN8364_c0_g1_i1	577	292.781	8	2.1116
TRINITY_DN8364_c0_g2_i1	421	154.305	5	2.50411
TRINITY_DN8307_c0_g1_i1	469	194.452	7	2.78195
TRINITY_DN8300_c0_g1_i1	487	210.042	6	2.20755
TRINITY_DN8370_c0_g1_i1	1334	1045.76	37	2.73423
TRINITY_DN8330_c0_g1_i1	289	62.8955	2	2.4574
TRINITY_DN8374_c0_g1_i1	202	24.3322	3	9.52806
TRINITY_DN8383_c0_g1_i1	571	287.032	16.3264	4.39567
TRINITY_DN8383_c0_g1_i4	210	27.0947	1.05259	3.00221
TRINITY_DN8383_c0_g1_i3	544	261.592	102.419	30.2565
TRINITY_DN8383_c0_g1_i2	256	45.759	4.38475	7.40514
TRINITY_DN8383_c0_g2_i1	2289	2000.76	389.487	15.044
TRINITY_DN8383_c0_g2_i2	2461	2172.76	2059.49	73.2509
TRINITY_DN8383_c0_g3_i1	1334	1045.76	257	18.9918
TRINITY_DN8333_c0_g1_i1	439	169.072	5.42992	2.48192
TRINITY_DN8333_c0_g1_i2	2043	1754.76	43.7081	1.9249
TRINITY_DN8333_c0_g1_i4	2148	1859.76	35.3793	1.47014
TRINITY_DN8333_c0_g1_i5	2428	2139.76	358.571	12.9502
TRINITY_DN8333_c0_g1_i6	914	625.783	6.9119	0.853569
TRINITY_DN8333_c0_g2_i1	286	61.2286	1	1.26215
TRINITY_DN8333_c0_g3_i1	763	474.992	10	1.62697
TRINITY_DN8308_c0_g1_i1	226	32.8835	2	4.70021
TRINITY_DN8351_c0_g1_i6	3928	3639.76	232.337	4.93301
TRINITY_DN8351_c0_g1_i3	3926	3637.76	21.4888	0.456503
TRINITY_DN8351_c0_g1_i1	1471	1182.76	4.31946	0.282227
TRINITY_DN8351_c0_g1_i5	3750	3461.76	9.0501	0.202033
TRINITY_DN8351_c0_g1_i4	3752	3463.76	115.467	2.57616
TRINITY_DN8351_c0_g1_i2	2473	2184.76	108.863	3.85072
TRINITY_DN8351_c0_g3_i1	1220	931.757	75.5549	6.26649
TRINITY_DN8351_c0_g2_i2	3133	2844.76	442	12.0072
TRINITY_DN8351_c1_g1_i1	897	608.795	14.2993	1.81513
TRINITY_DN8351_c1_g1_i2	923	634.77	42.2528	5.14403
TRINITY_DN8351_c1_g1_i3	896	607.795	36.281	4.61304
TRINITY_DN8351_c2_g1_i1	586	301.338	7	1.79518
TRINITY_DN8327_c0_g1_i2	1334	1045.76	45.0862	3.33179
TRINITY_DN8306_c0_g1_i1	294	65.7614	5	5.87576
TRINITY_DN8358_c0_g1_i1	503	224.309	3	1.03357
TRINITY_DN8310_c0_g1_i1	252	43.8276	4	7.05305
TRINITY_DN8317_c0_g1_i8	4003	3714.76	70.62	1.46914
TRINITY_DN8317_c0_g1_i5	4290	4001.76	25.2498	0.48761
TRINITY_DN8317_c0_g1_i10	4005	3716.76	24.109	0.50128
TRINITY_DN8317_c0_g1_i7	4045	3756.76	349.389	7.18721
TRINITY_DN8317_c0_g1_i4	4289	4000.76	36.7564	0.709995
TRINITY_DN8317_c0_g1_i6	4004	3715.76	184.285	3.83273
TRINITY_DN8317_c0_g1_i1	1596	1307.76	58.5908	3.46232
TRINITY_DN8317_c0_g2_i1	856	567.842	35.3529	4.81131
TRINITY_DN8317_c0_g3_i1	2277	1988.76	282	10.958
TRINITY_DN8317_c1_g1_i2	3985	3696.76	116	2.42494
TRINITY_DN8317_c2_g1_i1	339	93.6156	9	7.42949
TRINITY_DN8388_c0_g1_i1	603	317.605	5	1.2166
TRINITY_DN8388_c0_g2_i1	228	33.667	1	2.29541
TRINITY_DN8339_c0_g1_i1	315	78.351	2	1.97265
TRINITY_DN8339_c0_g2_i1	888	599.795	81	10.4363
TRINITY_DN8339_c0_g3_i1	1947	1658.76	1403.99	65.4105
TRINITY_DN8339_c0_g4_i1	1474	1185.76	131	8.53769
TRINITY_DN8339_c0_g5_i1	1963	1674.76	0.00615958	0.000284226
TRINITY_DN8339_c2_g1_i1	605	319.528	19	4.59526
TRINITY_DN8339_c3_g1_i1	366	112.418	9	6.18685
TRINITY_DN8339_c4_g1_i1	323	83.2805	1	0.927943
TRINITY_DN8366_c0_g1_i2	1546	1257.76	120.41	7.39831
TRINITY_DN8366_c0_g1_i3	1110	821.757	12.7216	1.19636
TRINITY_DN8366_c0_g1_i1	1547	1258.76	4.86796	0.298861
TRINITY_DN8366_c1_g1_i1	462	188.417	2	0.820302
TRINITY_DN8344_c0_g1_i1	204	24.9649	3	9.28658
TRINITY_DN8343_c0_g1_i1	631	344.67	14	3.13899
TRINITY_DN8343_c1_g1_i1	299	68.672	3	3.37603
TRINITY_DN8312_c0_g1_i2	294	65.7614	3	3.52546
TRINITY_DN8312_c0_g1_i1	1009	720.757	16	1.71552
TRINITY_DN8323_c0_g1_i1	2218	1929.76	125.548	5.02773
TRINITY_DN8301_c0_g1_i2	475	199.559	7	2.71076
TRINITY_DN8389_c0_g1_i1	1401	1112.76	171	11.8757
TRINITY_DN8321_c0_g1_i6	2381	2092.76	174.541	6.4453
TRINITY_DN8321_c0_g1_i5	1075	786.757	24.5282	2.40929
TRINITY_DN8321_c0_g1_i1	1616	1327.76	239.756	13.9546
TRINITY_DN8321_c0_g1_i4	1304	1015.76	22.3295	1.69885
TRINITY_DN8321_c0_g1_i2	1544	1255.76	13.8451	0.852029
TRINITY_DN8321_c1_g1_i1	1405	1116.76	70	4.844
TRINITY_DN8321_c1_g2_i2	306	72.8053	3.15592	3.34987
TRINITY_DN8321_c1_g2_i1	325	84.5086	5.84408	5.34417
TRINITY_DN8321_c1_g2_i3	234	36.2167	0	0
TRINITY_DN8321_c2_g1_i1	802	513.874	17.5649	2.64152
TRINITY_DN8321_c2_g1_i2	431	162.415	7.43512	3.53775
TRINITY_DN8321_c2_g2_i1	233	35.8378	1	2.15637
TRINITY_DN8321_c2_g3_i1	254	44.7634	3	5.17921
TRINITY_DN8321_c3_g1_i1	201	24.0548	1	3.21265
TRINITY_DN8321_c5_g1_i3	257	46.2887	0	0
TRINITY_DN8321_c5_g1_i1	333	89.7684	5.06276	4.35841
TRINITY_DN8321_c6_g1_i1	325	84.5086	1	0.914458
TRINITY_DN8378_c0_g1_i1	2824	2535.76	178	5.42472
TRINITY_DN8340_c0_g1_i1	235	36.582	1	2.1125
TRINITY_DN8340_c0_g2_i1	1611	1322.76	32.0059	1.86989
TRINITY_DN8391_c0_g1_i1	582	297.489	7	1.81841
TRINITY_DN8391_c0_g2_i1	209	26.6655	1	2.89811
TRINITY_DN8365_c0_g1_i1	453	180.796	8	3.41952
TRINITY_DN8365_c1_g1_i1	269	52.0026	5	7.43036
TRINITY_DN8396_c0_g1_i1	215	28.8062	1	2.68274
TRINITY_DN8396_c0_g2_i1	210	27.0947	1	2.8522
TRINITY_DN8379_c0_g1_i1	322	82.6071	2	1.87102
TRINITY_DN8355_c0_g1_i1	398	136.186	8	4.53964
TRINITY_DN8304_c0_g1_i1	473	197.859	4	1.56232
TRINITY_DN8304_c1_g1_i1	254	44.7634	5.09844	8.80196
TRINITY_DN8304_c2_g1_i1	278	56.7413	3	4.08589
TRINITY_DN8356_c0_g1_i2	4263	3974.76	56.0724	1.09019
TRINITY_DN8356_c0_g1_i1	4247	3958.76	764.944	14.9326
TRINITY_DN8356_c0_g2_i1	213	28.0852	0	0
TRINITY_DN8335_c0_g1_i1	1385	1096.76	49.0034	3.45287
TRINITY_DN8328_c0_g1_i1	262	48.5184	1	1.59279
TRINITY_DN8337_c0_g1_i1	269	52.0026	3	4.45821
TRINITY_DN8352_c0_g1_i1	471	196.165	6	2.36371
TRINITY_DN8349_c0_g1_i1	253	44.269	1	1.74568
TRINITY_DN8319_c0_g1_i1	358	106.701	3	2.17279
TRINITY_DN8319_c0_g2_i1	261	48.0522	1	1.60824
TRINITY_DN8309_c0_g1_i1	1396	1107.76	54	3.76716
TRINITY_DN8334_c0_g1_i1	291	64.0155	1	1.2072
TRINITY_DN8334_c0_g2_i1	889	600.795	13	1.67218
TRINITY_DN8334_c0_g3_i1	1355	1066.76	23	1.6662
TRINITY_DN8369_c0_g1_i1	485	208.281	5	1.85517
TRINITY_DN8384_c0_g1_i1	344	96.9998	4	3.18679
TRINITY_DN8382_c0_g1_i1	297	67.5341	3	3.43291
TRINITY_DN8332_c0_g1_i1	807	518.863	25	3.7235
TRINITY_DN8393_c0_g1_i1	522	241.342	6	1.92125
TRINITY_DN8354_c0_g1_i1	1913	1624.76	34.0175	1.618
TRINITY_DN8354_c0_g1_i2	3291	3002.76	258.118	6.64299
TRINITY_DN8354_c0_g1_i5	3278	2989.76	310.511	8.02614
TRINITY_DN8354_c0_g1_i3	1926	1637.76	23.0088	1.0857
TRINITY_DN8354_c0_g1_i4	1383	1094.76	31.3438	2.21258
TRINITY_DN8354_c0_g2_i1	335	91.0497	3	2.54629
TRINITY_DN8354_c1_g1_i1	329	87.0866	4	3.54955
TRINITY_DN8354_c1_g2_i1	498	219.773	5	1.75817
TRINITY_DN8398_c0_g1_i1	493	215.358	5	1.79421
TRINITY_DN8398_c0_g2_i1	2636	2347.76	86	2.83081
TRINITY_DN8398_c0_g3_i1	2475	2186.76	53	1.87301
TRINITY_DN8338_c0_g1_i1	297	67.5341	2	2.28861
TRINITY_DN8395_c1_g1_i1	280	57.7861	4	5.34936
TRINITY_DN8395_c1_g3_i1	447	175.766	7	3.07772
TRINITY_DN8395_c1_g2_i2	633	346.635	7	1.5606
TRINITY_DN8395_c2_g1_i1	267	50.9773	1	1.51596
TRINITY_DN8395_c3_g1_i1	258	46.7538	4	6.61162
TRINITY_DN8315_c0_g1_i1	326	85.1578	2	1.81497
TRINITY_DN8362_c0_g1_i1	258	46.7538	5	8.26453
TRINITY_DN8390_c0_g1_i2	1552	1263.76	22.7087	1.38865
TRINITY_DN8390_c0_g1_i3	3325	3036.76	310.36	7.89806
TRINITY_DN8390_c0_g1_i1	3312	3023.76	51.9797	1.32847
TRINITY_DN8367_c0_g1_i1	291	64.0155	1	1.2072
TRINITY_DN8346_c0_g1_i1	389	129.289	8	4.78181
TRINITY_DN34187_c0_g1_i1	542	259.735	6	1.78519
TRINITY_DN34114_c0_g1_i1	285	60.6541	2	2.54821
TRINITY_DN34109_c0_g1_i1	213	28.0852	1	2.75161
TRINITY_DN34178_c0_g1_i1	239	38.107	2	4.05593
TRINITY_DN34120_c0_g1_i1	449	177.38	3.13448	1.36561
TRINITY_DN34181_c0_g1_i1	444	173.309	4	1.78363
TRINITY_DN34199_c0_g1_i1	367	113.186	3	2.04831
TRINITY_DN34182_c0_g1_i1	281	58.3368	3	3.97414
TRINITY_DN34155_c0_g1_i1	656	369.132	8.06725	1.68892
TRINITY_DN34141_c0_g1_i1	268	51.4942	2	3.00149
TRINITY_DN34133_c0_g1_i1	430	161.637	5	2.39053
TRINITY_DN34183_c0_g1_i1	261	48.0522	2	3.21648
TRINITY_DN34146_c0_g1_i1	319	80.7268	3.17598	3.04035
TRINITY_DN34125_c0_g1_i1	274	54.6547	2	2.82792
TRINITY_DN34102_c0_g1_i1	231	34.9901	3	6.62583
TRINITY_DN34177_c0_g1_i1	627	340.793	13.0015	2.94827
TRINITY_DN34185_c0_g1_i1	212	27.7882	2	5.56205
TRINITY_DN34162_c0_g1_i1	366	112.418	3	2.06228
TRINITY_DN34130_c0_g1_i1	233	35.8378	2	4.31274
TRINITY_DN34124_c0_g1_i1	681	393.654	5	0.981566
TRINITY_DN34159_c0_g1_i1	308	74.0142	2	2.08824
TRINITY_DN34129_c0_g1_i1	203	24.6894	2	6.26015
TRINITY_DN34147_c0_g1_i1	352	102.449	3	2.26296
TRINITY_DN34131_c0_g1_i1	418	151.872	4	2.03539
TRINITY_DN34163_c0_g1_i1	460	186.711	7	2.8973
TRINITY_DN34168_c0_g1_i1	278	56.7413	2	2.72393
TRINITY_DN34188_c0_g1_i1	258	46.7538	1	1.65291
TRINITY_DN34150_c0_g1_i1	398	136.186	3	1.70236
TRINITY_DN34196_c0_g1_i1	448	176.577	5	2.18827
TRINITY_DN34107_c0_g1_i1	205	25.2758	5	15.2873
TRINITY_DN34101_c0_g1_i1	215	28.8062	2	5.36548
TRINITY_DN34106_c0_g1_i1	485	208.281	3	1.1131
TRINITY_DN34117_c0_g1_i1	434	164.899	4	1.87459
TRINITY_DN34119_c0_g1_i1	350	101.12	2	1.52848
TRINITY_DN34128_c0_g1_i1	271	53.0307	1	1.45726
TRINITY_DN34160_c0_g1_i1	423	155.879	4	1.98306
TRINITY_DN34122_c0_g1_i1	273	54.1534	2	2.8541
TRINITY_DN34100_c0_g1_i1	289	62.8955	4	4.9148
TRINITY_DN34176_c0_g1_i1	640	353.516	13	2.84184
TRINITY_DN34121_c0_g1_i1	361	108.814	3	2.13059
TRINITY_DN34127_c0_g1_i1	233	35.8378	2	4.31274
TRINITY_DN34104_c0_g1_i1	388	128.537	4	2.4049
TRINITY_DN34192_c0_g1_i1	267	50.9773	2	3.03192
TRINITY_DN34144_c0_g1_i1	250	42.959	2	3.59783
TRINITY_DN34191_c0_g1_i1	718	430.26	7	1.25728
TRINITY_DN34174_c0_g1_i1	222	31.4117	3	7.38065
TRINITY_DN34166_c0_g1_i1	338	93.0046	2.14557	1.7828
TRINITY_DN34108_c0_g1_i1	308	74.0142	3	3.13235
TRINITY_DN34158_c0_g1_i1	339	93.6156	3	2.4765
TRINITY_DN34134_c0_g1_i1	360	108.06	3	2.14546
TRINITY_DN34171_c0_g1_i1	436	166.594	3	1.39164
TRINITY_DN34190_c0_g1_i1	279	57.2535	1	1.34978
TRINITY_DN34149_c0_g1_i1	448	176.577	3	1.31296
TRINITY_DN34142_c0_g1_i1	291	64.0155	2	2.4144
TRINITY_DN34193_c0_g1_i1	296	66.9618	3	3.46226
TRINITY_DN34115_c0_g1_i1	248	42.1378	1	1.83397
TRINITY_DN34136_c0_g1_i1	330	87.7738	3	2.64132
TRINITY_DN34110_c0_g1_i1	206	25.5414	2	6.05131
TRINITY_DN34170_c0_g1_i1	317	79.5694	4	3.88489
TRINITY_DN34195_c0_g1_i1	221	31.0536	2	4.97717
TRINITY_DN34164_c0_g1_i1	245	40.8314	2	3.7853
TRINITY_DN34157_c0_g1_i1	279	57.2535	3	4.04934
TRINITY_DN34148_c0_g1_i1	228	33.667	1	2.29541
TRINITY_DN34153_c0_g1_i1	435	165.738	3	1.39883
TRINITY_DN34154_c0_g1_i1	281	58.3368	2	2.64943
TRINITY_DN34145_c0_g1_i1	333	89.7684	3	2.58263
TRINITY_DN34198_c0_g1_i1	288	62.364	2	2.47834
TRINITY_DN34180_c0_g1_i1	290	63.4815	2	2.43471
TRINITY_DN34169_c0_g1_i1	252	43.8276	3	5.28979
TRINITY_DN34173_c0_g1_i1	348	99.7799	3	2.3235
TRINITY_DN29328_c0_g1_i1	521	240.455	4	1.28556
TRINITY_DN29373_c0_g1_i1	237	37.3129	2	4.14225
TRINITY_DN29312_c0_g1_i1	630	343.69	9	2.02367
TRINITY_DN29376_c0_g1_i1	2083	1794.76	101	4.34891
TRINITY_DN29363_c0_g1_i1	659	372.066	12	2.49245
TRINITY_DN29370_c0_g1_i1	235	36.582	2	4.225
TRINITY_DN29313_c0_g1_i1	242	39.3434	2	3.92847
TRINITY_DN29318_c0_g1_i1	1083	794.757	36	3.50052
TRINITY_DN29315_c0_g1_i1	393	132.313	4	2.33627
TRINITY_DN29391_c0_g1_i1	779	490.924	10	1.57416
TRINITY_DN29320_c0_g1_i1	213	28.0852	2	5.50322
TRINITY_DN29358_c0_g1_i1	1235	946.757	63.0057	5.14287
TRINITY_DN29360_c0_g1_i1	1029	740.757	15	1.56488
TRINITY_DN29387_c0_g1_i1	551	268.184	8	2.30527
TRINITY_DN29332_c0_g1_i1	252	43.8276	2	3.52653
TRINITY_DN29342_c0_g1_i1	2441	2152.76	1145	41.1032
TRINITY_DN29302_c0_g1_i1	212	27.7882	2	5.56205
TRINITY_DN29366_c0_g1_i1	297	67.5341	2	2.28861
TRINITY_DN29399_c0_g1_i1	245	40.8314	0	0
TRINITY_DN29365_c0_g1_i1	502	223.438	6	2.07519
TRINITY_DN29337_c0_g1_i1	258	46.7538	2	3.30581
TRINITY_DN29305_c0_g1_i1	268	51.4942	2	3.00149
TRINITY_DN29394_c0_g1_i1	1757	1468.76	783	41.198
TRINITY_DN29386_c0_g1_i1	229	34.1203	2	4.52984
TRINITY_DN29388_c0_g1_i1	553	270.042	4	1.14471
TRINITY_DN29352_c0_g1_i1	374	118.248	2	1.30708
TRINITY_DN29348_c0_g1_i1	404	140.905	4	2.19381
TRINITY_DN29335_c0_g1_i1	386	127.014	18.5143	11.2647
TRINITY_DN29303_c0_g1_i1	314	77.6563	3	2.98545
TRINITY_DN29355_c0_g1_i1	525	244.083	4	1.26645
TRINITY_DN29321_c0_g1_i1	417	151.086	4	2.04597
TRINITY_DN29353_c0_g1_i1	250	42.959	3	5.39675
TRINITY_DN29304_c0_g1_i1	379	121.795	5	3.17252
TRINITY_DN29374_c0_g1_i1	1052	763.757	38	3.84497
TRINITY_DN29354_c0_g1_i1	271	53.0307	2	2.91452
TRINITY_DN29326_c0_g1_i1	262	48.5184	2	3.18558
TRINITY_DN29324_c0_g1_i1	1056	767.757	21	2.11378
TRINITY_DN29301_c0_g1_i1	365	111.68	5	3.45985
TRINITY_DN29364_c0_g1_i1	577	292.781	15	3.95925
TRINITY_DN29392_c0_g1_i1	207	25.913	2	5.96454
TRINITY_DN29395_c0_g1_i1	599	313.744	27.5607	6.78859
TRINITY_DN29311_c0_g1_i1	607	321.444	51	12.2611
TRINITY_DN29361_c0_g1_i1	436	166.594	6	2.78328
TRINITY_DN29331_c0_g1_i1	303	71.0015	2	2.17684
TRINITY_DN29384_c0_g1_i1	211	27.4579	2	5.62894
TRINITY_DN29381_c0_g1_i1	309	74.6204	3	3.10691
TRINITY_DN29334_c0_g1_i1	229	34.1203	3	6.79475
TRINITY_DN29369_c0_g1_i1	297	67.5341	2	2.28861
TRINITY_DN29309_c0_g1_i1	428	159.956	9	4.34817
TRINITY_DN29307_c0_g1_i1	363	110.212	4.07684	2.85864
TRINITY_DN29350_c0_g1_i1	390	130.067	5	2.97075
TRINITY_DN29306_c0_g1_i1	472	197.008	4	1.56907
TRINITY_DN29327_c0_g1_i1	681	393.654	7	1.37419
TRINITY_DN29359_c0_g1_i1	262	48.5184	3	4.77836
TRINITY_DN29325_c0_g1_i1	360	108.06	5	3.57577
TRINITY_DN29339_c0_g1_i1	406	142.538	2	1.08434
TRINITY_DN29362_c0_g1_i1	397	135.397	5	2.85382
TRINITY_DN29347_c0_g1_i1	636	349.572	5	1.10535
TRINITY_DN29338_c0_g1_i1	264	49.4963	2	3.12264
TRINITY_DN29346_c0_g1_i1	269	52.0026	3	4.45821
TRINITY_DN29382_c0_g1_i1	442	171.613	3	1.35094
TRINITY_DN29368_c0_g1_i1	569	285.119	7	1.8973
TRINITY_DN29378_c0_g1_i1	267	50.9773	1	1.51596
TRINITY_DN29383_c0_g1_i1	1034	745.757	19	1.96889
TRINITY_DN29380_c0_g1_i1	256	45.759	2	3.37768
TRINITY_DN29357_c0_g1_i1	506	227.006	4	1.36172
TRINITY_DN29390_c0_g1_i1	421	154.305	3	1.50247
TRINITY_DN29367_c0_g1_i1	458	185.011	5	2.08852
TRINITY_DN29322_c0_g1_i1	4282	3993.76	107	2.07046
TRINITY_DN29333_c0_g1_i1	270	52.5375	2	2.94188
TRINITY_DN29319_c0_g1_i1	290	63.4815	1	1.21736
TRINITY_DN29310_c0_g1_i1	266	50.4622	2	3.06287
TRINITY_DN29349_c0_g1_i1	562	278.524	6	1.66476
TRINITY_DN29317_c0_g1_i1	1204	915.757	26	2.19411
TRINITY_DN29300_c0_g1_i1	527	245.898	7	2.19992
TRINITY_DN29343_c0_g1_i1	720	432.225	11	1.96674
TRINITY_DN29396_c0_g1_i1	1796	1507.76	30	1.53764
TRINITY_DN29344_c0_g1_i1	1274	985.757	14	1.09755
TRINITY_DN29329_c0_g1_i1	440	169.925	4	1.81914
TRINITY_DN29314_c0_g1_i1	287	61.8085	2.57996	3.22575
TRINITY_DN29308_c0_g1_i1	276	55.7374	2	2.77299
TRINITY_DN29397_c0_g1_i1	219	30.2353	2	5.11187
TRINITY_DN7422_c0_g1_i1	1151	862.757	21	1.88103
TRINITY_DN7422_c0_g1_i2	732	444.12	0	0
TRINITY_DN7422_c0_g2_i1	1480	1191.76	140	9.07831
TRINITY_DN7477_c0_g1_i1	865	576.83	23.0034	3.08183
TRINITY_DN7477_c1_g1_i1	797	508.894	9	1.36672
TRINITY_DN7437_c0_g1_i1	322	82.6071	1	0.935508
TRINITY_DN7480_c0_g1_i1	7106	6817.76	460.723	5.22231
TRINITY_DN7480_c0_g1_i2	790	501.915	8.27744	1.27447
TRINITY_DN7429_c0_g1_i1	548	265.341	6	1.74748
TRINITY_DN7429_c0_g1_i2	529	247.772	5	1.55949
TRINITY_DN7400_c0_g1_i1	2503	2214.76	232	8.09518
TRINITY_DN7457_c0_g1_i1	737	449.093	13.054	2.24632
TRINITY_DN7470_c0_g1_i1	1950	1661.76	571	26.5542
TRINITY_DN7479_c0_g1_i2	775	486.924	26.783	4.25071
TRINITY_DN7479_c0_g1_i1	810	521.863	7.88463	1.16759
TRINITY_DN7476_c0_g1_i2	640	353.516	17.8233	3.89623
TRINITY_DN7476_c0_g1_i1	637	350.558	7.17669	1.58208
TRINITY_DN7416_c0_g1_i1	312	76.4471	2.36395	2.38969
TRINITY_DN7416_c0_g1_i2	327	85.7868	4.63605	4.17631
TRINITY_DN7489_c0_g1_i1	1219	930.757	23.3314	1.93718
TRINITY_DN7489_c0_g1_i2	1247	958.757	30.6686	2.47201
TRINITY_DN7444_c0_g1_i1	440	169.925	2	0.90957
TRINITY_DN7444_c0_g2_i1	207	25.913	0	0
TRINITY_DN7444_c0_g3_i1	6980	6691.76	2153.8	24.8731
TRINITY_DN7444_c0_g3_i2	1965	1676.76	167.596	7.7243
TRINITY_DN7444_c0_g4_i1	1078	789.757	32.0741	3.13853
TRINITY_DN7444_c0_g4_i2	1183	894.757	597.363	51.5938
TRINITY_DN7444_c0_g5_i1	2236	1947.76	658.339	26.1204
TRINITY_DN7444_c1_g1_i2	303	71.0015	2.48979	2.70994
TRINITY_DN7444_c1_g1_i1	492	214.447	43.1557	15.5519
TRINITY_DN7444_c2_g1_i1	475	199.559	2	0.774504
TRINITY_DN7452_c0_g1_i1	4069	3780.76	575	11.7531
TRINITY_DN7452_c0_g2_i1	291	64.0155	4	4.82881
TRINITY_DN7411_c0_g1_i1	1066	777.757	25	2.48405
TRINITY_DN7432_c0_g1_i1	234	36.2167	7	14.9367
TRINITY_DN7442_c0_g1_i1	3732	3443.76	168.093	3.77208
TRINITY_DN7442_c0_g1_i2	3733	3444.76	41.9075	0.940151
TRINITY_DN7446_c0_g1_i1	548	265.341	7	2.03873
TRINITY_DN7471_c0_g1_i1	295	66.3406	2	2.32978
TRINITY_DN7498_c0_g1_i1	2491	2202.76	109.004	3.82421
TRINITY_DN7498_c1_g1_i1	300	69.2309	1	1.11626
TRINITY_DN7498_c1_g2_i1	688	400.599	14	2.70074
TRINITY_DN7498_c1_g3_i1	1877	1588.76	73.6829	3.58405
TRINITY_DN7498_c1_g4_i1	528	246.853	5.31715	1.66458
TRINITY_DN7492_c0_g1_i2	1109	820.757	0	0
TRINITY_DN7492_c0_g1_i3	1078	789.757	13.0738	1.2793
TRINITY_DN7492_c2_g1_i1	591	306.087	8	2.01981
TRINITY_DN7492_c2_g2_i1	206	25.5414	1	3.02565
TRINITY_DN7492_c3_g1_i1	1573	1284.76	88.1432	5.30191
TRINITY_DN7492_c4_g1_i1	225	32.5062	0	0
TRINITY_DN7402_c0_g1_i1	720	432.225	9	1.60915
TRINITY_DN7405_c0_g1_i1	331	88.4381	2	1.74765
TRINITY_DN7405_c0_g2_i1	590	305.13	7	1.77287
TRINITY_DN7420_c0_g1_i1	225	32.5062	0	0
TRINITY_DN7420_c0_g2_i1	345	97.6852	1	0.791108
TRINITY_DN7475_c0_g1_i1	230	34.5909	2.02202	4.51739
TRINITY_DN7467_c0_g1_i1	6714	6425.76	375	4.50995
TRINITY_DN7419_c0_g1_i1	227	33.286	4	9.28673
TRINITY_DN7419_c0_g1_i2	398	136.186	6	3.40473
TRINITY_DN7486_c0_g1_i1	392	131.57	2	1.17473
TRINITY_DN7486_c0_g2_i1	3004	2715.76	48.6712	1.38499
TRINITY_DN7486_c0_g2_i2	3016	2727.76	39.3288	1.11422
TRINITY_DN7434_c0_g1_i1	429	160.802	18.1011	8.69919
TRINITY_DN7465_c0_g1_i1	526	244.973	8.4319	2.65994
TRINITY_DN7458_c0_g1_i4	2888	2599.76	970.826	28.8585
TRINITY_DN7458_c0_g1_i2	1324	1035.76	37.1041	2.7684
TRINITY_DN7458_c0_g1_i1	3137	2848.76	1673.3	45.3924
TRINITY_DN7458_c0_g1_i3	3890	3601.76	144.771	3.10622
TRINITY_DN7458_c0_g2_i1	1848	1559.76	141.058	6.98885
TRINITY_DN7458_c2_g1_i1	215	28.8062	2	5.36548
TRINITY_DN7458_c3_g1_i1	298	68.0839	3	3.40519
TRINITY_DN7458_c4_g1_i1	202	24.3322	2	6.35204
TRINITY_DN7449_c0_g1_i1	3889	3600.76	130	2.79006
TRINITY_DN7496_c0_g1_i1	550	267.244	7	2.02421
TRINITY_DN7478_c0_g1_i1	1059	770.757	12.6754	1.2709
TRINITY_DN7478_c0_g1_i2	1173	884.757	307.114	26.825
TRINITY_DN7469_c0_g1_i1	441	170.779	6.59192	2.98293
TRINITY_DN7469_c0_g1_i2	494	216.233	7.41095	2.6486
TRINITY_DN7497_c0_g1_i2	252	43.8276	4	7.05305
TRINITY_DN7460_c0_g1_i1	1957	1668.76	198	9.16931
TRINITY_DN7488_c0_g1_i1	1052	763.757	67	6.77929
TRINITY_DN7414_c0_g1_i1	459	185.897	2	0.831426
TRINITY_DN7414_c0_g2_i1	217	29.5422	0	0
TRINITY_DN7445_c0_g1_i1	903	614.783	15	1.88553
TRINITY_DN7484_c0_g1_i1	450	178.198	3	1.30102
TRINITY_DN7484_c0_g2_i1	225	32.5062	1	2.37738
TRINITY_DN7464_c0_g1_i1	1058	769.757	23	2.30908
TRINITY_DN7464_c0_g2_i1	665	377.878	18	3.68117
TRINITY_DN7462_c0_g1_i1	471	196.165	8	3.15162
TRINITY_DN7412_c0_g1_i1	3070	2781.76	1230	34.1704
TRINITY_DN7487_c0_g1_i1	3435	3146.76	67.9949	1.66985
TRINITY_DN7487_c0_g1_i2	3253	2964.76	252.005	6.56878
TRINITY_DN7487_c0_g2_i1	1691	1402.76	41.1099	2.26479
TRINITY_DN7487_c0_g2_i2	2227	1938.76	154.89	6.17398
TRINITY_DN7431_c0_g1_i2	616	330.137	12	2.809
TRINITY_DN7431_c0_g1_i1	205	25.2758	1	3.05745
TRINITY_DN7431_c1_g1_i1	239	38.107	2	4.05593
TRINITY_DN7459_c0_g1_i1	255	45.2476	11.3196	19.333
TRINITY_DN7403_c0_g1_i3	2262	1973.76	557.28	21.8195
TRINITY_DN7403_c0_g1_i2	1595	1306.76	75.0431	4.43793
TRINITY_DN7403_c0_g1_i1	967	678.757	93.677	10.6656
TRINITY_DN7403_c0_g2_i1	313	77.0285	4.31843	4.33251
TRINITY_DN7403_c1_g1_i1	459	185.897	20.1663	8.38338
TRINITY_DN7403_c1_g2_i2	2325	2036.76	0	0
TRINITY_DN7403_c1_g2_i1	2664	2375.76	148.746	4.83848
TRINITY_DN7403_c1_g3_i1	282	58.92	1.25364	1.64427
TRINITY_DN7403_c2_g1_i1	263	48.9732	4.29753	6.7815
TRINITY_DN7403_c3_g1_i1	276	55.7374	0	0
TRINITY_DN7461_c0_g1_i1	307	73.4204	6	6.31538
TRINITY_DN7495_c0_g1_i2	360	108.06	5.5139	3.94328
TRINITY_DN7495_c0_g1_i4	1148	859.757	15.3826	1.38267
TRINITY_DN7495_c0_g1_i1	478	202.18	5.7034	2.18001
TRINITY_DN7495_c0_g1_i3	649	362.286	8.4001	1.79183
TRINITY_DN7495_c0_g2_i1	312	76.4471	3	3.03267
TRINITY_DN7495_c0_g3_i1	281	58.3368	3	3.97414
TRINITY_DN7495_c0_g4_i1	514	234.171	10	3.30014
TRINITY_DN7495_c0_g5_i1	1258	969.757	58	4.622
TRINITY_DN7495_c0_g6_i3	671	383.802	12.7147	2.56014
TRINITY_DN7495_c0_g6_i1	1664	1375.76	52.4229	2.94472
TRINITY_DN7495_c0_g7_i1	2903	2614.76	235	6.94546
TRINITY_DN7495_c0_g8_i1	527	245.898	8	2.5142
TRINITY_DN7495_c1_g1_i1	534	252.323	3.55149	1.08772
TRINITY_DN7401_c0_g1_i2	296	66.9618	4	4.61634
TRINITY_DN7401_c0_g1_i1	383	124.817	5	3.09573
TRINITY_DN7443_c0_g1_i2	764	475.992	12	1.94826
TRINITY_DN7494_c0_g1_i2	7349	7060.76	21.0742	0.230656
TRINITY_DN7494_c0_g1_i3	9707	9418.76	519.063	4.25884
TRINITY_DN7494_c0_g1_i1	9959	9670.76	774.863	6.19197
TRINITY_DN7494_c0_g2_i1	633	346.635	9	2.00648
TRINITY_DN7428_c0_g1_i1	248	42.1378	1.34523	2.46712
TRINITY_DN7440_c0_g1_i1	228	33.667	1	2.29541
TRINITY_DN7440_c0_g2_i1	1057	768.757	18	1.80946
TRINITY_DN7440_c0_g3_i1	857	568.842	18	2.44538
TRINITY_DN7440_c0_g4_i1	744	456.066	6	1.01669
TRINITY_DN7441_c0_g1_i1	233	35.8378	1	2.15637
TRINITY_DN7441_c0_g2_i1	520	239.568	7	2.25805
TRINITY_DN7409_c0_g1_i1	295	66.3406	3	3.49468
TRINITY_DN7473_c0_g1_i1	2020	1731.76	38	1.69575
TRINITY_DN7413_c0_g1_i1	502	223.438	8	2.76693
TRINITY_DN7424_c0_g2_i1	440	169.925	8	3.63828
TRINITY_DN7433_c0_g1_i1	320	81.3733	0	0
TRINITY_DN7410_c0_g1_i1	2236	1947.76	96	3.80891
TRINITY_DN7410_c1_g1_i1	332	89.0605	2.10273	1.82458
TRINITY_DN7421_c0_g1_i2	2472	2183.76	126.625	4.48106
TRINITY_DN7421_c0_g1_i1	2296	2007.76	26.4752	1.01905
TRINITY_DN7421_c0_g2_i1	207	25.913	0	0
TRINITY_DN7421_c0_g2_i2	1138	849.757	94.9007	8.63056
TRINITY_DN7421_c0_g3_i1	648	361.315	25.3597	5.42403
TRINITY_DN7421_c0_g4_i1	2365	2076.76	152.593	5.67822
TRINITY_DN7448_c0_g1_i1	714	426.277	14	2.53805
TRINITY_DN7448_c1_g1_i1	1014	725.757	13	1.38426
TRINITY_DN7448_c2_g1_i1	388	128.537	4	2.4049
TRINITY_DN7466_c0_g1_i1	341	95.0045	2	1.62686
TRINITY_DN7466_c0_g1_i2	306	72.8053	0	0
TRINITY_DN7406_c0_g1_i1	557	273.838	4	1.12884
TRINITY_DN7406_c0_g2_i1	973	684.757	9	1.01571
TRINITY_DN7485_c0_g1_i1	1893	1604.76	29	1.39654
TRINITY_DN7408_c0_g1_i1	5704	5415.76	370.11	5.28124
TRINITY_DN7408_c0_g1_i3	484	207.394	0	0
TRINITY_DN7408_c0_g1_i2	833	544.853	22.9137	3.24998
TRINITY_DN7408_c1_g1_i1	225	32.5062	0	0
TRINITY_DN7408_c2_g1_i1	276	55.7374	2.04929	2.84133
TRINITY_DN7481_c0_g1_i7	5647	5358.76	371.77	5.36137
TRINITY_DN7481_c0_g1_i6	1906	1617.76	23.2802	1.11209
TRINITY_DN7481_c0_g1_i3	5632	5343.76	168.721	2.43999
TRINITY_DN7481_c0_g1_i2	202	24.3322	2	6.35204
TRINITY_DN7481_c0_g1_i8	5645	5356.76	72.5168	1.04617
TRINITY_DN7481_c0_g1_i5	5747	5458.76	63.4257	0.897918
TRINITY_DN7481_c0_g1_i4	658	371.081	17.4813	3.64057
TRINITY_DN7481_c0_g2_i1	2039	1750.76	92	4.06094
TRINITY_DN7481_c1_g1_i1	591	306.087	5	1.26238
TRINITY_DN7407_c0_g1_i1	1109	820.757	42.0273	3.95715
TRINITY_DN7435_c0_g1_i1	4566	4277.76	604	10.9115
TRINITY_DN7435_c0_g2_i1	4777	4488.76	156.627	2.69653
TRINITY_DN7435_c0_g2_i2	844	555.842	23.3443	3.2456
TRINITY_DN7435_c0_g2_i4	3084	2795.76	296.88	8.20628
TRINITY_DN7435_c0_g2_i3	4480	4191.76	23.1489	0.426776
TRINITY_DN7427_c0_g1_i1	577	292.781	8	2.1116
TRINITY_DN7491_c0_g1_i1	3089	2800.76	3203	88.3784
TRINITY_DN7491_c1_g1_i5	2833	2544.76	162.596	4.93773
TRINITY_DN7491_c1_g1_i1	394	133.124	8.44823	4.90427
TRINITY_DN7491_c1_g1_i3	2631	2342.76	159.964	5.27667
TRINITY_DN7491_c1_g1_i2	290	63.4815	0	0
TRINITY_DN7491_c1_g1_i4	202	24.3322	4.27266	13.5701
TRINITY_DN7491_c2_g1_i1	339	93.6156	3	2.4765
TRINITY_DN7491_c2_g1_i2	591	306.087	3	0.757428
TRINITY_DN7499_c0_g2_i1	958	669.757	9	1.03846
TRINITY_DN7453_c0_g1_i1	618	332.097	8	1.86162
TRINITY_DN7453_c0_g2_i1	1564	1275.76	48	2.90762
TRINITY_DN7415_c0_g1_i2	1261	972.757	24.9159	1.97942
TRINITY_DN7415_c0_g1_i1	1430	1141.76	573.084	38.7891
TRINITY_DN7456_c0_g1_i1	2648	2359.76	58.1538	1.90448
TRINITY_DN7436_c0_g1_i1	482	205.67	3.28839	1.2356
TRINITY_DN7436_c0_g1_i3	1016	727.757	28.7116	3.04885
TRINITY_DN7474_c0_g1_i1	1612	1323.76	35.0572	2.0466
TRINITY_DN7447_c0_g1_i2	3904	3615.76	419	8.95529
TRINITY_DN7454_c0_g1_i1	404	140.905	5	2.74226
TRINITY_DN7425_c0_g1_i1	223	31.7684	2	4.86518
TRINITY_DN7425_c0_g2_i2	1686	1397.76	44.7499	2.47415
TRINITY_DN7425_c0_g2_i3	848	559.842	183.25	25.2955
TRINITY_DN7490_c0_g1_i1	225	32.5062	0	0
TRINITY_DN7490_c0_g2_i1	368	113.897	4	2.71403
TRINITY_DN7404_c0_g1_i1	316	78.994	1	0.978297
TRINITY_DN7404_c0_g2_i1	490	212.682	3	1.09007
[truncated: 57,405 more rows]
