# Supplementary material for: Diversity, duplication, and genomic organization of homeobox genes in Lepidoptera
Source: Genome Res. 2023 Jan;33(1):32–44. doi: 10.1101/gr.277118.122 (PMC9977156; doi:10.1101/gr.277118.122)
Supplement: Supplemental Material [file supp_gr.277118.122_Supplemental_Data_.zip › Supplemental_Data/Pieris_rapae_abundance.tsv]

target_id	length	eff_length	est_counts	tpm
TRINITY_DN30031_c0_g1_i1	212	28.0193	2	4.8876
TRINITY_DN30050_c0_g1_i1	214	28.8009	3	7.13243
TRINITY_DN30003_c0_g1_i1	247	42.4902	2	3.22303
TRINITY_DN30046_c0_g1_i1	237	37.976	2	3.60614
TRINITY_DN30090_c0_g1_i1	213	28.41	2	4.82038
TRINITY_DN30008_c0_g1_i1	405	147.96	3	1.38835
TRINITY_DN30083_c0_g1_i1	219	30.6793	2	4.46382
TRINITY_DN30061_c0_g1_i1	219	30.6793	1	2.23191
TRINITY_DN30032_c0_g1_i1	362	114.27	3	1.79767
TRINITY_DN30086_c0_g1_i1	239	38.8768	2	3.52259
TRINITY_DN30028_c0_g1_i1	367	117.991	4	2.32132
TRINITY_DN30091_c0_g1_i1	372	121.886	8	4.49427
TRINITY_DN30020_c0_g1_i1	210	27.2865	2	5.01886
TRINITY_DN30016_c0_g1_i1	264	50.8877	2	2.69116
TRINITY_DN30081_c0_g1_i1	359	112.034	2	1.22237
TRINITY_DN30085_c0_g1_i1	301	72.0069	5	4.75465
TRINITY_DN30073_c0_g1_i1	246	42.0303	3	4.88744
TRINITY_DN30075_c0_g1_i1	242	40.2582	5	8.50429
TRINITY_DN30089_c0_g1_i1	261	49.4214	3	4.15651
TRINITY_DN30048_c0_g1_i1	289	64.7068	3	3.17464
TRINITY_DN30063_c0_g1_i1	409	151.221	5	2.26402
TRINITY_DN30019_c0_g1_i1	264	50.8877	2	2.69116
TRINITY_DN30052_c0_g1_i1	233	36.3577	2	3.76666
TRINITY_DN30037_c0_g1_i1	259	48.3518	3	4.24846
TRINITY_DN30074_c0_g1_i1	203	24.9209	3	8.24289
TRINITY_DN30007_c0_g1_i1	379	127.333	4	2.15101
TRINITY_DN30013_c0_g1_i1	312	79.0405	4	3.46524
TRINITY_DN30026_c0_g1_i1	286	62.9189	3	3.26485
TRINITY_DN30082_c0_g1_i1	501	232.635	4	1.17735
TRINITY_DN30079_c0_g1_i1	220	31.0536	2	4.41002
TRINITY_DN30009_c0_g1_i1	259	48.3518	6.92234	9.80309
TRINITY_DN30078_c0_g1_i1	229	34.6404	2	3.95339
TRINITY_DN30080_c0_g1_i1	251	44.3984	0	0
TRINITY_DN30030_c0_g1_i1	207	26.2412	2	5.21878
TRINITY_DN30011_c0_g1_i1	205	25.6113	1	2.67356
TRINITY_DN30051_c0_g1_i1	232	35.9289	2	3.81162
TRINITY_DN30097_c0_g1_i1	505	236.321	3	0.869243
TRINITY_DN30033_c0_g1_i1	273	55.6101	3	3.69395
TRINITY_DN30042_c0_g1_i1	319	83.6778	1	0.8183
TRINITY_DN30017_c0_g1_i1	283	61.1275	2	2.24035
TRINITY_DN30039_c0_g1_i1	344	101	4	2.71184
TRINITY_DN30004_c0_g1_i1	238	38.4343	3	5.34472
TRINITY_DN30094_c0_g1_i1	203	24.9209	2	5.49526
TRINITY_DN30066_c0_g1_i1	230	35.0571	2	3.9064
TRINITY_DN30093_c0_g1_i1	220	31.0536	2	4.41002
TRINITY_DN30053_c0_g1_i1	201	24.242	3	8.47375
TRINITY_DN30067_c0_g1_i1	312	79.0405	3	2.59893
TRINITY_DN30006_c0_g1_i1	221	31.4372	2	4.35621
TRINITY_DN30005_c0_g1_i1	240	39.3197	3	5.22437
TRINITY_DN30087_c0_g1_i1	362	114.27	6	3.59535
TRINITY_DN30070_c0_g1_i1	856	581.288	30	3.53389
TRINITY_DN30095_c0_g1_i1	235	37.1378	2	3.68754
TRINITY_DN30025_c0_g1_i1	208	26.6213	2	5.14427
TRINITY_DN30024_c0_g1_i1	420	160.519	3	1.27973
TRINITY_DN30077_c0_g1_i1	384	131.161	3	1.56617
TRINITY_DN30045_c0_g1_i1	266	51.9395	3	3.955
TRINITY_DN30047_c0_g1_i1	212	28.0193	3	7.3314
TRINITY_DN30076_c0_g1_i1	217	29.8418	4	9.17821
TRINITY_DN30099_c0_g1_i1	233	36.3577	2	3.76666
TRINITY_DN30002_c0_g1_i1	302	72.6562	2	1.88486
TRINITY_DN30092_c0_g1_i1	254	45.8338	2	2.9879
TRINITY_DN30044_c0_g1_i1	247	42.4902	3	4.83454
TRINITY_DN30055_c0_g1_i1	329	90.3788	3	2.27288
TRINITY_DN30001_c0_g1_i1	267	52.4338	15	19.5886
TRINITY_DN30064_c0_g1_i1	247	42.4902	2	3.22303
TRINITY_DN30069_c0_g1_i1	255	46.3176	3	4.43505
TRINITY_DN30034_c0_g1_i1	381	128.868	3	1.59404
TRINITY_DN30100_c0_g1_i1	296	68.9616	2	1.98584
TRINITY_DN30054_c0_g1_i1	232	35.9289	4	7.62323
TRINITY_DN30010_c0_g1_i1	263	50.4316	2	2.7155
TRINITY_DN30018_c0_g1_i1	541	270.075	5	1.26768
TRINITY_DN30012_c0_g1_i1	277	57.8489	2	2.36732
TRINITY_DN30071_c0_g1_i1	300	71.3869	2	1.91838
TRINITY_DN30060_c0_g1_i1	248	42.923	3	4.78579
TRINITY_DN30027_c0_g1_i1	241	39.8083	2	3.44017
TRINITY_DN30022_c0_g1_i1	235	37.1378	3	5.5313
TRINITY_DN30088_c0_g1_i1	361	113.528	3	1.80943
TRINITY_DN30036_c0_g1_i1	218	30.2848	2	4.52197
TRINITY_DN30062_c0_g1_i1	268	52.9985	2	2.58398
TRINITY_DN30038_c0_g1_i1	250	43.9205	2	3.11807
TRINITY_DN30021_c0_g1_i1	259	48.3518	2	2.83231
TRINITY_DN30068_c0_g1_i1	300	71.3869	4	3.83676
TRINITY_DN30058_c0_g1_i1	220	31.0536	5	11.025
TRINITY_DN30043_c0_g1_i1	259	48.3518	2	2.83231
TRINITY_DN30059_c0_g1_i1	262	49.8956	2	2.74467
TRINITY_DN30098_c0_g1_i1	250	43.9205	2	3.11807
TRINITY_DN30096_c0_g1_i1	273	55.6101	3	3.69395
TRINITY_DN30029_c0_g1_i1	329	90.3788	3	2.27288
TRINITY_DN30015_c0_g1_i1	299	70.7628	2	1.9353
TRINITY_DN30040_c0_g1_i1	383	130.405	4	2.10033
TRINITY_DN30084_c0_g1_i1	202	24.5648	2	5.57494
TRINITY_DN30065_c0_g1_i1	245	41.5873	2	3.29301
TRINITY_DN1548_c0_g1_i1	1605	1330.26	290.442	14.9501
TRINITY_DN1548_c0_g1_i2	1591	1316.26	330.558	17.196
TRINITY_DN1532_c0_g1_i1	2812	2537.26	2107	56.862
TRINITY_DN1589_c0_g1_i1	2929	2654.26	3569	92.0715
TRINITY_DN1568_c0_g1_i4	4048	3773.26	151.371	2.74693
TRINITY_DN1568_c0_g1_i1	4064	3789.26	265.187	4.79203
TRINITY_DN1568_c0_g1_i6	4045	3770.26	230.222	4.18117
TRINITY_DN1568_c0_g1_i7	4033	3758.26	373.191	6.79934
TRINITY_DN1568_c0_g1_i2	4067	3792.26	175.03	3.16037
TRINITY_DN1546_c0_g1_i1	399	143.139	5	2.39185
TRINITY_DN1546_c0_g2_i1	1223	948.262	609	43.9756
TRINITY_DN1500_c0_g1_i1	5150	4875.26	356.097	5.00142
TRINITY_DN1500_c0_g1_i2	5286	5011.26	208.903	2.85443
TRINITY_DN1500_c0_g2_i1	224	32.6752	2	4.19117
TRINITY_DN1588_c0_g1_i3	3879	3604.26	547.115	10.3941
TRINITY_DN1588_c0_g1_i1	3885	3610.26	594.885	11.2828
TRINITY_DN1561_c0_g1_i1	1302	1027.26	4397	293.088
TRINITY_DN1587_c0_g1_i8	1827	1552.26	275.096	12.1351
TRINITY_DN1587_c0_g1_i3	5474	5199.26	100.402	1.32228
TRINITY_DN1587_c0_g1_i6	5520	5245.26	64.7745	0.845589
TRINITY_DN1587_c0_g1_i1	5454	5179.26	186.225	2.46203
TRINITY_DN1587_c0_g1_i5	5496	5221.26	133.785	1.75451
TRINITY_DN1587_c0_g1_i4	5513	5238.26	125.885	1.64554
TRINITY_DN1587_c0_g1_i7	5471	5196.26	175.444	2.31191
TRINITY_DN1587_c0_g1_i2	5457	5182.26	106.687	1.40966
TRINITY_DN1530_c0_g1_i1	2877	2602.26	154.426	4.06343
TRINITY_DN1530_c0_g1_i2	2808	2533.26	227.574	6.15127
TRINITY_DN1571_c0_g1_i2	3570	3295.26	389.803	8.09986
TRINITY_DN1571_c0_g1_i1	3571	3296.26	524.197	10.8892
TRINITY_DN1597_c0_g1_i4	2785	2510.26	209.501	5.71465
TRINITY_DN1597_c0_g1_i2	2777	2502.26	262.168	7.17415
TRINITY_DN1597_c0_g1_i3	1600	1325.26	3.33083	0.172097
TRINITY_DN1564_c0_g1_i3	6613	6338.26	186.89	2.01901
TRINITY_DN1564_c0_g1_i2	5941	5666.26	613.74	7.41669
TRINITY_DN1564_c0_g1_i1	6543	6268.26	1087.37	11.8783
TRINITY_DN1564_c1_g1_i5	2180	1905.26	24.9776	0.897675
TRINITY_DN1564_c1_g1_i7	803	528.318	11.3224	1.46746
TRINITY_DN1564_c1_g1_i3	2192	1917.26	127.374	4.54905
TRINITY_DN1564_c1_g1_i1	868	593.288	4.32621	0.499303
TRINITY_DN1564_c1_g2_i2	2338	2063.26	379.838	12.6057
TRINITY_DN1564_c1_g2_i3	2846	2571.26	107.19	2.85451
TRINITY_DN1564_c1_g2_i1	2446	2171.26	322.972	10.1853
TRINITY_DN1528_c0_g1_i2	3235	2960.26	918.79	21.2524
TRINITY_DN1528_c0_g1_i1	3765	3490.26	283.853	5.56875
TRINITY_DN1528_c0_g1_i3	5071	4796.26	270.017	3.85488
TRINITY_DN1528_c0_g1_i4	5095	4820.26	93.3401	1.32593
TRINITY_DN1503_c0_g1_i2	734	459.43	252.838	37.683
TRINITY_DN1503_c0_g1_i1	740	465.424	279.162	41.0706
TRINITY_DN1537_c0_g1_i1	1501	1226.26	9321	520.478
TRINITY_DN1524_c0_g1_i1	1796	1521.26	1071	48.2068
TRINITY_DN1583_c0_g1_i3	4767	4492.26	1296.04	19.755
TRINITY_DN1583_c0_g1_i2	4649	4374.26	1513.17	23.6868
TRINITY_DN1583_c0_g1_i1	4742	4467.26	97.7821	1.49879
TRINITY_DN1551_c0_g1_i1	3088	2813.26	87.6242	2.13273
TRINITY_DN1551_c0_g1_i4	2934	2659.26	720.859	18.5614
TRINITY_DN1551_c0_g1_i3	1998	1723.26	154.645	6.14477
TRINITY_DN1551_c0_g1_i2	2767	2492.26	205.872	5.65623
TRINITY_DN1555_c0_g1_i2	1299	1024.26	49.8801	3.33456
TRINITY_DN1555_c0_g1_i4	1876	1601.26	82.7524	3.53868
TRINITY_DN1555_c0_g1_i1	319	83.6778	2.36748	1.93731
TRINITY_DN1517_c0_g1_i1	1596	1321.26	198.908	10.3083
TRINITY_DN1517_c0_g1_i3	1071	796.262	2860.33	245.971
TRINITY_DN1517_c0_g1_i2	1664	1389.26	157.758	7.77555
TRINITY_DN1506_c0_g1_i1	1861	1586.26	1150	49.6416
TRINITY_DN1522_c0_g1_i1	4006	3731.26	794	14.5709
TRINITY_DN1586_c0_g1_i2	3081	2806.26	598.336	14.5996
TRINITY_DN1586_c0_g1_i3	3082	2807.26	74.9016	1.82697
TRINITY_DN1586_c0_g1_i1	3053	2778.26	92.607	2.28241
TRINITY_DN1586_c0_g1_i4	3052	2777.26	466.155	11.4931
TRINITY_DN1549_c0_g1_i1	3451	3176.26	1095	23.6059
TRINITY_DN1592_c0_g1_i4	1493	1218.26	79.0183	4.44129
TRINITY_DN1592_c0_g1_i2	1419	1144.26	467.268	27.9617
TRINITY_DN1592_c0_g1_i1	1504	1229.26	26.8484	1.49554
TRINITY_DN1592_c0_g1_i3	1570	1295.26	72.8653	3.852
TRINITY_DN1512_c0_g1_i1	4441	4166.26	518.533	8.52222
TRINITY_DN1512_c0_g1_i2	4480	4205.26	338.467	5.51119
TRINITY_DN1512_c0_g2_i1	5719	5444.26	700.726	8.81316
TRINITY_DN1512_c0_g2_i2	5765	5490.26	550.274	6.86292
TRINITY_DN1513_c0_g1_i1	1108	833.262	1149	94.4194
TRINITY_DN1593_c0_g1_i1	3516	3241.26	936.646	19.7872
TRINITY_DN1593_c0_g1_i2	3539	3264.26	580.354	12.1739
TRINITY_DN1595_c0_g1_i1	1012	737.262	2062	191.509
TRINITY_DN1558_c0_g1_i2	1999	1724.26	70.0651	2.78241
TRINITY_DN1558_c0_g1_i4	1955	1680.26	211.629	8.62424
TRINITY_DN1558_c0_g1_i1	2981	2706.26	69.5828	1.76058
TRINITY_DN1558_c0_g1_i3	484	216.965	8.72318	2.75301
TRINITY_DN1558_c0_g2_i1	724	449.473	8	1.21873
TRINITY_DN1566_c0_g1_i1	2580	2305.26	3005	89.2579
TRINITY_DN1562_c0_g1_i1	1970	1695.26	643.05	25.9735
TRINITY_DN1562_c0_g1_i2	1929	1654.26	148.95	6.16538
TRINITY_DN1540_c0_g1_i1	1696	1421.26	630	30.3521
TRINITY_DN1540_c0_g2_i2	415	156.351	14.244	6.23815
TRINITY_DN1540_c0_g2_i1	377	125.755	95.756	52.139
TRINITY_DN1516_c0_g1_i2	2555	2280.26	291.688	8.75903
TRINITY_DN1516_c0_g1_i1	2388	2113.26	1630.31	52.8251
TRINITY_DN1536_c0_g1_i1	2156	1881.26	593.481	21.6013
TRINITY_DN1536_c0_g1_i2	2701	2426.26	130.519	3.68349
TRINITY_DN1575_c0_g1_i1	679	404.707	8	1.35354
TRINITY_DN1575_c0_g2_i1	4147	3872.26	789	13.952
TRINITY_DN1563_c0_g1_i2	8516	8241.26	9.34294	0.0776269
TRINITY_DN1563_c0_g1_i1	9186	8911.26	202.803	1.55832
TRINITY_DN1563_c0_g1_i7	2971	2696.26	435.854	11.0688
TRINITY_DN1547_c0_g1_i1	1292	1017.26	616	41.4639
TRINITY_DN1596_c0_g1_i1	959	684.262	813	81.3562
TRINITY_DN1591_c0_g1_i2	934	659.262	108.985	11.3196
TRINITY_DN1591_c0_g1_i1	921	646.271	175.015	18.5431
TRINITY_DN1510_c0_g1_i1	1968	1693.26	556.143	22.4898
TRINITY_DN1510_c0_g1_i2	2014	1739.26	170.461	6.71093
TRINITY_DN1510_c0_g1_i3	2157	1882.26	225.167	8.19121
TRINITY_DN1510_c0_g1_i4	2203	1928.26	72.2289	2.56488
TRINITY_DN1557_c0_g1_i1	2414	2139.26	338.899	10.8475
TRINITY_DN1557_c0_g1_i2	2456	2181.26	264.101	8.29059
TRINITY_DN1554_c0_g1_i1	4334	4059.26	856	14.4394
TRINITY_DN1560_c0_g1_i1	1404	1129.26	223.203	13.5341
TRINITY_DN1560_c0_g1_i2	1385	1110.26	445.797	27.4938
TRINITY_DN1502_c0_g1_i1	3394	3119.26	617	13.5443
TRINITY_DN1515_c0_g1_i1	1606	1331.26	58.9648	3.03286
TRINITY_DN1515_c0_g1_i3	1991	1716.26	99.2757	3.96079
TRINITY_DN1515_c0_g1_i2	1843	1568.26	1295.76	56.5755
TRINITY_DN1545_c0_g1_i2	1689	1414.26	124.489	6.02729
TRINITY_DN1545_c0_g1_i1	1743	1468.26	234.678	10.9444
TRINITY_DN1545_c0_g1_i3	1618	1343.26	12.8335	0.654197
TRINITY_DN1556_c0_g1_i1	4677	4402.26	520.536	8.0965
TRINITY_DN1556_c0_g1_i2	4657	4382.26	1026.46	16.0387
TRINITY_DN1556_c0_g2_i1	262	49.8956	2	2.74467
TRINITY_DN1538_c0_g1_i8	3209	2934.26	464.494	10.8394
TRINITY_DN1538_c0_g1_i2	8573	8298.26	407.982	3.36648
TRINITY_DN1538_c0_g1_i3	7881	7606.26	362.111	3.25982
TRINITY_DN1538_c0_g1_i7	2019	1744.26	181.778	7.13595
TRINITY_DN1538_c0_g1_i5	2789	2514.26	399.237	10.8728
TRINITY_DN1538_c0_g1_i4	958	683.262	182.155	18.2547
TRINITY_DN1538_c0_g1_i6	6265	5990.26	1039.74	11.8851
TRINITY_DN1538_c0_g1_i1	10421	10146.3	452.499	3.05376
TRINITY_DN1553_c0_g1_i1	680	405.696	685	115.615
TRINITY_DN1511_c0_g1_i1	1581	1306.26	736	38.5807
TRINITY_DN1507_c0_g1_i2	2053	1778.26	257.435	9.91277
TRINITY_DN1507_c0_g1_i1	2088	1813.26	351.565	13.276
TRINITY_DN1585_c0_g1_i9	1700	1425.26	23.5313	1.13051
TRINITY_DN1585_c0_g1_i10	883	608.288	150.229	16.9109
TRINITY_DN1585_c0_g1_i7	1622	1347.26	39.1069	1.98758
TRINITY_DN1585_c0_g1_i2	773	498.353	0	0
TRINITY_DN1585_c0_g1_i13	658	383.942	21	3.74522
TRINITY_DN1585_c0_g1_i4	1306	1031.26	78.1611	5.18972
TRINITY_DN1585_c0_g1_i16	605	331.844	2.80138	0.578045
TRINITY_DN1585_c0_g1_i12	1650	1375.26	39.5796	1.97065
TRINITY_DN1585_c0_g1_i15	1334	1059.26	77.5858	5.01536
TRINITY_DN1585_c0_g1_i3	1241	966.262	12.6904	0.899297
TRINITY_DN1585_c0_g1_i14	1269	994.262	13.3448	0.919042
TRINITY_DN1585_c0_g1_i8	1766	1491.26	58.9694	2.70767
TRINITY_DN1590_c0_g1_i3	2377	2102.26	780.146	25.4104
TRINITY_DN1590_c0_g1_i4	872	597.288	151.765	17.3985
TRINITY_DN1590_c0_g1_i5	2349	2074.26	2360.09	77.909
TRINITY_DN1572_c0_g1_i1	227	33.849	2	4.04582
TRINITY_DN1572_c0_g2_i1	3062	2787.26	344	8.45091
TRINITY_DN1559_c0_g1_i1	4207	3932.26	1360	23.682
TRINITY_DN1509_c0_g1_i1	2734	2459.26	940	26.1725
TRINITY_DN1577_c0_g1_i1	804	529.318	340	43.983
TRINITY_DN1544_c0_g1_i2	2258	1983.26	126.431	4.3651
TRINITY_DN1544_c0_g1_i3	2302	2027.26	123.642	4.17617
TRINITY_DN1544_c1_g1_i1	201	24.242	3	8.47375
TRINITY_DN1529_c0_g1_i2	1875	1600.26	297.698	12.7382
TRINITY_DN1529_c0_g1_i1	1759	1484.26	272.302	12.5621
TRINITY_DN1504_c0_g1_i1	2319	2044.26	504	16.8817
TRINITY_DN1527_c0_g1_i1	692	417.59	612	100.352
TRINITY_DN1542_c0_g1_i3	1395	1120.26	106.599	6.51564
TRINITY_DN1542_c0_g1_i4	2579	2304.26	96.9152	2.87994
TRINITY_DN1542_c0_g1_i1	1370	1095.26	106.369	6.64998
TRINITY_DN1542_c0_g1_i2	2604	2329.26	97.1164	2.85494
TRINITY_DN1526_c0_g1_i1	1461	1186.26	1417	81.7922
TRINITY_DN1598_c0_g1_i1	2094	1819.26	1186	44.6388
TRINITY_DN1582_c0_g2_i7	3866	3591.26	1048.85	19.9982
TRINITY_DN1582_c0_g2_i11	9236	8961.26	432.914	3.30792
TRINITY_DN1582_c0_g2_i4	665	390.858	19.1699	3.35834
TRINITY_DN1582_c0_g2_i3	2269	1994.26	9.2688	0.318247
TRINITY_DN1582_c0_g2_i1	712	437.509	89.5418	14.014
TRINITY_DN1582_c0_g2_i10	9257	8982.26	201.652	1.53723
TRINITY_DN1582_c0_g2_i8	641	367.17	7.1531	1.33398
TRINITY_DN1582_c0_g1_i3	1630	1355.26	368.731	18.6299
TRINITY_DN1582_c0_g1_i2	1919	1644.26	80.8367	3.36636
TRINITY_DN1582_c1_g1_i1	1184	909.262	39	2.93696
TRINITY_DN1582_c3_g1_i1	223	32.2913	0	0
TRINITY_DN1514_c0_g1_i1	2700	2425.26	1132	31.9603
TRINITY_DN1505_c0_g1_i2	1156	881.262	23495.4	1825.58
TRINITY_DN1505_c0_g1_i1	1147	872.262	25.6454	2.01319
TRINITY_DN1569_c0_g1_i1	2133	1858.26	2137	78.7445
TRINITY_DN1535_c0_g1_i2	1110	835.262	391.077	32.0599
TRINITY_DN1535_c0_g1_i1	1098	823.262	470.923	39.1683
TRINITY_DN1539_c0_g1_i3	3618	3343.26	222.962	4.5665
TRINITY_DN1539_c0_g1_i1	3621	3346.26	121.107	2.47817
TRINITY_DN1539_c0_g1_i2	3606	3331.26	252.968	5.19971
TRINITY_DN1539_c0_g1_i4	3603	3328.26	0.0338859	0.000697147
TRINITY_DN1519_c0_g1_i1	2705	2430.26	456	12.848
TRINITY_DN1518_c0_g1_i3	4887	4612.26	329.145	4.88648
TRINITY_DN1518_c0_g1_i1	4856	4581.26	390.645	5.83875
TRINITY_DN1518_c0_g1_i4	4803	4528.26	458.651	6.93543
TRINITY_DN1518_c0_g1_i2	4834	4559.26	385.559	5.79054
TRINITY_DN1594_c0_g1_i1	972	697.262	360	35.3532
TRINITY_DN1525_c0_g1_i2	2328	2053.26	76.7927	2.56093
TRINITY_DN1525_c0_g1_i1	1560	1285.26	304.87	16.2422
TRINITY_DN1525_c0_g1_i3	1654	1379.26	215.288	10.688
TRINITY_DN1525_c0_g2_i1	276	57.241	0	0
TRINITY_DN1501_c0_g1_i1	3644	3369.26	710	14.4293
TRINITY_DN1570_c0_g1_i1	3648	3373.26	1273	25.8405
TRINITY_DN1584_c0_g1_i1	2025	1750.26	561	21.9474
TRINITY_DN1584_c1_g1_i4	2406	2131.26	426.758	13.7109
TRINITY_DN1584_c1_g1_i2	2428	2153.26	270.867	8.61354
TRINITY_DN1584_c1_g1_i1	2592	2317.26	37.3752	1.10441
TRINITY_DN1584_c2_g1_i2	358	111.252	3.58157	2.20439
TRINITY_DN1584_c2_g1_i1	1640	1365.26	39.4184	1.977
TRINITY_DN1533_c0_g1_i1	1125	850.262	289.6	23.3221
TRINITY_DN1533_c0_g1_i2	1067	792.262	136.4	11.7888
TRINITY_DN1533_c0_g2_i2	1323	1048.26	319.463	20.8676
TRINITY_DN1533_c0_g2_i1	1340	1065.26	425.537	27.3529
TRINITY_DN1533_c0_g3_i1	2274	1999.26	606.877	20.7852
TRINITY_DN1533_c1_g1_i1	463	198.015	57.6634	19.94
TRINITY_DN1533_c1_g1_i2	1679	1404.26	0	0
TRINITY_DN1533_c1_g1_i4	1679	1404.26	93.708	4.56932
TRINITY_DN1533_c1_g1_i6	823	548.311	12.7595	1.59341
TRINITY_DN1533_c1_g1_i7	810	535.318	50.9595	6.51832
TRINITY_DN1533_c1_g1_i3	1057	782.262	25.9095	2.26793
TRINITY_DN1533_c1_g2_i1	436	174.156	7	2.75222
TRINITY_DN1523_c0_g1_i1	1283	1008.26	18.3135	1.24371
TRINITY_DN1523_c0_g2_i1	1855	1580.26	477.645	20.6966
TRINITY_DN1523_c0_g2_i2	1814	1539.26	121.042	5.38449
TRINITY_DN1576_c0_g1_i1	3031	2756.26	566	14.0611
TRINITY_DN1543_c0_g1_i1	1730	1455.26	0	0
TRINITY_DN1543_c0_g1_i4	2700	2425.26	230.211	6.49964
TRINITY_DN1543_c0_g1_i13	1061	786.262	14.5194	1.26446
TRINITY_DN1543_c0_g1_i23	2040	1765.26	98.8966	3.83614
TRINITY_DN1543_c0_g1_i15	255	46.3176	2	2.9567
TRINITY_DN1543_c0_g1_i24	1970	1695.26	6.78508e-05	2.74057e-06
TRINITY_DN1543_c0_g1_i22	1962	1687.26	29.9023	1.21351
TRINITY_DN1543_c0_g1_i6	2928	2653.26	0.00736177	0.000189987
TRINITY_DN1543_c0_g1_i19	1821	1546.26	14.8382	0.657086
TRINITY_DN1543_c0_g1_i3	1689	1414.26	24.9782	1.20936
TRINITY_DN1543_c0_g1_i7	2688	2413.26	1.24827e-08	3.54183e-10
TRINITY_DN1543_c0_g1_i21	2920	2645.26	29.1229	0.753855
TRINITY_DN1543_c0_g1_i9	2850	2575.26	53.6332	1.42605
TRINITY_DN1543_c0_g1_i14	2815	2540.26	69.7027	1.87886
TRINITY_DN1543_c0_g1_i16	2998	2723.26	63.7079	1.60187
TRINITY_DN1543_c0_g1_i17	873	598.288	133.105	15.2337
TRINITY_DN1543_c0_g1_i25	1892	1617.26	79.3755	3.36069
TRINITY_DN1541_c0_g1_i1	795	520.325	146.328	19.2564
TRINITY_DN1541_c0_g1_i2	2081	1806.26	467.802	17.7339
TRINITY_DN1520_c0_g1_i1	1726	1451.26	834	39.3498
TRINITY_DN1578_c0_g1_i4	3494	3219.26	177.778	3.78134
TRINITY_DN1578_c0_g1_i1	3526	3251.26	329.894	6.94776
TRINITY_DN1578_c0_g1_i3	3490	3215.26	60.3281	1.28477
TRINITY_DN1578_c0_g2_i1	492	224.348	19.2129	5.864
TRINITY_DN1578_c1_g1_i5	4396	4121.26	271.019	4.5029
TRINITY_DN1578_c1_g1_i4	4811	4536.26	371.683	5.61044
TRINITY_DN1578_c1_g1_i1	4811	4536.26	53.2022	0.803072
TRINITY_DN1578_c1_g1_i2	4587	4312.26	13.096	0.207948
TRINITY_DN1578_c2_g1_i1	235	37.1378	2	3.68754
TRINITY_DN1531_c0_g1_i6	1789	1514.26	30.3892	1.37417
TRINITY_DN1531_c0_g1_i3	2101	1826.26	895.84	33.5884
TRINITY_DN1531_c0_g1_i5	2127	1852.26	108.365	4.006
TRINITY_DN1531_c0_g1_i1	591	318.117	6.40573	1.37881
TRINITY_DN1531_c0_g2_i1	235	37.1378	0	0
TRINITY_DN1579_c0_g1_i7	3969	3694.26	311.616	5.77584
TRINITY_DN1579_c0_g1_i6	4080	3805.26	72.3127	1.30123
TRINITY_DN1579_c0_g1_i3	4024	3749.26	57.0661	1.04221
TRINITY_DN1579_c0_g1_i8	3988	3713.26	41.5983	0.767084
TRINITY_DN1579_c0_g1_i5	4005	3730.26	417.503	7.66377
TRINITY_DN1579_c0_g1_i4	4044	3769.26	52.9038	0.961067
TRINITY_DN1565_c0_g1_i1	1909	1634.26	701	29.371
TRINITY_DN1580_c0_g1_i2	1713	1438.26	230.766	10.9864
TRINITY_DN1580_c0_g1_i1	1685	1410.26	348.234	16.9081
TRINITY_DN1534_c0_g1_i2	5206	4931.26	717.173	9.95837
TRINITY_DN1534_c0_g1_i1	5206	4931.26	804.827	11.1755
TRINITY_DN1521_c0_g1_i1	1447	1172.26	957	55.8998
TRINITY_DN1550_c0_g1_i3	3040	2765.26	396.772	9.82487
TRINITY_DN1550_c0_g1_i2	3133	2858.26	93.0513	2.22917
TRINITY_DN1550_c0_g1_i1	3134	2859.26	43.1771	1.034
TRINITY_DN1552_c0_g1_i1	986	711.262	847	81.5411
TRINITY_DN1599_c0_g1_i1	1412	1137.26	1077.32	64.8646
TRINITY_DN1599_c0_g1_i2	1480	1205.26	104.632	5.94437
TRINITY_DN1599_c0_g2_i1	358	111.252	0	0
TRINITY_DN1599_c0_g3_i1	1587	1312.26	60.0464	3.13321
TRINITY_DN1599_c0_g4_i1	3126	2851.26	270.261	6.49037
TRINITY_DN1599_c0_g4_i2	3134	2859.26	277.739	6.65128
TRINITY_DN1574_c0_g1_i1	1241	966.262	1125	79.7224
TRINITY_DN1574_c1_g1_i1	2190	1915.26	861	30.7821
TRINITY_DN1508_c0_g1_i5	2516	2241.26	674.662	20.6118
TRINITY_DN1508_c0_g1_i2	2183	1908.26	826.29	29.6495
TRINITY_DN1508_c0_g1_i1	3301	3026.26	121.738	2.75449
TRINITY_DN1508_c0_g1_i3	3063	2788.26	58.8995	1.44644
TRINITY_DN1508_c0_g1_i4	2388	2113.26	579.411	18.774
TRINITY_DN1573_c0_g1_i3	2934	2659.26	314.9	8.10839
TRINITY_DN1573_c0_g1_i1	2575	2300.26	7.06764	0.210387
TRINITY_DN1573_c0_g1_i2	2945	2670.26	366.032	9.38616
TRINITY_DN1567_c0_g1_i1	2184	1909.26	2196	78.7571
TRINITY_DN1581_c0_g1_i3	1238	963.262	429.144	30.5057
TRINITY_DN1581_c0_g1_i2	503	234.471	2280.77	666.064
TRINITY_DN1581_c0_g1_i1	1254	979.262	230.084	16.0883
TRINITY_DN1581_c0_g2_i2	2502	2227.26	32.5057	0.999335
TRINITY_DN1581_c0_g2_i9	3292	3017.26	771.068	17.4986
TRINITY_DN1581_c0_g2_i5	227	33.849	0	0
TRINITY_DN1581_c0_g2_i7	1880	1605.26	11.7049	0.499281
TRINITY_DN1581_c0_g2_i1	357	110.485	7.39078	4.58045
TRINITY_DN1581_c0_g2_i4	3565	3290.26	76.431	1.5906
TRINITY_DN1581_c0_g2_i8	3388	3113.26	943.633	20.7544
TRINITY_DN1581_c0_g2_i6	3661	3386.26	99.7035	2.0161
TRINITY_DN1581_c0_g2_i3	1533	1258.26	46.7138	2.54212
TRINITY_DN1581_c1_g1_i1	319	83.6778	5	4.0915
TRINITY_DN17372_c0_g1_i1	223	32.2913	2	4.24098
TRINITY_DN17338_c0_g1_i1	248	42.923	0	0
TRINITY_DN17386_c0_g1_i1	252	44.8959	4	6.10065
TRINITY_DN17339_c0_g1_i1	226	33.4542	3	6.14036
TRINITY_DN17377_c0_g1_i1	611	337.68	10	2.02776
TRINITY_DN17352_c0_g1_i1	248	42.923	2	3.19053
TRINITY_DN17314_c0_g1_i1	410	152.057	6	2.70189
TRINITY_DN17318_c0_g1_i1	294	67.7457	7	7.0752
TRINITY_DN17321_c0_g1_i1	255	46.3176	7	10.3484
TRINITY_DN17369_c0_g1_i1	867	592.288	13	1.50291
TRINITY_DN17383_c0_g1_i1	514	244.692	13	3.63787
TRINITY_DN17326_c0_g1_i1	257	47.3337	1	1.44661
TRINITY_DN17326_c0_g2_i1	556	284.367	9	2.16713
TRINITY_DN17328_c0_g1_i1	306	75.1604	4	3.64413
TRINITY_DN17353_c0_g1_i1	350	105.324	5	3.25061
TRINITY_DN17307_c0_g1_i1	818	543.318	9	1.13426
TRINITY_DN17361_c0_g1_i1	321	84.9869	5	4.02847
TRINITY_DN17358_c0_g1_i1	1190	915.262	39	2.91771
TRINITY_DN17351_c0_g1_i1	375	124.214	8	4.41004
TRINITY_DN17340_c0_g1_i1	765	490.359	52	7.26125
TRINITY_DN17327_c0_g1_i1	274	56.1513	3	3.65834
TRINITY_DN17394_c0_g1_i1	534	263.502	5	1.2993
TRINITY_DN17304_c0_g1_i1	291	65.9341	2	2.07703
TRINITY_DN17390_c0_g1_i1	308	76.4697	2	1.79087
TRINITY_DN17360_c0_g1_i1	399	143.139	4	1.91348
TRINITY_DN17305_c0_g1_i1	369	119.534	5	2.86419
TRINITY_DN17305_c0_g1_i2	291	65.9341	2	2.07703
TRINITY_DN17322_c0_g1_i1	295	68.3399	4	4.00782
TRINITY_DN17343_c0_g1_i1	551	279.614	9	2.20398
TRINITY_DN17308_c0_g1_i1	1296	1021.26	268	17.9689
TRINITY_DN17316_c0_g1_i1	309	77.0798	6	5.33007
TRINITY_DN17371_c0_g1_i1	318	83.0205	6	4.94867
TRINITY_DN17306_c0_g1_i1	260	48.8593	6	8.40866
TRINITY_DN17362_c0_g1_i2	329	90.3788	6	4.54577
TRINITY_DN17387_c0_g1_i1	369	119.534	1	0.572839
TRINITY_DN17324_c0_g1_i1	1427	1152.26	40	2.37701
TRINITY_DN17399_c0_g1_i1	242	40.2582	4	6.80343
TRINITY_DN17370_c0_g1_i1	313	79.7103	5	4.29515
TRINITY_DN17366_c0_g1_i1	3325	3050.26	288	6.46514
TRINITY_DN17346_c0_g1_i1	427	166.421	3	1.23434
TRINITY_DN17365_c0_g1_i1	384	131.161	5	2.61028
TRINITY_DN17323_c0_g1_i1	268	52.9985	3	3.87597
TRINITY_DN17367_c0_g2_i1	2005	1730.26	1415.34	56.0109
TRINITY_DN17367_c0_g2_i2	1990	1715.26	402.752	16.0779
TRINITY_DN17367_c0_g2_i3	952	677.262	9.90435	1.00136
TRINITY_DN17367_c0_g1_i2	316	81.7157	6	5.02769
TRINITY_DN17391_c0_g1_i2	463	198.015	5.20673	1.80049
TRINITY_DN17391_c0_g1_i3	2206	1931.26	243.793	8.64377
TRINITY_DN17391_c0_g1_i1	253	45.3362	2	3.0207
TRINITY_DN17391_c0_g2_i1	654	380.004	7	1.26134
TRINITY_DN17349_c0_g1_i1	458	193.518	6	2.12301
TRINITY_DN17355_c0_g1_i1	320	84.3352	4	3.24768
TRINITY_DN17344_c0_g1_i1	836	561.303	18	2.19582
TRINITY_DN17378_c0_g1_i1	303	73.2706	8	7.47624
TRINITY_DN17378_c1_g1_i1	229	34.6404	2	3.95339
TRINITY_DN17301_c0_g1_i1	1387	1112.26	10.1854	0.627036
TRINITY_DN17301_c0_g1_i2	1570	1295.26	25.8146	1.36468
TRINITY_DN17375_c0_g1_i1	235	37.1378	3	5.5313
TRINITY_DN17331_c0_g1_i1	527	256.912	6	1.59915
TRINITY_DN17331_c0_g2_i1	274	56.1513	2	2.43889
TRINITY_DN17302_c0_g1_i1	598	324.964	9	1.8964
TRINITY_DN4055_c0_g1_i2	834	559.303	16075	1968
TRINITY_DN4055_c0_g2_i1	382	129.595	7	3.69857
TRINITY_DN4082_c0_g1_i1	1241	966.262	426	30.1882
TRINITY_DN4087_c0_g1_i2	921	646.271	38.1746	4.04467
TRINITY_DN4087_c0_g1_i1	835	560.303	506.825	61.9381
TRINITY_DN4068_c0_g1_i2	619	345.523	82.2807	16.3059
TRINITY_DN4068_c0_g1_i1	881	606.288	413.719	46.725
TRINITY_DN4028_c0_g1_i2	1351	1076.26	200.441	12.7524
TRINITY_DN4028_c0_g1_i3	2420	2145.26	62.8933	2.00746
TRINITY_DN4028_c0_g1_i1	1351	1076.26	38.6657	2.45997
TRINITY_DN4040_c0_g1_i1	2778	2503.26	505.137	13.8174
TRINITY_DN4040_c0_g1_i3	3147	2872.26	154.599	3.68557
TRINITY_DN4040_c0_g1_i2	2772	2497.26	316.158	8.66887
TRINITY_DN4040_c0_g2_i1	673	398.777	47.4372	8.14537
TRINITY_DN4040_c0_g2_i2	539	268.189	64.7374	16.5286
TRINITY_DN4040_c0_g3_i1	262	49.8956	2	2.74467
TRINITY_DN4010_c0_g1_i1	291	65.9341	6	6.23108
TRINITY_DN4010_c0_g2_i3	3010	2735.26	0	0
TRINITY_DN4010_c0_g2_i5	3223	2948.26	25.6559	0.595859
TRINITY_DN4010_c0_g2_i1	2916	2641.26	70.8546	1.83687
TRINITY_DN4010_c0_g2_i2	1227	952.262	79.4895	5.71579
TRINITY_DN4052_c0_g1_i2	886	611.288	9.28236	1.03977
TRINITY_DN4052_c0_g1_i4	1588	1313.26	124.324	6.48228
TRINITY_DN4052_c0_g1_i3	1222	947.262	8.1305	0.587719
TRINITY_DN4052_c0_g2_i1	657	382.952	5.96341	1.06628
TRINITY_DN4052_c0_g2_i2	634	360.284	6.03659	1.14728
TRINITY_DN4052_c0_g3_i2	1304	1029.26	66.5082	4.42458
TRINITY_DN4052_c0_g3_i1	1340	1065.26	33.4918	2.15281
TRINITY_DN4052_c1_g1_i1	280	59.4638	1	1.15152
TRINITY_DN4037_c0_g1_i2	2962	2687.26	230.942	5.88459
TRINITY_DN4037_c0_g1_i1	2964	2689.26	94.0576	2.39488
TRINITY_DN4062_c0_g1_i6	3951	3676.26	219.285	4.08438
TRINITY_DN4062_c0_g1_i1	3326	3051.26	295.531	6.63202
TRINITY_DN4062_c0_g1_i4	1879	1604.26	107.035	4.56849
TRINITY_DN4062_c0_g1_i3	2495	2220.26	83.9781	2.58991
TRINITY_DN4062_c0_g2_i2	1962	1687.26	1051.81	42.6854
TRINITY_DN4062_c0_g2_i1	1972	1697.26	710.185	28.6514
TRINITY_DN4062_c1_g1_i2	1902	1627.26	20.9294	0.88069
TRINITY_DN4062_c1_g1_i4	1552	1277.26	121.846	6.53211
TRINITY_DN4062_c1_g1_i3	453	189.091	36.5541	13.2369
TRINITY_DN4062_c1_g1_i1	1553	1278.26	31.6706	1.69652
TRINITY_DN4062_c1_g2_i2	1158	883.262	46.3366	3.59217
TRINITY_DN4062_c1_g2_i1	1178	903.262	19.6634	1.49062
TRINITY_DN4096_c0_g1_i2	1270	995.262	52.7738	3.63081
TRINITY_DN4096_c0_g1_i1	1340	1065.26	78.2262	5.02827
TRINITY_DN4096_c0_g2_i1	401	144.756	6	2.83816
TRINITY_DN4020_c0_g1_i2	1010	735.262	226.045	21.0511
TRINITY_DN4020_c0_g1_i1	1081	806.262	169.769	14.418
TRINITY_DN4005_c0_g1_i1	234	36.7729	1	1.86207
TRINITY_DN4005_c0_g2_i2	3425	3150.26	452.072	9.82615
TRINITY_DN4005_c0_g2_i3	3465	3190.26	480.771	10.3189
TRINITY_DN4005_c0_g2_i1	2764	2489.26	60.1571	1.65477
TRINITY_DN4005_c1_g1_i3	978	703.262	6.99373	0.680949
TRINITY_DN4005_c1_g1_i1	810	535.318	8.00627	1.0241
TRINITY_DN4005_c1_g1_i2	208	26.6213	1	2.57213
TRINITY_DN4005_c2_g1_i1	425	164.685	3	1.24735
TRINITY_DN4047_c0_g1_i1	1509	1234.26	16.0244	0.888992
TRINITY_DN4047_c0_g1_i4	408	150.395	3	1.36587
TRINITY_DN4047_c0_g1_i3	1097	822.262	53.1312	4.42448
TRINITY_DN4047_c0_g1_i2	1508	1233.26	73.8444	4.10001
TRINITY_DN4012_c0_g1_i7	804	529.318	22.5385	2.91562
TRINITY_DN4012_c0_g1_i5	2245	1970.26	29.109	1.01164
TRINITY_DN4012_c0_g1_i1	1547	1272.26	127.124	6.84183
TRINITY_DN4012_c0_g1_i14	2475	2200.26	28.657	0.891823
TRINITY_DN4012_c0_g1_i15	1044	769.262	27.0533	2.40807
TRINITY_DN4012_c0_g1_i9	766	491.359	17.4959	2.43815
TRINITY_DN4012_c0_g1_i4	1497	1222.26	34.5255	1.93418
TRINITY_DN4012_c0_g1_i18	1657	1382.26	136.656	6.76957
TRINITY_DN4051_c0_g1_i1	823	548.311	279	34.8418
TRINITY_DN4086_c0_g1_i1	4018	3743.26	387	7.07919
TRINITY_DN4058_c0_g1_i2	1131	856.262	119.328	9.54245
TRINITY_DN4058_c0_g1_i1	991	716.262	34.6716	3.31455
TRINITY_DN4065_c0_g1_i3	514	244.692	14.5287	4.06566
TRINITY_DN4065_c0_g1_i2	2233	1958.26	229.854	8.03718
TRINITY_DN4065_c0_g1_i1	2263	1988.26	162.11	5.58289
TRINITY_DN4065_c0_g2_i2	899	624.288	39.2642	4.3066
TRINITY_DN4065_c0_g2_i3	903	628.288	102.896	11.214
TRINITY_DN4065_c0_g3_i1	312	79.0405	9.50735	8.23631
TRINITY_DN4065_c0_g4_i1	2262	1987.26	99.4602	3.42702
TRINITY_DN4011_c0_g1_i3	3511	3236.26	158.354	3.35049
TRINITY_DN4011_c0_g1_i2	2061	1786.26	9871.21	378.397
TRINITY_DN4011_c0_g1_i1	3504	3229.26	199.738	4.23526
TRINITY_DN4011_c0_g1_i4	2140	1865.26	267.701	9.82728
TRINITY_DN4011_c0_g2_i1	230	35.0571	3	5.85961
TRINITY_DN4034_c0_g1_i1	3357	3082.26	190.105	4.22325
TRINITY_DN4034_c0_g1_i2	3328	3053.26	185.895	4.16895
TRINITY_DN4024_c0_g1_i1	812	537.318	10.1752	1.29669
TRINITY_DN4024_c0_g1_i4	1711	1436.26	100.204	4.77718
TRINITY_DN4024_c0_g1_i5	432	170.666	4.98943	2.00183
TRINITY_DN4024_c0_g1_i3	1114	839.262	116.276	9.48667
TRINITY_DN4024_c0_g1_i2	2329	2054.26	112.356	3.74511
TRINITY_DN4024_c1_g1_i1	305	74.5559	1	0.918418
TRINITY_DN4054_c0_g1_i2	3767	3492.26	2096.61	41.1087
TRINITY_DN4054_c0_g1_i1	3768	3493.26	148.387	2.90863
TRINITY_DN4021_c0_g1_i1	2011	1736.26	423	16.682
TRINITY_DN4071_c0_g1_i1	1195	920.262	146.284	10.8845
TRINITY_DN4071_c0_g1_i2	1243	968.262	27.5896	1.95108
TRINITY_DN4071_c0_g1_i3	1421	1146.26	282.126	16.8532
TRINITY_DN4088_c0_g1_i2	321	84.9869	8	6.44556
TRINITY_DN4088_c0_g2_i1	1571	1296.26	663	35.0222
TRINITY_DN4044_c0_g1_i1	829	554.303	208	25.6944
TRINITY_DN4002_c0_g1_i4	4217	3942.26	176.131	3.05924
TRINITY_DN4002_c0_g1_i5	6393	6118.26	229.199	2.56512
TRINITY_DN4002_c0_g1_i6	6381	6106.26	172.933	1.93921
TRINITY_DN4002_c0_g1_i2	4748	4473.26	308.737	4.72593
TRINITY_DN4025_c0_g1_i1	1913	1638.26	256.38	10.7158
TRINITY_DN4025_c0_g1_i2	1895	1620.26	201.62	8.52062
TRINITY_DN4025_c0_g2_i1	245	41.5873	2	3.29301
TRINITY_DN4097_c0_g1_i4	1456	1181.26	33.8848	1.96418
TRINITY_DN4097_c0_g1_i3	1372	1097.26	37.7451	2.35545
TRINITY_DN4097_c0_g1_i1	1368	1093.26	17.6346	1.10449
TRINITY_DN4097_c0_g1_i2	1452	1177.26	16.4863	0.958901
TRINITY_DN4031_c0_g1_i1	5017	4742.26	18.1269	0.261735
TRINITY_DN4031_c0_g1_i6	2812	2537.26	131.548	3.55011
TRINITY_DN4031_c0_g1_i3	2795	2520.26	85.3138	2.31791
TRINITY_DN4031_c0_g1_i8	5044	4769.26	0.0036105	5.18368e-05
TRINITY_DN4031_c0_g1_i7	5038	4763.26	38.5494	0.554161
TRINITY_DN4031_c0_g1_i2	5026	4751.26	198.458	2.86011
TRINITY_DN4031_c0_g2_i1	303	73.2706	3	2.80359
TRINITY_DN4031_c1_g1_i1	298	70.1765	3	2.9272
TRINITY_DN4031_c1_g1_i2	306	75.1604	3	2.7331
TRINITY_DN4031_c1_g2_i1	553	281.491	42	10.2166
TRINITY_DN4041_c0_g1_i1	878	603.288	54.7045	6.209
TRINITY_DN4041_c0_g1_i3	924	649.271	82.2955	8.67906
TRINITY_DN4033_c0_g1_i2	786	511.325	240.335	32.1842
TRINITY_DN4033_c0_g1_i3	4215	3940.26	96.6147	1.67896
TRINITY_DN4033_c0_g1_i1	4215	3940.26	659.05	11.4529
TRINITY_DN4007_c0_g2_i2	2855	2580.26	263.841	7.00165
TRINITY_DN4007_c0_g2_i1	2872	2597.26	301.159	7.93969
TRINITY_DN4007_c0_g1_i2	358	111.252	5	3.0774
TRINITY_DN4007_c0_g1_i3	837	562.303	16	1.94837
TRINITY_DN4023_c0_g1_i9	5878	5603.26	31.2976	0.382466
TRINITY_DN4023_c0_g1_i3	5877	5602.26	131.586	1.60831
TRINITY_DN4023_c0_g1_i8	2853	2578.26	254.79	6.76672
TRINITY_DN4023_c0_g1_i4	2935	2660.26	36.156	0.930634
TRINITY_DN4023_c0_g1_i6	5877	5602.26	215.43	2.63309
TRINITY_DN4023_c0_g1_i1	5917	5642.26	0.00168419	2.0439e-05
TRINITY_DN4023_c0_g1_i7	2976	2701.26	564.738	14.3154
TRINITY_DN4059_c0_g1_i2	2113	1838.26	168.904	6.29153
TRINITY_DN4059_c0_g1_i1	2658	2383.26	248.096	7.12804
TRINITY_DN4046_c0_g1_i1	3437	3162.26	49.0744	1.06262
TRINITY_DN4046_c0_g1_i2	3352	3077.26	340.926	7.58609
TRINITY_DN4089_c0_g1_i2	2460	2185.26	78.2475	2.45182
TRINITY_DN4089_c0_g1_i5	2236	1961.26	55.3948	1.934
TRINITY_DN4089_c0_g1_i3	998	723.262	83.7555	7.92941
TRINITY_DN4089_c0_g1_i4	2443	2168.26	132.981	4.19953
TRINITY_DN4089_c0_g1_i1	2219	1944.26	182.914	6.4419
TRINITY_DN4089_c0_g1_i6	2198	1923.26	46.7076	1.66292
TRINITY_DN4089_c0_g2_i1	298	70.1765	3	2.9272
TRINITY_DN4074_c0_g1_i1	1708	1433.26	393	18.7754
TRINITY_DN4098_c0_g1_i1	1486	1211.26	867	49.0121
TRINITY_DN4006_c0_g1_i1	2144	1869.26	597	21.8689
TRINITY_DN4079_c0_g1_i3	2014	1739.26	69.5279	2.73726
TRINITY_DN4079_c0_g1_i1	1351	1076.26	12.4721	0.793496
TRINITY_DN4079_c0_g1_i2	697	422.573	31	5.02323
TRINITY_DN4053_c0_g1_i1	1566	1291.26	77.0491	4.08579
TRINITY_DN4053_c1_g1_i1	262	49.8956	3	4.117
TRINITY_DN4085_c0_g1_i2	2621	2346.26	66.974	1.95458
TRINITY_DN4085_c0_g1_i1	2616	2341.26	56.026	1.63856
TRINITY_DN4056_c0_g1_i1	1588	1313.26	29.3917	1.53249
TRINITY_DN4056_c0_g1_i2	1220	945.262	479.608	34.7422
TRINITY_DN4078_c0_g1_i10	7695	7420.26	6.58323	0.0607494
TRINITY_DN4078_c0_g1_i5	7623	7348.26	840.583	7.83283
TRINITY_DN4078_c0_g1_i3	7614	7339.26	447.153	4.17182
TRINITY_DN4078_c0_g1_i13	4481	4206.26	6.68253	0.108785
TRINITY_DN4078_c0_g1_i7	1179	904.262	3.61363	0.273635
TRINITY_DN4078_c0_g1_i11	7713	7438.26	103.292	0.95086
TRINITY_DN4078_c0_g1_i1	1364	1089.26	7.09312	0.44589
TRINITY_DN4049_c0_g1_i1	2107	1832.26	292	10.9123
TRINITY_DN4049_c1_g1_i1	278	58.3798	12.6116	14.7921
TRINITY_DN4049_c1_g2_i1	293	67.1545	1	1.01964
TRINITY_DN4029_c0_g1_i4	480	213.288	7	2.24726
TRINITY_DN4029_c0_g1_i2	2286	2011.26	140.847	4.79515
TRINITY_DN4029_c0_g1_i5	2743	2468.26	55.3726	1.53613
TRINITY_DN4029_c0_g1_i1	1880	1605.26	322.759	13.7675
TRINITY_DN4029_c0_g1_i3	2202	1927.26	116.021	4.12209
TRINITY_DN4075_c0_g1_i2	2293	2018.26	1149.82	39.0098
TRINITY_DN4075_c0_g1_i1	368	118.762	15.1833	8.7541
TRINITY_DN4072_c0_g1_i1	1634	1359.26	868	43.726
TRINITY_DN4072_c1_g1_i1	225	33.0647	0	0
TRINITY_DN4035_c0_g1_i4	1205	930.262	251.224	18.4917
TRINITY_DN4035_c0_g1_i3	1217	942.262	40.1107	2.91482
TRINITY_DN4035_c0_g1_i7	1839	1564.26	117.855	5.15893
TRINITY_DN4035_c0_g1_i8	279	58.8933	4.76041	5.5348
TRINITY_DN4035_c0_g1_i5	1851	1576.26	37.4188	1.62549
TRINITY_DN4035_c0_g1_i10	2011	1736.26	80.4422	3.17243
TRINITY_DN4035_c0_g1_i9	838	563.303	14.3462	1.74389
TRINITY_DN4035_c0_g1_i2	1826	1551.26	83.8434	3.70089
TRINITY_DN4095_c0_g1_i1	257	47.3337	0	0
TRINITY_DN4095_c0_g1_i2	280	59.4638	0	0
TRINITY_DN4095_c0_g2_i1	2267	1992.26	1617	55.5759
TRINITY_DN4016_c0_g1_i1	202	24.5648	1.10471	3.07935
TRINITY_DN4016_c0_g2_i2	1248	973.262	73.5372	5.17369
TRINITY_DN4016_c0_g2_i1	1639	1364.26	89.6157	4.49789
TRINITY_DN4016_c0_g3_i1	262	49.8956	1.85941	2.55174
TRINITY_DN4016_c1_g1_i1	338	96.6801	5.89211	4.17308
TRINITY_DN4016_c1_g1_i2	399	143.139	5.10789	2.44346
TRINITY_DN4016_c3_g1_i1	210	27.2865	3	7.5283
TRINITY_DN4038_c0_g1_i1	1238	963.262	118.282	8.40806
TRINITY_DN4038_c0_g1_i2	1371	1096.26	78.7183	4.91681
TRINITY_DN4009_c0_g1_i5	3097	2822.26	72.8047	1.76638
TRINITY_DN4009_c0_g1_i1	1755	1480.26	199.355	9.22172
TRINITY_DN4009_c0_g1_i4	1995	1720.26	25.4828	1.01432
TRINITY_DN4009_c0_g1_i2	2989	2714.26	65.3572	1.64879
TRINITY_DN4009_c0_g1_i3	286	62.9189	58	63.1203
TRINITY_DN4030_c0_g1_i6	343	100.3	1.47398	1.00627
TRINITY_DN4030_c0_g1_i14	4922	4647.26	648.364	9.55311
TRINITY_DN4030_c0_g1_i12	1093	818.262	19.7653	1.65399
TRINITY_DN4030_c0_g1_i2	5199	4924.26	0	0
TRINITY_DN4030_c0_g1_i7	1804	1529.26	19.1337	0.856722
TRINITY_DN4030_c0_g1_i4	1789	1514.26	107.978	4.88265
TRINITY_DN4030_c0_g1_i8	1953	1678.26	69.9017	2.85201
TRINITY_DN4030_c0_g1_i5	5507	5232.26	143.133	1.87315
TRINITY_DN4030_c0_g1_i3	4902	4627.26	5.29155e-08	7.83036e-10
TRINITY_DN4030_c0_g1_i1	5171	4896.26	4.4713e-07	6.25305e-09
TRINITY_DN4030_c0_g1_i9	929	654.262	44.7476	4.68318
TRINITY_DN4030_c0_g1_i13	4874	4599.26	560.503	8.34473
TRINITY_DN4017_c0_g1_i1	4281	4006.26	68.0923	1.16381
TRINITY_DN4017_c0_g1_i3	4197	3922.26	383.122	6.68841
TRINITY_DN4017_c0_g1_i2	2827	2552.26	93.786	2.51614
TRINITY_DN4017_c1_g1_i1	248	42.923	0	0
TRINITY_DN4069_c0_g1_i1	2163	1888.26	772	27.9948
TRINITY_DN4073_c0_g1_i1	746	471.405	210	30.5034
TRINITY_DN4050_c0_g1_i4	4114	3839.26	53.5986	0.955935
TRINITY_DN4050_c0_g1_i2	4101	3826.26	34.2414	0.612773
TRINITY_DN4050_c0_g1_i1	4066	3791.26	163.305	2.94942
TRINITY_DN4050_c0_g1_i5	4053	3778.26	105.855	1.91842
TRINITY_DN4019_c0_g1_i3	2198	1923.26	9.62727	0.342758
TRINITY_DN4019_c0_g1_i4	3075	2800.26	151.616	3.7074
TRINITY_DN4019_c0_g1_i2	3097	2822.26	204.544	4.96264
TRINITY_DN4019_c0_g1_i5	3098	2823.26	10.2123	0.247683
TRINITY_DN4019_c0_g2_i1	836	561.303	25	3.04976
TRINITY_DN4043_c0_g1_i9	1854	1579.26	160.233	6.94738
TRINITY_DN4043_c0_g1_i6	1496	1221.26	197.989	11.1008
TRINITY_DN4043_c0_g1_i10	3412	3137.26	161.227	3.51892
TRINITY_DN4043_c0_g1_i1	1876	1601.26	23.1241	0.988836
TRINITY_DN4043_c0_g1_i4	3404	3129.26	40.4266	0.884602
TRINITY_DN4043_c0_g1_i2	3435	3160.26	0	0
TRINITY_DN4081_c0_g1_i1	1324	1049.26	229	14.9443
TRINITY_DN4067_c0_g1_i1	2360	2085.26	331	10.869
TRINITY_DN4039_c0_g1_i1	380	128.077	3	1.60388
TRINITY_DN4039_c0_g2_i1	1676	1401.26	154	7.5253
TRINITY_DN4039_c0_g3_i1	397	141.56	7	3.38595
TRINITY_DN4099_c0_g1_i3	2535	2260.26	135.436	4.10297
TRINITY_DN4099_c0_g1_i1	1919	1644.26	368.564	15.3484
TRINITY_DN4013_c0_g1_i1	436	174.156	5	1.96587
TRINITY_DN4013_c0_g2_i1	3084	2809.26	582	14.1858
TRINITY_DN4042_c0_g1_i2	2230	1955.26	71.515	2.50447
TRINITY_DN4042_c0_g1_i1	2214	1939.26	228.485	8.06759
TRINITY_DN4064_c0_g1_i1	3573	3298.26	1549	32.158
TRINITY_DN4057_c0_g1_i1	788	513.325	373.211	49.7834
TRINITY_DN4057_c0_g1_i2	768	493.359	279.789	38.832
TRINITY_DN4036_c0_g1_i4	4688	4413.26	682.915	10.5957
TRINITY_DN4036_c0_g1_i3	5901	5626.26	142.807	1.73801
TRINITY_DN4036_c0_g1_i1	5709	5434.26	236.731	2.98289
TRINITY_DN4036_c0_g1_i2	5784	5509.26	71.5461	0.889232
TRINITY_DN4092_c0_g1_i3	2911	2636.26	556.275	14.4485
TRINITY_DN4092_c0_g1_i4	4138	3863.26	122.992	2.17994
TRINITY_DN4092_c0_g1_i2	2908	2633.26	637.706	16.5825
TRINITY_DN4092_c0_g1_i1	4135	3860.26	136.027	2.41285
TRINITY_DN4090_c0_g1_i11	1692	1417.26	26.1508	1.26345
TRINITY_DN4090_c0_g1_i9	2648	2373.26	40.2859	1.16233
TRINITY_DN4090_c0_g1_i1	2515	2240.26	30.3629	0.92804
TRINITY_DN4090_c0_g1_i10	2486	2211.26	27.2571	0.844038
TRINITY_DN4090_c0_g1_i3	2495	2220.26	24.8353	0.765927
TRINITY_DN4090_c0_g1_i2	2657	2382.26	37.0597	1.06521
TRINITY_DN4090_c0_g1_i5	749	474.379	15.0666	2.17476
TRINITY_DN4090_c0_g1_i12	2466	2191.26	22.1779	0.693026
TRINITY_DN4090_c0_g1_i7	1854	1579.26	46.9621	2.03618
TRINITY_DN4090_c0_g1_i4	2677	2402.26	44.2035	1.25997
TRINITY_DN4090_c0_g1_i8	2628	2353.26	33.6382	0.978781
TRINITY_DN4090_c0_g2_i1	493	225.304	8.62947	2.62263
TRINITY_DN4090_c0_g2_i2	876	601.288	19.3705	2.20588
TRINITY_DN4090_c1_g1_i1	261	49.4214	3	4.15651
TRINITY_DN4001_c0_g1_i1	2307	2032.26	200.125	6.74287
TRINITY_DN4001_c0_g1_i2	2308	2033.26	24.8749	0.837703
TRINITY_DN4001_c0_g2_i1	653	379.004	7	1.26467
TRINITY_DN4091_c0_g1_i1	3453	3178.26	1704	36.7115
TRINITY_DN4066_c0_g1_i1	2172	1897.26	562	20.283
TRINITY_DN4066_c0_g2_i1	248	42.923	0	0
TRINITY_DN4083_c0_g1_i2	1414	1139.26	144.809	8.7035
TRINITY_DN4083_c0_g1_i1	981	706.262	25.1913	2.44234
TRINITY_DN4093_c0_g1_i1	1176	901.262	137.347	10.4349
TRINITY_DN4093_c0_g1_i2	598	324.964	14.6533	3.08761
TRINITY_DN4093_c0_g2_i1	500	231.712	3	0.886533
TRINITY_DN4093_c0_g3_i1	468	202.506	4	1.35252
TRINITY_DN4000_c0_g1_i1	4612	4337.26	1243	19.6236
TRINITY_DN4084_c0_g2_i1	981	706.262	35.1317	3.40609
TRINITY_DN4084_c0_g2_i2	1102	827.262	23.0008	1.9038
TRINITY_DN4084_c0_g1_i4	2033	1758.26	127.878	4.98006
TRINITY_DN4084_c0_g1_i3	1694	1419.26	258.45	12.4691
TRINITY_DN4084_c0_g1_i2	3253	2978.26	57.4944	1.32186
TRINITY_DN4084_c0_g1_i5	1794	1519.26	11.0455	0.497823
TRINITY_DN4027_c0_g1_i4	3281	3006.26	260.152	5.92548
TRINITY_DN4027_c0_g1_i5	927	652.262	82.6925	8.68094
TRINITY_DN4027_c0_g1_i2	3281	3006.26	256.155	5.83444
TRINITY_DN4003_c0_g1_i1	203	24.9209	1	2.74763
TRINITY_DN4003_c0_g2_i1	2009	1734.26	415.024	16.3863
TRINITY_DN4003_c0_g2_i3	744	469.411	4.97551	0.725783
TRINITY_DN4018_c0_g1_i2	2375	2100.26	229.328	7.47664
TRINITY_DN4018_c0_g1_i3	2380	2105.26	132.39	4.30597
TRINITY_DN4018_c0_g1_i1	2354	2079.26	49.2822	1.62295
TRINITY_DN4061_c0_g1_i2	1342	1067.26	132.69	8.51316
TRINITY_DN4061_c0_g1_i1	1354	1079.26	88.3097	5.60279
TRINITY_DN4077_c0_g1_i2	2378	2103.26	76.4208	2.48795
TRINITY_DN4077_c0_g1_i3	2576	2301.26	72.8683	2.16818
TRINITY_DN4077_c0_g1_i1	886	611.288	131.584	14.7394
TRINITY_DN4076_c0_g1_i1	1603	1328.26	67.0401	3.456
TRINITY_DN4076_c0_g1_i2	1604	1329.26	76.9599	3.96439
TRINITY_DN4070_c0_g1_i1	2107	1832.26	225.343	8.42131
TRINITY_DN4070_c0_g1_i2	2105	1830.26	15.6567	0.585748
TRINITY_DN4022_c0_g1_i1	1539	1264.26	282	15.2734
TRINITY_DN4026_c0_g1_i4	873	598.288	36.0672	4.12786
TRINITY_DN4026_c0_g1_i3	759	484.373	7.42757	1.05
TRINITY_DN4026_c0_g1_i7	567	294.882	6.05587	1.40621
TRINITY_DN4026_c0_g1_i6	831	556.303	12.6174	1.55303
TRINITY_DN4026_c0_g1_i1	813	538.318	33.832	4.30339
TRINITY_DN4045_c0_g1_i1	215	29.1412	2	4.69943
TRINITY_DN4045_c0_g1_i2	1231	956.262	519	37.1632
TRINITY_DN4008_c0_g1_i1	1779	1504.26	704	32.0459
TRINITY_DN4063_c0_g1_i1	870	595.288	46	5.29119
TRINITY_DN4048_c0_g1_i1	362	114.27	5.76922	3.45706
TRINITY_DN4048_c0_g1_i4	3433	3158.26	273.221	5.92364
TRINITY_DN4048_c0_g1_i7	3494	3219.26	27.6094	0.587251
TRINITY_DN4048_c0_g1_i6	3443	3168.26	340.77	7.36484
TRINITY_DN4048_c0_g1_i2	3433	3158.26	236.993	5.13818
TRINITY_DN4048_c0_g1_i3	1673	1398.26	40.6373	1.99003
TRINITY_DN4032_c0_g1_i1	2049	1774.26	315	12.1567
TRINITY_DN4094_c0_g1_i2	1144	869.262	263.692	20.7716
TRINITY_DN4094_c0_g1_i1	1214	939.262	49.308	3.59462
TRINITY_DN4060_c0_g1_i1	316	81.7157	1	0.837948
TRINITY_DN4060_c0_g1_i3	1025	750.262	32.2039	2.93912
TRINITY_DN4060_c0_g1_i4	812	537.318	266.814	34.0017
TRINITY_DN4060_c0_g1_i2	875	600.288	21.9817	2.50741
TRINITY_DN4015_c0_g1_i3	1245	970.262	158.746	11.203
TRINITY_DN4015_c0_g1_i1	1003	728.262	526.943	49.5449
TRINITY_DN4015_c0_g1_i2	1004	729.262	52.3112	4.91172
TRINITY_DN4014_c0_g1_i2	3271	2996.26	181.156	4.13996
TRINITY_DN4014_c0_g1_i1	3269	2994.26	147.844	3.38092
TRINITY_DN4014_c1_g1_i2	1957	1682.26	268.891	10.9447
TRINITY_DN4014_c1_g1_i1	924	649.271	164.932	17.3941
TRINITY_DN4004_c0_g1_i1	3745	3470.26	315	6.21543
TRINITY_DN4080_c0_g1_i2	2825	2550.26	98.6092	2.64762
TRINITY_DN4080_c0_g1_i1	2805	2530.26	161.391	4.36753
TRINITY_DN12197_c0_g1_i1	266	51.9395	4	5.27333
TRINITY_DN12152_c0_g1_i2	1464	1189.26	79.2749	4.56437
TRINITY_DN12152_c0_g1_i1	1533	1258.26	28.7251	1.5632
TRINITY_DN12127_c0_g1_i1	917	642.279	23	2.45203
TRINITY_DN12127_c0_g2_i1	4142	3867.26	863	15.2802
TRINITY_DN12179_c0_g1_i1	1495	1220.26	361	20.2571
TRINITY_DN12177_c0_g1_i1	375	124.214	13	7.16631
TRINITY_DN12174_c0_g1_i1	445	182.09	22	8.27293
TRINITY_DN12151_c0_g1_i1	312	79.0405	4	3.46524
TRINITY_DN12154_c0_g1_i1	263	50.4316	4	5.431
TRINITY_DN12131_c0_g1_i2	260	48.8593	2	2.80289
TRINITY_DN12131_c1_g1_i1	204	25.2912	0	0
TRINITY_DN12131_c4_g1_i1	201	24.242	2	5.64917
TRINITY_DN12175_c0_g1_i1	395	139.983	4	1.95662
TRINITY_DN12165_c0_g1_i1	3163	2888.26	408	9.67267
TRINITY_DN12138_c0_g1_i2	1983	1708.26	12.0743	0.483984
TRINITY_DN12138_c0_g1_i1	2347	2072.26	291.926	9.64607
TRINITY_DN12100_c0_g1_i1	382	129.595	4	2.11347
TRINITY_DN12115_c0_g1_i2	493	225.304	4.35817	1.32452
TRINITY_DN12115_c0_g1_i1	481	214.202	4.64183	1.48384
TRINITY_DN12164_c0_g2_i1	276	57.241	3	3.58869
TRINITY_DN12105_c0_g1_i1	289	64.7068	6	6.34927
TRINITY_DN12193_c0_g1_i1	852	577.288	14	1.66057
TRINITY_DN12104_c0_g1_i1	254	45.8338	5	7.46976
TRINITY_DN12103_c0_g1_i1	242	40.2582	5	8.50429
TRINITY_DN12158_c0_g1_i1	496	228.078	7.28763	2.18789
TRINITY_DN12195_c0_g1_i2	243	40.7639	2.57673	4.32828
TRINITY_DN12195_c0_g1_i1	219	30.6793	1.42327	3.17662
TRINITY_DN12148_c0_g1_i1	210	27.2865	1	2.50943
TRINITY_DN12147_c0_g1_i1	296	68.9616	5	4.96461
TRINITY_DN12172_c0_g1_i2	2046	1771.26	232.378	8.98327
TRINITY_DN12172_c0_g1_i1	3025	2750.26	63.6222	1.58401
TRINITY_DN12181_c0_g1_i1	707	432.532	12	1.8997
TRINITY_DN12122_c0_g1_i1	740	465.424	10	1.47121
TRINITY_DN12122_c0_g2_i1	598	324.964	11	2.31782
TRINITY_DN12198_c0_g1_i1	528	257.828	9	2.39021
TRINITY_DN12126_c0_g1_i1	686	411.635	26	4.32498
TRINITY_DN12126_c0_g2_i2	243	40.7639	1.02269	1.71787
TRINITY_DN12126_c0_g2_i3	330	91.0834	10.1003	7.59307
TRINITY_DN12126_c0_g3_i1	813	538.318	99.0959	12.6049
TRINITY_DN12126_c1_g1_i1	447	183.805	10	3.72534
TRINITY_DN12126_c2_g1_i1	2874	2599.26	340	8.95677
TRINITY_DN12161_c0_g1_i1	871	596.288	24	2.75599
TRINITY_DN12134_c0_g1_i1	1667	1392.26	27	1.3279
TRINITY_DN12186_c0_g1_i1	330	91.0834	3	2.2553
TRINITY_DN12186_c0_g2_i1	324	86.9677	5	3.93672
TRINITY_DN12118_c0_g1_i1	1401	1126.26	21	1.27674
TRINITY_DN12187_c0_g1_i1	296	68.9616	2	1.98584
TRINITY_DN12187_c0_g2_i1	224	32.6752	3	6.28675
TRINITY_DN12163_c0_g1_i1	414	155.494	6	2.64217
TRINITY_DN12163_c0_g2_i1	645	371.095	10	1.84517
TRINITY_DN12146_c0_g1_i1	1241	966.262	23	1.62988
TRINITY_DN12146_c0_g2_i1	302	72.6562	4	3.76973
TRINITY_DN12167_c0_g1_i1	615	341.597	6	1.20271
TRINITY_DN12117_c0_g1_i1	242	40.2582	4	6.80343
TRINITY_DN12137_c0_g1_i1	663	388.884	25	4.40192
TRINITY_DN12176_c0_g1_i1	1812	1537.26	74	3.29615
TRINITY_DN12189_c0_g1_i1	209	26.9296	3	7.62806
TRINITY_DN12123_c0_g1_i1	347	103.216	4	2.65359
TRINITY_DN12114_c0_g1_i1	353	107.557	5	3.18313
TRINITY_DN12190_c0_g1_i1	223	32.2913	1	2.12049
TRINITY_DN12190_c0_g2_i1	224	32.6752	5	10.4779
TRINITY_DN12139_c0_g1_i1	340	98.1003	6	4.18797
TRINITY_DN12141_c0_g1_i2	406	148.759	3.99452	1.83867
TRINITY_DN12141_c0_g1_i1	567	294.882	8.00548	1.85892
TRINITY_DN12173_c0_g1_i1	360	112.796	1	0.607054
TRINITY_DN12102_c0_g1_i1	938	663.262	15	1.54856
TRINITY_DN12153_c0_g1_i2	233	36.3577	2.52092	4.74772
TRINITY_DN12153_c0_g1_i3	239	38.8768	2.47908	4.36639
TRINITY_DN12160_c0_g1_i1	1258	983.262	29	2.01954
TRINITY_DN12128_c0_g1_i1	277	57.8489	3	3.55099
TRINITY_DN12196_c0_g1_i1	3018	2743.26	374	9.33527
TRINITY_DN12142_c0_g1_i1	269	53.5712	1	1.27818
TRINITY_DN12142_c0_g2_i1	651	377.024	4	0.726463
TRINITY_DN12192_c0_g1_i1	310	77.7319	8	7.04715
TRINITY_DN12107_c0_g1_i1	507	238.184	7	2.01237
TRINITY_DN12116_c0_g1_i1	361	113.528	7	4.22201
TRINITY_DN12188_c0_g1_i1	833	558.303	13	1.59439
TRINITY_DN12155_c0_g1_i1	380	128.077	5	2.67313
TRINITY_DN12194_c0_g1_i1	230	35.0571	2	3.9064
TRINITY_DN12194_c0_g2_i1	630	356.332	8	1.5373
TRINITY_DN12129_c0_g1_i1	527	256.912	5.01069	1.33547
TRINITY_DN7500_c0_g1_i1	369	119.534	4.27458	2.44865
TRINITY_DN7500_c0_g1_i2	282	60.602	5.72542	6.46909
TRINITY_DN7542_c0_g1_i1	209	26.9296	6	15.2561
TRINITY_DN7545_c0_g1_i2	4555	4280.26	383.032	6.12755
TRINITY_DN7545_c0_g1_i1	4661	4386.26	181.993	2.84108
TRINITY_DN7545_c0_g1_i6	4597	4322.26	411.238	6.51485
TRINITY_DN7545_c0_g1_i3	4618	4343.26	344.186	5.42625
TRINITY_DN7545_c0_g1_i7	4598	4323.26	200.539	3.17621
TRINITY_DN7545_c0_g1_i10	4534	4259.26	458.993	7.37895
TRINITY_DN7545_c0_g1_i4	4619	4344.26	168.068	2.64905
TRINITY_DN7545_c0_g1_i9	4682	4407.26	152.952	2.37634
TRINITY_DN7545_c0_g2_i1	294	67.7457	2	2.02149
TRINITY_DN7545_c0_g3_i1	676	401.745	11	1.87484
TRINITY_DN7549_c0_g1_i1	962	687.262	18.6305	1.8562
TRINITY_DN7549_c0_g1_i2	997	722.262	49.3695	4.68044
TRINITY_DN7528_c0_g1_i1	576	303.568	17	3.83456
TRINITY_DN7528_c0_g2_i1	2638	2363.26	584	16.9209
TRINITY_DN7586_c0_g1_i1	701	426.538	19	3.05013
TRINITY_DN7586_c0_g2_i2	380	128.077	4	2.1385
TRINITY_DN7586_c0_g2_i1	368	118.762	0	0
TRINITY_DN7519_c0_g1_i1	975	700.262	73.9114	7.22726
TRINITY_DN7519_c0_g1_i2	967	692.262	82.149	8.12558
TRINITY_DN7519_c1_g1_i1	201	24.242	0	0
TRINITY_DN7519_c1_g2_i1	354	108.317	4	2.52863
TRINITY_DN7553_c0_g1_i2	748	473.405	7.47873	1.08173
TRINITY_DN7553_c0_g1_i1	781	506.346	9.52127	1.28757
TRINITY_DN7591_c0_g1_i2	891	616.288	14.3188	1.59091
TRINITY_DN7591_c0_g1_i1	880	605.288	16.6812	1.88707
TRINITY_DN7558_c0_g1_i1	1599	1324.26	69	3.56778
TRINITY_DN7558_c0_g2_i1	847	572.296	6	0.717883
TRINITY_DN7558_c1_g1_i1	221	31.4372	4	8.71243
TRINITY_DN7541_c0_g1_i1	2198	1923.26	408	14.5259
TRINITY_DN7599_c0_g1_i1	1691	1416.26	83	4.01289
TRINITY_DN7503_c0_g1_i1	367	117.991	2	1.16066
TRINITY_DN7503_c0_g2_i1	321	84.9869	1	0.805695
TRINITY_DN7503_c1_g1_i1	252	44.8959	4	6.10065
TRINITY_DN7527_c0_g1_i2	662	387.884	10.098	1.7826
TRINITY_DN7527_c0_g1_i1	732	457.43	9.90203	1.48225
TRINITY_DN7570_c0_g1_i1	361	113.528	4	2.41258
TRINITY_DN7570_c0_g2_i1	223	32.2913	1	2.12049
TRINITY_DN7518_c0_g1_i1	369	119.534	1	0.572839
TRINITY_DN7518_c0_g2_i1	216	29.4739	0	0
TRINITY_DN7581_c0_g1_i2	512	242.812	0	0
TRINITY_DN7581_c0_g1_i3	1882	1607.26	55.9132	2.38205
TRINITY_DN7581_c0_g1_i1	2304	2029.26	48.0868	1.6226
TRINITY_DN7511_c0_g1_i3	1380	1105.26	46.9745	2.91018
TRINITY_DN7511_c0_g1_i1	2021	1746.26	73.6008	2.886
TRINITY_DN7511_c0_g1_i2	1345	1070.26	77.4248	4.95351
TRINITY_DN7592_c0_g1_i1	264	50.8877	0	0
TRINITY_DN7592_c0_g1_i2	739	464.424	12.084	1.78164
TRINITY_DN7592_c0_g1_i3	847	572.296	15.916	1.9043
TRINITY_DN7592_c0_g2_i1	455	190.807	6	2.15317
TRINITY_DN7592_c0_g3_i1	244	41.1828	3	4.98802
TRINITY_DN7592_c1_g1_i3	709	434.527	7.25645	1.14349
TRINITY_DN7592_c1_g1_i2	1999	1724.26	23.7203	0.941975
TRINITY_DN7592_c1_g1_i1	1997	1722.26	24.0233	0.955114
TRINITY_DN7592_c1_g2_i1	501	232.635	3.72957	1.09776
TRINITY_DN7592_c1_g2_i2	678	403.712	11.2704	1.91158
TRINITY_DN7580_c0_g1_i3	332	92.5182	1.70009	1.25825
TRINITY_DN7580_c0_g1_i1	896	621.288	4.3783	0.482542
TRINITY_DN7580_c0_g1_i2	872	597.288	20.2639	2.32307
TRINITY_DN7580_c0_g2_i1	1628	1353.26	515.886	26.1032
TRINITY_DN7580_c0_g2_i2	1543	1268.26	49.1141	2.65167
TRINITY_DN7580_c0_g3_i2	641	367.17	42.3021	7.88891
TRINITY_DN7580_c0_g3_i4	408	150.395	3.2017	1.4577
TRINITY_DN7580_c0_g3_i1	288	64.1523	2.42768	2.59121
TRINITY_DN7580_c0_g3_i3	1927	1652.26	96.0962	3.98245
TRINITY_DN7580_c0_g3_i5	293	67.1545	2.32007	2.36563
TRINITY_DN7590_c0_g1_i2	1199	924.262	8.46383	0.627039
TRINITY_DN7590_c0_g1_i4	1768	1493.26	174.042	7.98068
TRINITY_DN7590_c0_g1_i1	1767	1492.26	17.4945	0.802746
TRINITY_DN7598_c0_g1_i1	295	68.3399	3	3.00587
TRINITY_DN7571_c0_g1_i2	741	466.418	7	1.02765
TRINITY_DN7571_c0_g1_i1	370	120.316	4	2.27646
TRINITY_DN7524_c0_g1_i1	824	549.303	25.1586	3.13615
TRINITY_DN7524_c0_g1_i2	827	552.303	20.8414	2.58387
TRINITY_DN7559_c0_g1_i4	1316	1041.26	28.1392	1.85043
TRINITY_DN7559_c0_g1_i7	402	145.561	4.63359	2.1797
TRINITY_DN7559_c0_g1_i3	2840	2565.26	53.5101	1.42832
TRINITY_DN7559_c0_g1_i1	1245	970.262	78.1672	5.51643
TRINITY_DN7559_c0_g1_i5	2911	2636.26	35.6207	0.925201
TRINITY_DN7559_c0_g1_i2	2812	2537.26	52.8897	1.42734
TRINITY_DN7559_c0_g1_i6	2883	2608.26	35.0396	0.919878
TRINITY_DN7506_c0_g1_i1	592	319.1	6	1.2875
TRINITY_DN7506_c0_g2_i1	456	191.697	4	1.42879
TRINITY_DN7555_c0_g1_i1	207	26.2412	5	13.047
TRINITY_DN7509_c0_g1_i1	256	46.8296	6	8.77311
TRINITY_DN7525_c0_g1_i1	991	716.262	8	0.764788
TRINITY_DN7548_c0_g1_i2	1055	780.262	44.8629	3.93703
TRINITY_DN7548_c0_g1_i1	958	683.262	19.1371	1.91784
TRINITY_DN7512_c0_g2_i1	241	39.8083	7	12.0406
TRINITY_DN7593_c0_g1_i1	2040	1765.26	148	5.74084
TRINITY_DN7579_c0_g1_i1	248	42.923	2	3.19053
TRINITY_DN7568_c0_g1_i1	250	43.9205	0	0
TRINITY_DN7568_c0_g2_i1	218	30.2848	0	0
TRINITY_DN7583_c0_g1_i1	4159	3884.26	165.701	2.92105
TRINITY_DN7583_c0_g1_i2	4524	4249.26	306.299	4.93577
TRINITY_DN7508_c0_g1_i1	579	306.452	8	1.78752
TRINITY_DN7521_c0_g1_i7	661	386.889	0	0
TRINITY_DN7521_c0_g1_i2	661	386.889	7.52902	1.33252
TRINITY_DN7521_c0_g1_i10	304	73.9076	2.25	2.08457
TRINITY_DN7521_c0_g1_i4	282	60.602	2	2.25978
TRINITY_DN7521_c0_g1_i11	649	375.039	5.0831	0.928057
TRINITY_DN7521_c0_g1_i6	663	388.884	9.83879	1.73238
TRINITY_DN7521_c0_g1_i8	401	144.756	3.34016	1.57999
TRINITY_DN7521_c0_g1_i9	647	373.075	3.20893	0.588962
TRINITY_DN7521_c0_g1_i5	304	73.9076	6.75	6.25371
TRINITY_DN7560_c0_g1_i1	712	437.509	10	1.56508
TRINITY_DN7560_c0_g2_i1	313	79.7103	0	0
TRINITY_DN7560_c0_g3_i1	212	28.0193	4	9.7752
TRINITY_DN7529_c0_g1_i1	452	188.2	34	12.3703
TRINITY_DN7543_c0_g1_i3	1816	1541.26	628.217	27.9097
TRINITY_DN7543_c0_g1_i2	1751	1476.26	316.629	14.6862
TRINITY_DN7543_c0_g1_i1	1777	1502.26	68.1539	3.10647
TRINITY_DN7543_c0_g2_i1	692	417.59	10	1.63973
TRINITY_DN7543_c0_g3_i1	358	111.252	5	3.0774
TRINITY_DN7543_c0_g4_i1	201	24.242	0	0
TRINITY_DN7563_c0_g1_i3	2438	2163.26	162.909	5.15653
TRINITY_DN7563_c0_g1_i1	3517	3242.26	219.357	4.63261
TRINITY_DN7563_c0_g1_i8	2991	2716.26	116.391	2.93408
TRINITY_DN7563_c0_g1_i2	1618	1343.26	52.4046	2.67135
TRINITY_DN7563_c0_g1_i9	702	427.532	0	0
TRINITY_DN7563_c0_g1_i4	2697	2422.26	37.9385	1.07246
TRINITY_DN7597_c0_g1_i1	1249	974.262	36	2.53017
TRINITY_DN7578_c0_g1_i1	342	99.5502	8.29888	5.70821
TRINITY_DN7578_c0_g1_i2	1869	1594.26	49.7544	2.13695
TRINITY_DN7578_c0_g1_i3	1847	1572.26	27.9467	1.21711
TRINITY_DN7577_c0_g1_i1	2080	1805.26	329	12.479
TRINITY_DN7567_c0_g1_i1	396	140.793	5	2.43171
TRINITY_DN7567_c0_g2_i1	844	569.303	23	2.76635
TRINITY_DN7569_c0_g1_i1	276	57.241	4	4.78492
TRINITY_DN7562_c0_g1_i1	285	62.3039	2	2.19805
TRINITY_DN7562_c0_g1_i2	281	60.0294	2	2.28133
TRINITY_DN7557_c0_g1_i1	443	180.286	3	1.13942
TRINITY_DN7557_c0_g2_i1	214	28.8009	1	2.37748
TRINITY_DN7523_c0_g1_i1	1383	1108.26	9.61661	0.594159
TRINITY_DN7523_c0_g1_i2	1439	1164.26	24.3834	1.43406
TRINITY_DN7574_c0_g1_i1	302	72.6562	3	2.82729
TRINITY_DN7554_c0_g1_i1	533	262.567	10	2.60785
TRINITY_DN7596_c0_g1_i1	202	24.5648	5	13.9373
TRINITY_DN7573_c0_g1_i2	739	464.424	11	1.62181
TRINITY_DN7538_c0_g1_i1	215	29.1412	4	9.39886
TRINITY_DN7566_c0_g1_i1	2918	2643.26	1096	28.3918
TRINITY_DN7530_c0_g1_i1	370	120.316	5	2.84558
TRINITY_DN7530_c0_g2_i1	225	33.0647	1	2.07089
TRINITY_DN7576_c0_g1_i2	704	429.532	12	1.91297
TRINITY_DN7594_c0_g1_i1	372	121.886	5.09269	2.86099
TRINITY_DN7526_c0_g1_i1	385	131.931	7	3.63308
TRINITY_DN7537_c0_g1_i1	938	663.262	25	2.58094
TRINITY_DN7539_c0_g1_i1	515	245.661	5	1.39366
TRINITY_DN7561_c0_g1_i1	1944	1669.26	184	7.54772
TRINITY_DN7514_c0_g1_i2	439	176.776	2.69918	1.04552
TRINITY_DN7514_c0_g1_i1	310	77.7319	7.30082	6.43125
TRINITY_DN7582_c0_g1_i1	252	44.8959	4	6.10065
TRINITY_DN7588_c0_g1_i1	3574	3299.26	1518	31.5049
TRINITY_DN7585_c0_g1_i1	1378	1103.26	83	5.15136
TRINITY_DN7513_c0_g1_i2	615	341.597	8	1.60361
TRINITY_DN7595_c0_g1_i1	311	78.4028	3	2.62006
TRINITY_DN7575_c0_g1_i2	2016	1741.26	68.1323	2.67924
TRINITY_DN7575_c0_g1_i1	2028	1753.26	45.8677	1.79136
TRINITY_DN7520_c0_g1_i1	341	98.8021	6	4.15822
TRINITY_DN7516_c0_g1_i1	1272	997.262	0.327449	0.0224832
TRINITY_DN7516_c0_g1_i2	1344	1069.26	58.0685	3.7186
TRINITY_DN7516_c0_g1_i3	675	400.75	14.604	2.49529
TRINITY_DN7516_c0_g2_i2	235	37.1378	2	3.68754
TRINITY_DN7516_c0_g2_i1	246	42.0303	3	4.88744
TRINITY_DN7515_c0_g1_i1	506	237.256	6.5255	1.8833
TRINITY_DN7515_c0_g1_i2	482	215.113	2.4745	0.787671
TRINITY_DN7540_c0_g1_i1	259	48.3518	1	1.41615
TRINITY_DN7584_c0_g1_i1	2277	2002.26	46.8144	1.60096
TRINITY_DN7584_c0_g1_i2	2278	2003.26	140.186	4.79169
TRINITY_DN7534_c0_g1_i2	595	322.043	7	1.48836
TRINITY_DN7534_c0_g1_i1	249	43.4352	2	3.1529
TRINITY_DN7534_c0_g2_i1	790	515.325	12	1.59449
TRINITY_DN7533_c0_g1_i1	822	547.311	19	2.37707
TRINITY_DN7589_c0_g1_i1	1172	897.262	68	5.18934
TRINITY_DN8350_c0_g1_i1	207	26.2412	0	0
TRINITY_DN8350_c0_g2_i1	502	233.545	4	1.17277
TRINITY_DN8377_c0_g1_i1	1165	890.262	8.70545	0.669571
TRINITY_DN8377_c0_g1_i2	1415	1140.26	85.2945	5.122
TRINITY_DN8311_c0_g1_i1	672	397.799	10	1.72131
TRINITY_DN8318_c0_g1_i1	750	475.379	41	5.90563
TRINITY_DN8316_c0_g1_i1	416	157.182	2.54871	1.1103
TRINITY_DN8316_c0_g1_i2	699	424.567	6.45129	1.04045
TRINITY_DN8322_c0_g1_i1	242	40.2582	6	10.2051
TRINITY_DN8341_c0_g1_i1	903	628.288	18	1.96172
TRINITY_DN8303_c0_g1_i1	774	499.353	10	1.37125
TRINITY_DN8303_c0_g2_i1	263	50.4316	0	0
TRINITY_DN8392_c0_g1_i1	304	73.9076	3	2.77943
TRINITY_DN8392_c0_g1_i2	251	44.3984	3	4.62676
TRINITY_DN8326_c0_g1_i1	262	49.8956	1	1.37233
TRINITY_DN8326_c0_g2_i1	222	31.8507	1	2.14983
TRINITY_DN8386_c0_g1_i1	456	191.697	23.1484	8.26852
TRINITY_DN8386_c0_g1_i2	569	296.814	6.85164	1.58064
TRINITY_DN8348_c0_g1_i1	1404	1129.26	313	18.979
TRINITY_DN8325_c0_g1_i1	394	139.191	2	0.983877
TRINITY_DN8325_c0_g2_i1	212	28.0193	4	9.7752
TRINITY_DN8345_c0_g1_i1	1292	1017.26	36	2.42322
TRINITY_DN8385_c0_g1_i1	326	88.3051	7	5.42794
TRINITY_DN8302_c0_g1_i1	2294	2019.26	78	2.64499
TRINITY_DN8329_c0_g1_i1	1396	1121.26	25	1.52671
TRINITY_DN8329_c0_g2_i1	223	32.2913	0	0
TRINITY_DN8376_c0_g1_i1	1846	1571.26	93	4.05282
TRINITY_DN8324_c0_g1_i1	242	40.2582	1	1.70086
TRINITY_DN8324_c0_g2_i1	950	675.262	36	3.65051
TRINITY_DN8380_c0_g1_i1	467	201.625	7	2.37725
TRINITY_DN8331_c0_g1_i1	1772	1497.26	58	2.65248
TRINITY_DN8313_c0_g1_i1	988	713.262	19	1.82401
TRINITY_DN8313_c0_g2_i1	365	116.513	1	0.587688
TRINITY_DN8342_c0_g1_i1	238	38.4343	2	3.56314
TRINITY_DN8342_c0_g2_i1	278	58.3798	3	3.51869
TRINITY_DN8353_c0_g1_i1	1539	1264.26	25	1.35402
TRINITY_DN8353_c0_g2_i1	464	198.914	2	0.688472
TRINITY_DN8353_c0_g3_i1	1199	924.262	18	1.33352
TRINITY_DN8364_c0_g1_i1	255	46.3176	2	2.9567
TRINITY_DN8364_c0_g1_i2	1081	806.262	25	2.12318
TRINITY_DN8364_c1_g1_i1	266	51.9395	3	3.955
TRINITY_DN8307_c0_g1_i1	280	59.4638	3	3.45455
TRINITY_DN8307_c1_g1_i1	235	37.1378	1	1.84377
TRINITY_DN8307_c1_g2_i1	755	480.379	9	1.28287
TRINITY_DN8300_c0_g1_i2	571	298.749	6.58649	1.50963
TRINITY_DN8300_c0_g1_i1	569	296.814	11.5751	2.67033
TRINITY_DN8381_c0_g1_i1	515	245.661	4	1.11493
TRINITY_DN8381_c0_g2_i1	566	293.91	8	1.86379
TRINITY_DN8370_c0_g1_i1	435	173.297	5	1.97561
TRINITY_DN8370_c0_g2_i1	455	190.807	5	1.79431
TRINITY_DN8374_c0_g1_i1	366	117.233	11.2089	6.54686
TRINITY_DN8374_c0_g1_i2	333	93.1744	3.79113	2.78609
TRINITY_DN8333_c0_g1_i1	3852	3577.26	296.059	5.66697
TRINITY_DN8333_c0_g1_i3	3844	3569.26	207.941	3.98918
TRINITY_DN8333_c0_g2_i1	1138	863.262	34	2.69686
TRINITY_DN8308_c0_g1_i1	1358	1083.26	33	2.08595
TRINITY_DN8308_c0_g2_i2	916	641.279	24	2.56263
TRINITY_DN8361_c0_g1_i1	246	42.0303	4	6.51659
TRINITY_DN8387_c0_g1_i1	473	206.977	11	3.6391
TRINITY_DN8327_c0_g1_i1	1621	1346.26	57	2.89913
TRINITY_DN8306_c0_g1_i1	450	186.415	6	2.20391
TRINITY_DN8317_c0_g1_i1	312	79.0405	3	2.59893
TRINITY_DN8317_c0_g2_i1	511	241.879	12	3.39708
TRINITY_DN8366_c0_g1_i1	965	690.262	30	2.97598
TRINITY_DN8344_c0_g1_i1	674	399.756	22	3.76834
TRINITY_DN8343_c0_g1_i1	1130	855.262	41	3.28252
TRINITY_DN8312_c0_g1_i1	799	524.318	26	3.39548
TRINITY_DN8312_c0_g1_i4	790	515.325	0	0
TRINITY_DN8312_c0_g1_i3	671	396.804	12	2.07075
TRINITY_DN8301_c0_g1_i1	252	44.8959	3	4.57549
TRINITY_DN8301_c0_g2_i1	252	44.8959	2	3.05033
TRINITY_DN8389_c0_g1_i1	241	39.8083	0	0
TRINITY_DN8389_c0_g2_i1	283	61.1275	1	1.12017
TRINITY_DN8389_c0_g3_i1	378	126.546	3	1.62328
TRINITY_DN8321_c0_g1_i1	1634	1359.26	50	2.51878
TRINITY_DN8378_c0_g1_i1	742	467.411	23	3.36939
TRINITY_DN8340_c0_g1_i1	396	140.793	9	4.37708
TRINITY_DN8391_c0_g1_i1	359	112.034	8	4.88949
TRINITY_DN8365_c0_g1_i1	455	190.807	3	1.07659
TRINITY_DN8365_c0_g2_i1	869	594.288	16	1.84351
TRINITY_DN8396_c0_g1_i1	1211	936.262	361	26.4017
TRINITY_DN8379_c0_g1_i1	510	240.982	13.8039	3.92229
TRINITY_DN8379_c0_g1_i2	1148	873.262	338.196	26.5184
TRINITY_DN8355_c0_g1_i2	667	392.842	3.74375	0.652547
TRINITY_DN8355_c0_g1_i1	558	286.274	33.2562	7.95452
TRINITY_DN8356_c0_g1_i1	683	408.668	18	3.01595
TRINITY_DN8335_c0_g1_i1	653	379.004	19	3.43268
TRINITY_DN8335_c1_g1_i1	207	26.2412	3	7.82818
TRINITY_DN8352_c0_g1_i1	294	67.7457	5	5.05372
TRINITY_DN8349_c0_g1_i1	311	78.4028	1	0.873355
TRINITY_DN8349_c0_g2_i1	555	283.41	10	2.41606
TRINITY_DN8319_c0_g1_i1	832	557.303	13	1.59726
TRINITY_DN8372_c0_g1_i1	1016	741.262	39	3.6026
TRINITY_DN8372_c0_g2_i2	3388	3113.26	179.133	3.93987
TRINITY_DN8372_c0_g2_i1	3392	3117.26	270.867	5.94985
TRINITY_DN8372_c0_g3_i1	732	457.43	22	3.29322
TRINITY_DN8309_c0_g1_i1	675	400.75	7	1.19604
TRINITY_DN8363_c0_g1_i1	496	228.078	11	3.30242
TRINITY_DN8334_c0_g1_i1	321	84.9869	1	0.805695
TRINITY_DN8334_c0_g1_i2	324	86.9677	0	0
TRINITY_DN8334_c0_g2_i1	290	65.2928	3	3.14615
TRINITY_DN8334_c1_g1_i1	637	363.249	6	1.13102
TRINITY_DN8371_c0_g1_i2	552	280.568	26.7306	6.5237
TRINITY_DN8371_c0_g1_i1	2960	2685.26	137.269	3.50034
TRINITY_DN8369_c0_g1_i2	229	34.6404	7	13.8369
TRINITY_DN8369_c0_g1_i5	411	152.93	4	1.79098
TRINITY_DN8369_c0_g1_i3	426	165.566	6	2.48143
TRINITY_DN8369_c0_g1_i1	217	29.8418	2	4.5891
TRINITY_DN8369_c0_g1_i4	436	174.156	5	1.96587
TRINITY_DN8369_c0_g2_i1	1798	1523.26	1267	56.9541
TRINITY_DN8384_c0_g1_i1	390	135.91	5	2.51907
TRINITY_DN8382_c0_g1_i1	294	67.7457	3.64508	3.68424
TRINITY_DN8382_c0_g1_i2	518	248.444	7.35492	2.02709
TRINITY_DN8314_c0_g1_i1	633	359.298	13	2.47748
TRINITY_DN8320_c0_g1_i1	671	396.804	17	2.93356
TRINITY_DN8393_c0_g1_i1	208	26.6213	0	0
TRINITY_DN8393_c0_g2_i1	295	68.3399	2	2.00391
TRINITY_DN8354_c0_g1_i1	341	98.8021	8	5.5443
TRINITY_DN8398_c0_g1_i1	330	91.0834	3	2.2553
TRINITY_DN8398_c0_g2_i1	1072	797.262	15	1.28829
TRINITY_DN8338_c0_g1_i1	1887	1612.26	75.3305	3.19932
TRINITY_DN8399_c0_g1_i1	764	489.359	25	3.49812
TRINITY_DN8315_c0_g1_i1	402	145.561	5	2.35206
TRINITY_DN8362_c0_g1_i1	260	48.8593	2	2.80289
TRINITY_DN8390_c0_g1_i2	1340	1065.26	35.5228	2.28335
TRINITY_DN8390_c0_g1_i1	615	341.597	5.19148	1.04064
TRINITY_DN8390_c0_g1_i3	844	569.303	21.2858	2.56016
TRINITY_DN8390_c0_g2_i1	911	636.279	19	2.04469
TRINITY_DN8367_c0_g1_i1	862	587.288	50	5.82964
TRINITY_DN8347_c0_g1_i1	215	29.1412	3	7.04915
TRINITY_DN29328_c0_g1_i1	332	92.5182	3	2.22033
TRINITY_DN29373_c0_g1_i1	209	26.9296	2	5.08538
TRINITY_DN29371_c0_g1_i1	241	39.8083	2	3.44017
TRINITY_DN29312_c0_g1_i1	248	42.923	2	3.19053
TRINITY_DN29370_c0_g1_i1	269	53.5712	2	2.55636
TRINITY_DN29313_c0_g1_i1	246	42.0303	2	3.25829
TRINITY_DN29318_c0_g1_i1	212	28.0193	1	2.4438
TRINITY_DN29315_c0_g1_i1	212	28.0193	2	4.8876
TRINITY_DN29393_c0_g1_i1	228	34.1945	2	4.00495
TRINITY_DN29391_c0_g1_i1	203	24.9209	3	8.24289
TRINITY_DN29320_c0_g1_i1	231	35.4899	4	7.71753
TRINITY_DN29336_c0_g1_i1	448	184.656	5	1.85408
TRINITY_DN29358_c0_g1_i1	236	37.5257	2	3.64942
TRINITY_DN29360_c0_g1_i1	281	60.0294	3	3.422
TRINITY_DN29387_c0_g1_i1	221	31.4372	5	10.8905
TRINITY_DN29332_c0_g1_i1	269	53.5712	2	2.55636
TRINITY_DN29342_c0_g1_i1	409	151.221	7	3.16963
TRINITY_DN29302_c0_g1_i1	270	54.0783	2	2.53238
TRINITY_DN29366_c0_g1_i1	209	26.9296	2	5.08538
TRINITY_DN29340_c0_g1_i1	245	41.5873	2	3.29301
TRINITY_DN29399_c0_g1_i1	248	42.923	2	3.19053
TRINITY_DN29365_c0_g1_i1	275	56.679	2	2.41619
TRINITY_DN29337_c0_g1_i1	223	32.2913	2	4.24098
TRINITY_DN29394_c0_g1_i1	214	28.8009	2	4.75495
TRINITY_DN29388_c0_g1_i1	205	25.6113	2	5.34713
TRINITY_DN29351_c0_g1_i1	273	55.6101	5	6.15658
TRINITY_DN29341_c0_g1_i1	277	57.8489	2	2.36732
TRINITY_DN29352_c0_g1_i1	226	33.4542	2	4.09357
TRINITY_DN29323_c0_g1_i1	234	36.7729	3	5.5862
TRINITY_DN29348_c0_g1_i1	421	161.379	6	2.54581
TRINITY_DN29335_c0_g1_i1	378	126.546	4	2.16438
TRINITY_DN29303_c0_g1_i1	223	32.2913	2	4.24098
TRINITY_DN29355_c0_g1_i1	333	93.1744	4	2.93959
TRINITY_DN29321_c0_g1_i1	216	29.4739	3	6.96958
TRINITY_DN29353_c0_g1_i1	204	25.2912	2	5.41481
TRINITY_DN29304_c0_g1_i1	271	54.5931	2	2.50851
TRINITY_DN29345_c0_g1_i1	245	41.5873	2	3.29301
TRINITY_DN29374_c0_g1_i1	462	197.114	5	1.7369
TRINITY_DN29354_c0_g1_i1	206	25.9213	2	5.28319
TRINITY_DN29326_c0_g1_i1	428	167.296	4	1.63718
TRINITY_DN29400_c0_g1_i1	234	36.7729	2	3.72413
TRINITY_DN29324_c0_g1_i1	238	38.4343	4	7.12629
TRINITY_DN29301_c0_g1_i1	238	38.4343	2	3.56314
TRINITY_DN29364_c0_g1_i1	230	35.0571	2	3.9064
TRINITY_DN29392_c0_g1_i1	281	60.0294	2	2.28133
TRINITY_DN29395_c0_g1_i1	230	35.0571	3	5.85961
TRINITY_DN29311_c0_g1_i1	314	80.3918	2	1.70349
TRINITY_DN29331_c0_g1_i1	564	292.014	4	0.937948
TRINITY_DN29384_c0_g1_i1	228	34.1945	2	4.00495
TRINITY_DN29381_c0_g1_i1	526	255.99	4	1.06994
TRINITY_DN29334_c0_g1_i1	406	148.759	13	5.98386
TRINITY_DN29369_c0_g1_i1	299	70.7628	3	2.90294
TRINITY_DN29379_c0_g1_i1	581	308.393	6	1.3322
TRINITY_DN29309_c0_g1_i1	217	29.8418	5	11.4728
TRINITY_DN29307_c0_g1_i1	253	45.3362	3	4.53105
TRINITY_DN29350_c0_g1_i1	339	97.4039	6	4.21791
TRINITY_DN29306_c0_g1_i1	267	52.4338	2	2.61181
TRINITY_DN29385_c0_g1_i1	249	43.4352	2	3.1529
TRINITY_DN29327_c0_g1_i1	273	55.6101	3	3.69395
TRINITY_DN29356_c0_g1_i1	316	81.7157	1.00361	0.840976
TRINITY_DN29316_c0_g1_i1	496	228.078	5	1.5011
TRINITY_DN29359_c0_g1_i1	253	45.3362	2	3.0207
TRINITY_DN29330_c0_g1_i1	249	43.4352	2	3.1529
TRINITY_DN29325_c0_g1_i1	250	43.9205	2	3.11807
TRINITY_DN29339_c0_g1_i1	202	24.5648	2	5.57494
TRINITY_DN29362_c0_g1_i1	316	81.7157	8	6.70359
TRINITY_DN29347_c0_g1_i1	237	37.976	2	3.60614
TRINITY_DN29338_c0_g1_i1	275	56.679	4	4.83238
TRINITY_DN29346_c0_g1_i1	252	44.8959	4	6.10065
TRINITY_DN29398_c0_g1_i1	280	59.4638	3	3.45455
TRINITY_DN29382_c0_g1_i1	252	44.8959	3	4.57549
TRINITY_DN29368_c0_g1_i1	222	31.8507	2	4.29965
TRINITY_DN29378_c0_g1_i1	260	48.8593	2	2.80289
TRINITY_DN29383_c0_g1_i1	211	27.6639	3	7.42558
TRINITY_DN29372_c0_g1_i1	264	50.8877	3	4.03674
TRINITY_DN29375_c0_g1_i2	303	73.2706	4	3.73812
TRINITY_DN29380_c0_g1_i1	257	47.3337	2	2.89322
TRINITY_DN29357_c0_g1_i1	243	40.7639	2	3.35952
TRINITY_DN29390_c0_g1_i1	228	34.1945	2	4.00495
TRINITY_DN29389_c0_g1_i1	247	42.4902	2	3.22303
TRINITY_DN29322_c0_g1_i1	274	56.1513	3	3.65834
TRINITY_DN29333_c0_g1_i1	236	37.5257	3	5.47413
TRINITY_DN29319_c0_g1_i1	292	66.532	3.10096	3.19145
TRINITY_DN29310_c0_g1_i1	204	25.2912	2	5.41481
TRINITY_DN29349_c0_g1_i1	274	56.1513	4	4.87779
TRINITY_DN29377_c0_g1_i1	296	68.9616	6	5.95753
TRINITY_DN29317_c0_g1_i1	322	85.6298	2	1.59929
TRINITY_DN29343_c0_g1_i1	265	51.3907	2	2.66482
TRINITY_DN29396_c0_g1_i1	238	38.4343	2	3.56314
TRINITY_DN29344_c0_g1_i1	251	44.3984	4	6.16901
TRINITY_DN29329_c0_g1_i1	293	67.1545	6	6.11785
TRINITY_DN29314_c0_g1_i1	489	221.549	3	0.927202
TRINITY_DN29308_c0_g1_i1	444	181.198	3	1.13368
TRINITY_DN29397_c0_g1_i1	210	27.2865	4	10.0377
TRINITY_DN7422_c0_g1_i1	257	47.3337	2	2.89322
TRINITY_DN7437_c0_g1_i1	708	433.527	50.7557	8.01663
TRINITY_DN7437_c0_g1_i2	732	457.43	14.2443	2.13225
TRINITY_DN7480_c0_g2_i1	444	181.198	10	3.77893
TRINITY_DN7429_c0_g1_i1	703	428.532	22	3.51529
TRINITY_DN7400_c0_g1_i4	3318	3043.26	1292.35	29.078
TRINITY_DN7400_c0_g1_i2	3305	3030.26	1021.81	23.0893
TRINITY_DN7400_c0_g1_i3	3803	3528.26	305.407	5.92709
TRINITY_DN7400_c0_g1_i1	3790	3515.26	243.435	4.74185
TRINITY_DN7457_c0_g1_i1	324	86.9677	5	3.93672
TRINITY_DN7470_c0_g1_i1	428	167.296	37	15.1439
TRINITY_DN7479_c0_g1_i1	667	392.842	33	5.752
TRINITY_DN7476_c0_g1_i2	804	529.318	20	2.58723
TRINITY_DN7416_c0_g1_i1	2128	1853.26	79	2.91886
TRINITY_DN7489_c0_g1_i1	1847	1572.26	84.3145	3.67198
TRINITY_DN7489_c0_g1_i3	1835	1560.26	11.7508	0.515693
TRINITY_DN7489_c0_g1_i2	1854	1579.26	84.9348	3.68259
TRINITY_DN7444_c0_g1_i1	412	153.8	6	2.67126
TRINITY_DN7444_c0_g2_i1	372	121.886	4	2.24714
TRINITY_DN7444_c0_g3_i1	467	201.625	7	2.37725
TRINITY_DN7452_c0_g1_i1	684	409.652	10	1.67151
TRINITY_DN7452_c0_g2_i1	1145	870.262	1483.47	116.722
TRINITY_DN7452_c0_g2_i2	1122	847.262	108.867	8.79838
TRINITY_DN7452_c0_g3_i1	2803	2528.26	366.232	9.91876
TRINITY_DN7452_c0_g3_i3	2792	2517.26	255.426	6.94799
TRINITY_DN7411_c0_g1_i1	1334	1059.26	49	3.16749
TRINITY_DN7432_c0_g1_i1	879	604.288	10	1.13313
TRINITY_DN7446_c0_g1_i1	828	553.303	18	2.22757
TRINITY_DN7471_c0_g1_i1	495	227.169	9	2.71279
TRINITY_DN7498_c0_g1_i1	890	615.288	18	2.00317
TRINITY_DN7492_c0_g1_i1	225	33.0647	6	12.4254
TRINITY_DN7402_c0_g1_i5	1480	1205.26	14.5934	0.829085
TRINITY_DN7402_c0_g1_i4	1460	1185.26	12.1858	0.703984
TRINITY_DN7402_c0_g1_i2	1055	780.262	20.8353	1.82845
TRINITY_DN7402_c0_g1_i3	1461	1186.26	102.239	5.90145
TRINITY_DN7402_c0_g1_i6	1479	1204.26	1.38151	0.0785516
TRINITY_DN7405_c0_g1_i1	391	136.745	11	5.50814
TRINITY_DN7405_c1_g1_i1	279	58.8933	1	1.16267
TRINITY_DN7420_c0_g1_i1	550	278.648	29	7.12631
TRINITY_DN7455_c0_g1_i1	365	116.513	7	4.11381
TRINITY_DN7475_c0_g1_i1	732	457.43	4	0.598767
TRINITY_DN7475_c0_g1_i2	732	457.43	6	0.898151
TRINITY_DN7475_c0_g2_i1	392	137.591	13.3987	6.66802
TRINITY_DN7467_c0_g1_i1	641	367.17	14	2.61086
TRINITY_DN7419_c0_g1_i1	513	243.755	5	1.40455
TRINITY_DN7419_c0_g2_i1	259	48.3518	0	0
TRINITY_DN7486_c0_g1_i1	734	459.43	15.2095	2.26682
TRINITY_DN7486_c0_g1_i2	862	587.288	46.7905	5.45544
TRINITY_DN7434_c0_g1_i1	2381	2106.26	360	11.7034
TRINITY_DN7434_c0_g2_i1	1125	850.262	17	1.36905
TRINITY_DN7465_c0_g1_i2	207	26.2412	0	0
TRINITY_DN7465_c0_g1_i1	486	218.741	7	2.19124
TRINITY_DN7458_c0_g1_i1	639	365.21	6	1.12495
TRINITY_DN7458_c0_g2_i1	334	93.8896	1	0.729298
TRINITY_DN7449_c0_g1_i1	830	555.303	11	1.35639
TRINITY_DN7449_c0_g2_i1	3696	3421.26	423	8.46597
TRINITY_DN7449_c0_g3_i1	518	248.444	8	2.20488
TRINITY_DN7496_c0_g1_i1	605	331.844	9	1.85708
TRINITY_DN7496_c0_g2_i1	849	574.296	26	3.09999
TRINITY_DN7478_c0_g1_i1	1884	1609.26	76	3.23377
TRINITY_DN7469_c0_g1_i1	463	198.015	3	1.0374
TRINITY_DN7469_c0_g2_i1	455	190.807	4	1.43545
TRINITY_DN7497_c0_g1_i1	275	56.679	3	3.62428
TRINITY_DN7488_c0_g1_i1	529	258.774	5	1.32304
TRINITY_DN7488_c0_g2_i1	227	33.849	0	0
TRINITY_DN7414_c0_g1_i1	324	86.9677	9	7.0861
TRINITY_DN7445_c0_g1_i1	215	29.1412	2	4.69943
TRINITY_DN7445_c0_g2_i1	417	158.015	4	1.73334
TRINITY_DN7484_c0_g1_i1	662	387.884	8	1.41225
TRINITY_DN7484_c1_g1_i2	334	93.8896	3	2.18789
TRINITY_DN7484_c1_g1_i1	398	142.355	0	0
TRINITY_DN7464_c0_g1_i1	292	66.532	3	3.08754
TRINITY_DN7462_c0_g1_i3	1168	893.262	57.2935	4.39187
TRINITY_DN7462_c0_g1_i1	1001	726.262	40.7065	3.8379
TRINITY_DN7412_c0_g1_i1	274	56.1513	2	2.43889
TRINITY_DN7412_c0_g2_i1	566	293.91	6	1.39785
TRINITY_DN7472_c0_g1_i1	309	77.0798	5.74813	5.10633
TRINITY_DN7472_c0_g1_i2	365	116.513	1.25187	0.735707
TRINITY_DN7472_c0_g2_i1	267	52.4338	2	2.61181
TRINITY_DN7472_c0_g3_i1	333	93.1744	16.8486	12.3819
TRINITY_DN7482_c0_g1_i1	1378	1103.26	21	1.30336
TRINITY_DN7482_c0_g2_i1	698	423.573	17	2.74817
TRINITY_DN7487_c0_g1_i2	331	91.807	0	0
TRINITY_DN7487_c0_g1_i1	331	91.807	0	0
TRINITY_DN7487_c0_g2_i1	340	98.1003	0	0
TRINITY_DN7438_c0_g1_i1	467	201.625	26	8.8298
TRINITY_DN7438_c0_g2_i1	519	249.389	56	15.3756
TRINITY_DN7431_c0_g1_i1	215	29.1412	1	2.34972
TRINITY_DN7431_c0_g2_i1	586	313.229	4	0.874422
TRINITY_DN7459_c0_g1_i1	894	619.288	32	3.53818
TRINITY_DN7403_c0_g1_i1	229	34.6404	2	3.95339
TRINITY_DN7461_c0_g1_i1	330	91.0834	1	0.751767
TRINITY_DN7461_c0_g1_i2	277	57.8489	0	0
TRINITY_DN7461_c0_g1_i3	286	62.9189	3	3.26485
TRINITY_DN7495_c0_g1_i2	873	598.288	29.8602	3.41747
TRINITY_DN7495_c0_g1_i1	888	613.288	3.13981	0.350559
TRINITY_DN7401_c0_g1_i1	1020	745.262	30	2.75635
TRINITY_DN7443_c0_g1_i1	1470	1195.26	55	3.15081
TRINITY_DN7428_c0_g1_i2	688	413.624	12.4535	2.06161
TRINITY_DN7428_c0_g1_i1	250	43.9205	2	3.11807
TRINITY_DN7428_c1_g1_i1	827	552.303	11.8468	1.46874
TRINITY_DN7428_c1_g2_i1	834	559.303	5.81501	0.711911
TRINITY_DN7428_c1_g2_i2	632	358.308	8.18499	1.56417
TRINITY_DN7428_c1_g3_i1	233	36.3577	5	9.41664
TRINITY_DN7440_c0_g1_i1	1411	1136.26	67	4.03756
TRINITY_DN7409_c0_g1_i1	1182	907.262	35	2.64155
TRINITY_DN7473_c0_g1_i1	273	55.6101	4	4.92526
TRINITY_DN7473_c0_g1_i2	208	26.6213	3	7.7164
TRINITY_DN7473_c0_g1_i3	315	81.0323	4	3.38006
TRINITY_DN7413_c0_g1_i1	211	27.6639	2	4.95039
TRINITY_DN7413_c0_g1_i2	1173	898.262	16	1.21966
TRINITY_DN7424_c0_g1_i1	467	201.625	0	0
TRINITY_DN7424_c0_g1_i2	451	187.296	16.7594	6.12706
TRINITY_DN7424_c0_g2_i1	228	34.1945	5.64864	11.3113
TRINITY_DN7424_c0_g3_i1	234	36.7729	7	13.0345
TRINITY_DN7424_c0_g4_i2	368	118.762	0	0
TRINITY_DN7424_c0_g4_i1	700	425.544	8	1.28727
TRINITY_DN7433_c0_g1_i1	1929	1654.26	45.126	1.86786
TRINITY_DN7433_c0_g1_i2	2008	1733.26	134.874	5.32828
TRINITY_DN7410_c0_g1_i2	810	535.318	19	2.43032
TRINITY_DN7410_c0_g1_i1	288	64.1523	3	3.20208
TRINITY_DN7421_c0_g1_i1	250	43.9205	1	1.55903
TRINITY_DN7421_c0_g2_i2	603	329.884	21	4.35894
TRINITY_DN7466_c0_g1_i1	449	185.533	22	8.11941
TRINITY_DN7417_c0_g2_i1	642	368.135	8	1.48801
TRINITY_DN7417_c0_g1_i2	591	318.117	7	1.50672
TRINITY_DN7406_c0_g1_i3	978	703.262	11.9937	1.16777
TRINITY_DN7406_c0_g1_i1	344	101	2.60166	1.76382
TRINITY_DN7406_c0_g1_i2	654	380.004	4.40464	0.79368
TRINITY_DN7430_c0_g1_i1	777	502.346	0	0
TRINITY_DN7430_c0_g1_i2	791	516.325	20	2.65234
TRINITY_DN7430_c0_g2_i1	557	285.329	5	1.19991
TRINITY_DN7408_c0_g1_i1	2687	2412.26	262	7.43703
TRINITY_DN7481_c0_g1_i1	331	91.807	6	4.47505
TRINITY_DN7481_c0_g2_i1	262	49.8956	5	6.86167
TRINITY_DN7481_c0_g3_i1	323	86.3138	19	15.0729
TRINITY_DN7481_c1_g1_i1	340	98.1003	6	4.18797
TRINITY_DN7407_c0_g1_i2	1114	839.262	15.3443	1.25191
TRINITY_DN7407_c0_g1_i1	1251	976.262	11.8868	0.833719
TRINITY_DN7435_c0_g1_i1	331	91.807	11	8.20426
TRINITY_DN7435_c0_g2_i1	1299	1024.26	23	1.53759
TRINITY_DN7427_c0_g1_i1	1035	760.262	18	1.62118
TRINITY_DN7427_c1_g1_i1	313	79.7103	2	1.71806
TRINITY_DN7491_c0_g1_i2	1093	818.262	30	2.51045
TRINITY_DN7491_c0_g1_i3	1030	755.262	0	0
TRINITY_DN7499_c0_g1_i2	270	54.0783	2	2.53238
TRINITY_DN7499_c0_g1_i1	208	26.6213	2	5.14427
TRINITY_DN7453_c0_g1_i3	1923	1648.26	29.385	1.22074
TRINITY_DN7453_c0_g1_i4	325	87.634	3	2.34407
TRINITY_DN7453_c0_g1_i1	1748	1473.26	40.615	1.88768
TRINITY_DN7415_c0_g1_i1	389	135.118	6.0642	3.07315
TRINITY_DN7415_c0_g2_i1	3003	2728.26	205.054	5.14642
TRINITY_DN7415_c1_g1_i2	355	109.007	8	5.02527
TRINITY_DN7415_c2_g1_i1	259	48.3518	3	4.24846
TRINITY_DN7456_c0_g1_i1	716	441.491	17	2.63663
TRINITY_DN7436_c0_g1_i1	937	662.262	19	1.96448
TRINITY_DN7447_c0_g1_i1	286	62.9189	6	6.52969
TRINITY_DN7425_c0_g1_i2	1790	1515.26	24.1251	1.09019
TRINITY_DN7425_c0_g1_i1	967	692.262	36.8749	3.6474
TRINITY_DN7490_c0_g1_i1	261	49.4214	6	8.31301
TRINITY_DN7404_c0_g1_i1	1078	803.262	797.025	67.9419
TRINITY_DN7439_c0_g1_i1	392	137.591	8.04523	4.0038
TRINITY_DN7439_c0_g2_i2	335	94.5861	4.82625	3.49386
TRINITY_DN7439_c0_g2_i1	280	59.4638	4.12852	4.75406
TRINITY_DN7493_c0_g1_i1	398	142.355	3	1.44301
TRINITY_DN7468_c0_g1_i1	320	84.3352	6	4.87152
TRINITY_DN7450_c0_g1_i1	484	216.965	6	1.89358
TRINITY_DN7450_c0_g2_i2	1968	1693.26	53	2.14326
TRINITY_DN7451_c0_g1_i1	1381	1106.26	80	4.9517
TRINITY_DN7418_c0_g1_i1	398	142.355	2	0.962009
TRINITY_DN7418_c0_g2_i2	1077	802.262	24	2.04841
TRINITY_DN7418_c1_g1_i1	326	88.3051	3	2.32626
TRINITY_DN7423_c0_g1_i1	723	448.473	35	5.34385
TRINITY_DN4120_c0_g1_i1	2567	2292.26	43.1121	1.28783
TRINITY_DN4120_c0_g1_i2	2558	2283.26	55.8879	1.67604
TRINITY_DN4155_c0_g1_i3	5179	4904.26	239.089	3.33817
TRINITY_DN4155_c0_g1_i2	6175	5900.26	390.714	4.5343
TRINITY_DN4155_c0_g1_i1	4420	4145.26	473.82	7.8268
TRINITY_DN4155_c0_g1_i5	6134	5859.26	661.609	7.73181
TRINITY_DN4155_c0_g1_i4	5203	4928.26	275.768	3.83154
TRINITY_DN4155_c0_g2_i1	2598	2323.26	338	9.96188
TRINITY_DN4183_c0_g1_i1	346	102.474	7.63636	5.10264
TRINITY_DN4183_c0_g1_i2	1594	1319.26	53	2.75085
TRINITY_DN4183_c0_g1_i6	346	102.474	4.36364	2.91579
TRINITY_DN4182_c0_g1_i2	1355	1080.26	189.435	12.0075
TRINITY_DN4182_c0_g1_i4	1090	815.262	0.586706	0.0492772
TRINITY_DN4182_c0_g1_i3	1378	1103.26	141.306	8.77012
TRINITY_DN4182_c0_g1_i5	1366	1091.26	435.747	27.3418
TRINITY_DN4182_c0_g1_i6	1079	804.262	36.0723	3.07114
TRINITY_DN4182_c0_g1_i1	1367	1092.26	60.2109	3.7746
TRINITY_DN4122_c0_g1_i2	3383	3108.26	1083.24	23.8632
TRINITY_DN4122_c0_g1_i3	4094	3819.26	401.762	7.20297
TRINITY_DN4154_c0_g1_i3	1732	1457.26	0	0
TRINITY_DN4154_c0_g1_i12	1630	1355.26	12.7497	0.644168
TRINITY_DN4154_c0_g1_i4	1843	1568.26	45.9278	2.0053
TRINITY_DN4154_c0_g1_i6	1732	1457.26	131.148	6.16237
TRINITY_DN4154_c0_g1_i7	1024	749.262	0	0
TRINITY_DN4154_c0_g1_i1	1404	1129.26	17.7695	1.07746
TRINITY_DN4154_c0_g1_i13	1836	1561.26	90.1743	3.95485
TRINITY_DN4154_c0_g1_i2	1838	1563.26	0	0
TRINITY_DN4154_c0_g1_i9	1631	1356.26	24.7669	1.25041
TRINITY_DN4154_c0_g1_i10	1838	1563.26	219.506	9.61472
TRINITY_DN4154_c0_g2_i1	366	117.233	36.3267	21.2176
TRINITY_DN4154_c1_g1_i2	295	68.3399	0	0
TRINITY_DN4154_c1_g1_i3	452	188.2	0	0
TRINITY_DN4154_c1_g1_i1	454	189.909	11	3.96615
TRINITY_DN4154_c2_g1_i1	397	141.56	33	15.9624
TRINITY_DN4152_c0_g1_i1	818	543.318	79.0428	9.96164
TRINITY_DN4152_c0_g2_i1	589	316.152	14.3948	3.1177
TRINITY_DN4152_c0_g2_i3	615	341.597	3.83071	0.767869
TRINITY_DN4152_c0_g2_i2	2593	2318.26	161.774	4.77826
TRINITY_DN4110_c0_g1_i1	3579	3304.26	897	18.5883
TRINITY_DN4101_c0_g1_i2	3460	3185.26	416.342	8.95009
TRINITY_DN4101_c0_g1_i1	3517	3242.26	121.658	2.56931
TRINITY_DN4162_c0_g1_i3	2644	2369.26	29.6668	0.857394
TRINITY_DN4162_c0_g1_i1	2652	2377.26	139.333	4.01329
TRINITY_DN4170_c0_g1_i2	630	356.332	285.298	54.8233
TRINITY_DN4170_c0_g1_i1	852	577.288	38.7025	4.59059
TRINITY_DN4176_c0_g1_i1	2515	2240.26	2532.74	77.4131
TRINITY_DN4176_c0_g1_i2	2597	2322.26	103.262	3.04475
TRINITY_DN4109_c0_g1_i1	601	327.911	20	4.17635
TRINITY_DN4109_c0_g2_i1	303	73.2706	3	2.80359
TRINITY_DN4109_c0_g3_i2	1908	1633.26	247.074	10.3584
TRINITY_DN4109_c0_g3_i1	997	722.262	5.92605	0.561815
TRINITY_DN4109_c0_g4_i2	312	79.0405	14	12.1283
TRINITY_DN4184_c0_g1_i2	1117	842.262	54.4834	4.42935
TRINITY_DN4184_c0_g1_i1	1153	878.262	67.5166	5.26392
TRINITY_DN4173_c0_g1_i3	1746	1471.26	9.69886	0.451392
TRINITY_DN4173_c0_g1_i1	1221	946.262	91.5568	6.62525
TRINITY_DN4173_c0_g1_i2	1515	1240.26	27.3061	1.50754
TRINITY_DN4173_c0_g1_i4	2157	1882.26	89.5963	3.25936
TRINITY_DN4188_c0_g1_i1	1951	1676.26	392	16.0128
TRINITY_DN4116_c0_g1_i1	2659	2384.26	77.7552	2.23305
TRINITY_DN4116_c0_g1_i2	2669	2394.26	281.245	8.04332
TRINITY_DN4150_c0_g1_i1	675	400.75	134.815	23.0349
TRINITY_DN4150_c1_g1_i4	2723	2448.26	156.653	4.38131
TRINITY_DN4150_c1_g1_i2	2720	2445.26	163.347	4.57412
TRINITY_DN4150_c1_g2_i1	757	482.379	19	2.69704
TRINITY_DN4150_c2_g1_i1	439	176.776	6	2.32408
TRINITY_DN4150_c3_g1_i1	208	26.6213	4	10.2885
TRINITY_DN4126_c0_g1_i3	3687	3412.26	149.799	3.00601
TRINITY_DN4126_c0_g1_i2	3667	3392.26	111.014	2.24084
TRINITY_DN4126_c0_g1_i5	363	115.015	35.1868	20.9482
TRINITY_DN4186_c0_g1_i2	1648	1373.26	54.8679	2.73582
TRINITY_DN4186_c0_g1_i3	1559	1284.26	506.347	26.9971
TRINITY_DN4186_c0_g1_i1	1560	1285.26	44.7851	2.38597
TRINITY_DN4141_c0_g1_i1	2582	2307.26	23.2044	0.688645
TRINITY_DN4141_c0_g1_i2	2689	2414.26	303.796	8.61628
TRINITY_DN4157_c0_g2_i1	350	105.324	1	0.650121
TRINITY_DN4157_c0_g1_i4	1706	1431.26	29.5882	1.41554
TRINITY_DN4157_c0_g1_i9	1675	1400.26	29.891	1.46169
TRINITY_DN4157_c0_g1_i6	1469	1194.26	150.62	8.63587
TRINITY_DN4157_c0_g1_i7	1137	862.262	42.8853	3.40558
TRINITY_DN4157_c0_g1_i2	1748	1473.26	53.157	2.4706
TRINITY_DN4157_c0_g1_i5	1396	1121.26	81.5558	4.98047
TRINITY_DN4157_c0_g1_i8	878	603.288	214.373	24.3314
TRINITY_DN4157_c0_g1_i3	777	502.346	77.9301	10.6225
TRINITY_DN4151_c0_g1_i5	2413	2138.26	38.481	1.23228
TRINITY_DN4151_c0_g1_i3	1251	976.262	119.357	8.37153
TRINITY_DN4151_c0_g1_i2	2670	2395.26	83.8729	2.39768
TRINITY_DN4151_c0_g1_i1	2454	2179.26	20.1936	0.634495
TRINITY_DN4151_c0_g1_i4	2711	2436.26	47.8191	1.344
TRINITY_DN4151_c0_g2_i1	2189	1914.26	225.907	8.08073
TRINITY_DN4151_c0_g2_i2	2092	1817.26	205.093	7.72781
TRINITY_DN4151_c0_g3_i1	2261	1986.26	88.9947	3.06796
TRINITY_DN4151_c0_g3_i2	2264	1989.26	72.0053	2.47854
TRINITY_DN4151_c0_g4_i1	2611	2336.26	200.276	5.8699
TRINITY_DN4151_c1_g1_i1	2458	2183.26	166.395	5.21864
TRINITY_DN4151_c1_g1_i2	2375	2100.26	91.6049	2.98654
TRINITY_DN4128_c0_g1_i1	522	252.213	5.99795	1.62839
TRINITY_DN4128_c0_g1_i4	1440	1165.26	266.715	15.6728
TRINITY_DN4128_c0_g1_i3	1428	1153.26	203.288	12.07
TRINITY_DN4171_c0_g1_i1	2388	2113.26	463	15.002
TRINITY_DN4105_c0_g1_i2	5433	5158.26	178.826	2.37384
TRINITY_DN4105_c0_g1_i1	1953	1678.26	987.174	40.2769
TRINITY_DN4159_c0_g1_i1	1201	926.262	462	34.1532
TRINITY_DN4104_c0_g1_i1	2103	1828.26	537.196	20.1195
TRINITY_DN4104_c0_g1_i2	2956	2681.26	152.804	3.90228
TRINITY_DN4100_c0_g1_i1	2174	1899.26	364	13.1232
TRINITY_DN4136_c0_g1_i1	3024	2749.26	252.454	6.28766
TRINITY_DN4136_c0_g1_i2	2988	2713.26	121.546	3.0674
TRINITY_DN4196_c0_g1_i1	1244	969.262	77.5957	5.48175
TRINITY_DN4196_c0_g1_i9	1086	811.262	14.6974	1.24052
TRINITY_DN4196_c0_g1_i3	1288	1013.26	11.2547	0.760562
TRINITY_DN4196_c0_g1_i4	1277	1002.26	31.4549	2.14897
TRINITY_DN4196_c0_g1_i8	1501	1226.26	11.0562	0.617372
TRINITY_DN4196_c0_g1_i6	1435	1160.26	111.145	6.55928
TRINITY_DN4196_c0_g1_i5	1310	1035.26	4.79613	0.317222
TRINITY_DN4196_c0_g1_i2	429	168.14	4	1.62897
TRINITY_DN4111_c0_g1_i1	4125	3850.26	177.058	3.14882
TRINITY_DN4111_c0_g1_i3	3809	3534.26	4.08366	0.0791176
TRINITY_DN4111_c0_g1_i2	4136	3861.26	331.858	5.885
TRINITY_DN4131_c0_g1_i1	1643	1368.26	551	27.5743
TRINITY_DN4167_c0_g1_i2	919	644.279	133.931	14.2341
TRINITY_DN4167_c0_g1_i1	1026	751.262	217.069	19.7847
TRINITY_DN4133_c0_g1_i1	2051	1776.26	181.768	7.007
TRINITY_DN4133_c0_g1_i2	1519	1244.26	149.232	8.21248
TRINITY_DN4130_c0_g1_i2	1756	1481.26	199	9.19907
TRINITY_DN4193_c0_g1_i2	283	61.1275	14.2098	15.9174
TRINITY_DN4193_c0_g1_i1	994	719.262	59.7902	5.69201
TRINITY_DN4127_c0_g1_i1	1573	1298.26	361	19.04
TRINITY_DN4134_c0_g1_i2	1653	1378.26	953.959	47.3937
TRINITY_DN4134_c0_g1_i4	1113	838.262	9.25873	0.7563
TRINITY_DN4134_c0_g1_i3	1729	1454.26	68.9757	3.2477
TRINITY_DN4134_c0_g1_i1	1189	914.262	5.80665	0.434888
TRINITY_DN4190_c0_g1_i3	1488	1213.26	39.2651	2.21602
TRINITY_DN4190_c0_g1_i2	3068	2793.26	13.1442	0.322215
TRINITY_DN4190_c0_g1_i1	3354	3079.26	270.591	6.01712
TRINITY_DN4187_c0_g1_i2	2768	2493.26	68.2309	1.87385
TRINITY_DN4187_c0_g1_i1	3097	2822.26	61.0459	1.48109
TRINITY_DN4187_c0_g1_i3	2680	2405.26	953.723	27.1508
TRINITY_DN4142_c0_g1_i2	535	264.441	8.8672	2.29605
TRINITY_DN4142_c0_g1_i3	3388	3113.26	311.936	6.86075
TRINITY_DN4142_c0_g1_i1	3384	3109.26	163.463	3.59985
TRINITY_DN4142_c0_g1_i4	3386	3111.26	175.734	3.86761
TRINITY_DN4160_c0_g1_i1	783	508.325	13	1.75115
TRINITY_DN4160_c0_g2_i1	2541	2266.26	220	6.64715
TRINITY_DN4129_c0_g1_i1	3216	2941.26	615	14.3174
TRINITY_DN4179_c0_g1_i2	1501	1226.26	83	4.63466
TRINITY_DN4125_c0_g1_i3	3478	3203.26	55.4673	1.18568
TRINITY_DN4125_c0_g1_i4	3329	3054.26	344.378	7.72062
TRINITY_DN4125_c0_g1_i1	3443	3168.26	424.808	9.18109
TRINITY_DN4125_c0_g1_i2	3294	3019.26	46.3461	1.05108
TRINITY_DN4125_c0_g2_i1	2291	2016.26	891	30.2589
TRINITY_DN4177_c0_g1_i1	3370	3095.26	3092	68.4014
TRINITY_DN4192_c0_g1_i2	390	135.91	2.3605	1.18926
TRINITY_DN4192_c0_g1_i3	1208	933.262	163.639	12.0062
TRINITY_DN4192_c0_g1_i1	1007	732.262	167	15.6161
TRINITY_DN4192_c0_g2_i1	2758	2483.26	60	1.65444
TRINITY_DN4192_c1_g1_i4	3868	3593.26	151.936	2.89531
TRINITY_DN4192_c1_g1_i3	445	182.09	3.23026	1.21471
TRINITY_DN4192_c1_g1_i2	3873	3598.26	117.14	2.22912
TRINITY_DN4192_c1_g1_i6	3890	3615.26	122.177	2.31404
TRINITY_DN4192_c1_g1_i10	2840	2565.26	71.0919	1.89763
TRINITY_DN4168_c0_g1_i2	3505	3230.26	238.54	5.05646
TRINITY_DN4168_c0_g1_i3	3455	3180.26	119.46	2.57206
TRINITY_DN4185_c0_g1_i1	2088	1813.26	660	24.9233
TRINITY_DN4132_c0_g1_i3	2919	2644.26	134.799	3.49065
TRINITY_DN4132_c0_g1_i2	3027	2752.26	329.911	8.20785
TRINITY_DN4132_c0_g1_i1	328	89.6776	7.28958	5.56597
TRINITY_DN4124_c0_g1_i5	4749	4474.26	173.608	2.65688
TRINITY_DN4124_c0_g1_i4	4615	4340.26	73.1062	1.15335
TRINITY_DN4124_c0_g1_i6	4782	4507.26	402.286	6.11145
TRINITY_DN4195_c0_g1_i2	2706	2431.26	182.24	5.13258
TRINITY_DN4195_c0_g1_i1	3452	3177.26	72.7596	1.56805
TRINITY_DN4195_c0_g2_i1	860	585.288	10.2004	1.19336
TRINITY_DN4195_c0_g2_i2	886	611.288	60.7996	6.81048
TRINITY_DN4140_c0_g1_i2	2700	2425.26	266.65	7.52844
TRINITY_DN4140_c0_g1_i1	2672	2397.26	378.35	10.8069
TRINITY_DN4102_c0_g1_i2	2231	1956.26	828	28.9818
TRINITY_DN4102_c0_g1_i1	508	239.101	39	11.1688
TRINITY_DN4146_c0_g1_i1	1501	1226.26	74.2941	4.14853
TRINITY_DN4146_c0_g1_i2	1418	1143.26	652.706	39.0926
TRINITY_DN4146_c0_g2_i1	3862	3587.26	827	15.7857
TRINITY_DN4165_c0_g1_i2	533	262.567	4.66646	1.21694
TRINITY_DN4165_c0_g1_i1	959	684.262	24.3335	2.43504
TRINITY_DN4165_c0_g2_i2	1122	847.262	47.5867	3.84584
TRINITY_DN4165_c0_g2_i1	1373	1098.26	47.337	2.95133
TRINITY_DN4165_c0_g2_i4	1498	1223.26	119.076	6.66544
TRINITY_DN4165_c0_g3_i1	510	240.982	7	1.989
TRINITY_DN4165_c0_g4_i1	390	135.91	3	1.51144
TRINITY_DN4165_c0_g5_i1	493	225.304	3	0.911748
TRINITY_DN4137_c0_g1_i1	3169	2894.26	422	9.98383
TRINITY_DN4137_c1_g1_i2	1301	1026.26	26	1.73475
TRINITY_DN4137_c1_g1_i1	1101	826.262	0	0
TRINITY_DN4137_c1_g2_i1	1480	1205.26	169	9.60125
TRINITY_DN4137_c2_g1_i1	685	410.652	25	4.16859
TRINITY_DN4199_c0_g1_i1	2766	2491.26	513	14.1
TRINITY_DN4199_c0_g2_i1	468	202.506	9	3.04317
TRINITY_DN4121_c0_g1_i1	956	681.262	44	4.42243
TRINITY_DN4117_c0_g1_i3	1178	903.262	103.707	7.86172
TRINITY_DN4117_c0_g1_i4	2333	2058.26	103.155	3.43173
TRINITY_DN4117_c0_g1_i1	1328	1053.26	58.1378	3.77959
TRINITY_DN4108_c0_g1_i1	1349	1074.26	367	23.3926
TRINITY_DN4123_c0_g1_i1	1080	805.262	469.46	39.9194
TRINITY_DN4123_c0_g1_i2	967	692.262	24.5398	2.4273
TRINITY_DN4143_c0_g1_i1	3559	3284.26	2413	50.3086
TRINITY_DN4145_c0_g1_i3	1778	1503.26	324.618	14.7863
TRINITY_DN4145_c0_g1_i2	1892	1617.26	33.8479	1.43309
TRINITY_DN4145_c0_g1_i4	1571	1296.26	7.5343	0.397991
TRINITY_DN4145_c0_g2_i1	516	246.57	19	5.27639
TRINITY_DN4115_c0_g1_i3	630	356.332	4.33968	0.833922
TRINITY_DN4115_c0_g1_i2	4487	4212.26	854.842	13.8961
TRINITY_DN4115_c0_g1_i1	3407	3132.26	192.818	4.21514
TRINITY_DN4197_c0_g1_i1	6952	6677.26	1194.08	12.2449
TRINITY_DN4197_c0_g1_i3	722	447.473	20.711	3.16925
TRINITY_DN4197_c0_g1_i2	6940	6665.26	71.2118	0.731572
TRINITY_DN4197_c0_g2_i1	243	40.7639	0	0
TRINITY_DN4119_c0_g1_i2	493	225.304	5.94272	1.80609
TRINITY_DN4119_c0_g1_i1	3350	3075.26	248.057	5.52322
TRINITY_DN4180_c0_g1_i1	1344	1069.26	103	6.59593
TRINITY_DN4178_c0_g1_i1	2505	2230.26	448	13.7545
TRINITY_DN4135_c0_g1_i2	885	610.288	94.6062	10.6147
TRINITY_DN4135_c0_g1_i1	867	592.288	229.394	26.5199
TRINITY_DN4158_c0_g1_i1	1483	1208.26	898	50.8906
TRINITY_DN4161_c0_g1_i1	1146	871.262	2211	173.765
TRINITY_DN4181_c0_g1_i1	2718	2443.26	271.369	7.60525
TRINITY_DN4181_c0_g1_i2	554	282.449	62.6306	15.1834
TRINITY_DN4174_c0_g1_i3	4385	4110.26	246.33	4.10364
TRINITY_DN4174_c0_g1_i4	4386	4111.26	109.874	1.82996
TRINITY_DN4174_c0_g1_i2	4384	4109.26	40.797	0.679809
TRINITY_DN4194_c0_g1_i1	1684	1409.26	573	27.841
TRINITY_DN4107_c0_g1_i1	3688	3413.26	520	10.4317
TRINITY_DN4149_c0_g1_i3	1262	987.262	12.864	0.89221
TRINITY_DN4149_c0_g1_i2	670	395.826	48.4464	8.3807
TRINITY_DN4149_c0_g1_i1	659	384.915	4.28838	0.76287
TRINITY_DN4149_c0_g1_i5	753	478.379	4.3607	0.624175
TRINITY_DN4149_c0_g1_i4	1057	782.262	21.0405	1.84173
TRINITY_DN4163_c0_g1_i1	1425	1150.26	311.639	18.5515
TRINITY_DN4163_c0_g1_i2	1358	1083.26	44.3607	2.80406
TRINITY_DN4189_c0_g1_i1	1142	867.262	248	19.5805
TRINITY_DN4191_c0_g1_i1	3040	2765.26	173.118	4.28676
TRINITY_DN4191_c0_g1_i2	3037	2762.26	114.882	2.8478
TRINITY_DN4191_c0_g2_i1	298	70.1765	2	1.95147
TRINITY_DN4106_c0_g1_i2	1235	960.262	150.824	10.7548
TRINITY_DN4106_c0_g1_i1	1249	974.262	47.2921	3.32381
TRINITY_DN4106_c0_g1_i3	1183	908.262	93.0543	7.01533
TRINITY_DN4106_c0_g1_i5	1266	991.262	28.8298	1.99148
TRINITY_DN4172_c0_g1_i1	3083	2808.26	462	11.2649
TRINITY_DN4103_c0_g1_i1	2102	1827.26	41.4337	1.55266
TRINITY_DN4103_c0_g1_i4	1822	1547.26	183.815	8.13466
TRINITY_DN4103_c0_g1_i3	954	679.262	13.347	1.34546
TRINITY_DN4103_c0_g1_i2	2104	1829.26	418.266	15.6567
TRINITY_DN4103_c0_g1_i5	1820	1545.26	10.1389	0.449275
TRINITY_DN4103_c0_g2_i2	4375	4100.26	67.2639	1.12329
TRINITY_DN4103_c0_g2_i1	5729	5454.26	602.176	7.5598
TRINITY_DN4103_c0_g2_i3	404	147.16	8.56004	3.983
TRINITY_DN4103_c0_g3_i1	1041	766.262	164	14.6551
TRINITY_DN4103_c1_g1_i1	2823	2548.26	203	5.45475
TRINITY_DN4103_c1_g2_i1	511	241.879	10	2.8309
TRINITY_DN4118_c0_g1_i3	3007	2732.26	1.29794	0.0325278
TRINITY_DN4118_c0_g1_i1	3017	2742.26	139.773	3.49009
TRINITY_DN4118_c0_g1_i4	2995	2720.26	198.335	4.99243
TRINITY_DN4118_c0_g1_i2	3005	2730.26	37.5939	0.942835
TRINITY_DN4169_c0_g1_i1	3407	3132.26	2201.06	48.1168
TRINITY_DN4169_c0_g1_i2	3496	3221.26	141.937	3.01713
TRINITY_DN4175_c0_g1_i1	1895	1620.26	2533	107.047
TRINITY_DN4112_c0_g1_i1	3563	3288.26	409	8.51686
TRINITY_DN4113_c0_g1_i2	1752	1477.26	107.231	4.97032
TRINITY_DN4113_c0_g1_i5	1744	1469.26	69.0172	3.21648
TRINITY_DN4113_c0_g1_i4	1727	1452.26	88.1407	4.1558
TRINITY_DN4113_c0_g1_i6	1482	1207.26	9.00669	0.510842
TRINITY_DN4113_c0_g1_i1	1719	1444.26	55.9809	2.6541
TRINITY_DN4113_c0_g1_i7	300	71.3869	2	1.91838
TRINITY_DN4113_c0_g2_i2	393	138.403	22.6237	11.1929
TRINITY_DN4144_c0_g1_i1	2751	2476.26	356	9.8441
TRINITY_DN4148_c0_g1_i3	1584	1309.26	183.36	9.58961
TRINITY_DN4148_c0_g1_i2	1470	1195.26	25.8058	1.47835
TRINITY_DN4148_c0_g1_i4	1949	1674.26	27.8342	1.13836
TRINITY_DN4156_c0_g1_i1	667	392.842	42.6796	7.43919
TRINITY_DN4156_c0_g1_i2	710	435.521	25.3204	3.98092
TRINITY_DN4156_c0_g2_i1	426	165.566	6.6	2.72957
TRINITY_DN4156_c0_g2_i2	426	165.566	4.4	1.81971
TRINITY_DN4114_c0_g1_i1	4610	4335.26	467.185	7.37898
TRINITY_DN4114_c0_g1_i2	4618	4343.26	182.586	2.87855
TRINITY_DN4114_c0_g1_i5	434	172.423	6.83421	2.71404
TRINITY_DN4114_c0_g1_i3	409	151.221	16.2965	7.37912
TRINITY_DN4114_c0_g1_i4	1492	1217.26	123.712	6.95904
TRINITY_DN4114_c0_g3_i1	306	75.1604	3.55246	3.2364
TRINITY_DN4114_c0_g2_i2	434	172.423	6.83421	2.71404
TRINITY_DN4166_c0_g1_i2	1224	949.262	113.119	8.15968
TRINITY_DN4166_c0_g1_i1	1277	1002.26	42.9143	2.93186
TRINITY_DN4198_c0_g1_i1	2400	2125.26	78.9384	2.54331
TRINITY_DN4198_c0_g1_i2	2543	2268.26	109.702	3.31164
TRINITY_DN4198_c1_g1_i1	257	47.3337	5	7.23306
TRINITY_DN4198_c2_g1_i1	337	96.0168	3	2.13942
TRINITY_DN4198_c2_g2_i1	624	350.433	9	1.75857
TRINITY_DN4198_c2_g3_i1	213	28.41	1	2.41019
TRINITY_DN4147_c0_g1_i7	2315	2040.26	36.2418	1.21632
TRINITY_DN4147_c0_g1_i2	2178	1903.26	10.2422	0.368484
TRINITY_DN4147_c0_g1_i6	2179	1904.26	99.6597	3.58357
TRINITY_DN4147_c0_g1_i5	2152	1877.26	156.662	5.71429
TRINITY_DN4147_c0_g1_i1	2362	2087.26	19.1693	0.628857
TRINITY_DN4147_c0_g1_i4	2290	2015.26	59.0248	2.00551
TRINITY_DN4138_c0_g1_i1	2963	2688.26	1205	30.6929
TRINITY_DN4138_c1_g1_i1	849	574.296	761	90.7344
TRINITY_DN4153_c0_g1_i3	1480	1205.26	17.5622	0.997748
TRINITY_DN4153_c0_g1_i1	2070	1795.26	26.6042	1.01472
TRINITY_DN4153_c0_g1_i5	1146	871.262	10.4347	0.820073
TRINITY_DN4153_c0_g1_i4	2076	1801.26	292.691	11.1264
TRINITY_DN4153_c0_g1_i2	2021	1746.26	30.5639	1.19845
TRINITY_DN4153_c0_g2_i1	4206	3931.26	449	7.82055
TRINITY_DN4139_c0_g1_i1	2935	2660.26	431.731	11.1125
TRINITY_DN4139_c0_g2_i1	290	65.2928	2.14818	2.25283
TRINITY_DN4164_c0_g1_i1	1068	793.262	182	15.71
TRINITY_DN3251_c0_g1_i1	1315	1040.26	2175	143.166
TRINITY_DN3215_c0_g1_i1	2078	1803.26	326	12.3789
TRINITY_DN3219_c0_g1_i1	3715	3440.26	1237	24.6207
TRINITY_DN3284_c0_g1_i1	2706	2431.26	82.1782	2.31445
TRINITY_DN3284_c0_g1_i3	2474	2199.26	263.921	8.21712
TRINITY_DN3284_c0_g1_i2	2703	2428.26	380.901	10.7409
TRINITY_DN3236_c0_g1_i2	1795	1520.26	90.634	4.08221
TRINITY_DN3236_c0_g1_i1	1792	1517.26	109.366	4.93565
TRINITY_DN3205_c0_g1_i1	2942	2667.26	147.461	3.7856
TRINITY_DN3205_c0_g1_i3	2973	2698.26	298.457	7.57391
TRINITY_DN3205_c0_g1_i2	2947	2672.26	77.0817	1.97513
TRINITY_DN3205_c0_g2_i1	2062	1787.26	785	30.0749
TRINITY_DN3213_c0_g1_i7	2254	1979.26	0.00392817	0.000135897
TRINITY_DN3213_c0_g1_i2	2033	1758.26	32.7844	1.27675
TRINITY_DN3213_c0_g1_i1	2180	1905.26	316.44	11.3726
TRINITY_DN3213_c0_g1_i5	2064	1789.26	110.761	4.23871
TRINITY_DN3213_c0_g1_i9	2131	1856.26	27.7324	1.02299
TRINITY_DN3213_c0_g1_i3	2247	1972.26	85.1882	2.95759
TRINITY_DN3213_c0_g1_i6	2138	1863.26	76.2865	2.80348
TRINITY_DN3213_c0_g1_i8	2149	1874.26	105.329	3.84806
TRINITY_DN3213_c0_g2_i1	813	538.318	44.4747	5.65713
TRINITY_DN3262_c0_g1_i1	2084	1809.26	1058	40.0412
TRINITY_DN3209_c0_g1_i9	701	426.538	9.36311	1.50309
TRINITY_DN3209_c0_g1_i16	1383	1108.26	14.5898	0.901423
TRINITY_DN3209_c0_g1_i7	2597	2322.26	49.1748	1.44995
TRINITY_DN3209_c0_g1_i12	1483	1208.26	56.8012	3.21899
TRINITY_DN3209_c0_g1_i6	714	439.491	0	0
TRINITY_DN3209_c0_g1_i2	1026	751.262	7.97725	0.727084
TRINITY_DN3209_c0_g1_i13	1817	1542.26	13.6988	0.6082
TRINITY_DN3209_c0_g1_i1	2004	1729.26	69.0842	2.73553
TRINITY_DN3209_c0_g1_i15	438	175.894	22.8464	8.89385
TRINITY_DN3209_c0_g1_i5	1402	1127.26	55.9689	3.39973
TRINITY_DN3209_c0_g1_i8	2042	1767.26	43.0106	1.66647
TRINITY_DN3209_c0_g1_i11	1530	1255.26	71.4849	3.89944
TRINITY_DN3225_c0_g1_i2	1537	1262.26	107.655	5.83991
TRINITY_DN3225_c0_g1_i4	665	390.858	11.8628	2.07821
TRINITY_DN3225_c0_g1_i5	1668	1393.26	49.9918	2.4569
TRINITY_DN3225_c0_g1_i3	797	522.325	12.5546	1.64583
TRINITY_DN3225_c0_g1_i1	1605	1330.26	344.936	17.7551
TRINITY_DN3275_c0_g1_i1	1413	1138.26	1255.63	75.5341
TRINITY_DN3242_c0_g1_i1	2799	2524.26	159.778	4.33417
TRINITY_DN3242_c0_g1_i2	2781	2506.26	190.222	5.19704
TRINITY_DN3242_c0_g2_i1	1212	937.262	24	1.75337
TRINITY_DN3222_c0_g1_i4	1004	729.262	282.945	26.5669
TRINITY_DN3222_c0_g1_i1	3205	2930.26	236.205	5.51958
TRINITY_DN3222_c0_g1_i2	3123	2848.26	38.5309	0.926301
TRINITY_DN3222_c0_g1_i3	3205	2930.26	219.319	5.12498
TRINITY_DN3258_c0_g1_i3	3200	2925.26	423.708	9.918
TRINITY_DN3258_c0_g1_i4	3075	2800.26	259.914	6.35555
TRINITY_DN3258_c0_g1_i2	1653	1378.26	2.37874	0.118179
TRINITY_DN3258_c0_g2_i1	300	71.3869	2	1.91838
TRINITY_DN3253_c0_g1_i1	2123	1848.26	584	21.6358
TRINITY_DN3253_c0_g2_i1	1082	807.262	34	2.88395
TRINITY_DN3253_c0_g3_i1	3230	2955.26	121.831	2.82283
TRINITY_DN3253_c0_g3_i3	857	582.288	15.9061	1.87046
TRINITY_DN3253_c0_g3_i2	3222	2947.26	87.2627	2.02737
TRINITY_DN3253_c1_g1_i1	2276	2001.26	99	3.3873
TRINITY_DN3253_c1_g1_i2	541	270.075	3	0.760606
TRINITY_DN3282_c0_g1_i3	3223	2948.26	479.425	11.1347
TRINITY_DN3282_c0_g1_i2	1689	1414.26	53.9879	2.6139
TRINITY_DN3282_c0_g1_i1	3301	3026.26	271.588	6.14506
TRINITY_DN3252_c0_g1_i1	3637	3362.26	273.226	5.56434
TRINITY_DN3252_c0_g1_i2	3706	3431.26	168.774	3.36801
TRINITY_DN3261_c0_g1_i5	3769	3494.26	61.0208	1.19576
TRINITY_DN3261_c0_g1_i2	3686	3411.26	288.449	5.78998
TRINITY_DN3261_c0_g1_i6	2256	1981.26	100.567	3.47566
TRINITY_DN3261_c0_g1_i1	3764	3489.26	26.8273	0.526461
TRINITY_DN3261_c0_g1_i4	3780	3505.26	170.135	3.32351
TRINITY_DN3261_c0_g2_i2	1756	1481.26	33.7282	1.55913
TRINITY_DN3261_c0_g2_i5	3729	3454.26	201.457	3.99347
TRINITY_DN3261_c0_g2_i4	3863	3588.26	65.8369	1.25634
TRINITY_DN3261_c0_g2_i3	1622	1347.26	431.779	21.9449
TRINITY_DN3261_c0_g2_i1	4111	3836.26	52.1982	0.931687
TRINITY_DN3265_c0_g1_i1	2953	2678.26	81.7531	2.09013
TRINITY_DN3265_c0_g1_i2	4062	3787.26	890.247	16.0956
TRINITY_DN3211_c0_g1_i2	1544	1269.26	14.8926	0.803416
TRINITY_DN3211_c0_g1_i1	1452	1177.26	33.1074	1.92564
TRINITY_DN3211_c0_g2_i1	2975	2700.26	631	16.001
TRINITY_DN3228_c0_g1_i1	1511	1236.26	445.317	24.665
TRINITY_DN3228_c0_g1_i2	1535	1260.26	239.683	13.0227
TRINITY_DN3239_c0_g1_i1	295	68.3399	7	7.01369
TRINITY_DN3239_c0_g2_i1	3039	2764.26	132.496	3.28207
TRINITY_DN3239_c0_g2_i2	3054	2779.26	236.504	5.82681
TRINITY_DN3271_c0_g1_i1	286	62.9189	2	2.17656
TRINITY_DN3271_c0_g2_i1	1642	1367.26	332	16.6268
TRINITY_DN3293_c0_g1_i1	5490	5215.26	1847	24.2501
TRINITY_DN3231_c0_g1_i1	2018	1743.26	65.1057	2.55728
TRINITY_DN3231_c0_g1_i2	1861	1586.26	179.894	7.76543
TRINITY_DN3200_c0_g1_i1	712	437.509	135.519	21.2098
TRINITY_DN3200_c0_g1_i2	698	423.573	542.481	87.6958
TRINITY_DN3217_c0_g1_i1	1273	998.262	658	45.134
TRINITY_DN3203_c0_g1_i3	1762	1487.26	1019.54	46.9396
TRINITY_DN3203_c0_g1_i1	1061	786.262	882.349	76.8415
TRINITY_DN3203_c0_g1_i2	1104	829.262	863.622	71.3107
TRINITY_DN3203_c1_g1_i1	2536	2261.26	392.979	11.8998
TRINITY_DN3203_c1_g1_i2	2550	2275.26	154.466	4.64863
TRINITY_DN3203_c1_g2_i1	700	425.544	139.675	22.4749
TRINITY_DN3203_c1_g2_i2	679	404.707	91.8761	15.5448
TRINITY_DN3203_c1_g3_i1	2212	1937.26	74.5552	2.63519
TRINITY_DN3203_c2_g1_i1	1206	931.262	551.325	40.5376
TRINITY_DN3263_c0_g1_i2	5860	5585.26	939.607	11.5193
TRINITY_DN3263_c0_g1_i1	5880	5605.26	942.3	11.5111
TRINITY_DN3263_c0_g1_i4	5948	5673.26	180.333	2.17653
TRINITY_DN3263_c0_g1_i3	5928	5653.26	178.76	2.16518
TRINITY_DN3277_c0_g1_i1	4820	4545.26	422.85	6.37016
TRINITY_DN3277_c0_g1_i2	4825	4550.26	283.15	4.26091
TRINITY_DN3277_c0_g2_i1	2271	1996.26	116.455	3.9945
TRINITY_DN3277_c0_g2_i2	2270	1995.26	106.545	3.65643
TRINITY_DN3277_c0_g3_i1	1638	1363.26	1942	97.5422
TRINITY_DN3277_c1_g1_i2	1882	1607.26	169.939	7.23983
TRINITY_DN3277_c1_g1_i1	1886	1611.26	221.061	9.3944
TRINITY_DN3294_c0_g1_i1	2113	1838.26	507	18.8853
TRINITY_DN3230_c0_g1_i1	4144	3869.26	168.349	2.97923
TRINITY_DN3230_c0_g1_i3	4148	3873.26	281.008	4.96781
TRINITY_DN3230_c0_g1_i4	4148	3873.26	10.5653	0.186778
TRINITY_DN3230_c0_g1_i2	4144	3869.26	6.07776	0.107557
TRINITY_DN3255_c0_g1_i1	3045	2770.26	268.507	6.63679
TRINITY_DN3255_c0_g1_i2	3058	2783.26	247.493	6.08879
TRINITY_DN3208_c0_g1_i2	1527	1252.26	87.2236	4.76938
TRINITY_DN3208_c0_g1_i4	1496	1221.26	118.413	6.63918
TRINITY_DN3208_c0_g1_i3	1582	1307.26	14.3631	0.752328
TRINITY_DN3283_c0_g1_i1	1685	1410.26	142.398	6.91397
TRINITY_DN3283_c0_g1_i3	1659	1384.26	41.9997	2.07755
TRINITY_DN3283_c0_g1_i4	1694	1419.26	61.7867	2.98096
TRINITY_DN3283_c0_g1_i2	1650	1375.26	100.815	5.01954
TRINITY_DN3283_c0_g2_i6	3888	3613.26	45.5727	0.86363
TRINITY_DN3283_c0_g2_i3	6009	5734.26	348.75	4.16446
TRINITY_DN3283_c0_g2_i4	3889	3614.26	144.896	2.74512
TRINITY_DN3283_c0_g2_i5	6008	5733.26	170.79	2.03977
TRINITY_DN3283_c0_g2_i2	2615	2340.26	222.982	6.52421
TRINITY_DN3283_c0_g3_i1	211	27.6639	1	2.47519
TRINITY_DN3283_c1_g1_i1	290	65.2928	0	0
TRINITY_DN3249_c0_g1_i1	3958	3683.26	359	6.67397
TRINITY_DN3299_c0_g1_i1	2272	1997.26	372	12.7535
TRINITY_DN3274_c0_g1_i2	1048	773.262	47.4605	4.2027
TRINITY_DN3274_c0_g1_i1	829	554.303	393.54	48.6142
TRINITY_DN3226_c0_g1_i1	1771	1496.26	1135	51.9411
TRINITY_DN3221_c0_g1_i2	2254	1979.26	184.015	6.36608
TRINITY_DN3221_c0_g1_i3	2110	1835.26	121.555	4.53521
TRINITY_DN3221_c0_g1_i1	3236	2961.26	447.43	10.346
TRINITY_DN3289_c0_g1_i7	666	391.852	0	0
TRINITY_DN3289_c0_g1_i3	683	408.668	14.2892	2.3942
TRINITY_DN3289_c0_g1_i5	875	600.288	13.7313	1.5663
TRINITY_DN3289_c0_g1_i9	954	679.262	15.9795	1.61083
TRINITY_DN3207_c0_g1_i2	2051	1776.26	119.335	4.60027
TRINITY_DN3207_c0_g1_i11	3181	2906.26	67.9172	1.60018
TRINITY_DN3207_c0_g1_i9	3167	2892.26	58.5831	1.38694
TRINITY_DN3207_c0_g1_i1	1414	1139.26	30.2337	1.81715
TRINITY_DN3207_c0_g1_i8	3268	2993.26	32.0532	0.733244
TRINITY_DN3207_c0_g1_i5	2065	1790.26	147.912	5.65731
TRINITY_DN3207_c0_g1_i7	2225	1950.26	28.9185	1.01533
TRINITY_DN3207_c0_g1_i3	2239	1964.26	36.0472	1.25659
TRINITY_DN3290_c0_g1_i2	1873	1598.26	314.847	13.4888
TRINITY_DN3290_c0_g1_i1	1594	1319.26	348.269	18.0761
TRINITY_DN3290_c0_g1_i3	2049	1774.26	85.8846	3.31452
TRINITY_DN3259_c0_g1_i2	1285	1010.26	71.5921	4.85237
TRINITY_DN3259_c0_g1_i1	1088	813.262	166.307	14.0024
TRINITY_DN3259_c0_g2_i1	1108	833.262	536.101	44.0542
TRINITY_DN3260_c0_g1_i1	3270	2995.26	863	19.7287
TRINITY_DN3256_c0_g1_i1	3760	3485.26	553.872	10.8817
TRINITY_DN3256_c0_g1_i2	3773	3498.26	662.128	12.9602
TRINITY_DN3229_c0_g1_i1	1408	1133.26	161.216	9.74093
TRINITY_DN3229_c0_g1_i3	1129	854.262	2092.78	167.748
TRINITY_DN3241_c0_g1_i1	1960	1685.26	375.153	15.2428
TRINITY_DN3241_c0_g1_i2	1961	1686.26	23.8472	0.968355
TRINITY_DN3206_c0_g1_i1	2330	2055.26	82.9209	2.76261
TRINITY_DN3206_c0_g1_i2	491	223.435	7.07906	2.16944
TRINITY_DN3206_c0_g2_i2	465	199.803	5	1.71353
TRINITY_DN3206_c0_g2_i1	463	198.015	9	3.1122
TRINITY_DN3237_c0_g1_i3	3690	3415.26	75.1023	1.50575
TRINITY_DN3237_c0_g1_i2	3424	3149.26	77.4056	1.68301
TRINITY_DN3237_c0_g1_i1	3404	3129.26	674.492	14.759
TRINITY_DN3237_c0_g2_i1	386	132.711	1	0.515961
TRINITY_DN3237_c0_g3_i1	5068	4793.26	1940	27.7136
TRINITY_DN3291_c0_g1_i1	1189	914.262	678	50.7787
TRINITY_DN3291_c1_g1_i1	2738	2463.26	257	7.14406
TRINITY_DN3268_c0_g1_i1	808	533.318	560	71.8992
TRINITY_DN3247_c0_g1_i1	645	371.095	3614	666.846
TRINITY_DN3280_c0_g1_i1	2191	1916.26	243	8.68309
TRINITY_DN3244_c0_g1_i2	842	567.303	47.9327	5.78548
TRINITY_DN3244_c0_g1_i1	859	584.288	51.3968	6.02327
TRINITY_DN3244_c0_g1_i3	872	597.288	41.9076	4.80431
TRINITY_DN3244_c0_g1_i4	889	614.288	43.7629	4.87817
TRINITY_DN3243_c0_g1_i1	3857	3582.26	326	6.23136
TRINITY_DN3254_c0_g1_i1	4479	4204.26	14.7607	0.240403
TRINITY_DN3254_c0_g1_i2	4480	4205.26	397.239	6.46818
TRINITY_DN3266_c0_g1_i1	431	169.827	11.805	4.75971
TRINITY_DN3266_c0_g1_i4	1011	736.262	22.5332	2.09563
TRINITY_DN3266_c0_g1_i3	1063	788.262	5.66182	0.491823
TRINITY_DN3266_c0_g2_i2	995	720.262	6.48397	0.616415
TRINITY_DN3266_c0_g2_i1	929	654.262	33.516	3.50771
TRINITY_DN3266_c0_g3_i4	562	290.085	27.6612	6.52931
TRINITY_DN3266_c0_g3_i2	2356	2081.26	133.485	4.39167
TRINITY_DN3266_c0_g3_i3	2382	2107.26	11.9079	0.386938
TRINITY_DN3266_c0_g3_i1	498	229.885	5	1.4893
TRINITY_DN3266_c1_g1_i10	3367	3092.26	156.855	3.47331
TRINITY_DN3266_c1_g1_i5	1956	1681.26	98.1454	3.99721
TRINITY_DN3266_c2_g1_i1	625	351.409	84.6731	16.4989
TRINITY_DN3266_c3_g1_i1	2351	2076.26	76	2.50642
TRINITY_DN3266_c4_g1_i1	222	31.8507	1	2.14983
TRINITY_DN3266_c5_g1_i1	286	62.9189	2	2.17656
TRINITY_DN3245_c0_g1_i1	478	211.466	10185	3297.95
TRINITY_DN3212_c0_g1_i2	926	651.271	159.059	16.7232
TRINITY_DN3212_c0_g1_i3	926	651.271	67.5956	7.10689
TRINITY_DN3212_c0_g1_i1	1098	823.262	12.3455	1.02682
TRINITY_DN3297_c0_g1_i1	5372	5097.26	1616	21.7084
TRINITY_DN3287_c0_g1_i1	2539	2264.26	660	19.9591
TRINITY_DN3214_c0_g1_i1	1914	1639.26	751.06	31.3725
TRINITY_DN3214_c0_g1_i2	2012	1737.26	165.94	6.54045
TRINITY_DN3276_c0_g1_i1	1600	1325.26	43.5185	2.24851
TRINITY_DN3276_c0_g1_i2	1633	1358.26	115.378	5.81649
TRINITY_DN3235_c0_g1_i7	4231	3956.26	341.431	5.90936
TRINITY_DN3235_c0_g1_i4	4231	3956.26	94.3645	1.63323
TRINITY_DN3235_c0_g1_i5	4230	3955.26	26.4936	0.458658
TRINITY_DN3235_c0_g1_i3	2579	2304.26	327.711	9.73826
TRINITY_DN3227_c0_g1_i3	1851	1576.26	36.7436	1.59616
TRINITY_DN3227_c0_g1_i2	3726	3451.26	480.256	9.52835
TRINITY_DN3270_c0_g1_i2	616	342.579	35.0383	7.00334
TRINITY_DN3270_c0_g1_i3	1635	1360.26	475.423	23.9321
TRINITY_DN3270_c0_g1_i1	1705	1430.26	114.539	5.48351
TRINITY_DN3201_c0_g1_i4	1733	1458.26	70.7315	3.32124
TRINITY_DN3201_c0_g1_i2	2017	1742.26	603.265	23.7092
TRINITY_DN3201_c0_g1_i3	1355	1080.26	153.004	9.69831
TRINITY_DN3220_c0_g1_i1	829	554.303	2563	316.609
TRINITY_DN3202_c0_g2_i1	1462	1187.26	573	33.0469
TRINITY_DN3250_c0_g1_i2	2010	1735.26	179.526	7.08412
TRINITY_DN3250_c0_g1_i1	2010	1735.26	199.474	7.87124
TRINITY_DN3250_c1_g1_i2	1714	1439.26	139.974	6.65932
TRINITY_DN3250_c1_g1_i1	1728	1453.26	196.711	9.26847
TRINITY_DN3234_c0_g1_i1	4379	4104.26	260.776	4.35065
[truncated: 41,211 more rows]
