# Supplementary material for: Diversity, duplication, and genomic organization of homeobox genes in Lepidoptera
Source: Genome Res. 2023 Jan;33(1):32–44. doi: 10.1101/gr.277118.122 (PMC9977156; doi:10.1101/gr.277118.122)
Supplement: Supplemental Material [file supp_gr.277118.122_Supplemental_Data_.zip › Supplemental_Data/POU_cluster_filtered_lepi.txt]

>GCA_905146925_ilAutGamm1
LR989853.1	13498640	13498826	Pou3	100.00
LR989856.1	12928617	12928794	Pou2	88.33
LR989849.1	4497596	4497776	Pou4	98.31
LR989861.1	9024896	9024977	Pou6	100.00
>GCA_905147015_ilLasFlex1
LR989962.1	3809740	3809824	Pou6	100.00
LR989953.1	17678049	17678235	Pou3	100.00
LR989949.1	4018835	4019012	Pou4	98.25
LR989956.1	17306200	17306374	Pou2	87.27
>GCA_905147045_ilAglIoxx1
LR989905.1	13742057	13742225	Pou2	87.27
LR989900.1	5818479	5818665	Pou3	100.00
LR989895.1	9230624	9230804	Pou4	100.00
LR989910.1	9578580	9578730	Pou6	100.00
>GCA_905147105_ilPieBrab1
LR989938.1	21414168	21414354	Pou3	100.00
LR989944.1	6393743	6393908	Pou2	87.27
LR989943.1	8176442	8176619	Pou4	100.00
LR989936.1	21234168	21234354	Pou6	100.00
>GCA_905147135_ilBlaLact1
LR990042.1	22658991	22659177	Pou3	100.00
LR990041.1	71364	71526	Pou2	87.27
LR990039.1	21462636	21462816	Pou4	100.00
LR990045.1	12891305	12891437	Pou6	93.55
>GCA_905147175_ilAglUrti1
LR989987.1	8890882	8891068	Pou3	100.00
LR989991.1	72778	72946	Pou2	87.27
LR989982.1	9163853	9164033	Pou4	100.00
LR989993.1	3674979	3675060	Pou6	100.00
>GCA_905147225_ilEupSimi1
LR990114.1	21433542	21433719	Pou2	85.45
LR990118.1	1136097	1136283	Pou3	100.00
LR990107.1	24928892	24929069	Pou4	97.78
LR990104.1	9781861	9781975	Pou6	100.00
>GCA_905147235_ilEryTage1
LR990076.1	13117876	13118062	Pou3	100.00
LR990078.1	102794	102971	Pou2	84.48
LR990071.1	8986870	8987047	Pou4	100.00
LR990084.1	2864230	2864395	Pou6	100.00
>GCA_905147285_ilHypProb1
LR990129.1	257970	258156	Pou3	100.00
LR990132.1	96280	96457	Pou2	88.14
LR990126.1	5221019	5221199	Pou4	98.31
LR990139.1	5761870	5761996	Pou6	100.00
>GCA_905147325_ilNotDrom1
LR990166.1	212503	212680	Pou2	83.05
LR990164.1	281149	281335	Pou3	100.00
LR990160.1	12378767	12378947	Pou4	98.33
LR990170.1	9352170	9352284	Pou6	100.00
>GCA_905147345_ilMytImpu1
LR990345.1	333654	333831	Pou2	88.14
LR990343.1	498438	498624	Pou3	100.00
LR990339.1	4454995	4455175	Pou4	97.78
LR990353.1	22060550	22060682	Pou6	100.00
>GCA_905147355_ilApoTurb1
LR990281.1	23909449	23909632	Pou2	84.48
LR990284.1	422386	422572	Pou3	100.00
LR990280.1	3691030	3691210	Pou4	100.00
LR990293.1	18421535	18421634	Pou6	100.00
>GCA_905147365_ilAriAges1
LR990266.1	16377613	16377799	Pou3	100.00
LR990258.1	6693598	6693760	Pou2	87.27
LR990256.1	29310033	29310213	Pou4	100.00
LR990269.1	12673015	12673174	Pou6	63.16
>GCA_905147375_ilHylFasc1
LR990201.1	14958	15135	Pou2	88.14
LR990197.1	13017799	13017985	Pou3	100.00
LR990192.1	7652471	7652651	Pou4	97.78
LR990203.1	8886280	8886436	Pou6	96.55
>GCA_905147385_ilLimCami1
LR990234.1	15798667	15798832	Pou2	87.27
LR990230.1	15860891	15861077	Pou3	100.00
LR990224.1	13902891	13903071	Pou4	100.00
LR990239.1	4020999	4021095	Pou6	100.00
>GCA_905147715_ilXesXant1
LR990649.1	23728225	23728324	Pou6	100.00
LR990641.1	7652268	7652448	Pou4	98.33
LR990656.1	412126	412303	Pou2	87.04
>GCA_905147745_ilPhlMeti2
LR990532.1	4561356	4561437	Pou6	100.00
LR990520.1	196330	196516	Pou3	100.00
LR990517.1	19614927	19615107	Pou4	98.33
LR990525.1	55769	55946	Pou2	87.04
>GCA_905147765_ilVanAtal1
LR990558.1	13262149	13262317	Pou2	87.27
LR990554.1	5495193	5495379	Pou3	100.00
LR990549.1	7770837	7771017	Pou4	100.00
LR990562.1	3424672	3424771	Pou6	100.00
>GCA_905147785_ilThyBati1
LR990492.1	41982	42159	Pou2	87.27
LR990491.1	120856	121042	Pou3	100.00
LR990485.1	3111637	3111817	Pou4	98.33
LR990498.1	3056967	3057102	Pou6	100.00
>GCA_905147795_ilPieRapa1
LR990597.1	4283450	4283615	Pou2	87.27
LR990598.1	69493	69679	Pou3	100.00
LR990583.1	7248584	7248761	Pou4	100.00
LR990596.1	9050431	9050533	Pou6	100.00
>GCA_905147815_ilPhaBuce1
LR990613.1	297782	297947	Pou2	85.45
LR990616.1	622157	622343	Pou3	100.00
LR990609.1	25403126	25403306	Pou4	98.33
LR990621.1	24452656	24452737	Pou6	100.00
>GCA_905163395_ilEndFlam1
LR990854.1	324163	324349	Pou3	100.00
LR990865.1	110354	110531	Pou2	83.05
LR990852.1	3428428	3428605	Pou4	98.31
LR990864.1	4116989	4117070	Pou6	100.00
>GCA_905163415_ilNocFimb1
LR990938.1	13300806	13300905	Pou6	100.00
LR990925.1	19967568	19967754	Pou3	100.00
LR990921.1	5447040	5447217	Pou4	98.33
LR990932.1	18885529	18885706	Pou2	88.33
>GCA_905163435_ilMamBras1
LR990992.1	20719273	20719459	Pou3	100.00
LR990995.1	20288959	20289136	Pou2	88.33
LR990987.1	3608472	3608652	Pou4	98.33
LR991001.1	13789228	13789309	Pou6	100.00
>GCA_905163445_ilParAegt1
LR990902.1	19262624	19262789	Pou2	87.27
LR990898.1	19946825	19947011	Pou3	100.00
LR990891.1	12593146	12593326	Pou4	100.00
LR990904.1	14028452	14028563	Pou6	93.55
>GCA_905163465_ilCraLigu1
LR990959.1	142164	142350	Pou3	100.00
LR990962.1	15892201	15892378	Pou2	88.33
LR990954.1	17749266	17749446	Pou4	98.33
LR990967.1	11095295	11095394	Pou6	100.00
>GCA_905163495_ilCosTrap1
LR991026.1	29830929	29831106	Pou2	88.33
LR991020.1	403932	404118	Pou3	100.00
LR991019.1	31838513	31838693	Pou4	98.33
LR991032.1	7572221	7572320	Pou6	100.00
>GCA_905163515_ilLymMona1
LR991087.1	36937011	36937200	Pou2	87.27
LR991088.1	449629	449815	Pou3	100.00
LR991081.1	62252072	62252252	Pou4	97.78
LR991093.1	8978013	8978112	Pou6	100.00
>GCA_905163555_ilNotUddm1
LR991062.1	24915443	24915623	Pou6	100.00
LR991058.1	482504	482690	Pou3	100.00
LR991053.1	29595888	29596071	Pou2	84.48
LR991052.1	71808444	71808624	Pou4	100.00
>GCA_905187575_ilCelArgi3
LR994579.1	7261639	7261816	Pou2	87.27
LR994586.1	1870833	1871019	Pou3	100.00
LR994583.1	10971130	10971310	Pou4	100.00
LR994590.1	13833121	13833301	Pou6	62.50
>GCA_905187585_ilCyaSemi1
LR994548.1	17237584	17237761	Pou2	87.27
LR994556.1	1383023	1383209	Pou3	100.00
LR994547.1	11411998	11412178	Pou4	100.00
LR994559.1	12697919	12698087	Pou6	100.00
>GCA_905220365_ilVanCard2
LR999930.1	9371276	9371462	Pou3	100.00
LR999932.1	15400629	15400797	Pou2	87.27
LR999924.1	8140141	8140321	Pou4	100.00
LR999936.1	10646384	10646483	Pou6	100.00
>GCA_905220415_ilColCroc2
HG991966.1	22498	22663	Pou2	87.27
HG991964.1	12454286	12454472	Pou3	100.00
HG991958.1	8366332	8366512	Pou4	100.00
HG991970.1	5301553	5301712	Pou6	100.00
>GCA_905220435_ilAmpTrag2
HG991995.1	30485559	30485736	Pou2	88.33
HG991997.1	29637031	29637217	Pou3	100.00
HG991991.1	6427644	6427824	Pou4	97.78
HG992006.1	7908173	7908272	Pou6	100.00
>GCA_905220455_ilDeiPorc1
LR999971.1	15461491	15461677	Pou3	100.00
LR999975.1	120699	120864	Pou2	87.27
LR999970.1	4613920	4614097	Pou4	98.31
LR999985.1	3475582	3475678	Pou6	100.00
>GCA_905220475_ilEnnFusc2
HG992030.1	91021	91198	Pou2	88.14
HG992028.1	16950536	16950722	Pou3	100.00
HG992023.1	14270525	14270705	Pou4	98.33
HG992037.1	3712671	3712827	Pou6	100.00
>GCA_905220505_ilLaoPopu1
HG992146.1	7960992	7961178	Pou3	100.00
HG992155.1	24987	25152	Pou2	89.09
HG992149.1	20130593	20130773	Pou4	98.33
HG992160.1	15144752	15144848	Pou6	100.00
>GCA_905220515_ilLysCori1
HG992097.1	1672719	1672905	Pou3	100.00
HG992062.1	7365844	7366018	Pou2	87.27
HG992055.1	4876889	4877069	Pou4	100.00
HG992113.1	359512	359608	Pou6	93.55
>GCA_905220545_ilMelAtha1
HG992187.1	78304	78481	Pou2	87.27
HG992180.1	906048	906234	Pou3	100.00
HG992176.1	13394502	13394682	Pou4	100.00
HG992183.1	6224094	6224178	Pou6	100.00
>GCA_905220565_ilMelCinx1
HG992215.1	17981814	17982000	Pou3	100.00
HG992217.1	46164	46335	Pou2	87.27
HG992209.1	12073584	12073764	Pou4	100.00
HG992218.1	11412675	11412819	Pou6	38.64
HG992218.1	12891703	12891802	Pou6	100.00
>GCA_905220585_ilNymPoly1
HG992251.1	3694036	3694165	Pou6	100.00
HG992248.1	9468489	9468675	Pou3	100.00
HG992241.1	8549780	8549960	Pou4	100.00
HG992249.1	14665079	14665247	Pou2	87.27
>GCA_905220595_ilSpiLubr1
HG992281.1	22555449	22555626	Pou2	87.27
HG992277.1	317381	317567	Pou3	100.00
HG992274.1	24678466	24678646	Pou4	97.78
HG992286.1	16210979	16211120	Pou6	93.75
>GCA_905220615_ilTinTrin1
HG992311.1	15079498	15079675	Pou2	90.00
HG992309.1	12872489	12872675	Pou3	100.00
HG992305.1	18569938	18570118	Pou4	100.00
HG992318.1	10608738	10608879	Pou6	100.00
>GCA_905231865_ilBolSele5
HG993139.1	68934	69111	Pou2	87.27
HG993138.1	267815	268001	Pou3	100.00
HG993131.1	8957516	8957696	Pou4	100.00
HG993144.1	10109450	10109531	Pou6	100.00
>GCA_905231885_ilPieNapi4
HG993177.1	5371993	5372158	Pou2	87.27
HG993178.1	12365707	12365893	Pou3	100.00
HG993165.1	8690115	8690295	Pou4	100.00
HG993174.1	11331123	11331219	Pou6	100.00
>GCA_905332915_ilHecDyso1
HG995291.1	397761	397947	Pou3	100.00
HG995294.1	104615	104792	Pou2	88.14
HG995286.1	27045368	27045548	Pou4	98.31
HG995299.1	6363612	6363702	Pou6	100.00
>GCA_905332985_ilMimTili1
HG995248.1	74289	74454	Pou2	87.27
HG995238.1	6934967	6935153	Pou3	100.00
HG995239.1	3347269	3347449	Pou4	97.78
HG995252.1	12932658	12932787	Pou6	68.18
>GCA_905333005_ilLycPhla1
HG995166.1	5882030	5882207	Pou2	87.27
HG995173.1	826780	826966	Pou3	100.00
HG995173.1	3823799	3823946	Pou4	39.22
HG995168.1	8421146	8421326	Pou4	100.00
HG995177.1	12363821	12363917	Pou6	100.00
>GCA_905333045_ilLysBell1
HG995326.1	7538889	7539063	Pou2	84.78
HG995344.1	8593218	8593404	Pou3	100.00
HG995319.1	15786479	15786659	Pou4	100.00
HG995358.1	4465784	4465937	Pou6	90.62
>GCA_905333055_ilManJurt1
HG995214.1	15566332	15566518	Pou3	100.00
HG995218.1	27949	28123	Pou2	87.27
HG995208.1	8801469	8801649	Pou4	100.00
HG995222.1	10960660	10960759	Pou6	90.32
>GCA_905333125_ilPheTrem1
HG995402.1	132824	133010	Pou3	100.00
HG995404.1	10928740	10928917	Pou2	84.48
HG995401.1	1579873	1580050	Pou4	98.31
HG995410.1	2552156	2552255	Pou6	93.55
>GCA_905340225_ilAbrTrip1
HG996492.1	169494	169680	Pou3	100.00
HG996490.1	65981	66158	Pou2	88.14
HG996486.1	17031807	17031987	Pou4	98.33
HG996499.1	3590979	3591078	Pou6	100.00
>GCA_020383195_ilNeoCorn1
JAHKQU010000021.1	9978895	9979081	Pou3	100.000
JAHKQU010000018.1	42547408	42547588	Pou4	100.000
JAHKQU010000006.1	2688668	2688812	Pou2	89.474
JAHKQU010000025.1	452822	452966	Pou6	75.510
>GCA_905220335_ilNocPron1
LR999903.1	54765	54942	Pou2	88.136
LR999896.1	18804284	18804470	Pou3	100.000
LR999891.1	3909761	3909938	Pou4	98.333
LR999905.1	13049333	13049432	Pou6	100.000
>GCA_905333075_ilAteCent1
HG995377.1	442164	442341	Pou2	88.136
HG995374.1	32419811	32419997	Pou3	100.000
HG995366.1	32746203	32746383	Pou4	98.333
HG995376.1	23619687	23619768	Pou6	100.000
>GCA_905404095_ilGlaAlex1
FR990047.1	9342702	9342876	Pou2	87.273
FR990052.1	2107923	2108109	Pou3	100.000
FR990042.1	12947982	12948162	Pou4	100.000
FR990055.1	18565395	18565491	Pou6	100.000
>GCA_905404115_ilPheGnom1
FR989901.1	10326511	10326676	Pou2	84.483
FR989899.1	157798	157984	Pou3	100.000
FR989898.1	9641496	9641673	Pou4	98.333
FR989907.1	7438061	7438160	Pou6	100.000
>GCA_905404135_ilHesComm1
FR990022.1	40378	40546	Pou2	84.783
FR990019.1	172119	172305	Pou3	100.000
FR990012.1	13990166	13990346	Pou4	100.000
FR990027.1	13341105	13341201	Pou6	84.848
>GCA_905404145_ilBisBetu1
FR989869.1	4054750	4054927	Pou2	88.333
FR989868.1	114494	114680	Pou3	100.000
FR989862.1	18519287	18519467	Pou4	98.333
FR989876.1	10957711	10957807	Pou6	90.625
>GCA_905404155_ilPleArgu1
FR989929.1	14247645	14247822	Pou2	87.273
FR989937.1	15040003	15040189	Pou3	100.000
FR989932.1	10392180	10392360	Pou4	100.000
FR989942.1	10834277	10834358	Pou6	100.000
FR989926.1	697572	697707	Pou6	32.609
>GCA_905404175_ilAntCard3
FR989958.1	18286	18463	Pou2	87.273
FR989956.1	13566839	13567025	Pou3	100.000
FR989951.1	8871669	8871846	Pou4	100.000
FR989950.1	5643186	5643282	Pou6	100.000
>GCA_905404265_ilFabAdip1
FR989988.1	18509399	18509576	Pou2	87.273
FR989987.1	18543055	18543241	Pou3	100.000
FR989982.1	20056104	20056284	Pou4	100.000
FR989995.1	12065832	12065967	Pou6	100.000
>GCA_905404275_ilHedSali1
FR990098.1	18585472	18585655	Pou2	86.207
FR990100.1	372091	372277	Pou3	100.000
FR990096.1	5528920	5529100	Pou4	100.000
FR990108.1	18208629	18208761	Pou6	66.667
>GCA_905404285_ilEraDefo1
FR990073.1	4960187	4960364	Pou2	88.333
FR990074.1	260040	260226	Pou3	100.000
FR990067.1	21770958	21771138	Pou4	98.333
FR990080.1	4502299	4502407	Pou6	100.000
>GCA_905404295_ilOchSylv3
FR990128.1	14734451	14734637	Pou3	100.000
FR990132.1	13801728	13801902	Pou2	87.273
FR990123.1	9338629	9338806	Pou4	100.000
FR990137.1	3138038	3138137	Pou6	100.000
>GCA_905404315_ilLepSina1
FR990167.1	8320246	8320423	Pou2	87.273
FR990154.1	17474835	17475021	Pou3	100.000
FR990153.1	15239607	15239787	Pou4	100.000
FR990180.1	1805459	1805558	Pou6	100.000
>GCA_905475315_ilAutPulc1
FR997768.1	141055	141232	Pou2	88.136
FR997767.1	217497	217683	Pou3	100.000
FR997762.1	8676248	8676428	Pou4	97.778
FR997776.1	3386573	3386690	Pou6	100.000
>GCA_905475355_ilCloCurt1
FR997800.1	20164908	20165085	Pou2	88.333
FR997799.1	20232728	20232914	Pou3	100.000
FR997794.1	17613238	17613418	Pou4	98.333
FR997807.1	14295665	14295761	Pou6	100.000
>GCA_905475405_ilSchCost1
FR997833.1	132798	132975	Pou2	86.441
FR997829.1	22217179	22217365	Pou3	100.000
FR997825.1	23515063	23515243	Pou4	98.333
FR997836.1	15461790	15461889	Pou6	100.000
>GCA_905475445_ilOchPlec1
FR997728.1	22270327	22270504	Pou2	88.333
FR997726.1	330950	331136	Pou3	100.000
FR997721.1	23984580	23984760	Pou4	98.333
FR997735.1	15580502	15580601	Pou6	100.000
>GCA_907165235_ilZeuPyri1
OU015625.1	126531	126708	Pou2	85.455
OU015623.1	923122	923308	Pou3	100.000
OU015621.1	23348487	23348667	Pou4	100.000
OU015627.1	18776390	18776489	Pou6	100.000
>GCA_907165245_ilHabPyri1
OU015594.1	55606	55789	Pou2	87.273
OU015589.1	198374	198560	Pou3	100.000
OU015585.1	18564843	18565023	Pou4	98.333
OU015597.1	10082658	10082757	Pou6	100.000
>GCA_907165275_ilZygFili1
OU015656.1	14295604	14295778	Pou2	87.931
OU015654.1	14488535	14488721	Pou3	100.000
OU015655.1	8155879	8156059	Pou4	100.000
OU015661.1	9395373	9395499	Pou6	100.000
>GCA_907269065_ilCroElin1
OU026070.1	3668554	3668659	Pou6	94.444
OU026070.1	32370122	32370299	Pou2	88.333
OU026079.1	199936	200122	Pou3	100.000
OU026077.1	4511121	4511301	Pou4	97.778
>GCA_907269075_ilIdaAver1
OU026088.1	109956	110133	Pou2	87.273
OU026090.1	209026	209212	Pou3	100.000
OU026083.1	12567477	12567657	Pou4	97.778
OU026099.1	11782843	11782945	Pou6	82.857
>GCA_907269095_ilBlaAdus2
OU026115.1	27921	28083	Pou2	87.273
OU026118.1	19253006	19253192	Pou3	100.000
OU026114.1	30967912	30968092	Pou4	100.000
OU026125.1	13578319	13578451	Pou6	77.500
>GCA_910589285_ilMytFerr1
OU342675.1	30821753	30821930	Pou2	88.333
OU342679.1	29689526	29689712	Pou3	100.000
OU342673.1	38778363	38778543	Pou4	98.333
OU342686.1	20272687	20272822	Pou6	100.000
>GCA_910589295_ilNocJant1
OU342554.1	20650520	20650706	Pou3	100.000
OU342561.1	161325	161502	Pou2	88.136
OU342552.1	4122728	4122905	Pou4	98.333
OU342566.1	4876998	4877097	Pou6	100.000
>GCA_910589355_ilParStra1
OU342462.1	18581208	18581394	Pou3	100.000
OU342465.1	129063	129228	Pou2	89.091
OU342457.1	8140227	8140404	Pou4	98.305
OU342469.1	12216850	12216979	Pou6	100.000
>GCA_910589475_ilBemIchn1
OU342525.1	10074060	10074246	Pou3	100.000
OU342526.1	7020701	7020878	Pou2	86.207
OU342530.1	18668861	18669041	Pou4	100.000
OU342532.1	4273798	4273897	Pou6	100.000
>GCA_910589525_ilEnnQuei1
OU342494.1	18763777	18763963	Pou3	100.000
OU342493.1	97555	97732	Pou2	88.136
OU342489.1	5206974	5207151	Pou4	98.305
OU342502.1	4122716	4122815	Pou6	100.000
>GCA_910589575_ilCarQuer1
OU342434.1	30047	30212	Pou2	84.091
OU342430.1	16780607	16780793	Pou3	100.000
OU342426.1	1608762	1608942	Pou4	100.000
OU342439.1	11798440	11798539	Pou6	96.667
>GCA_910589605_ilChrCulm1
OU342645.1	2710436	2710622	Pou3	100.000
OU342649.1	121581	121746	Pou2	87.273
OU342641.1	27209542	27209719	Pou4	98.333
OU342651.1	6918955	6919042	Pou6	100.000
>GCA_910589645_ilTinSemi1
OU342595.1	14121589	14121766	Pou2	86.667
OU342587.1	5881736	5881922	Pou3	100.000
OU342584.1	33217969	33218149	Pou4	100.000
OU342624.1	3791514	3791649	Pou6	100.000
>GCA_910591435_ilAcrAcer1
OU342764.1	80301	80478	Pou2	88.136
OU342763.1	259654	259840	Pou3	100.000
OU342756.1	17546868	17547045	Pou4	98.333
OU342771.1	11391043	11391184	Pou6	100.000
>GCA_910591565_ilCydSple1
OU342872.1	15755136	15755319	Pou2	84.483
OU342880.1	246530	246716	Pou3	100.000
OU342871.1	46940009	46940189	Pou4	100.000
OU342884.1	4658292	4658424	Pou6	100.000
>GCA_910592155_ilYpsScab1
OU342975.1	24099596	24099695	Pou6	97.059
OU342964.1	27065068	27065254	Pou3	100.000
OU342960.1	9841647	9841824	Pou4	100.000
OU342966.1	31392136	31392313	Pou2	88.333
>GCA_910594945_ilAmpBerb1
OU343126.1	21856315	21856492	Pou2	88.333
OU343129.1	194697	194883	Pou3	100.000
OU343121.1	22261248	22261428	Pou4	98.333
OU343134.1	14643667	14643766	Pou6	97.059
>GCA_911387765_ilPyrMalv3
OU426951.1	412533	412719	Pou3	100.000
OU426954.1	29141145	29141322	Pou2	87.273
OU426947.1	15755461	15755641	Pou4	100.000
OU426958.1	20028576	20028720	Pou6	85.294
>GCA_911387775_ilThySylv1
OU426891.1	18853250	18853436	Pou3	100.000
OU426893.1	18077432	18077606	Pou2	87.273
OU426885.1	12708812	12708992	Pou4	100.000
OU426899.1	3992733	3992838	Pou6	100.000
>GCA_911387795_ilApaMono1
OU426918.1	302119	302305	Pou3	100.000
OU426920.1	20987042	20987219	Pou2	88.333
OU426914.1	6096040	6096220	Pou4	98.305
OU426929.1	5513802	5513901	Pou6	100.000
>GCA_911728495_ilFurFurc1
OU452246.1	29226630	29226816	Pou3	100.000
OU452248.1	546245	546416	Pou2	85.455
OU452242.1	43902666	43902846	Pou4	98.333
OU452256.1	19470070	19470166	Pou6	100.000
>GCA_911728515_ilPerRhom1
OU452171.1	4496257	4496434	Pou2	88.333
OU452173.1	226973	227159	Pou3	100.000
OU452166.1	3586816	3586996	Pou4	98.333
OU452182.1	11740025	11740169	Pou6	100.000
>GCA_911728535_ilPamFasc1
OU452273.1	18233364	18233547	Pou2	84.483
OU452279.1	20967378	20967564	Pou3	100.000
OU452272.1	45072288	45072468	Pou4	100.000
OU452282.1	16351690	16351789	Pou6	100.000
>GCA_912999735_ilApoCrat1
OU538742.1	4280807	4280993	Pou3	100.000
OU538729.1	9260318	9260495	Pou2	87.273
OU538732.1	5860068	5860245	Pou4	100.000
OU538747.1	1287075	1287171	Pou6	93.548
>GCA_912999745_ilPapMach1
OU538763.1	7921597	7921783	Pou3	100.000
OU538764.1	9322464	9322641	Pou2	87.273
OU538756.1	6161899	6162076	Pou4	100.000
OU538770.1	6459219	6459360	Pou6	85.294
>GCA_912999785_ilHydFurc1
OU538823.1	8482280	8482445	Pou6	100.000
OU538825.1	195282	195468	Pou3	100.000
OU538821.1	6210870	6211050	Pou4	98.333
OU538829.1	16434118	16434295	Pou2	84.483
>GCA_912999815_ilCamMarg1
OU538794.1	12864089	12864275	Pou3	100.000
OU538796.1	12761034	12761211	Pou2	88.333
OU538788.1	8551314	8551494	Pou4	98.305
OU538800.1	3027883	3028024	Pou6	100.000
>GCA_914767545_ilSesApif2
OU611954.1	20903135	20903321	Pou3	100.000
OU611955.1	21105174	21105351	Pou2	86.207
OU611947.1	25466148	25466328	Pou4	100.000
OU611960.1	4671132	4671240	Pou6	100.000
>GCA_914767645_ilHydMica1
OU611784.1	19884868	19885045	Pou2	88.333
OU611777.1	229071	229257	Pou3	100.000
OU611774.1	22509467	22509647	Pou4	98.333
OU611791.1	13224930	13225089	Pou6	100.000
>GCA_914767695_ilPtiCapc1
OU611812.1	13506755	13506941	Pou3	100.000
OU611814.1	13152826	13153003	Pou2	87.273
OU611807.1	13453574	13453754	Pou4	98.333
OU611820.1	3142786	3142885	Pou6	100.000
>GCA_914767755_ilAgrCirc1
OU611839.1	3006643	3006820	Pou2	88.333
OU611845.1	407481	407667	Pou3	100.000
OU611840.1	7838975	7839155	Pou4	98.333
OU611851.1	14404203	14404353	Pou6	100.000
>GCA_914767815_ilEupTran1
OU611872.1	17359068	17359245	Pou2	88.136
OU611875.1	17064415	17064601	Pou3	100.000
OU611871.1	13693952	13694132	Pou4	97.778
OU611885.1	11406516	11406645	Pou6	100.000
>GCA_914767915_ilAgrAura1
OU611988.1	4812308	4812485	Pou2	88.333
OU611989.1	18900962	18901148	Pou3	100.000
OU611985.1	20168701	20168878	Pou4	97.778
OU611995.1	13267859	13267955	Pou6	100.000
>GCA_914767945_ilEilDepe1
OU612018.1	23131811	23131997	Pou3	100.000
OU612020.1	23004806	23004983	Pou2	87.273
OU612012.1	31493470	31493650	Pou4	98.305
OU612024.1	5623109	5623205	Pou6	100.000
>GCA_914829495_ilEilSoro1
OU618542.1	25668463	25668640	Pou2	84.483
OU618540.1	26683854	26684040	Pou3	100.000
OU618532.1	42425152	42425332	Pou4	97.778
OU618544.1	6752809	6752905	Pou6	100.000
>GCA_916048165_ilSpiLutu1
OU696477.1	21945071	21945248	Pou2	87.273
OU696476.1	364940	365126	Pou3	100.000
OU696470.1	3027329	3027509	Pou4	98.333
OU696480.1	15977983	15978145	Pou6	61.818
>GCA_916610205_ilGriApri1
OU744289.1	123033	123210	Pou2	88.136
OU744288.1	25423733	25423919	Pou3	100.000
OU744283.1	28395982	28396162	Pou4	98.333
OU744294.1	6720681	6720780	Pou6	100.000
>GCA_916610215_ilOmpLuno1
OU744252.1	729529	729715	Pou3	100.000
OU744247.1	3572003	3572180	Pou2	88.333
OU744243.1	18416401	18416581	Pou4	98.305
OU744257.1	15933867	15933966	Pou6	100.000
>GCA_916614155_ilMesFuru1
OU744800.1	31083883	31084069	Pou3	100.000
OU744799.1	28860366	28860543	Pou2	88.136
OU744790.1	6701574	6701754	Pou4	98.305
OU744801.1	21423589	21423688	Pou6	100.000
>GCA_916618015_ilXesCnig1
OU745252.1	26070359	26070536	Pou2	88.333
OU745257.1	347921	348107	Pou3	100.000
OU745243.1	35438781	35438961	Pou4	97.778
OU745258.1	6556186	6556285	Pou6	100.000
>GCA_916618145_ilEmmMono1
OU745306.1	11323880	11324066	Pou3	100.000
OU745300.1	144262	144439	Pou2	85.455
OU745299.1	3123397	3123577	Pou4	100.000
OU745310.1	3587005	3587104	Pou6	100.000
>GCA_916701695_ilAgrMaci1
OU753558.1	541251	541437	Pou3	100.000
OU753556.1	3678696	3678873	Pou2	88.333
OU753552.1	19403700	19403880	Pou4	98.305
OU753562.1	6308534	6308633	Pou6	100.000
>GCA_916999025_ilOrgAnti1
OU779865.1	18658466	18658643	Pou2	85.455
OU779866.1	248482	248668	Pou3	100.000
OU779863.1	17800612	17800792	Pou4	98.333
OU779872.1	23654744	23654897	Pou6	100.000
>GCA_917051295_ilEreLige1
OU785227.1	20059230	20059404	Pou2	87.273
OU785225.1	20576249	20576435	Pou3	100.000
OU785222.1	9410897	9411077	Pou4	100.000
OU785233.1	14106773	14106872	Pou6	100.000
>GCA_917490735_ilDryErem1
OU823249.1	100977	101154	Pou2	88.136
OU823244.1	24699383	24699569	Pou3	100.000
OU823241.1	7017445	7017625	Pou4	97.778
OU823254.1	6439903	6440002	Pou6	100.000
OU823260.1	6415329	6415413	Pou3	55.000
>GCA_917880725_ilSelDent1
OU862886.1	210379	210556	Pou2	88.136
OU862884.1	532048	532234	Pou3	100.000
OU862876.1	18511030	18511207	Pou4	97.778
OU862875.1	28453177	28453318	Pou6	100.000
>GCA_918317495_ilSynVesp1
OU906952.1	11265320	11265497	Pou2	86.207
OU906951.1	108502	108688	Pou3	100.000
OU906947.1	105839	106019	Pou4	100.000
OU906959.1	7906811	7906910	Pou6	96.552
>GCA_918843915_ilNotZicz1
OU974042.1	216930	217116	Pou3	100.000
OU974045.1	72839	73016	Pou2	83.051
OU974038.1	1837786	1837966	Pou4	98.305
OU974050.1	9617052	9617151	Pou6	100.000
>GCA_918843925_ilEulPrun1
OU974013.1	10026807	10026981	Pou2	84.483
OU974011.1	142588	142774	Pou3	100.000
OU974006.1	3642881	3643061	Pou4	98.333
OU974018.1	2222594	2222765	Pou6	100.000
>GCA_918857605_ilPhiVetu1
OU975454.1	226235	226406	Pou2	87.273
OU975445.1	8983790	8983976	Pou3	100.000
OU975417.1	18800846	18801023	Pou4	98.333
OU975433.1	6811876	6811999	Pou6	100.000
>GCA_920104075_ilMelGala2
OV049867.1	49093	49267	Pou2	87.273
OV049865.1	326119	326305	Pou3	100.000
OV049860.1	14718633	14718810	Pou4	100.000
OV049871.1	4722497	4722596	Pou6	100.000
>GCA_921293045_ilAplEffo1
OV121044.1	165375	165561	Pou3	100.000
OV121046.1	34720	34897	Pou2	87.273
OV121038.1	2710800	2710980	Pou4	98.333
OV121050.1	9590975	9591095	Pou6	100.000
