# Supplementary material for: Diversity, duplication, and genomic organization of homeobox genes in Lepidoptera
Source: Genome Res. 2023 Jan;33(1):32–44. doi: 10.1101/gr.277118.122 (PMC9977156; doi:10.1101/gr.277118.122)
Supplement: Supplemental Material [file supp_gr.277118.122_Supplemental_Data_.zip › Supplemental_Data/PRD_cluster_filtered_lepi.txt]

>GCA_905146925_ilAutGamm1
LR989855.1	6829785	6829965	Phox	97.917
LR989855.1	6843516	6843645	Phox	100.000
LR989855.1	7500528	7500702	Pax4/6	100.000
LR989851.1	2821824	2821983	Prrx	100.000
LR989851.1	2822182	2822356	Prrx	100.000
LR989851.1	6536965	6537103	Hbn	100.000
LR989862.1	4155439	4155637	CG11294	100.000
LR989866.1	2300549	2300663	Drgx	97.222
LR989866.1	5587633	5587795	Pax3/7	100.000
LR989866.1	5629749	5629887	Pax3/7	87.500
LR989873.1	7123614	7123815	Hbn	93.617
LR989873.1	7239693	7239855	Rax	100.000
LR989873.1	7334635	7334797	Otp	97.619
LR989874.1	3650441	3650570	Arx	88.636
LR989850.1	9737821	9737977	Shox	97.872
LR989875.1	2339035	2339176	Otx	100.000
LR989856.1	3431698	3431863	Gsc	97.143
LR989856.1	3446066	3446249	Pax4/6	43.902
LR989856.1	9055199	9055337	Pitx	100.000
LR989860.1	9676693	9676831	Uncx	100.000
LR989860.1	9686149	9686278	Uncx	48.780
LR989863.1	244570	244756	Vsx	81.818
LR989863.1	7966732	7966885	Prop	93.333
LR989852.1	10479746	10479968	Arx	41.379
LR989852.1	10570810	10570942	Arx	100.000
LR989865.1	6774494	6774602	Pax4/6	100.000
LR989865.1	7038939	7039065	Pax4/6	94.444
>GCA_905147015_ilLasFlex1
LR989954.1	9178474	9178726	Repo	53.333
LR989954.1	14354291	14354435	Prrx	100.000
LR989956.1	6777582	6777732	Gsc	93.878
LR989956.1	12867105	12867249	Pitx	100.000
LR989973.1	7742992	7743136	Otp	91.304
LR989973.1	7878999	7879170	Rax	100.000
LR989973.1	8020399	8020537	Hbn	93.617
LR989955.1	8219719	8219869	Pax4/6	100.000
LR989955.1	9243589	9243754	Phox	100.000
LR989961.1	10662332	10662446	CG11294	97.727
LR989964.1	2848610	2848721	Drgx	97.222
LR989964.1	7358513	7358681	Pax3/7	100.000
LR989964.1	7414904	7415042	Pax3/7	87.500
LR989974.1	4583087	4583225	Arx	88.235
LR989963.1	289070	289208	Vsx	97.674
LR989963.1	10274146	10274272	Prop	100.000
LR989957.1	3839627	3839765	Uncx	100.000
LR989975.1	2833130	2833310	Otx	100.000
LR989950.1	13512238	13512376	Shox	97.872
LR989951.1	4019705	4019870	Arx	100.000
LR989951.1	4142491	4142620	Arx	88.889
LR989968.1	8855558	8855711	Pax4/6	87.500
LR989968.1	9191513	9191636	Pax4/6	90.625
>GCA_905147045_ilAglIoxx1
LR989896.1	10660513	10660675	Shox	97.872
LR989905.1	8079007	8079148	Gsc	93.750
LR989905.1	8994912	8995056	Pitx	100.000
LR989911.1	8460329	8460479	CG11294	93.333
LR989918.1	105620	105749	Otp	97.561
LR989918.1	230923	231094	Rax	97.959
LR989918.1	360169	360310	Hbn	91.667
LR989899.1	7589297	7589462	Phox	96.078
LR989899.1	8309591	8309729	Pax4/6	100.000
LR989897.1	2787799	2788063	Prrx	100.000
LR989906.1	2619453	2619582	Drgx	97.143
LR989906.1	6016171	6016312	Pax3/7	93.617
LR989906.1	6072965	6073145	Pax4/6	45.714
LR989906.1	6073347	6073500	Pax4/6	45.714
LR989904.1	3320519	3320690	Uncx	100.000
LR989919.1	6044700	6044847	Arx	85.106
LR989921.1	6620077	6620218	Otx	100.000
LR989902.1	240075	240204	Vsx	97.674
LR989902.1	8601273	8601408	Prop	100.000
LR989916.1	3449518	3449671	Pax4/6	87.500
LR989916.1	3766362	3766494	Pax4/6	88.889
LR989898.1	3477163	3477286	Arx	93.750
LR989898.1	3591392	3591632	Arx	69.231
>GCA_905147105_ilPieBrab1
LR989941.1	2545479	2545602	Phox	100.000
LR989941.1	2568319	2568505	Phox	100.000
LR989937.1	8008765	8008891	Otp	95.349
LR989937.1	8092704	8092842	Rax	100.000
LR989937.1	8167246	8167384	Hbn	91.489
LR989937.1	19274225	19274390	Arx	62.069
LR989939.1	4565820	4565958	Pax3/7	87.500
LR989939.1	4616852	4617002	Pax3/7	100.000
LR989939.1	6372617	6372755	Drgx	87.500
LR989932.1	11688777	11688948	Prrx	100.000
LR989932.1	14913314	14913437	Pax4/6	90.909
LR989932.1	15148330	15148459	Pax4/6	58.824
LR989932.1	20510212	20510356	Prop	100.000
LR989945.1	5163684	5163873	Repo	100.000
LR989938.1	17556479	17556605	CG11294	100.000
LR989938.1	18121813	18121951	Uncx	100.000
LR989935.1	18163591	18163654	Arx	80.952
LR989935.1	18240714	18240870	Arx	63.333
LR989942.1	7991467	7991644	Shox	93.878
LR989933.1	14928985	14929141	Otx	100.000
LR989933.1	18328326	18328464	Gsc	95.745
LR989944.1	4008849	4008996	Pitx	100.000
LR989940.1	9674594	9674732	Vsx	97.674
>GCA_905147135_ilBlaLact1
LR990048.1	4438683	4438821	Uncx	100.000
LR990041.1	10826779	10826917	Pitx	100.000
LR990041.1	16500703	16500865	Gsc	93.750
LR990060.1	15409313	15409433	Otp	100.000
LR990060.1	15545055	15545196	Rax	97.917
LR990060.1	15781438	15781612	Hbn	91.489
LR990049.1	14331172	14331325	Shox	75.676
LR990049.1	14331753	14331873	Shox	75.676
LR990050.1	9253380	9253527	Pax4/6	100.000
LR990050.1	10240129	10240285	Phox	100.000
LR990050.1	10262293	10262440	Phox	97.917
LR990062.1	7985836	7986034	Repo	93.333
LR990062.1	7986532	7986730	Repo	93.333
LR990046.1	4363087	4363276	Prrx	87.234
LR990046.1	9878716	9878857	Repo	100.000
LR990057.1	5884630	5884753	CG11294	97.143
LR990044.1	20151081	20151210	Prop	100.000
LR990044.1	21648837	21648975	Vsx	97.674
LR990055.1	10499210	10499354	Pax3/7	82.353
LR990055.1	10563753	10563900	Pax3/7	100.000
LR990055.1	15232166	15232313	Drgx	100.000
LR990055.1	15250424	15250580	Drgx	97.222
LR990064.1	3577051	3577192	Otx	100.000
LR990043.1	6493083	6493173	Arx	100.000
LR990043.1	6589822	6589942	Arx	93.548
LR990047.1	13799090	13799174	Pax4/6	94.118
LR990047.1	14181076	14181214	Pax4/6	93.750
>GCA_905147175_ilAglUrti1
LR989986.1	6535026	6535164	Pax4/6	100.000
LR989986.1	7245651	7245813	Phox	96.078
LR990008.1	131243	131372	Otp	90.909
LR990008.1	263682	263859	Rax	89.474
LR990008.1	402392	402533	Hbn	91.667
LR989992.1	2687290	2687398	Drgx	97.143
LR989992.1	5907436	5907598	Pax3/7	100.000
LR989992.1	5961456	5961642	Pax3/7	43.243
LR989997.1	4374546	4374681	CG11294	93.333
LR990005.1	5125931	5126069	Arx	90.698
LR989985.1	8337015	8337282	Repo	43.333
LR989985.1	12273800	12274061	Prrx	48.333
LR989988.1	10972180	10972294	Arx	66.667
LR989988.1	11070324	11070414	Arx	100.000
LR989984.1	10487470	10487635	Shox	97.872
LR990011.1	2108849	2108987	Otx	100.000
LR989990.1	10507189	10507345	Uncx	100.000
LR989991.1	4767503	4767647	Pitx	100.000
LR989991.1	5660136	5660304	Gsc	88.889
LR989999.1	320829	320967	Vsx	97.674
LR989999.1	8359471	8359591	Prop	100.000
LR990004.1	3542817	3542955	Pax4/6	94.118
LR990004.1	3863167	3863299	Pax4/6	100.000
>GCA_905147225_ilEupSimi1
LR990122.1	3529216	3529330	Drgx	95.833
LR990122.1	7839472	7839610	Pax3/7	93.750
LR990122.1	7913963	7914101	Pax3/7	91.489
LR990106.1	4725193	4725349	Arx	92.857
LR990106.1	23374797	23374956	Hbn	93.617
LR990106.1	23494220	23494358	Rax	100.000
LR990106.1	23606988	23607141	Otp	84.314
LR990113.1	10305003	10305153	Pax4/6	100.000
LR990113.1	11555163	11555310	Phox	97.959
LR990113.1	12176075	12176216	Phox	100.000
LR990103.1	4818094	4818259	Prrx	91.489
LR990103.1	10559946	10560108	Repo	93.750
LR990103.1	10560294	10560438	Repo	93.750
LR990124.1	11462922	11463102	CG11294	97.872
LR990111.1	19067263	19067401	Shox	97.872
LR990114.1	962560	962722	Gsc	95.745
LR990114.1	16327668	16327860	Pitx	100.000
LR990120.1	492211	492340	Vsx	97.674
LR990120.1	13235331	13235490	Prop	100.000
LR990105.1	2580864	2581032	Otx	100.000
LR990112.1	5483957	5484095	Arx	100.000
LR990112.1	5580229	5580373	Arx	94.118
LR990117.1	17079566	17079704	Uncx	100.000
LR990109.1	1694663	1694777	Pax4/6	87.500
LR990109.1	2021325	2021427	Pax4/6	82.857
>GCA_905147235_ilEryTage1
LR990075.1	2748977	2749151	Prrx	100.000
LR990078.1	3817006	3817144	Pitx	100.000
LR990078.1	6804386	6804530	Gsc	93.750
LR990094.1	7666252	7666384	Otp	97.619
LR990094.1	7773665	7773806	Rax	97.917
LR990094.1	7862823	7862988	Hbn	93.617
LR990077.1	4421614	4421752	Pax4/6	100.000
LR990077.1	5158984	5159143	Phox	100.000
LR990081.1	4035261	4035387	CG11294	100.000
LR990085.1	5929963	5930110	Pax3/7	87.500
LR990085.1	5984029	5984170	Pax3/7	91.667
LR990085.1	9751379	9751526	Drgx	96.875
LR990093.1	4522570	4522735	Arx	88.636
LR990086.1	3504748	3504886	Prop	100.000
LR990086.1	10984187	10984355	Vsx	97.674
LR990082.1	9092272	9092410	Uncx	97.917
LR990073.1	10339651	10339807	Shox	95.918
LR990073.1	10344136	10344247	Repo	52.778
LR990097.1	3788309	3788480	Otx	100.000
LR990072.1	11875205	11875358	Arx	100.000
LR990072.1	11967483	11967591	Arx	100.000
LR990091.1	5740732	5740819	Pax4/6	100.000
LR990091.1	5998637	5998805	Pax4/6	87.500
>GCA_905147285_ilHypProb1
LR990128.1	13193437	13193605	Hbn	72.222
LR990128.1	20609730	20609868	Prrx	44.068
LR990132.1	5911469	5911607	Pitx	100.000
LR990132.1	17977380	17977563	Gsc	80.000
LR990150.1	7045001	7045130	Otp	97.619
LR990150.1	11816901	11817063	Rax	93.750
LR990150.1	11954070	11954208	Hbn	93.617
LR990135.1	10539075	10539225	Pax4/6	100.000
LR990135.1	11879505	11879643	Phox	100.000
LR990142.1	6410037	6410160	CG11294	97.872
LR990143.1	11096218	11096356	Pax3/7	91.489
LR990143.1	11155660	11155825	Pax3/7	100.000
LR990143.1	16617861	16617975	Drgx	97.222
LR990151.1	6207708	6207849	Arx	93.333
LR990138.1	7128415	7128502	Prop	100.000
LR990138.1	21732819	21732963	Vsx	97.674
LR990133.1	17802140	17802278	Uncx	100.000
LR990152.1	8302624	8302789	Otx	97.917
LR990127.1	16395787	16395943	Shox	76.471
LR990130.1	18575331	18575520	Arx	93.750
LR990130.1	18707473	18707578	Arx	100.000
LR990141.1	11145806	11145932	Pax4/6	79.487
LR990141.1	11635729	11635849	Pax4/6	93.750
>GCA_905147325_ilNotDrom1
LR990165.1	6322065	6322215	Phox	95.92
LR990165.1	7095682	7095844	Pax4/6	100.00
LR990172.1	7970640	7970799	CG11294	100.00
LR990176.1	5729424	5729574	Pax3/7	91.49
LR990176.1	5780918	5781065	Pax3/7	100.00
LR990176.1	8970387	8970543	Drgx	100.00
LR990176.1	8989215	8989383	Drgx	88.37
LR990163.1	2713242	2713398	Prrx	100.00
LR990181.1	8875201	8875330	Otp	97.62
LR990181.1	9001750	9001897	Rax	100.00
LR990181.1	9024695	9024875	Rax	100.00
LR990181.1	9117705	9117843	Hbn	93.62
LR990185.1	3748140	3748296	Arx	92.86
LR990162.1	4155666	4155822	Shox	93.75
LR990162.1	4159473	4159641	Shox	97.87
LR990184.1	5727231	5727369	Otx	100.00
LR990166.1	3841785	3841923	Pitx	100.00
LR990166.1	8187791	8187968	Gsc	87.04
LR990166.1	8199391	8199532	Gsc	46.34
LR990168.1	9518582	9518720	Uncx	100.00
LR990159.1	3176651	3176813	Arx	100.00
LR990159.1	3266245	3266335	Arx	94.12
LR990174.1	195299	195428	Vsx	97.67
LR990174.1	225528	225642	Vsx	51.52
LR990174.1	7653556	7653727	Prop	90.00
LR990178.1	4524477	4524660	Pax4/6	94.12
LR990178.1	4808773	4808908	Pax4/6	100.00
>GCA_905147345_ilMytImpu1
LR990342.1	6927063	6927201	Prrx	100.000
LR990342.1	14723161	14723326	Hbn	100.000
LR990363.1	18951331	18951481	Hbn	93.617
LR990363.1	19146205	19146391	Rax	93.750
LR990363.1	19445328	19445448	Otp	100.000
LR990345.1	10283391	10283529	Pitx	100.000
LR990345.1	19474520	19474670	Gsc	95.745
LR990357.1	19637081	19637210	CG11294	95.833
LR990347.1	15407479	15407653	Pax4/6	100.000
LR990347.1	16768041	16768206	Phox	100.000
LR990352.1	6593686	6593863	Drgx	90.000
LR990352.1	14766465	14766612	Pax3/7	100.000
LR990352.1	14842932	14843100	Pax3/7	87.500
LR990349.1	953571	953709	Vsx	97.674
LR990349.1	19711377	19711509	Prop	100.000
LR990349.1	19720518	19720644	Prop	100.000
LR990346.1	23495826	23495976	Uncx	100.000
LR990366.1	4881880	4882054	Arx	88.636
LR990367.1	6683872	6684022	Otx	100.000
LR990340.1	11381058	11381217	Shox	97.872
LR990348.1	22866622	22866763	Arx	94.118
LR990348.1	23037432	23037573	Arx	69.388
LR990341.1	22849244	22849361	Pax4/6	88.235
LR990341.1	23436155	23436254	Pax4/6	100.000
>GCA_905147355_ilApoTurb1
LR990291.1	866579	866717	Uncx	69.767
LR990281.1	9735756	9735900	Gsc	93.878
LR990281.1	17575057	17575207	Pitx	100.000
LR990286.1	18246399	18246537	Phox	100.000
LR990286.1	19674726	19674864	Pax4/6	100.000
LR990282.1	190601	190757	Hbn	87.234
LR990282.1	407883	408021	Rax	100.000
LR990282.1	576954	577092	Otp	97.619
LR990283.1	19824401	19824578	Shox	97.872
LR990294.1	17196754	17196880	CG11294	95.833
LR990280.1	45004940	45005072	Repo	83.333
LR990280.1	48402424	48402532	Prrx	100.000
LR990295.1	709257	709386	Vsx	97.674
LR990295.1	15889444	15889576	Prop	100.000
LR990304.1	6904746	6904884	Arx	93.333
LR990304.1	6905632	6905812	Arx	93.333
LR990296.1	12290512	12290665	Pax3/7	58.140
LR990296.1	12378028	12378169	Pax3/7	42.857
LR990296.1	18413484	18413625	Drgx	92.105
LR990302.1	6566017	6566164	Otx	100.000
LR990287.1	21180643	21180736	Arx	80.952
LR990287.1	21386190	21386367	Arx	40.323
LR990290.1	5158383	5158512	Pax4/6	87.500
LR990290.1	5159789	5159912	Pax4/6	93.333
LR990290.1	5704148	5704283	Pax4/6	81.579
LR990290.1	5715014	5715155	Pax4/6	42.593
>GCA_905147365_ilAriAges1
LR990265.1	13343105	13343264	Shox	87.037
LR990265.1	13356435	13356570	Shox	93.750
LR990258.1	11060381	11060543	Pitx	94.118
LR990258.1	19769439	19769595	Gsc	95.745
LR990256.1	12416080	12416203	CG11294	97.872
LR990262.1	151783	151927	Hbn	91.489
LR990262.1	268608	268752	Rax	100.000
LR990262.1	383515	383650	Otp	93.182
LR990264.1	10276510	10276675	Repo	93.750
LR990264.1	15744551	15744740	Prrx	100.000
LR990264.1	15745216	15745327	Prrx	100.000
LR990263.1	10166321	10166459	Phox	100.000
LR990263.1	11172682	11172820	Pax4/6	100.000
LR990273.1	1835460	1835616	Drgx	97.222
LR990273.1	7026627	7026774	Pax3/7	88.235
LR990273.1	7099444	7099624	Pax3/7	81.818
LR990268.1	12662469	12662646	Uncx	100.000
LR990278.1	2225314	2225476	Otx	89.091
LR990272.1	4720473	4720599	Prop	90.476
LR990272.1	14640011	14640149	Vsx	97.674
LR990260.1	4316402	4316516	Pax4/6	93.333
LR990260.1	4604856	4604970	Pax4/6	93.750
LR990260.1	22107012	22107150	Gsc	37.500
LR990257.1	22384569	22384695	Arx	93.750
LR990257.1	22392518	22392683	Arx	100.000
LR990257.1	22507586	22507766	Arx	93.750
LR990257.1	22512282	22512378	Arx	65.385
>GCA_905147375_ilHylFasc1
LR990207.1	2322081	2322171	Drgx	92.308
LR990207.1	5352053	5352227	Pax3/7	100.000
LR990207.1	5413177	5413324	Pax3/7	93.333
LR990217.1	5828073	5828217	Hbn	60.606
LR990217.1	5946953	5947091	Rax	100.000
LR990217.1	6045890	6046064	Otp	100.000
LR990198.1	5453767	5453917	Pax4/6	100.000
LR990198.1	6177337	6177478	Phox	97.917
LR990196.1	7025731	7025866	Repo	87.500
LR990196.1	10891481	10891625	Prrx	100.000
LR990204.1	3898777	3898900	CG11294	97.143
LR990193.1	9442686	9442833	Shox	97.872
LR990193.1	9445924	9446074	Shox	100.000
LR990206.1	3620641	3620836	Prop	86.667
LR990206.1	11099186	11099324	Vsx	95.556
LR990201.1	3346847	3346985	Pitx	100.000
LR990201.1	7570784	7570925	Gsc	93.750
LR990215.1	4598747	4598927	Arx	93.333
LR990218.1	5074411	5074549	Otx	100.000
LR990195.1	2797864	2797999	Arx	100.000
LR990195.1	2879269	2879380	Arx	94.118
LR990205.1	8773467	8773605	Uncx	100.000
LR990211.1	5569406	5569514	Pax4/6	100.000
LR990211.1	5838205	5838340	Pax4/6	87.500
>GCA_905147385_ilLimCami1
LR990234.1	6203096	6203264	Gsc	91.837
LR990234.1	11119314	11119461	Pitx	95.918
LR990225.1	7556882	7557032	Pax4/6	100.000
LR990225.1	8407117	8407255	Phox	100.000
LR990233.1	8364544	8364673	Repo	68.000
LR990233.1	12638447	12638654	Prrx	100.000
LR990247.1	76150	76330	Hbn	93.617
LR990247.1	165029	165173	Rax	93.750
LR990247.1	189372	189519	Rax	100.000
LR990247.1	311770	311899	Otp	97.561
LR990246.1	5219962	5220142	Pax4/6	94.118
LR990246.1	5608578	5608671	Pax4/6	90.625
LR990241.1	2974387	2974630	Drgx	96.667
LR990241.1	6648326	6648467	Pax3/7	93.750
LR990241.1	6705580	6705718	Pax3/7	81.250
LR990237.1	5038508	5038655	CG11294	100.000
LR990249.1	8623372	8623534	Otx	96.078
LR990226.1	5039662	5039803	Shox	97.872
LR990231.1	11308612	11308750	Arx	92.308
LR990238.1	5114911	5115064	Prop	90.625
LR990238.1	14745360	14745498	Vsx	97.674
LR990236.1	3589060	3589198	Uncx	100.000
LR990227.1	12465812	12466028	Arx	94.118
LR990227.1	12609816	12609960	Arx	100.000
>GCA_905147715_ilXesXant1
LR990645.1	6715761	6715899	Prrx	91.489
LR990645.1	14671315	14671444	Repo	97.674
LR990656.1	9710628	9710775	Pitx	100.000
LR990656.1	18428907	18429072	Gsc	91.837
LR990666.1	5593711	5593876	Otp	100.000
LR990666.1	6156889	6157027	Rax	100.000
LR990666.1	6356862	6357012	Hbn	93.617
LR990663.1	9864152	9864302	CG11294	100.000
LR990663.1	9869047	9869185	CG11294	94.595
LR990658.1	14828122	14828260	Phox	100.000
LR990658.1	16019775	16019925	Pax4/6	100.000
LR990660.1	7677799	7677937	Drgx	85.366
LR990660.1	16345146	16345323	Pax3/7	100.000
LR990660.1	16408499	16408661	Pax3/7	88.235
LR990657.1	10524777	10524903	Prop	92.857
LR990657.1	29889225	29889366	Vsx	95.556
LR990669.1	11311611	11311743	Arx	86.667
LR990648.1	23032944	23033082	Uncx	100.000
LR990668.1	15011790	15011940	Otx	100.000
LR990642.1	23787464	23787653	Shox	97.872
LR990655.1	23016642	23016747	Arx	100.000
LR990655.1	23161964	23162132	Arx	100.000
LR990643.1	14203447	14203609	Pax4/6	87.500
LR990643.1	14735195	14735300	Pax4/6	90.909
>GCA_905147745_ilPhlMeti2
LR990533.1	11435177	11435309	CG11294	95.918
LR990521.1	9434700	9434868	Phox	100.000
LR990521.1	10316141	10316291	Pax4/6	100.000
LR990535.1	8295965	8296106	Pax3/7	89.583
LR990535.1	8353676	8353823	Pax3/7	93.750
LR990535.1	13260784	13260943	Drgx	100.000
LR990519.1	10699193	10699490	Repo	100.000
LR990519.1	15437049	15437199	Prrx	100.000
LR990540.1	3105475	3105607	Otp	100.000
LR990540.1	3266006	3266189	Rax	93.750
LR990540.1	3367052	3367190	Hbn	93.617
LR990542.1	7215331	7215487	Arx	93.333
LR990542.1	7216514	7216655	Arx	88.636
LR990518.1	13846626	13846800	Shox	97.872
LR990543.1	3651121	3651262	Otx	100.000
LR990543.1	3655109	3655274	Otx	100.000
LR990525.1	5581872	5582010	Pitx	100.000
LR990525.1	11786607	11786751	Gsc	93.750
LR990526.1	4858493	4858631	Uncx	100.000
LR990530.1	298240	298369	Vsx	97.674
LR990530.1	339471	339603	Vsx	79.167
LR990530.1	11674629	11674755	Prop	92.593
LR990522.1	13920846	13920951	Arx	88.889
LR990522.1	14032056	14032146	Arx	100.000
LR990524.1	8235059	8235206	Pax4/6	94.118
LR990524.1	8610934	8611036	Pax4/6	100.000
>GCA_905147765_ilVanAtal1
LR990553.1	7381668	7381818	Phox	94.12
LR990553.1	8070378	8070516	Pax4/6	100.00
LR990571.1	9570493	9570670	Hbn	91.67
LR990571.1	9682439	9682583	Rax	97.96
LR990571.1	9786722	9786842	Otp	97.56
LR990564.1	4358070	4358205	CG11294	93.33
LR990574.1	4923235	4923370	Arx	93.33
LR990565.1	2643263	2643365	Drgx	96.67
LR990565.1	6025449	6025635	Pax3/7	100.00
LR990565.1	6076902	6077040	Pax3/7	81.25
LR990551.1	7952921	7953236	Repo	100.00
LR990551.1	11881528	11881672	Prrx	100.00
LR990550.1	4700636	4700774	Shox	97.87
LR990575.1	6362630	6362843	Otx	97.92
LR990557.1	10478409	10478547	Uncx	100.00
LR990563.1	4198396	4198534	Prop	100.00
LR990563.1	12453274	12453412	Vsx	97.67
LR990558.1	4864071	4864212	Gsc	93.75
LR990558.1	4879709	4879850	Gsc	38.18
LR990558.1	8639545	8639683	Pitx	100.00
LR990552.1	10983827	10983968	Arx	72.00
LR990552.1	11106654	11106762	Arx	100.00
LR990570.1	7191026	7191170	Pax4/6	87.50
LR990570.1	7496461	7496596	Pax4/6	100.00
>GCA_905147785_ilThyBati1
LR990496.1	7837092	7837230	Uncx	100.000
LR990492.1	3477117	3477285	Pitx	100.000
LR990492.1	7117322	7117460	Gsc	95.745
LR990490.1	6045479	6045623	Phox	100.000
LR990490.1	6688063	6688207	Pax4/6	100.000
LR990507.1	3501463	3501598	Otp	100.000
LR990507.1	3617479	3617641	Rax	100.000
LR990507.1	3720142	3720286	Hbn	93.617
LR990487.1	4356726	4356891	Shox	97.872
LR990497.1	3953932	3954103	CG11294	97.143
LR990488.1	6880174	6880303	Repo	62.963
LR990488.1	10091685	10092024	Prrx	100.000
LR990499.1	3928281	3928419	Prop	100.000
LR990499.1	10591416	10591554	Vsx	97.674
LR990510.1	3120123	3120261	Arx	93.333
LR990500.1	2401688	2401823	Drgx	90.000
LR990500.1	4893797	4893974	Pax3/7	100.000
LR990500.1	4940974	4941112	Pax3/7	87.500
LR990511.1	1197990	1198128	Otx	100.000
LR990486.1	3372845	3372950	Arx	100.000
LR990486.1	3439784	3439904	Arx	100.000
LR990504.1	5457354	5457495	Pax4/6	100.000
LR990504.1	5682061	5682199	Pax4/6	94.444
>GCA_905147795_ilPieRapa1
LR990603.1	2490706	2490820	Drgx	96.667
LR990603.1	4236557	4236695	Pax3/7	100.000
LR990603.1	4288365	4288524	Pax3/7	87.500
LR990589.1	3514506	3514644	Hbn	91.489
LR990589.1	3582836	3582974	Rax	100.000
LR990589.1	3662550	3662700	Otp	95.349
LR990604.1	5345325	5345472	Phox	97.917
LR990604.1	6279711	6279855	Pax4/6	100.000
LR990584.1	11647666	11647816	Prrx	100.000
LR990605.1	1194716	1194854	Repo	100.000
LR990598.1	3033148	3033286	Uncx	100.000
LR990598.1	3593247	3593376	CG11294	93.333
LR990582.1	7634754	7634922	Shox	97.872
LR990597.1	6646977	6647124	Pitx	100.000
LR990601.1	9076555	9076693	Vsx	95.455
LR990600.1	2334833	2334983	Arx	93.333
LR990591.1	7621621	7621759	Otx	100.000
LR990592.1	4259300	4259579	Arx	93.548
LR990592.1	4339190	4339334	Arx	100.000
LR990588.1	2864632	2864740	Pax4/6	93.750
LR990588.1	3085476	3085614	Pax4/6	54.286
LR990588.1	8413855	8414011	Prop	100.000
LR990588.1	8417156	8417288	Prop	100.000
>GCA_905147815_ilPhaBuce1
LR990611.1	29228482	29228674	Shox	83.051
LR990613.1	10556589	10556727	Pitx	100.000
LR990613.1	22609735	22609873	Gsc	95.745
LR990613.1	22639921	22640107	Gsc	55.172
LR990623.1	21123307	21123430	CG11294	97.872
LR990632.1	102685	102823	Hbn	93.617
LR990632.1	332578	332701	Rax	100.000
LR990632.1	530690	530846	Otp	97.619
LR990617.1	6783548	6783689	Prrx	89.583
LR990617.1	17032865	17033012	Repo	93.750
LR990615.1	17495941	17496079	Phox	100.000
LR990615.1	19225797	19225935	Pax4/6	100.000
LR990624.1	16360695	16360851	Pax3/7	91.489
LR990624.1	16465834	16465972	Pax3/7	93.750
LR990624.1	23646340	23646478	Drgx	100.000
LR990624.1	23675829	23675949	Drgx	92.308
LR990610.1	8085938	8086076	Uncx	48.485
LR990634.1	12785533	12785716	Otx	100.000
LR990633.1	10334223	10334361	Arx	93.333
LR990620.1	10054152	10054281	Prop	100.000
LR990620.1	33477975	33478155	Vsx	97.674
LR990628.1	10921762	10921867	Pax4/6	94.118
LR990628.1	11480531	11480651	Pax4/6	93.750
LR990622.1	24108088	24108214	Arx	94.118
LR990622.1	24293346	24293439	Arx	100.000
>GCA_905163395_ilEndFlam1
LR990869.1	7974662	7974821	Pax3/7	92.857
LR990869.1	8034782	8034926	Pax3/7	93.750
LR990869.1	12070758	12070911	Drgx	90.000
LR990875.1	2544540	2544669	Otp	95.455
LR990875.1	2739514	2739670	Rax	100.000
LR990875.1	2877212	2877386	Hbn	91.837
LR990858.1	7466204	7466342	Pax4/6	100.000
LR990858.1	8357586	8357733	Phox	100.000
LR990855.1	3326437	3326608	Prrx	100.000
LR990855.1	8517609	8517936	Repo	100.000
LR990862.1	11725333	11725507	CG11294	97.872
LR990853.1	5703703	5703865	Shox	97.872
LR990878.1	6228734	6228878	Arx	87.500
LR990865.1	4487994	4488129	Pitx	100.000
LR990865.1	10549472	10549616	Gsc	95.745
LR990866.1	287737	287866	Vsx	97.674
LR990866.1	331451	331601	Vsx	93.750
LR990866.1	13248559	13248688	Prop	100.000
LR990880.1	7261789	7261933	Otx	100.000
LR990856.1	4008312	4008441	Arx	93.750
LR990856.1	4135350	4135470	Arx	94.118
LR990861.1	4078330	4078468	Uncx	100.000
LR990871.1	5606636	5606768	Pax4/6	88.235
LR990871.1	5982296	5982383	Pax4/6	100.000
>GCA_905163415_ilNocFimb1
LR990931.1	9158118	9158292	Pax4/6	100.000
LR990931.1	9989078	9989216	Phox	100.000
LR990945.1	2856647	2856770	Otp	97.619
LR990945.1	3070036	3070174	Rax	100.000
LR990945.1	3191003	3191150	Hbn	93.617
LR990940.1	8767611	8767752	Pax3/7	89.583
LR990940.1	8823353	8823518	Pax3/7	93.750
LR990940.1	13922425	13922578	Drgx	90.244
LR990946.1	7505529	7505697	Arx	86.667
LR990941.1	11929119	11929248	CG11294	95.918
LR990922.1	5346503	5346641	Prrx	100.000
LR990922.1	10235503	10235632	Repo	100.000
LR990928.1	4806238	4806355	Arx	93.750
LR990928.1	4819084	4819186	Arx	100.000
LR990928.1	4923700	4923919	Arx	100.000
LR990923.1	6692464	6692605	Shox	95.833
LR990926.1	5103296	5103434	Uncx	100.000
LR990947.1	9390749	9390896	Otx	100.000
LR990932.1	7453516	7453681	Gsc	95.745
LR990932.1	13148990	13149128	Pitx	100.000
LR990933.1	6623415	6623565	Prop	100.000
LR990933.1	18482005	18482134	Vsx	97.674
LR990929.1	11456230	11456332	Pax4/6	100.000
LR990929.1	11836569	11836704	Pax4/6	94.444
>GCA_905163435_ilMamBras1
LR990997.1	5585739	5585877	Uncx	100.000
LR990995.1	8230177	8230321	Gsc	93.750
LR990995.1	14402007	14402145	Pitx	100.000
LR990995.1	14412344	14412482	Pitx	87.500
LR991011.1	11774101	11774239	Hbn	72.500
LR991011.1	11774264	11774393	Hbn	72.500
LR991011.1	11774418	11774547	Hbn	72.500
LR991011.1	11774572	11774701	Hbn	72.500
LR991011.1	11950381	11950519	Rax	100.000
LR991011.1	12149474	12149603	Otp	97.619
LR991013.1	5896423	5896564	Arx	83.333
LR990996.1	9770642	9770780	Phox	100.000
LR990996.1	10641136	10641310	Pax4/6	100.000
LR990988.1	15959212	15959365	Shox	97.872
LR991004.1	12398633	12398804	CG11294	51.515
LR990990.1	4418648	4418786	Prrx	91.489
LR990990.1	9519165	9519336	Repo	100.000
LR990999.1	420891	421038	Vsx	95.556
LR990999.1	12356034	12356175	Prop	93.333
LR991003.1	9390132	9390282	Pax3/7	93.333
LR991003.1	9441593	9441734	Pax3/7	93.750
LR991003.1	14693081	14693225	Drgx	97.222
LR991012.1	4233975	4234116	Otx	100.000
LR990993.1	15350155	15350245	Arx	88.889
LR990993.1	15481622	15481808	Arx	73.077
LR990989.1	8436364	8436469	Pax4/6	88.571
LR990989.1	8831302	8831440	Pax4/6	94.444
>GCA_905163445_ilParAegt1
LR990896.1	10846282	10846459	Phox	100.000
LR990896.1	12127158	12127296	Pax4/6	100.000
LR990908.1	4030850	4030979	Drgx	84.091
LR990908.1	8487091	8487238	Pax3/7	93.750
LR990908.1	8554055	8554199	Pax3/7	87.755
LR990895.1	20870110	20870230	Otp	97.561
LR990895.1	20988555	20988693	Rax	100.000
LR990895.1	21114749	21114896	Hbn	93.617
LR990915.1	7483531	7483669	Arx	88.636
LR990893.1	16772418	16772529	Arx	80.556
LR990893.1	16943852	16943993	Arx	94.118
LR990907.1	11900289	11900442	CG11294	95.918
LR990894.1	4337143	4337323	Prrx	93.750
LR990894.1	9940148	9940322	Repo	100.000
LR990916.1	3213676	3213826	Otx	90.196
LR990892.1	15266605	15266743	Shox	97.872
LR990905.1	14283869	14284007	Uncx	100.000
LR990902.1	6261366	6261510	Gsc	93.878
LR990902.1	13958284	13958422	Pitx	100.000
LR990909.1	320209	320359	Vsx	97.674
LR990909.1	370992	371154	Vsx	93.750
LR990909.1	11846091	11846241	Prop	84.375
LR990899.1	14576020	14576131	Pax4/6	78.947
LR990899.1	14987175	14987322	Pax4/6	94.444
>GCA_905163465_ilCraLigu1
LR990955.1	5795557	5795707	Shox	97.872
LR990962.1	6077915	6078062	Gsc	93.750
LR990962.1	11176088	11176238	Pitx	100.000
LR990966.1	4859493	4859616	CG11294	97.143
LR990979.1	7846437	7846587	Hbn	93.617
LR990979.1	7961022	7961187	Rax	100.000
LR990979.1	8077881	8078001	Otp	100.000
LR990957.1	9380137	9380281	Repo	83.333
LR990957.1	13865052	13865193	Prrx	100.000
LR990960.1	7566435	7566573	Pax4/6	100.000
LR990960.1	8355753	8355903	Phox	100.000
LR990969.1	7260687	7260834	Pax3/7	91.489
LR990969.1	7316701	7316848	Pax3/7	89.796
LR990969.1	11112613	11112772	Drgx	97.222
LR990964.1	11779931	11780069	Uncx	100.000
LR990980.1	4525630	4525768	Arx	87.500
LR990981.1	2651284	2651431	Otx	100.000
LR990968.1	5222668	5222788	Prop	100.000
LR990968.1	14551470	14551641	Vsx	100.000
LR990968.1	14593565	14593733	Vsx	97.674
LR990971.1	7558783	7558879	Pax4/6	100.000
LR990971.1	7883363	7883450	Pax4/6	87.500
LR990956.1	13440736	13440856	Arx	100.000
LR990956.1	13550122	13550239	Arx	60.000
>GCA_905163495_ilCosTrap1
LR991030.1	7316018	7316156	Uncx	100.000
LR991026.1	12153106	12153250	Gsc	93.878
LR991026.1	21767054	21767192	Pitx	100.000
LR991024.1	14519315	14519453	Phox	100.000
LR991024.1	15851655	15851805	Pax4/6	100.000
LR991043.1	16860109	16860286	Hbn	81.034
LR991043.1	17131889	17132048	Rax	96.078
LR991043.1	17381780	17381903	Otp	97.619
LR991034.1	9024696	9024840	CG11294	77.273
LR991021.1	11203460	11203619	Shox	97.872
LR991022.1	18167207	18167345	Repo	100.000
LR991022.1	26024655	26024793	Prrx	91.489
LR991031.1	415178	415349	Vsx	97.674
LR991031.1	18023771	18023888	Prop	100.000
LR991044.1	11358632	11358770	Arx	88.636
LR991038.1	5838420	5838552	Drgx	90.000
LR991038.1	12865479	12865629	Pax3/7	100.000
LR991038.1	12938254	12938428	Pax3/7	93.333
LR991045.1	13341552	13341696	Otx	100.000
LR991023.1	7641293	7641467	Arx	100.000
LR991023.1	7823749	7823872	Arx	100.000
LR991027.1	15579746	15579857	Pax4/6	100.000
LR991027.1	16156951	16157071	Pax4/6	77.500
>GCA_905163515_ilLymMona1
LR991085.1	16894117	16894255	Pax4/6	100.000
LR991085.1	18966550	18966688	Phox	100.000
LR991096.1	12886228	12886387	CG11294	97.872
LR991099.1	5705386	5705545	Drgx	97.222
LR991099.1	14076227	14076377	Pax3/7	100.000
LR991099.1	14187186	14187324	Pax3/7	91.489
LR991082.1	20911812	20912055	Repo	100.000
LR991082.1	32375179	32375317	Prrx	100.000
LR991106.1	16898397	16898535	Hbn	93.617
LR991106.1	17210467	17210605	Rax	100.000
LR991106.1	17474800	17474923	Otp	97.619
LR991107.1	9504221	9504356	Arx	93.333
LR991083.1	27288349	27288499	Shox	97.872
LR991083.1	27309691	27309814	Shox	93.750
LR991095.1	5194275	5194413	Otx	100.000
LR991087.1	2357303	2357441	Gsc	95.745
LR991087.1	27115043	27115190	Pitx	100.000
LR991092.1	26509025	26509163	Uncx	100.000
LR991094.1	630577	630754	Vsx	95.556
LR991094.1	22022294	22022438	Prop	100.000
LR991084.1	29485101	29485245	Arx	93.548
LR991084.1	29693020	29693179	Arx	100.000
LR991102.1	24679565	24679697	Pax4/6	100.000
LR991102.1	25425411	25425531	Pax4/6	93.750
>GCA_905163555_ilNotUddm1
LR991055.1	28853373	28853511	Phox	100.000
LR991055.1	30564097	30564235	Pax4/6	100.000
LR991064.1	19484135	19484312	CG11294	83.051
LR991066.1	5565395	5565533	Drgx	96.552
LR991066.1	11968734	11968887	Pax3/7	100.000
LR991066.1	12072443	12072581	Pax3/7	93.617
LR991054.1	44464405	44464567	Otp	93.478
LR991054.1	44705643	44705781	Rax	100.000
LR991054.1	44884397	44884535	Hbn	86.667
LR991075.1	10030866	10031025	Arx	90.698
LR991057.1	10790339	10790465	Shox	53.659
LR991074.1	11054185	11054323	Otx	100.000
LR991053.1	10956901	10957045	Gsc	93.878
LR991053.1	20438342	20438516	Pitx	100.000
LR991052.1	4120754	4120886	Prrx	89.474
LR991052.1	17825831	17826113	Repo	93.750
LR991061.1	28362741	28362831	Uncx	81.250
LR991061.1	28362856	28362970	Uncx	81.250
LR991061.1	28362994	28363063	Uncx	81.250
LR991061.1	28363129	28363243	Uncx	81.250
LR991061.1	28363268	28363406	Uncx	81.250
LR991068.1	9386979	9387114	Prop	100.000
LR991068.1	25153254	25153392	Vsx	97.674
LR991056.1	7477794	7477929	Arx	93.750
LR991056.1	7485612	7485681	Arx	100.000
LR991056.1	7638286	7638358	Arx	100.000
LR991063.1	5670210	5670375	Pax4/6	93.750
LR991063.1	5681073	5681235	Pax4/6	68.085
LR991063.1	6268177	6268282	Pax4/6	100.000
>GCA_905187575_ilCelArgi3
LR994599.1	12237161	12237365	Phox	97.917
LR994599.1	12273133	12273256	Phox	68.966
LR994599.1	13692257	13692401	Pax4/6	100.000
LR994595.1	8964707	8964845	Pax3/7	82.353
LR994595.1	9029909	9030077	Pax3/7	93.750
LR994595.1	15067190	15067352	Drgx	97.222
LR994582.1	217472	217613	Hbn	89.583
LR994582.1	353150	353288	Rax	100.000
LR994582.1	489788	489938	Otp	93.333
LR994597.1	10230259	10230397	Arx	93.333
LR994584.1	3834869	3835037	Prrx	100.000
LR994584.1	9796034	9796214	Repo	100.000
LR994591.1	12715183	12715336	CG11294	97.872
LR994577.1	3874896	3874992	Arx	100.000
LR994577.1	4020644	4020758	Arx	66.667
LR994585.1	6054869	6055013	Shox	97.872
LR994600.1	7946862	7947033	Otx	100.000
LR994588.1	14647409	14647580	Uncx	90.385
LR994579.1	11622518	11622656	Pitx	100.000
LR994579.1	20668189	20668342	Gsc	95.652
LR994592.1	6059607	6059727	Prop	100.000
LR994592.1	6065364	6065484	Prop	100.000
LR994592.1	17937704	17937833	Vsx	97.674
LR994592.1	17986895	17987012	Vsx	100.000
LR994580.1	4607337	4607457	Pax4/6	100.000
LR994580.1	4938261	4938372	Pax4/6	93.750
>GCA_905187585_ilCyaSemi1
LR994555.1	13915020	13915161	Shox	97.872
LR994555.1	13922293	13922446	Shox	93.750
LR994548.1	3871553	3871709	Gsc	95.745
LR994548.1	12784270	12784408	Pitx	100.000
LR994560.1	11288017	11288155	CG11294	60.000
LR994552.1	88407	88566	Hbn	91.489
LR994552.1	201995	202139	Rax	100.000
LR994552.1	301421	301598	Otp	95.238
LR994554.1	16310751	16310901	Prrx	100.000
LR994553.1	11145694	11145832	Phox	100.000
LR994553.1	12262884	12263022	Pax4/6	100.000
LR994564.1	7923031	7923202	Pax3/7	82.353
LR994564.1	7991515	7991692	Pax3/7	93.750
LR994564.1	13437691	13437829	Drgx	97.222
LR994558.1	3856131	3856275	Repo	100.000
LR994558.1	3868600	3868738	Uncx	100.000
LR994569.1	6863755	6863929	Otx	92.308
LR994567.1	5326588	5326741	Arx	93.333
LR994563.1	4969039	4969186	Prop	90.323
LR994563.1	15046523	15046631	Vsx	100.000
LR994563.1	15084543	15084681	Vsx	97.674
LR994563.1	15084696	15084825	Vsx	97.674
LR994563.1	15084849	15084978	Vsx	97.674
LR994550.1	18684586	18684697	Pax4/6	93.750
LR994550.1	18971024	18971153	Pax4/6	94.444
LR994546.1	5714403	5714523	Arx	54.054
LR994546.1	5843905	5844046	Arx	86.842
>GCA_905220365_ilVanCard2
LR999926.1	3137650	3137797	Prrx	100.00
LR999926.1	7341261	7341585	Repo	100.00
LR999932.1	5864202	5864400	Gsc	93.75
LR999932.1	10042881	10043019	Pitx	100.00
LR999925.1	5308931	5309090	Shox	97.87
LR999941.1	9034204	9034339	CG11294	87.50
LR999942.1	6801294	6801432	Pax3/7	100.00
LR999942.1	6859509	6859650	Pax3/7	100.00
LR999942.1	10607934	10608021	Drgx	96.67
LR999947.1	11364473	11364653	Hbn	91.67
LR999947.1	11482196	11482358	Rax	97.96
LR999947.1	11613872	11613998	Otp	90.91
LR999928.1	7089754	7089898	Pax4/6	100.00
LR999928.1	7824110	7824254	Phox	100.00
LR999950.1	4337752	4337890	Arx	93.33
LR999951.1	7448517	7448661	Otx	100.00
LR999929.1	12351119	12351257	Uncx	100.00
LR999939.1	214386	214524	Vsx	97.67
LR999939.1	9285924	9286050	Prop	100.00
LR999944.1	4117559	4117685	Pax4/6	100.00
LR999944.1	4122564	4122699	Pax4/6	90.62
LR999944.1	4458059	4458173	Pax4/6	61.54
LR999931.1	3860248	3860392	Arx	93.75
LR999931.1	3981048	3981168	Arx	65.38
>GCA_905220415_ilColCroc2
HG991960.1	2940037	2940178	Prrx	100.000
HG991960.1	8556072	8556243	Repo	100.000
HG991966.1	3480462	3480612	Pitx	94.118
HG991966.1	7105061	7105199	Gsc	95.745
HG991983.1	7640220	7640376	Otp	91.111
HG991983.1	7751350	7751488	Rax	100.000
HG991983.1	7863910	7864048	Hbn	91.489
HG991963.1	6455852	6455990	Phox	100.000
HG991963.1	7145170	7145332	Pax4/6	100.000
HG991973.1	2459197	2459317	Drgx	94.595
HG991973.1	5201787	5201925	Pax3/7	100.000
HG991973.1	5254342	5254486	Pax3/7	92.857
HG991967.1	7626910	7627033	CG11294	54.839
HG991985.1	1861108	1861261	Otx	100.000
HG991984.1	3256119	3256290	Arx	87.500
HG991972.1	291317	291491	Vsx	84.615
HG991972.1	7261703	7261844	Prop	100.000
HG991969.1	8490201	8490339	Uncx	100.000
HG991959.1	5187114	5187252	Shox	97.872
HG991961.1	2978022	2978208	Arx	100.000
HG991961.1	3052483	3052630	Arx	100.000
HG991979.1	3645388	3645562	Pax4/6	93.750
HG991979.1	3884162	3884273	Pax4/6	100.000
>GCA_905220435_ilAmpTrag2
HG992008.1	17662075	17662228	CG11294	95.918
HG991996.1	14526133	14526283	Pax4/6	100.000
HG991996.1	15634960	15635116	Phox	100.000
HG992009.1	5700770	5700902	Drgx	90.000
HG992009.1	13192467	13192608	Pax3/7	91.667
HG992009.1	13263368	13263506	Pax3/7	91.489
HG991993.1	18132118	18132256	Repo	93.333
HG991993.1	25064951	25065110	Prrx	82.692
HG992015.1	16986920	16987058	Hbn	93.617
HG992015.1	17236896	17237034	Rax	100.000
HG992015.1	17528758	17528887	Otp	97.619
HG991992.1	11192960	11193125	Shox	88.889
HG992016.1	5186212	5186395	Otx	100.000
HG991995.1	12105408	12105573	Gsc	95.745
HG991995.1	21217917	21218064	Pitx	100.000
HG991994.1	7740422	7740560	Uncx	100.000
HG992002.1	9855752	9855875	Prop	90.000
HG992002.1	27959072	27959246	Vsx	97.674
HG992000.1	21068639	21068771	Arx	62.500
HG992000.1	21236205	21236328	Arx	100.000
HG991998.1	13466299	13466431	Pax4/6	100.000
HG991998.1	14003287	14003398	Pax4/6	100.000
>GCA_905220455_ilDeiPorc1
LR999980.1	10544245	10544383	Uncx	100.000
LR999975.1	4680508	4680664	Pitx	97.959
LR999975.1	9916903	9917047	Gsc	91.837
LR999995.1	9632452	9632590	Otp	91.489
LR999995.1	9762885	9763029	Rax	97.917
LR999995.1	9902445	9902583	Hbn	89.362
LR999972.1	11446759	11446909	Shox	100.000
LR999977.1	8423392	8423533	Phox	100.000
LR999977.1	9118626	9118764	Pax4/6	100.000
LR999973.1	3333042	3333180	Prrx	93.750
LR999973.1	7917268	7917538	Repo	100.000
LR999994.1	5800467	5800605	Arx	93.333
LR999983.1	9512474	9512597	CG11294	100.000
LR999984.1	301196	301334	Vsx	97.674
LR999984.1	9533315	9533459	Prop	97.561
LR999987.1	2776417	2776537	Drgx	85.366
LR999987.1	6522897	6523065	Pax3/7	100.000
LR999987.1	6583243	6583390	Pax3/7	87.500
LR999974.1	12654670	12654760	Arx	93.548
LR999974.1	12762302	12762485	Arx	83.784
LR999996.1	2473255	2473447	Otx	100.000
LR999990.1	7788236	7788335	Pax4/6	100.000
LR999990.1	8081414	8081516	Pax4/6	94.444
>GCA_905220475_ilEnnFusc2
HG992029.1	8776416	8776560	Phox	95.918
HG992029.1	9786432	9786582	Pax4/6	100.000
HG992039.1	2851271	2851391	Drgx	94.595
HG992039.1	6994342	6994492	Pax3/7	93.750
HG992039.1	7072846	7073023	Pax3/7	86.275
HG992047.1	8426854	8427034	Hbn	91.667
HG992047.1	8610388	8610526	Rax	100.000
HG992047.1	8775937	8776057	Otp	100.000
HG992048.1	6335484	6335616	Arx	88.636
HG992035.1	5192545	5192713	CG11294	97.143
HG992026.1	3556492	3556648	Prrx	93.750
HG992026.1	8570300	8570558	Repo	100.000
HG992025.1	14050143	14050248	Arx	93.548
HG992025.1	14167223	14167367	Arx	100.000
HG992024.1	12662603	12662759	Shox	97.872
HG992049.1	2923138	2923282	Otx	93.878
HG992033.1	3778795	3778933	Uncx	95.000
HG992030.1	4718878	4719016	Pitx	100.000
HG992030.1	10403873	10404011	Gsc	95.745
HG992036.1	381776	381914	Vsx	95.556
HG992036.1	10402373	10402514	Prop	100.000
HG992041.1	8102819	8102936	Pax4/6	100.000
HG992041.1	8538126	8538264	Pax4/6	94.444
>GCA_905220505_ilLaoPopu1
HG992156.1	6665641	6665779	Uncx	100.000
HG992155.1	6377667	6377817	Pitx	97.959
HG992155.1	13574545	13574689	Gsc	91.837
HG992153.1	11204451	11204592	Phox	97.917
HG992153.1	12395084	12395222	Pax4/6	100.000
HG992170.1	1336990	1337116	Otp	100.000
HG992170.1	1517552	1517714	Rax	100.000
HG992170.1	1715238	1715385	Hbn	89.362
HG992148.1	7350599	7350740	Shox	95.833
HG992150.1	12673038	12673179	Repo	100.000
HG992150.1	18881344	18881488	Prrx	100.000
HG992147.1	13013893	13014028	CG11294	100.000
HG992161.1	305305	305434	Vsx	97.674
HG992161.1	12985626	12985737	Prop	100.000
HG992172.1	7741206	7741335	Arx	92.857
HG992164.1	3971584	3971749	Drgx	81.818
HG992164.1	9269564	9269705	Pax3/7	100.000
HG992164.1	9344090	9344237	Pax3/7	86.000
HG992173.1	8976155	8976293	Otx	100.000
HG992151.1	5169148	5169313	Arx	100.000
HG992151.1	5325655	5325829	Arx	93.548
HG992168.1	5823032	5823167	Pax4/6	100.000
HG992168.1	6267216	6267318	Pax4/6	94.444
>GCA_905220515_ilLysCori1
HG992098.1	436165	436312	Pax3/7	88.235
HG992098.1	510695	510839	Pax3/7	89.796
HG992069.1	6342755	6342911	Otp	95.238
HG992069.1	6463112	6463292	Rax	100.000
HG992069.1	6594304	6594481	Hbn	91.489
HG992101.1	462728	462887	Phox	100.000
HG992101.1	1685253	1685391	Pax4/6	100.000
HG992065.1	2655881	2656031	Prrx	100.000
HG992094.1	4715423	4715588	Repo	93.750
HG992074.1	1414818	1415016	CG11294	100.000
HG992073.1	6417991	6418159	Shox	95.833
HG992126.1	2811798	2811936	Arx	90.698
HG992062.1	2173519	2173663	Pitx	100.000
HG992106.1	4897709	4897841	Vsx	97.674
HG992070.1	3136041	3136218	Otx	87.273
HG992117.1	796265	796394	Arx	50.000
HG992117.1	978000	978156	Arx	100.000
HG992093.1	1616977	1617121	Gsc	95.745
HG992105.1	3228084	3228255	Prop	100.000
HG992058.1	5178109	5178247	Uncx	100.000
HG992136.1	2191453	2191597	Drgx	97.222
HG992131.1	921047	921161	Pax4/6	93.333
HG992131.1	1266220	1266337	Pax4/6	91.429
>GCA_905220545_ilMelAtha1
HG992187.1	6202586	6202733	Pitx	100.000
HG992187.1	14100275	14100416	Gsc	93.750
HG992181.1	10134145	10134283	Pax4/6	100.000
HG992181.1	11226766	11226904	Phox	100.000
HG992198.1	16097838	16097979	Hbn	90.909
HG992198.1	16269597	16269744	Rax	100.000
HG992198.1	16432939	16433110	Otp	95.238
HG992177.1	4466547	4466880	Prrx	93.750
HG992177.1	10756242	10756377	Repo	100.000
HG992189.1	11420178	11420301	Pax4/6	90.625
HG992189.1	11897429	11897537	Pax4/6	94.444
HG992193.1	4323738	4323876	Drgx	97.143
HG992193.1	9243061	9243211	Pax3/7	87.500
HG992193.1	9325285	9325423	Pax3/7	51.852
HG992190.1	6844205	6844337	CG11294	93.333
HG992178.1	8143396	8143546	Shox	97.872
HG992203.1	5718930	5719095	Arx	64.000
HG992191.1	519161	519317	Vsx	70.370
HG992191.1	12831291	12831372	Prop	100.000
HG992204.1	9446977	9447124	Otx	94.000
HG992184.1	16177940	16178078	Uncx	100.000
HG992179.1	5351774	5351903	Arx	93.750
HG992179.1	5504778	5504928	Arx	100.000
>GCA_905220565_ilMelCinx1
HG992219.1	13602545	13602683	Uncx	100.000
HG992217.1	5282073	5282220	Pitx	100.000
HG992217.1	12187690	12187852	Gsc	95.745
HG992231.1	213546	213699	Otp	95.238
HG992231.1	368772	368919	Rax	100.000
HG992231.1	534772	534913	Hbn	89.583
HG992210.1	14056886	14057024	Shox	97.872
HG992213.1	10294589	10294727	Phox	100.000
HG992213.1	11307395	11307533	Pax4/6	100.000
HG992211.1	11746024	11746213	Repo	100.000
HG992211.1	17111259	17111397	Prrx	37.500
HG992235.1	5110361	5110619	Arx	51.667
HG992223.1	11355256	11355379	CG11294	93.333
HG992225.1	377135	377273	Vsx	97.674
HG992225.1	11016768	11016849	Prop	100.000
HG992224.1	3883538	3883700	Drgx	85.366
HG992224.1	8020984	8021134	Pax3/7	87.500
HG992224.1	8086783	8086921	Pax3/7	45.946
HG992237.1	2868118	2868268	Otx	94.118
HG992212.1	4535243	4535351	Arx	93.750
HG992212.1	4653167	4653365	Arx	100.000
HG992228.1	8946684	8946783	Pax4/6	90.625
HG992228.1	9370432	9370558	Pax4/6	56.250
>GCA_905220585_ilNymPoly1
HG992250.1	11197393	11197558	Uncx	95.918
HG992249.1	8660654	8660795	Gsc	95.745
HG992249.1	9686386	9686524	Pitx	100.000
HG992245.1	8235687	8235831	Phox	97.959
HG992245.1	9016774	9016912	Pax4/6	100.000
HG992263.1	158378	158507	Otp	90.909
HG992263.1	285811	285955	Rax	97.959
HG992263.1	401832	401973	Hbn	91.667
HG992246.1	3136494	3136638	Prrx	100.000
HG992246.1	7329381	7329546	Repo	100.000
HG992243.1	11255406	11255568	Shox	97.872
HG992255.1	4660226	4660361	CG11294	93.333
HG992256.1	4406820	4406955	Prop	100.000
HG992256.1	12941400	12941553	Vsx	100.000
HG992266.1	4127774	4127921	Arx	92.857
HG992257.1	6553183	6553327	Pax3/7	76.471
HG992257.1	6607404	6607539	Pax3/7	100.000
HG992257.1	10100397	10100505	Drgx	97.143
HG992267.1	2262325	2262466	Otx	100.000
HG992244.1	3711259	3711421	Arx	93.750
HG992244.1	3819809	3819950	Arx	57.143
HG992262.1	6792461	6792593	Pax4/6	100.000
HG992262.1	7095212	7095341	Pax4/6	94.444
>GCA_905220595_ilSpiLubr1
HG992287.1	11236335	11236473	Pax3/7	93.333
HG992287.1	11303436	11303586	Pax3/7	100.000
HG992287.1	16571700	16571841	Drgx	92.683
HG992280.1	10629747	10629894	Pax4/6	100.000
HG992280.1	12026017	12026194	Phox	100.000
HG992290.1	6554313	6554436	CG11294	97.143
HG992275.1	13267829	13268087	Repo	48.333
HG992275.1	19808810	19808948	Prrx	100.000
HG992298.1	10942761	10942908	Hbn	93.617
HG992298.1	11098179	11098329	Rax	100.000
HG992298.1	11287131	11287287	Otp	89.583
HG992299.1	6413358	6413529	Arx	88.636
HG992276.1	16832732	16832873	Shox	97.872
HG992300.1	9504190	9504328	Otx	100.000
HG992281.1	8750435	8750573	Gsc	95.745
HG992281.1	16365365	16365524	Pitx	90.196
HG992283.1	5090303	5090441	Uncx	100.000
HG992289.1	7096891	7097011	Prop	100.000
HG992289.1	19850471	19850609	Vsx	97.674
HG992279.1	5267602	5267695	Arx	75.000
HG992279.1	5388327	5388453	Arx	80.952
HG992294.1	6483735	6483831	Pax4/6	90.625
HG992294.1	6884239	6884368	Pax4/6	94.444
>GCA_905220615_ilTinTrin1
HG992316.1	3219805	3219958	Uncx	100.000
HG992311.1	6824783	6824921	Gsc	95.745
HG992311.1	9840181	9840319	Pitx	100.000
HG992328.1	8672401	8672566	Otp	100.000
HG992328.1	8807905	8808046	Rax	95.833
HG992328.1	8903117	8903285	Hbn	85.714
HG992312.1	8030618	8030774	Repo	43.396
HG992312.1	12385124	12385262	Prrx	72.727
HG992306.1	11091348	11091498	Shox	92.157
HG992330.1	5067135	5067270	Arx	90.698
HG992310.1	7404892	7405030	Pax4/6	100.000
HG992310.1	8296247	8296388	Phox	97.917
HG992319.1	4208705	4208891	Prop	100.000
HG992319.1	13219291	13219429	Vsx	97.674
HG992317.1	4321700	4321856	CG11294	94.444
HG992320.1	7158362	7158506	Pax3/7	87.500
HG992320.1	7220932	7221097	Pax3/7	93.750
HG992320.1	10851260	10851347	Drgx	96.667
HG992331.1	5669765	5669909	Otx	97.959
HG992307.1	2886234	2886342	Arx	89.474
HG992307.1	2978465	2978582	Arx	93.548
HG992326.1	8806625	8806763	Pax4/6	94.118
HG992326.1	9167556	9167700	Pax4/6	100.000
>GCA_905231865_ilBolSele5
HG993133.1	8779319	8779463	Repo	100.000
HG993133.1	12855224	12855362	Prrx	100.000
HG993139.1	4133292	4133436	Pitx	97.959
HG993139.1	9473996	9474137	Gsc	93.750
HG993132.1	4889086	4889224	Shox	97.872
HG993145.1	8819204	8819327	CG11294	100.000
HG993148.1	2990697	2990832	Drgx	94.872
HG993148.1	6150552	6150696	Pax3/7	91.667
HG993148.1	6197167	6197302	Pax3/7	91.304
HG993131.1	17113234	17113384	Hbn	93.617
HG993131.1	17211076	17211214	Rax	100.000
HG993131.1	17323427	17323547	Otp	97.561
HG993137.1	7817852	7817990	Phox	100.000
HG993137.1	8638528	8638666	Pax4/6	100.000
HG993156.1	4149408	4149579	Arx	92.857
HG993157.1	2466017	2466164	Otx	96.000
HG993141.1	3912570	3912708	Uncx	100.000
HG993146.1	4234424	4234571	Prop	100.000
HG993146.1	12817301	12817439	Vsx	97.674
HG993153.1	6815932	6816040	Pax4/6	85.714
HG993153.1	7131026	7131140	Pax4/6	94.444
HG993134.1	11988285	11988381	Arx	94.118
HG993134.1	12080116	12080233	Arx	80.000
>GCA_905231885_ilPieNapi4
HG993166.1	385160	385328	Prrx	100.000
HG993185.1	1629134	1629278	Pax4/6	100.000
HG993185.1	2844775	2844955	Phox	100.000
HG993178.1	8021646	8021769	CG11294	100.000
HG993178.1	8627793	8627931	Uncx	100.000
HG993184.1	2988864	2988981	Drgx	96.667
HG993184.1	5175007	5175157	Pax3/7	100.000
HG993184.1	5242392	5242542	Pax3/7	91.489
HG993168.1	9713555	9713675	Otp	97.561
HG993168.1	9801427	9801565	Rax	100.000
HG993168.1	9887053	9887191	Hbn	91.489
HG993180.1	9719735	9719900	Arx	87.500
HG993162.1	8455832	8456027	Shox	97.872
HG993171.1	3998657	3998798	Otx	100.000
HG993171.1	7976902	7977040	Gsc	95.745
HG993186.1	6602551	6602731	Repo	64.000
HG993177.1	8268374	8268548	Pitx	100.000
HG993182.1	11465360	11465498	Vsx	97.674
HG993164.1	5035088	5035205	Arx	78.261
HG993164.1	5110266	5110413	Arx	100.000
HG993172.1	3333384	3333507	Pax4/6	93.750
HG993172.1	3592227	3592380	Pax4/6	65.385
HG993172.1	9841344	9841500	Prop	100.000
>GCA_905332915_ilHecDyso1
HG995293.1	11012431	11012602	Phox	100.00
HG995293.1	12022135	12022285	Pax4/6	100.00
HG995313.1	6308397	6308532	Arx	86.96
HG995311.1	3912724	3912853	Otp	97.62
HG995311.1	4121959	4122097	Rax	100.00
HG995311.1	4308306	4308435	Rax	65.22
HG995311.1	4308460	4308589	Rax	65.22
HG995311.1	4308614	4308743	Rax	65.22
HG995311.1	4308768	4308897	Rax	65.22
HG995311.1	4308922	4309051	Rax	65.22
HG995311.1	4309230	4309368	Hbn	65.85
HG995304.1	9977504	9977654	Pax3/7	93.33
HG995304.1	10033606	10033747	Pax3/7	93.62
HG995304.1	15678164	15678317	Drgx	84.78
HG995300.1	6891696	6891825	CG11294	94.59
HG995288.1	12943585	12943717	Repo	100.00
HG995288.1	18913742	18913880	Prrx	91.49
HG995292.1	5763830	5763950	Arx	100.00
HG995292.1	5892965	5893076	Arx	100.00
HG995287.1	17947640	17947793	Shox	90.74
HG995295.1	5942358	5942496	Uncx	100.00
HG995312.1	10580372	10580513	Otx	100.00
HG995294.1	6667922	6668060	Pitx	100.00
HG995294.1	13681997	13682141	Gsc	91.84
HG995294.1	13704033	13704177	Gsc	100.00
HG995301.1	7660602	7660779	Prop	100.00
HG995301.1	20542526	20542664	Vsx	95.56
HG995290.1	11018217	11018337	Pax4/6	94.12
HG995290.1	11443875	11443986	Pax4/6	90.91
>GCA_905332985_ilMimTili1
HG995255.1	3400373	3400520	Drgx	90.91
HG995255.1	3417604	3417769	Drgx	100.00
HG995255.1	7660447	7660630	Pax3/7	100.00
HG995255.1	7731422	7731599	Pax3/7	89.58
HG995262.1	1181529	1181658	Otp	100.00
HG995262.1	1327908	1328046	Rax	100.00
HG995262.1	1519829	1519976	Hbn	89.36
HG995244.1	9836035	9836182	Phox	96.00
HG995244.1	10788478	10788616	Pax4/6	100.00
HG995242.1	4089946	4090093	Prrx	93.75
HG995242.1	9575118	9575250	Repo	100.00
HG995249.1	5946560	5946683	Vsx	72.73
HG995240.1	7060296	7060467	Shox	97.87
HG995248.1	5516408	5516573	Pitx	97.96
HG995248.1	11682133	11682307	Gsc	82.14
HG995253.1	5812911	5813022	Prop	100.00
HG995253.1	16712762	16712969	Vsx	100.00
HG995253.1	16763235	16763412	Vsx	86.54
HG995263.1	6484096	6484249	Arx	92.86
HG995264.1	6677535	6677673	Otx	100.00
HG995241.1	16253590	16253680	Arx	93.55
HG995241.1	16384088	16384181	Arx	100.00
HG995247.1	12643125	12643272	Uncx	100.00
HG995259.1	4557511	4557691	Pax4/6	100.00
HG995259.1	4926939	4927041	Pax4/6	60.00
>GCA_905333005_ilLycPhla1
HG995170.1	3389977	3390124	Prrx	88.10
HG995170.1	8924222	8924363	Repo	100.00
HG995166.1	9760681	9760831	Pitx	100.00
HG995166.1	16474115	16474271	Gsc	95.74
HG995171.1	13692713	13692863	Shox	97.87
HG995178.1	4845546	4845690	CG11294	97.14
HG995181.1	2890967	2891081	Drgx	97.22
HG995181.1	7095061	7095205	Pax3/7	93.75
HG995181.1	7165041	7165194	Pax3/7	92.86
HG995169.1	19277489	19277648	Otp	95.35
HG995169.1	19386890	19387043	Rax	100.00
HG995169.1	19515558	19515708	Hbn	91.49
HG995174.1	9403496	9403673	Phox	100.00
HG995174.1	10446627	10446939	Pax4/6	100.00
HG995183.1	8617107	8617245	Arx	72.22
HG995186.1	6205664	6205802	Otx	100.00
HG995175.1	13116965	13117103	Uncx	100.00
HG995179.1	4733183	4733336	Prop	100.00
HG995179.1	15214688	15214826	Vsx	95.56
HG995165.1	18499406	18499541	Pax4/6	90.62
HG995165.1	18838883	18838997	Pax4/6	53.12
HG995163.1	22896062	22896170	Arx	85.00
HG995163.1	23042505	23042661	Arx	69.57
>GCA_905333045_ilLysBell1
HG995328.1	6418219	6418387	Shox	87.04
HG995326.1	12530644	12530821	Pitx	100.00
HG995343.1	5889124	5889295	CG11294	97.14
HG995327.1	12583322	12583478	Otp	95.24
HG995327.1	12703535	12703715	Rax	100.00
HG995327.1	12831322	12831499	Hbn	91.49
HG995333.1	1191201	1191375	Repo	93.75
HG995333.1	8069661	8069811	Prrx	100.00
HG995338.1	467268	467406	Phox	100.00
HG995338.1	1596756	1596894	Pax4/6	100.00
HG995351.1	2064056	2064203	Drgx	100.00
HG995351.1	2077885	2078029	Drgx	96.67
HG995351.1	8712565	8712712	Pax3/7	88.24
HG995351.1	8786441	8786585	Pax3/7	89.80
HG995363.1	3477732	3477870	Uncx	100.00
HG995320.1	6661566	6661731	Arx	93.33
HG995329.1	9569940	9570111	Otx	100.00
HG995325.1	9008324	9008468	Gsc	95.74
HG995354.1	411839	411968	Vsx	95.35
HG995354.1	411983	412121	Vsx	95.35
HG995354.1	412136	412274	Vsx	95.35
HG995354.1	412289	412427	Vsx	95.35
HG995354.1	453060	453195	Vsx	100.00
HG995340.1	5804357	5804474	Pax4/6	86.49
HG995340.1	6134596	6134782	Pax4/6	37.25
HG995355.1	6191966	6192137	Prop	93.33
HG995349.1	6685663	6685792	Arx	50.00
HG995349.1	6836955	6837111	Arx	100.00
HG995364.1	692589	692760	Vsx	55.56
>GCA_905333055_ilManJurt1
HG995212.1	25297	25471	Hbn	90.91
HG995212.1	25528	25693	Hbn	90.91
HG995212.1	25750	25915	Hbn	90.91
HG995212.1	25992	26136	Hbn	90.91
HG995212.1	32717	32852	Hbn	56.67
HG995212.1	138594	138732	Rax	100.00
HG995212.1	234044	234197	Otp	93.48
HG995212.1	234347	234497	Otp	93.48
HG995212.1	234629	234776	Otp	93.48
HG995212.1	234797	234947	Otp	93.48
HG995212.1	235079	235226	Otp	93.48
HG995212.1	235373	235526	Otp	93.48
HG995212.1	235544	235697	Otp	93.48
HG995212.1	235844	235997	Otp	93.48
HG995212.1	236123	236276	Otp	93.48
HG995212.1	236279	236426	Otp	93.48
HG995212.1	236573	236726	Otp	93.48
HG995212.1	236873	237026	Otp	93.48
HG995212.1	237044	237197	Otp	93.48
HG995212.1	237323	237476	Otp	93.48
HG995212.1	237497	237647	Otp	93.48
HG995212.1	237923	238076	Otp	93.48
HG995212.1	238094	238247	Otp	93.48
HG995212.1	238394	238547	Otp	93.48
HG995213.1	8568527	8568665	Phox	100.00
HG995213.1	9560174	9560312	Pax4/6	100.00
HG995230.1	5711366	5711504	Arx	91.49
HG995211.1	8801564	8801720	Repo	100.00
HG995211.1	13042879	13043092	Prrx	100.00
HG995224.1	7100523	7100682	Pax3/7	81.25
HG995224.1	7192432	7192579	Pax3/7	100.00
HG995224.1	10838555	10838687	Drgx	86.36
HG995216.1	5067466	5067589	CG11294	97.14
HG995209.1	5109292	5109451	Shox	93.88
HG995221.1	3363225	3363345	Uncx	62.07
HG995221.1	3363587	3363698	Uncx	62.07
HG995221.1	3363740	3363878	Uncx	62.07
HG995221.1	3363914	3364058	Uncx	62.07
HG995218.1	4223361	4223499	Pitx	100.00
HG995218.1	10265117	10265267	Gsc	93.88
HG995232.1	2176669	2176813	Otx	100.00
HG995223.1	4485066	4485204	Prop	92.86
HG995223.1	13751676	13751805	Vsx	97.67
HG995207.1	13644350	13644440	Arx	94.12
HG995207.1	13761097	13761238	Arx	100.00
HG995228.1	4712016	4712133	Pax4/6	87.50
HG995228.1	5060356	5060467	Pax4/6	90.62
>GCA_905333125_ilPheTrem1
HG995403.1	4999580	4999730	Pax4/6	100.00
HG995403.1	5675267	5675450	Phox	100.00
HG995422.1	97352	97490	Hbn	93.62
HG995422.1	211533	211671	Rax	100.00
HG995422.1	327593	327737	Otp	97.62
HG995411.1	5306917	5307055	Pax3/7	93.33
HG995411.1	5358057	5358195	Pax3/7	93.75
HG995411.1	8024779	8024929	Drgx	100.00
HG995420.1	4053381	4053519	Arx	93.33
HG995399.1	6415014	6415278	Repo	46.67
HG995399.1	9866021	9866195	Prrx	66.67
HG995409.1	7110392	7110590	CG11294	100.00
HG995397.1	10003991	10004138	Arx	94.12
HG995397.1	10069687	10069777	Arx	100.00
HG995398.1	8964758	8964896	Shox	97.87
HG995423.1	4437866	4438004	Otx	97.87
HG995406.1	2522410	2522548	Uncx	97.62
HG995404.1	3971159	3971360	Gsc	93.75
HG995404.1	7735505	7735649	Pitx	100.00
HG995412.1	3198498	3198657	Prop	100.00
HG995412.1	9840134	9840281	Vsx	97.67
HG995418.1	5005513	5005609	Pax4/6	100.00
HG995418.1	5264124	5264256	Pax4/6	93.75
>GCA_905340225_ilAbrTrip1
HG996489.1	2967793	2967931	Prrx	100.00
HG996489.1	6817193	6817337	Repo	87.50
HG996490.1	4521874	4522012	Pitx	100.00
HG996490.1	9482579	9482723	Gsc	95.74
HG996487.1	5202108	5202264	Shox	97.87
HG996497.1	4616877	4617027	CG11294	97.14
HG996502.1	6412157	6412295	Pax3/7	91.49
HG996502.1	6459008	6459182	Pax3/7	93.75
HG996502.1	9786687	9786849	Drgx	65.00
HG996510.1	6875115	6875289	Hbn	93.62
HG996510.1	7000148	7000286	Rax	100.00
HG996510.1	7106313	7106484	Otp	97.62
HG996493.1	6669876	6670014	Pax4/6	100.00
HG996493.1	7420941	7421088	Phox	100.00
HG996511.1	3855779	3855950	Arx	88.64
HG996512.1	6070657	6070843	Otx	97.96
HG996495.1	10657087	10657225	Uncx	100.00
HG996500.1	257125	257263	Vsx	95.45
HG996500.1	8267097	8267202	Prop	93.33
HG996504.1	5084195	5084324	Pax4/6	94.12
HG996504.1	5356259	5356442	Pax4/6	100.00
HG996488.1	11617532	11617661	Arx	94.12
HG996488.1	11710564	11710654	Arx	100.00
>GCA_020383195_ilNeoCorn1
JAHKQU010000032.1	9411746	9411884	Uncx	95.745
JAHKQU010000006.1	9695510	9695648	Pitx	100.000
JAHKQU010000006.1	13992403	13992553	Gsc	100.000
JAHKQU010000008.1	133881	134046	Phox	94.118
JAHKQU010000008.1	17019095	17019233	Pax4/6	95.745
JAHKQU010000024.1	5525951	5526080	Hbn	100.000
JAHKQU010000024.1	5699022	5699166	Rax	100.000
JAHKQU010000024.1	5859588	5859726	Otp	100.000
JAHKQU010000019.1	8255887	8256019	CG11294	100.000
JAHKQU010000014.1	207570	207717	Shox	95.745
JAHKQU010000001.1	10992541	10992676	Hbn	93.750
JAHKQU010000033.1	7037207	7037345	Arx	84.783
JAHKQU010000003.1	6380713	6380854	Prrx	83.333
JAHKQU010000009.1	4162561	4162672	Vsx	100.000
JAHKQU010000009.1	4213139	4213328	Vsx	97.674
JAHKQU010000009.1	9049322	9049463	Prop	100.000
JAHKQU010000030.1	3510992	3511145	Drgx	79.592
JAHKQU010000030.1	14788814	14788961	Pax3/7	91.489
JAHKQU010000030.1	14919466	14919616	Pax3/7	86.275
JAHKQU010000002.1	65132	65276	Otx	95.745
JAHKQU010000002.1	115493	115634	Otx	95.833
JAHKQU010000012.1	15142275	15142326	Arx	93.750
JAHKQU010000012.1	15156414	15156507	Arx	96.774
JAHKQU010000011.1	6724882	6725002	Pax4/6	86.111
JAHKQU010000011.1	6736025	6736109	Pax4/6	100.000
JAHKQU010000011.1	8717817	8717910	Pax4/6	96.774
>GCA_905220335_ilNocPron1
LR999898.1	8934855	8935005	Pax4/6	100.000
LR999898.1	9772562	9772700	Phox	100.000
LR999916.1	2820032	2820152	Otp	100.000
LR999916.1	2973255	2973393	Rax	100.000
LR999916.1	3107490	3107637	Hbn	93.617
LR999910.1	8355361	8355517	Pax3/7	91.489
LR999910.1	8407486	8407678	Pax3/7	88.235
LR999910.1	13525434	13525521	Drgx	96.667
LR999917.1	7177451	7177568	Arx	93.333
LR999917.1	7180651	7180816	Arx	84.783
LR999894.1	3888092	3888230	Prrx	100.000
LR999894.1	8705656	8705785	Hbn	100.000
LR999908.1	11410477	11410603	CG11294	97.872
LR999897.1	4594259	4594424	Arx	100.000
LR999897.1	4606186	4606273	Arx	76.000
LR999897.1	4607841	4608024	Arx	100.000
LR999897.1	4714929	4715100	Arx	100.000
LR999897.1	4719848	4719899	Arx	88.889
LR999897.1	4720596	4720686	Arx	88.889
LR999893.1	13862654	13862795	Shox	97.872
LR999893.1	13867358	13867490	Shox	93.750
LR999900.1	4825818	4825956	Uncx	100.000
LR999918.1	8872747	8872888	Otx	100.000
LR999903.1	5611040	5611178	Pitx	100.000
LR999903.1	10971525	10971690	Gsc	91.837
LR999903.1	10991263	10991398	Pax4/6	45.652
LR999904.1	6284891	6285020	Prop	92.857
LR999904.1	17542558	17542687	Vsx	97.674
LR999906.1	9652066	9652162	Pax4/6	100.000
LR999906.1	10014592	10014739	Pax4/6	94.444
LR999906.1	10015540	10015696	Pax4/6	41.304
>GCA_905333075_ilAteCent1
HG995384.1	20442914	20443043	CG11294	95.918
HG995371.1	17473385	17473559	Pax4/6	100.000
HG995371.1	18856657	18856774	Phox	100.000
HG995371.1	18880762	18880900	Phox	100.000
HG995386.1	7527176	7527260	Drgx	96.552
HG995386.1	15728338	15728488	Pax3/7	100.000
HG995386.1	15786083	15786227	Pax3/7	87.500
HG995369.1	7233979	7234117	Prrx	91.489
HG995369.1	15175019	15175187	Hbn	100.000
HG995388.1	22103819	22103978	Hbn	93.617
HG995388.1	22370539	22370677	Rax	100.000
HG995388.1	22662136	22662307	Otp	87.755
HG995391.1	9290441	9290618	Arx	69.565
HG995391.1	9295363	9295498	Arx	84.783
HG995367.1	14077923	14078082	Shox	97.872
HG995392.1	15215348	15215489	Otx	100.000
HG995377.1	9929329	9929491	Pitx	100.000
HG995377.1	19887625	19887769	Gsc	91.837
HG995373.1	9414937	9415075	Uncx	100.000
HG995381.1	10754443	10754560	Prop	92.857
HG995381.1	30244111	30244249	Vsx	97.674
HG995375.1	23429127	23429304	Arx	100.000
HG995375.1	23592935	23593046	Arx	100.000
HG995368.1	16070134	16070239	Pax4/6	94.118
HG995368.1	16619321	16619444	Pax4/6	100.000
>GCA_905404095_ilGlaAlex1
FR990049.1	11718743	11718881	Pax4/6	100.000
FR990049.1	13063319	13063421	Phox	88.889
FR990049.1	13088407	13088575	Phox	100.000
FR990046.1	244443	244581	Hbn	91.489
FR990046.1	425213	425357	Rax	97.959
FR990046.1	580542	580674	Otp	97.561
FR990062.1	11251384	11251522	Pax3/7	82.353
FR990062.1	11328862	11329012	Pax3/7	93.750
FR990062.1	19002212	19002323	Drgx	97.222
FR990061.1	14536243	14536390	Repo	59.259
FR990050.1	4519724	4519913	Prrx	100.000
FR990050.1	12295906	12296047	Hbn	100.000
FR990056.1	16183781	16183952	CG11294	100.000
FR990043.1	4804958	4805084	Arx	93.750
FR990043.1	4993875	4994001	Arx	60.714
FR990051.1	18887709	18887883	Shox	88.679
FR990047.1	15106124	15106271	Pitx	97.959
FR990047.1	26375116	26375296	Gsc	80.000
FR990054.1	18790464	18790614	Uncx	94.118
FR990054.1	18800935	18801103	Hbn	100.000
FR990063.1	5472000	5472165	Otx	100.000
FR990060.1	7079814	7080012	Prop	90.625
FR990060.1	21572924	21573053	Vsx	97.674
FR990045.1	6008641	6008791	Pax4/6	100.000
FR990045.1	6009882	6010047	Pax4/6	94.118
FR990045.1	6397428	6397536	Pax4/6	100.000
>GCA_905404115_ilPheGnom1
FR989906.1	7560371	7560509	Uncx	97.872
FR989901.1	3739956	3740097	Gsc	93.750
FR989901.1	7338691	7338841	Pitx	100.000
FR989918.1	71784	71922	Hbn	93.617
FR989918.1	148988	149135	Rax	100.000
FR989918.1	177644	177782	Rax	100.000
FR989918.1	313975	314119	Otp	97.619
FR989917.1	2954878	2955019	Repo	61.290
FR989895.1	8417742	8417880	Shox	97.872
FR989895.1	8421281	8421437	Shox	100.000
FR989900.1	5320451	5320634	Phox	100.000
FR989900.1	5997998	5998148	Pax4/6	100.000
FR989896.1	2255328	2255466	Prrx	100.000
FR989896.1	5589437	5589587	Hbn	93.750
FR989905.1	3257812	3257938	CG11294	97.143
FR989909.1	2932606	2932765	Prop	100.000
FR989909.1	9187788	9187941	Vsx	97.674
FR989908.1	1861190	1861319	Drgx	97.222
FR989908.1	4349532	4349670	Pax3/7	93.750
FR989908.1	4397755	4397893	Pax3/7	87.500
FR989920.1	1766002	1766140	Otx	97.872
FR989894.1	2449254	2449344	Arx	100.000
FR989894.1	2516042	2516189	Arx	94.118
FR989915.1	4624561	4624672	Pax4/6	100.000
FR989915.1	4863549	4863657	Pax4/6	94.444
>GCA_905404135_ilHesComm1
FR990017.1	8398485	8398623	Hbn	100.000
FR990017.1	17998673	17998811	Prrx	100.000
FR990022.1	5022791	5022938	Pitx	96.000
FR990022.1	16575463	16575604	Gsc	93.750
FR990038.1	32470	32608	Hbn	93.617
FR990038.1	189209	189347	Rax	100.000
FR990038.1	345791	345938	Otp	90.000
FR990020.1	8161479	8161644	Pax4/6	100.000
FR990020.1	9434829	9435003	Phox	100.000
FR990030.1	3310407	3310533	Drgx	92.105
FR990030.1	10390111	10390270	Pax3/7	93.333
FR990030.1	10460019	10460199	Pax3/7	100.000
FR990026.1	12456219	12456342	CG11294	97.872
FR990014.1	16773221	16773404	Shox	89.091
FR990014.1	16783703	16783811	Shox	100.000
FR990036.1	6817705	6817867	Arx	90.698
FR990029.1	369733	369895	Vsx	93.478
FR990029.1	15420655	15420772	Prop	100.000
FR990023.1	14476392	14476530	Uncx	100.000
FR990032.1	9015341	9015485	Otx	100.000
FR990016.1	4027594	4027696	Arx	100.000
FR990016.1	4139560	4139725	Arx	85.000
FR990033.1	9575217	9575328	Pax4/6	94.118
FR990033.1	9963818	9963905	Pax4/6	100.000
>GCA_905404145_ilBisBetu1
FR989875.1	11257613	11257763	Uncx	94.118
FR989869.1	4358754	4358892	Pitx	100.000
FR989869.1	9933244	9933412	Gsc	84.211
FR989865.1	8574801	8575050	Repo	64.286
FR989865.1	13653911	13654052	Prrx	100.000
FR989887.1	2096580	2096718	Otp	95.455
FR989887.1	2226186	2226324	Rax	100.000
FR989887.1	2267256	2267445	Rax	100.000
FR989887.1	2382057	2382207	Hbn	93.617
FR989874.1	4782955	4783123	Prop	100.000
FR989874.1	14344369	14344558	Vsx	93.750
FR989874.1	14392169	14392307	Vsx	95.652
FR989867.1	8170549	8170696	Phox	95.918
FR989867.1	9208568	9208718	Pax4/6	100.000
FR989864.1	4941715	4941853	Shox	97.872
FR989886.1	4202285	4202429	Arx	87.500
FR989886.1	4202934	4203090	Arx	87.500
FR989873.1	9986025	9986148	CG11294	97.872
FR989878.1	2706488	2706599	Drgx	97.222
FR989878.1	6637986	6638169	Pax3/7	100.000
FR989878.1	6714473	6714656	Pax3/7	87.755
FR989888.1	1579476	1579662	Otx	100.000
FR989863.1	13190864	13191002	Arx	94.118
FR989863.1	13195630	13195810	Arx	62.500
FR989863.1	13284615	13284726	Arx	94.444
FR989882.1	7259241	7259355	Pax4/6	100.000
FR989882.1	7630838	7630961	Pax4/6	94.444
>GCA_905404155_ilPleArgu1
FR989939.1	3328158	3328296	Uncx	100.000
FR989929.1	3118116	3118275	Gsc	95.745
FR989929.1	10266034	10266196	Pitx	100.000
FR989936.1	6970735	6970873	Pax4/6	100.000
FR989936.1	7914739	7914904	Phox	100.000
FR989933.1	18169402	18169540	Otp	95.238
FR989933.1	18287055	18287199	Rax	100.000
FR989933.1	18392592	18392730	Hbn	91.489
FR989934.1	8945259	8945436	Pitx	41.176
FR989934.1	13946136	13946313	Prrx	77.273
FR989935.1	4582604	4582769	Shox	97.872
FR989940.1	10178108	10178270	CG11294	56.667
FR989943.1	365667	365805	Vsx	97.674
FR989943.1	9306633	9306759	Prop	90.323
FR989926.1	4930328	4930496	Arx	90.698
FR989948.1	2293409	2293562	Otx	94.231
FR989945.1	1586697	1586820	Drgx	97.222
FR989945.1	6272820	6272988	Pax3/7	88.235
FR989945.1	6345555	6345702	Pax3/7	87.500
FR989927.1	21864641	21864812	Arx	69.231
FR989927.1	21999670	21999775	Arx	88.889
FR989930.1	16204289	16204421	Pax4/6	93.750
FR989930.1	16479686	16479812	Pax4/6	56.250
>GCA_905404175_ilAntCard3
FR989960.1	9840493	9840631	Uncx	100.000
FR989958.1	3880513	3880651	Pitx	100.000
FR989958.1	8171223	8171361	Gsc	95.745
FR989952.1	4336367	4336544	Shox	97.917
FR989957.1	6960424	6960580	Phox	100.000
FR989957.1	7704662	7704824	Pax4/6	100.000
FR989974.1	158334	158472	Hbn	93.617
FR989974.1	238420	238561	Rax	100.000
FR989974.1	263551	263689	Rax	100.000
FR989974.1	384232	384361	Otp	93.182
FR989953.1	4799303	4799552	Hbn	100.000
FR989953.1	11142657	11142807	Prrx	100.000
FR989963.1	3984607	3984742	CG11294	100.000
FR989964.1	3886670	3886805	Prop	93.333
FR989964.1	11812505	11812661	Vsx	89.796
FR989975.1	4997197	4997338	Arx	86.667
FR989966.1	2444996	2445167	Drgx	94.737
FR989966.1	2457208	2457358	Drgx	100.000
FR989966.1	5583851	5584037	Pax3/7	100.000
FR989966.1	5637738	5637906	Pax3/7	87.500
FR989977.1	2300591	2300729	Otx	100.000
FR989955.1	10745245	10745410	Arx	80.000
FR989955.1	10836677	10836767	Arx	100.000
FR989971.1	3786719	3786848	Pax4/6	94.118
FR989971.1	4132082	4132190	Pax4/6	100.000
>GCA_905404265_ilFabAdip1
FR989990.1	7825089	7825245	Pax4/6	100.000
FR989990.1	8699432	8699570	Phox	100.000
FR990007.1	85017	85167	Hbn	93.617
FR990007.1	219030	219174	Rax	100.000
FR990007.1	369438	369558	Otp	97.561
FR989999.1	8397891	8398041	Pax3/7	92.857
FR989999.1	8453311	8453458	Pax3/7	100.000
FR989999.1	12258485	12258605	Drgx	94.872
FR990009.1	5882274	5882544	Arx	92.857
FR989984.1	3832963	3833140	Prrx	75.000
FR989984.1	3834055	3834220	Prrx	89.362
FR989984.1	8512800	8512938	Hbn	100.000
FR989997.1	5436137	5436260	CG11294	100.000
FR989986.1	14206147	14206288	Arx	94.118
FR989986.1	14314175	14314265	Arx	100.000
FR989991.1	13527326	13527473	Uncx	98.000
FR989985.1	6169030	6169219	Shox	93.750
FR990008.1	8062171	8062318	Otx	96.000
FR989988.1	7377602	7377743	Gsc	93.750
FR989988.1	13294329	13294467	Pitx	100.000
FR989996.1	323590	323722	Vsx	95.455
FR989996.1	10725377	10725515	Prop	100.000
FR990002.1	8323318	8323426	Pax4/6	88.235
FR990002.1	8692408	8692510	Pax4/6	94.444
>GCA_905404275_ilHedSali1
FR990101.1	8827963	8828101	Pax4/6	100.000
FR990101.1	10246485	10246623	Phox	100.000
FR990106.1	16955479	16955647	CG11294	95.833
FR990110.1	12214791	12214968	Pax3/7	93.617
FR990110.1	12304496	12304634	Pax3/7	93.750
FR990110.1	18306282	18306459	Drgx	64.706
FR990110.1	18306499	18306661	Drgx	64.706
FR990097.1	258165	258303	Hbn	66.667
FR990097.1	262454	262643	Arx	45.833
FR990097.1	442497	442644	Rax	100.000
FR990097.1	623425	623587	Otp	100.000
FR990117.1	9331884	9332022	Arx	93.750
FR990099.1	20827704	20827887	Shox	92.157
FR990118.1	5336936	5337074	Otx	100.000
FR990098.1	25700992	25701163	Hbn	87.500
FR990098.1	25716194	25716332	Pitx	100.000
FR990098.1	34510639	34510780	Gsc	95.745
FR990096.1	63176738	63176870	Hbn	100.000
FR990096.1	69755898	69755994	Prrx	84.375
FR990096.1	82044269	82044404	Prrx	38.000
FR990096.1	103052685	103052781	Arx	85.714
FR990096.1	103220476	103220527	Arx	94.118
FR990096.1	103221145	103221265	Arx	94.118
FR990103.1	26132382	26132535	Uncx	57.143
FR990109.1	575629	575767	Vsx	97.674
FR990109.1	15887925	15888057	Prop	100.000
FR990111.1	5239479	5239617	Pax4/6	94.118
FR990111.1	5801441	5801576	Pax4/6	81.579
FR990111.1	5812321	5812462	Pax4/6	48.837
>GCA_905404285_ilEraDefo1
FR990068.1	3699358	3699541	Prrx	86.667
FR990068.1	10387626	10387875	Repo	65.060
FR990072.1	10320264	10320411	Phox	94.000
FR990072.1	11625898	11626048	Pax4/6	100.000
FR990079.1	6263926	6264094	CG11294	97.143
FR990084.1	3640221	3640359	Drgx	96.000
FR990084.1	8558573	8558756	Pax3/7	100.000
FR990084.1	8634805	8634952	Pax3/7	87.755
FR990090.1	10013081	10013219	Hbn	93.617
FR990090.1	10252297	10252426	Rax	100.000
FR990090.1	10420812	10420950	Otp	93.182
FR990091.1	7292550	7292688	Arx	86.364
FR990070.1	6535050	6535194	Shox	67.742
FR990092.1	2297432	2297570	Otx	100.000
FR990073.1	5333470	5333626	Pitx	100.000
FR990073.1	5350793	5350931	Pitx	100.000
FR990073.1	12621742	12621901	Gsc	95.745
FR990076.1	4662703	4662853	Uncx	100.000
FR990081.1	405937	406075	Vsx	97.674
FR990081.1	453865	454081	Vsx	100.000
FR990081.1	12584882	12585038	Prop	78.378
FR990069.1	5023273	5023381	Arx	100.000
FR990069.1	5036383	5036554	Arx	100.000
FR990069.1	5156332	5156446	Arx	85.714
FR990082.1	10467557	10467641	Pax4/6	100.000
FR990082.1	10917668	10917773	Pax4/6	94.444
>GCA_905404295_ilOchSylv3
FR990139.1	2711730	2711850	Drgx	94.737
FR990139.1	6228036	6228177	Pax3/7	100.000
FR990139.1	6286936	6287104	Pax3/7	87.500
FR990147.1	33057	33231	Hbn	93.617
FR990147.1	132361	132529	Rax	100.000
FR990147.1	161547	161685	Rax	100.000
FR990147.1	272174	272309	Otp	97.674
FR990130.1	6069491	6069656	Pax4/6	100.000
FR990130.1	6901871	6902012	Phox	97.917
FR990124.1	11250901	11251096	Shox	81.667
FR990127.1	6187089	6187413	Hbn	100.000
FR990127.1	12141334	12141475	Prrx	94.118
FR990136.1	8941568	8941703	CG11294	90.196
FR990146.1	3845922	3846060	Arx	88.636
FR990132.1	5081844	5081982	Gsc	95.745
FR990132.1	9861196	9861343	Pitx	100.000
FR990138.1	341483	341639	Vsx	97.674
FR990138.1	383334	383481	Vsx	93.750
FR990138.1	11757058	11757175	Prop	100.000
FR990141.1	5295745	5295883	Otx	100.000
FR990125.1	12839967	12840117	Arx	93.333
FR990125.1	12933478	12933586	Arx	100.000
FR990134.1	10334868	10335006	Uncx	100.000
FR990145.1	7150432	7150588	Pax4/6	87.500
FR990145.1	7453398	7453485	Pax4/6	100.000
>GCA_905404315_ilLepSina1
FR990174.1	13260659	13260809	Phox	100.000
FR990162.1	8043166	8043331	Pax3/7	100.000
FR990162.1	8149563	8149734	Pax3/7	88.462
FR990176.1	5586052	5586193	Repo	75.000
FR990154.1	7172412	7172562	Hbn	91.489
FR990154.1	7335619	7335757	Rax	100.000
FR990154.1	7510551	7510677	Otp	97.561
FR990157.1	2380494	2380632	Arx	90.698
FR990157.1	14823287	14823386	Arx	100.000
FR990157.1	14938581	14938671	Arx	93.548
FR990158.1	1340921	1341065	Prrx	100.000
FR990179.1	10546841	10547006	CG11294	97.143
FR990166.1	2003312	2003417	Drgx	97.222
FR990163.1	8322249	8322390	Shox	97.872
FR990171.1	5142072	5142216	Uncx	97.619
FR990155.1	3582168	3582336	Otx	92.308
FR990160.1	738491	738665	Hbn	87.500
FR990160.1	754437	754575	Pitx	100.000
FR990172.1	8951445	8951592	Pax4/6	100.000
FR990177.1	3282647	3282785	Gsc	95.745
FR990177.1	10079187	10079313	Vsx	97.619
FR990177.1	10126360	10126480	Vsx	88.889
FR990200.1	1378819	1378939	Pax4/6	75.610
FR990200.1	1862587	1862671	Pax4/6	100.000
FR990167.1	4445876	4446011	Prop	100.000
FR990159.1	4201178	4201334	Pax3/7	32.727
FR990159.1	4224595	4224748	Pax3/7	33.962
>GCA_905475315_ilAutPulc1
FR997771.1	6150916	6151090	Pax4/6	100.000
FR997771.1	6860060	6860225	Phox	97.917
FR997774.1	4673278	4673404	CG11294	97.143
FR997779.1	2759979	2760108	Drgx	97.222
FR997779.1	6235546	6235708	Pax3/7	100.000
FR997779.1	6278354	6278543	Pax3/7	91.489
FR997764.1	3263849	3264005	Prrx	100.000
FR997764.1	7198289	7198427	Hbn	100.000
FR997786.1	7447948	7448092	Hbn	93.617
FR997786.1	7575834	7575972	Rax	100.000
FR997786.1	7677608	7677731	Otp	97.619
FR997787.1	4049818	4049950	Arx	88.636
FR997763.1	10438386	10438551	Shox	100.000
FR997788.1	2481687	2481828	Otx	100.000
FR997768.1	4339869	4340016	Pitx	100.000
FR997768.1	10422872	10423010	Gsc	95.745
FR997769.1	3406711	3406867	Hbn	100.000
FR997769.1	3417091	3417265	Uncx	86.842
FR997777.1	251262	251400	Vsx	97.674
FR997777.1	8317236	8317362	Prop	100.000
FR997765.1	11466120	11466192	Arx	93.548
FR997765.1	11560756	11560846	Arx	100.000
FR997775.1	7107197	7107284	Pax4/6	100.000
FR997775.1	7393949	7394078	Pax4/6	94.444
>GCA_905475355_ilCloCurt1
FR997805.1	12966138	12966300	CG11294	87.273
FR997802.1	9236647	9236797	Phox	100.000
FR997802.1	10703193	10703340	Pax4/6	100.000
FR997809.1	9256691	9256832	Pax3/7	91.489
FR997809.1	9347283	9347445	Pax3/7	90.196
FR997809.1	13948949	13949087	Drgx	78.723
FR997798.1	11227174	11227312	Repo	70.370
FR997798.1	17727063	17727228	Prrx	80.952
FR997819.1	10273255	10273393	Hbn	93.617
FR997819.1	10393596	10393761	Rax	93.750
FR997819.1	10436107	10436254	Rax	100.000
FR997819.1	10577307	10577469	Otp	93.478
FR997820.1	4812135	4812273	Arx	86.667
FR997795.1	6370518	6370674	Shox	97.872
FR997822.1	7455858	7455996	Otx	100.000
FR997800.1	7574449	7574620	Gsc	95.745
FR997800.1	15158212	15158350	Pitx	100.000
FR997806.1	14310732	14310870	Uncx	100.000
FR997808.1	5457501	5457630	Prop	100.000
FR997808.1	17527754	17527925	Vsx	93.333
FR997796.1	17569139	17569229	Arx	93.548
FR997796.1	17715838	17715952	Arx	100.000
FR997796.1	17727046	17727202	Vsx	72.000
FR997811.1	6201394	6201520	Pax4/6	100.000
FR997811.1	6214925	6215057	Pax4/6	93.750
FR997811.1	14012307	14012415	Pax4/6	94.118
>GCA_905475405_ilSchCost1
FR997831.1	7869979	7870117	Uncx	100.000
FR997833.1	4175115	4175265	Gsc	92.157
FR997833.1	11702674	11702824	Pitx	100.000
FR997834.1	9668507	9668669	Phox	92.157
FR997834.1	10954494	10954644	Pax4/6	100.000
FR997849.1	10101017	10101137	Otp	100.000
FR997849.1	10325562	10325700	Rax	100.000
FR997849.1	10504299	10504449	Hbn	93.617
FR997827.1	16377084	16377261	Shox	71.429
FR997826.1	14836841	14836979	Hbn	100.000
FR997826.1	19426709	19426880	Prrx	93.750
FR997838.1	13337287	13337419	CG11294	97.872
FR997840.1	6351541	6351694	Prop	93.333
FR997840.1	18945437	18945602	Vsx	100.000
FR997840.1	18945651	18945786	Vsx	100.000
FR997840.1	18947903	18948038	Vsx	100.000
FR997840.1	18948117	18948252	Vsx	100.000
FR997840.1	18948438	18948603	Vsx	100.000
FR997840.1	18948652	18948790	Vsx	100.000
FR997850.1	6071161	6071338	Arx	58.621
FR997843.1	3663902	3664040	Drgx	96.667
FR997843.1	8982374	8982530	Pax3/7	100.000
FR997843.1	9046574	9046751	Pax3/7	87.500
FR997852.1	8997728	8997866	Otx	100.000
FR997828.1	4936499	4936589	Arx	100.000
FR997828.1	5053222	5053360	Arx	85.000
FR997851.1	6690838	6690961	Pax4/6	94.118
FR997851.1	7182916	7183012	Pax4/6	93.548
>GCA_905475445_ilOchPlec1
FR997734.1	5696592	5696730	Uncx	100.000
FR997728.1	8944595	8944760	Gsc	93.750
FR997728.1	15587411	15587567	Pitx	100.000
FR997730.1	10816466	10816610	Phox	100.000
FR997730.1	11774791	11774938	Pax4/6	100.000
FR997746.1	3669872	3669992	Otp	100.000
FR997746.1	3804336	3804474	Rax	100.000
FR997746.1	3974160	3974340	Hbn	93.617
FR997723.1	7951379	7951520	Shox	95.833
FR997739.1	6705776	6705905	CG11294	94.595
FR997725.1	13404044	13404182	Hbn	100.000
FR997725.1	18907489	18907627	Prrx	100.000
FR997736.1	352745	352883	Vsx	97.674
FR997736.1	13552893	13553055	Prop	100.000
FR997747.1	6381535	6381673	Arx	88.372
FR997742.1	4502734	4502833	Drgx	96.667
FR997742.1	10103613	10103754	Pax3/7	100.000
FR997742.1	10157699	10157840	Pax3/7	43.902
FR997748.1	4102137	4102284	Otx	94.000
FR997727.1	16542851	16542941	Arx	94.118
FR997727.1	16705123	16705249	Arx	100.000
FR997722.1	10343202	10343340	Pax4/6	87.500
FR997722.1	10765719	10765815	Pax4/6	87.879
>GCA_907165235_ilZeuPyri1
OU015622.1	13782245	13782401	Phox	94.118
OU015622.1	15229416	15229608	Pax4/6	100.000
OU015640.1	16542799	16542928	Otp	97.619
OU015640.1	16762892	16763030	Rax	100.000
OU015640.1	16974707	16974884	Hbn	91.489
OU015642.1	9514376	9514505	Arx	86.364
OU015629.1	16707336	16707459	CG11294	72.727
OU015632.1	12954506	12954692	Pax3/7	93.617
OU015632.1	13053200	13053398	Pax3/7	100.000
OU015632.1	18834726	18834846	Drgx	90.244
OU015617.1	5337211	5337349	Prrx	100.000
OU015617.1	12843626	12843755	Hbn	100.000
OU015619.1	9617131	9617305	Shox	97.872
OU015643.1	3786656	3786806	Otx	100.000
OU015626.1	19198487	19198625	Uncx	100.000
OU015633.1	649049	649178	Vsx	97.674
OU015633.1	15073171	15073291	Prop	100.000
OU015625.1	6797036	6797174	Pitx	100.000
OU015625.1	16339245	16339392	Gsc	92.000
OU015618.1	6279722	6279821	Arx	93.750
OU015618.1	6409370	6409472	Arx	78.261
OU015637.1	7161448	7161604	Pax4/6	87.500
OU015637.1	7676869	7676986	Pax4/6	75.610
>GCA_907165245_ilHabPyri1
OU015600.1	6674870	6675011	Pax3/7	89.583
OU015600.1	6727332	6727479	Pax3/7	100.000
OU015600.1	10088436	10088544	Drgx	96.667
OU015590.1	7579797	7579935	Phox	100.000
OU015590.1	8393996	8394140	Pax4/6	100.000
OU015607.1	8025517	8025658	Hbn	91.667
OU015607.1	8167073	8167241	Rax	100.000
OU015607.1	8284424	8284562	Otp	100.000
OU015587.1	5356675	5356831	Shox	97.872
OU015588.1	3190706	3190844	Prrx	100.000
OU015588.1	7298508	7298637	Hbn	100.000
OU015611.1	3954488	3954629	Arx	87.500
OU015594.1	4141260	4141398	Pitx	100.000
OU015594.1	8776867	8777008	Gsc	95.745
OU015598.1	9080151	9080316	CG11294	97.872
OU015610.1	7934276	7934414	Otx	100.000
OU015596.1	4045536	4045674	Uncx	100.000
OU015599.1	5069632	5069752	Prop	100.000
OU015599.1	13299130	13299289	Vsx	100.000
OU015599.1	13343237	13343402	Vsx	97.674
OU015586.1	12522248	12522347	Arx	94.118
OU015586.1	12608708	12608822	Arx	94.737
OU015603.1	5395713	5395962	Pax4/6	71.429
OU015603.1	5669959	5670055	Pax4/6	100.000
>GCA_907165275_ilZygFili1
OU015650.1	11026316	11026469	Shox	93.878
OU015656.1	5406924	5407098	Gsc	87.037
OU015656.1	9408795	9408969	Pitx	100.000
OU015658.1	4221242	4221371	CG11294	100.000
OU015675.1	111881	112064	Hbn	94.737
OU015675.1	225099	225252	Rax	100.000
OU015675.1	317371	317500	Otp	97.619
OU015651.1	2974277	2974415	Prrx	93.750
OU015651.1	7288557	7288722	Hbn	93.750
OU015653.1	7598631	7598769	Phox	100.000
OU015653.1	8489960	8490122	Pax4/6	100.000
OU015665.1	2401283	2401418	Drgx	97.222
OU015665.1	5233745	5233883	Pax3/7	93.333
OU015665.1	5295493	5295658	Pax3/7	66.667
OU015659.1	9573028	9573166	Uncx	100.000
OU015659.1	9584960	9585104	Hbn	100.000
OU015676.1	2049363	2049501	Otx	100.000
OU015674.1	4853148	4853292	Arx	93.333
OU015664.1	3907188	3907335	Prop	100.000
OU015664.1	11651453	11651582	Vsx	97.674
OU015671.1	2010708	2010852	Pitx	38.000
OU015671.1	6265925	6266063	Pax4/6	90.909
OU015671.1	6521763	6521910	Pax4/6	94.444
OU015671.1	6522415	6522541	Arx	62.500
OU015649.1	3124869	3124974	Arx	86.111
OU015649.1	3217864	3217984	Arx	100.000
>GCA_907269065_ilCroElin1
OU026078.1	14880054	14880192	Prrx	100.000
OU026070.1	24351122	24351314	Gsc	54.839
OU026070.1	26623012	26623159	Pitx	100.000
OU026075.1	12686853	12686997	Shox	97.872
OU026072.1	20310632	20310776	CG11294	97.872
OU026067.1	25987319	25987475	Drgx	89.744
OU026067.1	29903874	29904024	Pax3/7	93.750
OU026067.1	29970130	29970268	Pax3/7	91.489
OU026066.1	484237	484378	Vsx	91.489
OU026066.1	8362606	8362768	Prop	93.333
OU026066.1	17103892	17104021	Otp	97.619
OU026066.1	17242082	17242262	Rax	100.000
OU026066.1	17357807	17357945	Hbn	93.617
OU026071.1	11620258	11620399	Arx	87.500
OU026080.1	2727966	2728113	Pax4/6	100.000
OU026080.1	3776697	3776832	Phox	88.889
OU026080.1	3804115	3804289	Phox	100.000
OU026073.1	16308133	16308271	Otx	100.000
OU026069.1	3969313	3969436	Arx	100.000
OU026069.1	4063707	4063797	Arx	93.548
OU026069.1	21803791	21803983	Hbn	100.000
OU026069.1	21821115	21821253	Uncx	100.000
OU026076.1	5484747	5484903	Pax4/6	87.500
OU026076.1	5834344	5834494	Pax4/6	70.370
>GCA_907269075_ilIdaAver1
OU026093.1	3349813	3349954	Uncx	54.000
OU026088.1	4562376	4562514	Pitx	100.000
OU026088.1	10142536	10142680	Gsc	93.878
OU026089.1	7298411	7298561	Pax4/6	100.000
OU026089.1	8151252	8151399	Phox	100.000
OU026106.1	2413867	2414002	Otp	91.304
OU026106.1	2549173	2549359	Rax	86.667
OU026106.1	2722374	2722539	Repo	93.750
OU026106.1	2731923	2732073	Hbn	93.617
OU026085.1	11122925	11123063	Shox	97.872
OU026084.1	3579524	3579665	Prrx	100.000
OU026084.1	8742351	8742489	Hbn	100.000
OU026095.1	5000078	5000201	CG11294	97.143
OU026108.1	6326659	6326803	Arx	92.857
OU026096.1	283654	283807	Vsx	93.478
OU026096.1	9731326	9731452	Prop	100.000
OU026098.1	2648400	2648538	Drgx	84.091
OU026098.1	6989796	6989964	Pax3/7	100.000
OU026098.1	7042849	7043107	Pax3/7	50.847
OU026109.1	2785420	2785591	Otx	100.000
OU026086.1	3851417	3851519	Arx	100.000
OU026086.1	3948462	3948582	Arx	93.750
OU026103.1	5224481	5224598	Pax4/6	94.118
OU026103.1	6574191	6574314	Pax4/6	100.000
>GCA_907269095_ilBlaAdus2
OU026119.1	12197427	12197562	Hbn	93.750
OU026119.1	17265212	17265350	Prrx	89.362
OU026115.1	10548146	10548326	Hbn	87.500
OU026115.1	10558791	10558929	Pitx	100.000
OU026115.1	16732070	16732208	Gsc	95.745
OU026123.1	6310952	6311105	Shox	87.500
OU026131.1	5653634	5653799	CG11294	97.143
OU026129.1	2993476	2993599	Drgx	97.222
OU026129.1	7831637	7831784	Pax3/7	100.000
OU026129.1	7898588	7898726	Pax3/7	87.500
OU026137.1	14056550	14056670	Otp	100.000
OU026137.1	14185923	14186064	Rax	97.917
OU026137.1	14490512	14490671	Hbn	91.489
OU026122.1	9980808	9980991	Phox	97.917
OU026122.1	11007232	11007379	Pax4/6	100.000
OU026135.1	6570586	6570802	Arx	90.698
OU026138.1	10825907	10826048	Otx	100.000
OU026120.1	4471597	4471735	Uncx	100.000
OU026121.1	19026982	19027120	Prop	100.000
OU026121.1	20602825	20603014	Vsx	97.674
OU026126.1	7861505	7861616	Pax4/6	94.118
OU026126.1	8256334	8256475	Pax4/6	93.750
OU026116.1	15774114	15774204	Arx	93.548
OU026116.1	15858477	15858567	Arx	100.000
>GCA_910589285_ilMytFerr1
OU342678.1	22068917	22069088	Uncx	100.000
OU342675.1	13555440	13555581	Gsc	93.750
OU342675.1	22668063	22668237	Hbn	87.500
OU342682.1	13556256	13556430	Pax4/6	100.000
OU342682.1	14782292	14782451	Phox	100.000
OU342697.1	4433638	4433797	Otp	79.630
OU342697.1	4621067	4621205	Rax	100.000
OU342697.1	4875058	4875208	Hbn	93.617
OU342693.1	9033295	9033430	CG11294	94.595
OU342674.1	19823668	19823818	Shox	97.872
OU342677.1	16875284	16875413	Hbn	100.000
OU342677.1	24270263	24270413	Prrx	64.000
OU342685.1	668225	668354	Vsx	97.674
OU342685.1	17941086	17941212	Prop	92.857
OU342698.1	8159522	8159699	Arx	71.930
OU342691.1	13214921	13215083	Pax3/7	91.489
OU342691.1	13287814	13287991	Pax3/7	93.750
OU342691.1	20673559	20673688	Drgx	97.222
OU342699.1	5893571	5893748	Otx	100.000
OU342683.1	7254340	7254457	Arx	100.000
OU342683.1	7435059	7435149	Arx	88.889
OU342676.1	9551588	9551714	Pax4/6	100.000
OU342676.1	10130511	10130658	Pax4/6	88.235
>GCA_910589295_ilNocJant1
OU342559.1	13935088	13935226	Uncx	100.000
OU342559.1	13951723	13951867	Hbn	93.750
OU342561.1	5921122	5921260	Pitx	100.000
[truncated: 1,193 more rows]
