# Supplementary material for: Diversity, duplication, and genomic organization of homeobox genes in Lepidoptera
Source: Genome Res. 2023 Jan;33(1):32–44. doi: 10.1101/gr.277118.122 (PMC9977156; doi:10.1101/gr.277118.122)
Supplement: Supplemental Material [file supp_gr.277118.122_Supplemental_Data_.zip › Supplemental_Data/PROS_cluster_filtered_lepi.txt]

>GCA_905146925_ilAutGamm1
LR989868.1	7657391	7657556	Prox	98.214
>GCA_905147015_ilLasFlex1
LR989967.1	10147558	10147723	Prox	100.000
>GCA_905147045_ilAglIoxx1
LR989914.1	8041084	8041249	Prox	96.429
>GCA_905147105_ilPieBrab1
LR989942.1	12131425	12131608	Prox	98.182
>GCA_905147135_ilBlaLact1
LR990059.1	5163149	5163314	Prox	96.429
>GCA_905147175_ilAglUrti1
LR990002.1	3508524	3508689	Prox	96.429
>GCA_905147225_ilEupSimi1
LR990123.1	13135447	13135612	Prox	100.000
>GCA_905147235_ilEryTage1
LR990087.1	7654260	7654425	Prox	96.429
>GCA_905147285_ilHypProb1
LR990145.1	13569846	13570011	Prox	100.000
>GCA_905147325_ilNotDrom1
LR990177.1	3039201	3039381	Prox	91.667
>GCA_905147345_ilMytImpu1
LR990359.1	20334135	20334324	Prox	96.429
>GCA_905147355_ilApoTurb1
LR990298.1	5154289	5154454	Prox	100.000
>GCA_905147365_ilAriAges1
LR990260.1	13582923	13583088	Prox	96.429
>GCA_905147375_ilHylFasc1
LR990210.1	3155920	3156082	Prox	98.182
>GCA_905147385_ilLimCami1
LR990243.1	9458968	9459133	Prox	96.429
>GCA_905147715_ilXesXant1
LR990652.1	8558675	8558840	Prox	96.429
>GCA_905147745_ilPhlMeti2
LR990536.1	5314734	5314899	Prox	96.429
>GCA_905147765_ilVanAtal1
LR990567.1	7963370	7963535	Prox	96.429
>GCA_905147785_ilThyBati1
LR990503.1	6847223	6847388	Prox	98.214
>GCA_905147795_ilPieRapa1
LR990582.1	10568757	10568919	Prox	100.000
>GCA_905147815_ilPhaBuce1
LR990626.1	7740290	7740455	Prox	98.214
>GCA_905163395_ilEndFlam1
LR990872.1	9995077	9995266	Prox	100.000
>GCA_905163415_ilNocFimb1
LR990924.1	1608342	1608486	Prox	39.130
>GCA_905163435_ilMamBras1
LR991007.1	5923517	5923718	Prox	96.429
>GCA_905163445_ilParAegt1
LR990910.1	6836802	6836976	Prox	96.429
>GCA_905163465_ilCraLigu1
LR990972.1	4227856	4228021	Prox	96.429
>GCA_905163495_ilCosTrap1
LR991035.1	8598130	8598295	Prox	96.429
>GCA_905163515_ilLymMona1
LR991100.1	8805237	8805417	Prox	95.000
>GCA_905163555_ilNotUddm1
LR991070.1	7540402	7540579	Prox	95.000
>GCA_905187575_ilCelArgi3
LR994580.1	14698870	14699035	Prox	98.214
>GCA_905187585_ilCyaSemi1
LR994550.1	9370020	9370185	Prox	96.429
>GCA_905220365_ilVanCard2
LR999945.1	8751713	8751878	Prox	96.429
>GCA_905220415_ilColCroc2
HG991976.1	7211366	7211528	Prox	100.000
>GCA_905220435_ilAmpTrag2
HG992007.1	18337776	18337941	Prox	96.429
>GCA_905220455_ilDeiPorc1
LR999989.1	9036850	9037015	Prox	100.000
>GCA_905220475_ilEnnFusc2
HG992042.1	9928231	9928393	Prox	100.000
>GCA_905220505_ilLaoPopu1
HG992166.1	5621108	5621273	Prox	100.000
>GCA_905220515_ilLysCori1
HG992143.1	882469	882634	Prox	96.429
>GCA_905220545_ilMelAtha1
HG992195.1	12803522	12803687	Prox	96.429
>GCA_905220565_ilMelCinx1
HG992227.1	11224859	11225024	Prox	96.429
>GCA_905220585_ilNymPoly1
HG992259.1	3779517	3779682	Prox	96.429
>GCA_905220595_ilSpiLubr1
HG992292.1	12964122	12964296	Prox	100.000
>GCA_905220615_ilTinTrin1
HG992323.1	9072535	9072727	Prox	72.727
>GCA_905231865_ilBolSele5
HG993150.1	8511871	8512048	Prox	91.667
>GCA_905231885_ilPieNapi4
HG993162.1	12208615	12208777	Prox	100.000
>GCA_905332915_ilHecDyso1
HG995305.1	6333735	6333900	Prox	96.429
>GCA_905332985_ilMimTili1
HG995257.1	4904623	4904788	Prox	100.000
>GCA_905333005_ilLycPhla1
HG995165.1	8675406	8675568	Prox	100.000
>GCA_905333045_ilLysBell1
HG995321.1	5246324	5246489	Prox	96.429
>GCA_905333055_ilManJurt1
HG995226.1	5002163	5002328	Prox	98.214
>GCA_905333125_ilPheTrem1
HG995408.1	10257270	10257390	Prox	39.024
>GCA_905340225_ilAbrTrip1
HG996505.1	8145974	8146139	Prox	96.429
>GCA_020383195_ilNeoCorn1
JAHKQU010000018.1	26341855	26342020	Prox	96.429
>GCA_905220335_ilNocPron1
LR999911.1	5312173	5312338	Prox	96.429
>GCA_905333075_ilAteCent1
HG995380.1	22228270	22228435	Prox	96.429
>GCA_905404095_ilGlaAlex1
FR990045.1	18916862	18917027	Prox	100.000
>GCA_905404115_ilPheGnom1
FR989912.1	6358388	6358553	Prox	96.429
>GCA_905404135_ilHesComm1
FR990035.1	8157300	8157465	Prox	100.000
>GCA_905404145_ilBisBetu1
FR989879.1	9400358	9400520	Prox	100.000
>GCA_905404155_ilPleArgu1
FR989930.1	7879874	7880039	Prox	96.429
>GCA_905404175_ilAntCard3
FR989968.1	8302428	8302590	Prox	100.000
>GCA_905404265_ilFabAdip1
FR990000.1	4850688	4850853	Prox	94.643
>GCA_905404275_ilHedSali1
FR990113.1	5875087	5875252	Prox	100.000
>GCA_905404285_ilEraDefo1
FR990085.1	5180998	5181160	Prox	100.000
>GCA_905404295_ilOchSylv3
FR990143.1	6651786	6651966	Prox	98.214
>GCA_905404315_ilLepSina1
FR990162.1	11014409	11014589	Prox	100.000
>GCA_905475315_ilAutPulc1
FR997782.1	8473335	8473500	Prox	98.214
>GCA_905475355_ilCloCurt1
FR997813.1	11509447	11509612	Prox	100.000
>GCA_905475405_ilSchCost1
FR997842.1	5174744	5174909	Prox	100.000
>GCA_905475445_ilOchPlec1
FR997743.1	6034351	6034516	Prox	96.429
>GCA_907164795_ilHemFuc1
OU015450.1	4518359	4518524	Prox	100.000
>GCA_907165235_ilZeuPyri1
OU015636.1	15277822	15277987	Prox	100.000
>GCA_907165245_ilHabPyri1
OU015604.1	4246014	4246176	Prox	100.000
>GCA_907165275_ilZygFili1
OU015663.1	3635034	3635199	Prox	98.214
>GCA_907269065_ilCroElin1
OU026065.1	9522654	9522816	Prox	98.182
>GCA_907269075_ilIdaAver1
OU026100.1	4562715	4562877	Prox	100.000
>GCA_907269095_ilBlaAdus2
OU026136.1	11823425	11823590	Prox	96.429
>GCA_910589285_ilMytFerr1
OU342692.1	18359285	18359450	Prox	96.429
>GCA_910589295_ilNocJant1
OU342563.1	13294041	13294206	Prox	96.429
>GCA_910589355_ilParStra1
OU342475.1	10830724	10830889	Prox	98.214
>GCA_910589475_ilBemIchn1
OU342537.1	5415190	5415355	Prox	96.429
>GCA_910589525_ilEnnQuei1
OU342508.1	10724144	10724321	Prox	100.000
>GCA_910589575_ilCarQuer1
OU342444.1	9408345	9408510	Prox	98.214
>GCA_910589605_ilChrCulm1
OU342661.1	2789884	2790049	Prox	100.000
>GCA_910589645_ilTinSemi1
OU342614.1	5485651	5485828	Prox	89.796
>GCA_910591435_ilAcrAcer1
OU342775.1	4402661	4402826	Prox	98.214
>GCA_910591565_ilCydSple1
OU342889.1	14280265	14280487	Prox	100.000
>GCA_910592155_ilYpsScab1
OU342979.1	7679856	7680018	Prox	100.000
>GCA_910594945_ilAmpBerb1
OU343140.1	12234908	12235073	Prox	98.214
>GCA_911387765_ilPyrMalv3
OU426964.1	16000625	16000790	Prox	96.429
>GCA_911387775_ilThySylv1
OU426905.1	7033263	7033428	Prox	98.214
>GCA_911387795_ilApaMono1
OU426933.1	5818320	5818485	Prox	96.429
>GCA_911728495_ilFurFurc1
OU452262.1	16739282	16739447	Prox	100.000
>GCA_911728515_ilPerRhom1
OU452186.1	10999273	10999438	Prox	100.000
>GCA_911728535_ilPamFasc1
OU452289.1	13687131	13687326	Prox	100.000
>GCA_912999735_ilApoCrat1
OU538739.1	4735300	4735477	Prox	100.000
>GCA_912999745_ilPapMach1
OU538774.1	5682390	5682576	Prox	100.000
>GCA_912999785_ilHydFurc1
OU538839.1	9273995	9274160	Prox	98.214
>GCA_912999815_ilCamMarg1
OU538806.1	7212738	7212900	Prox	98.182
>GCA_914767545_ilSesApif2
OU611966.1	12380021	12380201	Prox	98.214
>GCA_914767695_ilPtiCapc1
OU611825.1	3334286	3334451	Prox	100.000
>GCA_914767755_ilAgrCirc1
OU611857.1	5775214	5775379	Prox	96.429
>GCA_914767815_ilEupTran1
OU611891.1	4444606	4444771	Prox	96.429
>GCA_914767915_ilAgrAura1
OU612000.1	11317652	11317898	Prox	96.364
>GCA_914767945_ilEilDepe1
OU612031.1	13698834	13698999	Prox	100.000
>GCA_914829495_ilEilSoro1
OU618553.1	7166878	7167043	Prox	100.000
>GCA_916048165_ilSpiLutu1
OU696488.1	13587789	13587954	Prox	100.000
>GCA_916610205_ilGriApri1
OU744303.1	15117172	15117337	Prox	96.429
>GCA_916610215_ilOmpLuno1
OU744259.1	14850161	14850326	Prox	96.429
>GCA_916614155_ilMesFuru1
OU744797.1	9322357	9322522	Prox	96.429
>GCA_916618015_ilXesCnig1
OU745251.1	7555740	7555905	Prox	96.429
>GCA_916618145_ilEmmMono1
OU745315.1	5700394	5700556	Prox	100.000
>GCA_916701695_ilAgrMaci1
OU753570.1	15561546	15561711	Prox	96.429
>GCA_916999025_ilOrgAnti1
OU779870.1	27207470	27207731	Prox	100.000
>GCA_917051295_ilEreLige1
OU785236.1	6746134	6746299	Prox	98.214
>GCA_917490735_ilDryErem1
OU823257.1	16207036	16207201	Prox	96.429
>GCA_918317495_ilSynVesp1
OU906962.1	6848668	6848833	Prox	96.429
>GCA_918843915_ilNotZicz1
OU974055.1	8363826	8364006	Prox	96.429
>GCA_918843925_ilEulPrun1
OU974024.1	2663916	2664081	Prox	98.214
>GCA_918857605_ilPhiVetu1
OU975480.1	5460063	5460228	Prox	98.214
>GCA_920104075_ilMelGala2
OV049875.1	12461302	12461467	Prox	98.214
>GCA_921293045_ilAplEffo1
OV121056.1	7839510	7839675	Prox	100.000
