# Supplementary material for: Diversity, duplication, and genomic organization of homeobox genes in Lepidoptera
Source: Genome Res. 2023 Jan;33(1):32–44. doi: 10.1101/gr.277118.122 (PMC9977156; doi:10.1101/gr.277118.122)
Supplement: Supplemental Material [file supp_gr.277118.122_Supplemental_Data_.zip › Supplemental_Data/README.txt]

##Supplementary Data S1 - Homeobox gene data and results

#Gene location files for each of the Homeobox gene classes (relates to Figure 1 & Figure 2)
CERS_cluster_filtered_lepi.txt
CUT_cluster_filtered_lepi.txt
HOX_cluster_filtered_lepi.txt
LIM_cluster_filtered_lepi.txt
NK_cluster_filtered_lepi.txt
POU_cluster_filtered_lepi.txt
PRD_cluster_filtered_lepi.txt
PROS_cluster_filtered_lepi.txt
SINE_cluster_filtered_lepi.txt

#Gene order for HOX and NK gene clusters for all species (Relates to Supplementary Figure S3 & Supplementary Figure S9) 
HOX_cluster_only_filtered_short.tsv
NK_cluster_only_filtered_short.tsv

#Total homeobox gene counts per gene and per species (Relates to Figure 1)
sp_hbx_count_lepi.tsv
sp_hbx_genes_lepi.tsv

#Species tree inferred from Lepidoptera BUSCO gene set (Relates to Figure 1 & Supplementary Figure S1)
lepi_busco_tree_rooted.nwk

#Amino acid and nucleotide sequences & gene tree for Lepidoptera HOX genes (Relates to Figure 4)
HOX_HD_AA.fasta
HOX_HD_nuc.fasta
lep_HOX_AA.aln.contree

#Transposoable element densities, genome sizes & number of Shx genes for select lepidopteran species (Relates to Figure 5 & Supplementary Figure S6)
lep_TE_summ.tsv

#Expression quantification values (tpm) for RNA-seq datasets for seven lepidopteran species (Relates to Supplementary Figure S2)
Biston_betularia_abundance.tsv
Limenitis_camilla_abundance.tsv
Nymphalis_urticae_abundance.tsv
Pararge_aegeria_abundance.tsv
Pieris_rapae_abundance.tsv
Vanessa_atalanta_abundance.tsv
Vanessa_cardui_abundance.tsv
