# Supplementary material for: Diversity, duplication, and genomic organization of homeobox genes in Lepidoptera
Source: Genome Res. 2023 Jan;33(1):32–44. doi: 10.1101/gr.277118.122 (PMC9977156; doi:10.1101/gr.277118.122)
Supplement: Supplemental Material [file supp_gr.277118.122_Supplemental_Data_.zip › Supplemental_Data/SINE_cluster_filtered_lepi.txt]

>GCA_905146925_ilAutGamm1
LR989858.1	11594145	11594322	Six3/6	98.246
LR989875.1	4812813	4812978	Six4/5	91.667
LR989875.1	6746042	6746150	Six1/2	88.889
>GCA_905147015_ilLasFlex1
LR989959.1	15288098	15288275	Six3/6	98.246
LR989975.1	6897986	6898097	Six4/5	91.667
LR989975.1	8208264	8208384	Six1/2	88.889
>GCA_905147045_ilAglIoxx1
LR989907.1	1136222	1136399	Six3/6	98.333
LR989921.1	1909225	1909357	Six1/2	83.784
LR989921.1	3046702	3046852	Six4/5	91.667
>GCA_905147105_ilPieBrab1
LR989933.1	12456030	12456156	Six1/2	79.070
LR989933.1	12833445	12833598	Six4/5	70.588
LR989933.1	19887226	19887403	Six3/6	98.333
>GCA_905147135_ilBlaLact1
LR990054.1	16906235	16906412	Six3/6	98.246
LR990064.1	8849376	8849541	Six4/5	91.667
LR990064.1	12236872	12237025	Six1/2	76.087
>GCA_905147175_ilAglUrti1
LR989994.1	1133870	1134047	Six3/6	98.333
LR990011.1	5573301	5573442	Six4/5	91.667
LR990011.1	6368790	6368922	Six1/2	80.000
>GCA_905147225_ilEupSimi1
LR990105.1	6520945	6521014	Six4/5	91.667
LR990105.1	7765675	7765792	Six1/2	86.486
LR990105.1	24732078	24732255	Six3/6	98.246
>GCA_905147235_ilEryTage1
LR990083.1	1153158	1153335	Six3/6	98.333
LR990097.1	4726838	4727024	Six4/5	91.667
LR990097.1	5764821	5764965	Six1/2	81.818
>GCA_905147285_ilHypProb1
LR990137.1	20441598	20441775	Six3/6	98.246
LR990152.1	10440845	10440998	Six4/5	91.667
LR990152.1	12296914	12297040	Six1/2	82.927
>GCA_905147325_ilNotDrom1
LR990169.1	1047838	1048015	Six3/6	98.333
LR990184.1	1293098	1293227	Six1/2	78.571
LR990184.1	2392162	2392342	Six4/5	91.667
>GCA_905147345_ilMytImpu1
LR990355.1	2988923	2989100	Six3/6	98.333
LR990367.1	15243229	15243394	Six4/5	91.667
LR990367.1	17583760	17583898	Six1/2	83.721
>GCA_905147355_ilApoTurb1
LR990292.1	414969	415146	Six3/6	98.246
LR990302.1	3427207	3427330	Six1/2	82.500
LR990302.1	8697675	8697816	Six4/5	91.892
>GCA_905147365_ilAriAges1
LR990270.1	14574541	14574718	Six3/6	98.246
LR990278.1	5009811	5009952	Six4/5	82.143
LR990278.1	6076191	6076311	Six1/2	78.049
>GCA_905147375_ilHylFasc1
LR990202.1	1174750	1174927	Six3/6	98.333
LR990218.1	1229492	1229609	Six1/2	82.500
LR990218.1	2380742	2380859	Six4/5	91.667
>GCA_905147385_ilLimCami1
LR990228.1	1460661	1460838	Six3/6	98.333
LR990249.1	1778125	1778248	Six1/2	82.500
LR990249.1	3329498	3329609	Six4/5	91.667
>GCA_905147715_ilXesXant1
LR990659.1	27535286	27535463	Six3/6	98.246
LR990668.1	3573309	3573441	Six1/2	75.556
LR990668.1	6048422	6048599	Six4/5	67.857
>GCA_905147745_ilPhlMeti2
LR990529.1	1685616	1685793	Six3/6	98.333
LR990543.1	8655368	8655500	Six4/5	91.667
LR990543.1	10249873	10250044	Six1/2	69.231
>GCA_905147765_ilVanAtal1
LR990559.1	1160975	1161152	Six3/6	98.333
LR990575.1	1610752	1610863	Six1/2	83.784
LR990575.1	2702012	2702183	Six4/5	92.105
>GCA_905147785_ilThyBati1
LR990494.1	4937384	4937561	Six3/6	98.246
LR990511.1	4889858	4889990	Six4/5	91.667
LR990511.1	5890224	5890356	Six1/2	72.917
>GCA_905147795_ilPieRapa1
LR990591.1	3027203	3027380	Six3/6	98.246
LR990591.1	9528122	9528269	Six4/5	91.667
LR990591.1	9861522	9861657	Six1/2	77.273
>GCA_905147815_ilPhaBuce1
LR990618.1	31817318	31817495	Six3/6	98.246
LR990634.1	3165792	3165915	Six1/2	78.049
LR990634.1	5304936	5305077	Six4/5	91.667
>GCA_905163395_ilEndFlam1
LR990863.1	15313620	15313797	Six3/6	98.246
LR990880.1	1912954	1913089	Six1/2	76.744
LR990880.1	3207138	3207273	Six4/5	91.667
>GCA_905163415_ilNocFimb1
LR990937.1	16951210	16951387	Six3/6	98.246
LR990947.1	2126929	2127061	Six1/2	80.952
LR990947.1	3722335	3722488	Six4/5	62.500
>GCA_905163435_ilMamBras1
LR991000.1	1926993	1927170	Six3/6	98.333
LR991012.1	9760135	9760303	Six4/5	94.595
LR991012.1	11489291	11489414	Six1/2	80.952
>GCA_905163445_ilParAegt1
LR990906.1	1543426	1543603	Six3/6	98.333
LR990916.1	7901499	7901625	Six4/5	91.892
LR990916.1	9474728	9474851	Six1/2	83.333
>GCA_905163465_ilCraLigu1
LR990963.1	1442407	1442584	Six3/6	98.333
LR990981.1	6195009	6195174	Six4/5	91.667
LR990981.1	7491996	7492104	Six1/2	82.051
>GCA_905163495_ilCosTrap1
LR991033.1	2402215	2402392	Six3/6	98.333
LR991045.1	3239437	3239593	Six1/2	82.500
LR991045.1	7084823	7084937	Six4/5	92.308
>GCA_905163515_ilLymMona1
LR991090.1	2922001	2922178	Six3/6	98.333
LR991095.1	13052681	13052795	Six4/5	94.595
LR991095.1	15335330	15335438	Six1/2	88.889
>GCA_905163555_ilNotUddm1
LR991065.1	452820	452997	Six3/6	98.246
LR991074.1	8702035	8702161	Six4/5	94.595
LR991074.1	13776604	13776742	Six1/2	76.190
>GCA_905187575_ilCelArgi3
LR994589.1	1535648	1535825	Six3/6	98.333
LR994600.1	3249129	3249282	Six1/2	65.385
LR994600.1	5132176	5132305	Six4/5	97.297
>GCA_905187585_ilCyaSemi1
LR994561.1	14890703	14890880	Six3/6	98.246
LR994569.1	2993980	2994100	Six1/2	83.784
LR994569.1	4049090	4049264	Six4/5	97.297
>GCA_905220365_ilVanCard2
LR999927.1	1545845	1546022	Six3/6	98.333
LR999951.1	1826112	1826223	Six1/2	81.579
LR999951.1	3060789	3060945	Six4/5	92.105
>GCA_905220415_ilColCroc2
HG991971.1	10003204	10003381	Six3/6	98.246
HG991985.1	4907244	4907379	Six4/5	87.805
HG991985.1	5393524	5393650	Six1/2	86.842
>GCA_905220435_ilAmpTrag2
HG992005.1	2345651	2345828	Six3/6	98.333
HG992016.1	13368092	13368230	Six4/5	94.595
HG992016.1	15747135	15747258	Six1/2	86.486
>GCA_905220455_ilDeiPorc1
LR999981.1	1329642	1329819	Six3/6	98.333
LR999996.1	5766035	5766149	Six4/5	94.595
LR999996.1	7031943	7032051	Six1/2	86.486
>GCA_905220475_ilEnnFusc2
HG992034.1	14639600	14639777	Six3/6	98.246
HG992049.1	7094188	7094344	Six4/5	94.595
HG992049.1	8595420	8595540	Six1/2	86.667
>GCA_905220505_ilLaoPopu1
HG992158.1	19325839	19326016	Six3/6	98.246
HG992173.1	2135707	2135851	Six1/2	72.727
HG992173.1	3930044	3930230	Six4/5	87.805
>GCA_905220515_ilLysCori1
HG992125.1	3224241	3224418	Six3/6	98.246
HG992076.1	4189377	4189527	Six1/2	83.784
HG992076.1	5374197	5374338	Six4/5	92.000
>GCA_905220545_ilMelAtha1
HG992188.1	2001407	2001584	Six3/6	98.276
HG992204.1	2266978	2267098	Six1/2	84.211
HG992204.1	4653135	4653267	Six4/5	91.667
>GCA_905220565_ilMelCinx1
HG992221.1	15502561	15502738	Six3/6	98.246
HG992237.1	6824134	6824245	Six4/5	92.105
HG992237.1	8939086	8939218	Six1/2	73.333
>GCA_905220585_ilNymPoly1
HG992253.1	12669583	12669760	Six3/6	98.246
HG992267.1	6082394	6082511	Six4/5	91.667
HG992267.1	7229309	7229441	Six1/2	81.579
>GCA_905220595_ilSpiLubr1
HG992284.1	19383902	19384079	Six3/6	98.246
HG992300.1	2405402	2405540	Six1/2	80.488
HG992300.1	4477859	4477997	Six4/5	94.595
>GCA_905220615_ilTinTrin1
HG992314.1	7448483	7448660	Six3/6	98.333
HG992331.1	429796	429922	Six1/2	76.744
HG992331.1	4231549	4231735	Six4/5	92.000
>GCA_905231865_ilBolSele5
HG993143.1	12265772	12265949	Six3/6	98.246
HG993157.1	6256852	6256969	Six4/5	91.667
HG993157.1	7429709	7429841	Six1/2	82.353
>GCA_905231885_ilPieNapi4
HG993171.1	1223142	1223268	Six1/2	79.070
HG993171.1	1625373	1625526	Six4/5	60.976
HG993171.1	9710893	9711070	Six3/6	98.333
>GCA_905332915_ilHecDyso1
HG995297.1	19729068	19729245	Six3/6	98.246
HG995312.1	2665631	2665751	Six1/2	86.842
HG995312.1	4585663	4585819	Six4/5	92.105
>GCA_905332985_ilMimTili1
HG995251.1	16022160	16022337	Six3/6	98.246
HG995264.1	1620439	1620583	Six1/2	75.510
HG995264.1	3102134	3102296	Six4/5	83.333
>GCA_905333005_ilLycPhla1
HG995176.1	1247417	1247594	Six3/6	98.333
HG995186.1	1450478	1450601	Six1/2	75.610
HG995186.1	3428935	3429100	Six4/5	91.667
>GCA_905333045_ilLysBell1
HG995353.1	1502862	1503039	Six3/6	98.333
HG995329.1	4084756	4084864	Six1/2	83.784
HG995329.1	5869978	5870104	Six4/5	97.297
>GCA_905333055_ilManJurt1
HG995219.1	13871245	13871422	Six3/6	98.246
HG995232.1	5705188	5705335	Six4/5	83.333
HG995232.1	6918840	6918969	Six1/2	80.488
>GCA_905333125_ilPheTrem1
HG995408.1	9736451	9736628	Six3/6	98.246
HG995423.1	1016865	1016991	Six1/2	80.000
HG995423.1	2010336	2010477	Six4/5	91.667
>GCA_905340225_ilAbrTrip1
HG996496.1	1372312	1372489	Six3/6	98.333
HG996512.1	1582351	1582471	Six1/2	82.500
HG996512.1	2829836	2830004	Six4/5	91.667
>GCA_020383195_ilNeoCorn1
JAHKQU010000029.1	9361225	9361402	Six3/6	98.333
JAHKQU010000002.1	4440661	4440781	Six1/2	85.000
JAHKQU010000002.1	7779848	7780016	Six4/5	95.833
>GCA_905220335_ilNocPron1
LR999902.1	1538627	1538804	Six3/6	98.333
LR999918.1	2148089	2148227	Six1/2	72.340
LR999918.1	3690164	3690302	Six4/5	91.667
>GCA_905333075_ilAteCent1
HG995382.1	28061755	28061932	Six3/6	98.246
HG995392.1	3500868	3501012	Six1/2	77.273
HG995392.1	7331748	7331871	Six4/5	88.095
>GCA_905404095_ilGlaAlex1
FR990059.1	20254559	20254736	Six3/6	98.246
FR990063.1	9853365	9853530	Six4/5	56.522
FR990063.1	11549426	11549543	Six1/2	83.784
>GCA_905404115_ilPheGnom1
FR989903.1	949735	949912	Six3/6	98.333
FR989920.1	3977428	3977572	Six4/5	91.667
FR989920.1	4868515	4868632	Six1/2	82.500
>GCA_905404135_ilHesComm1
FR990025.1	1252106	1252283	Six3/6	98.246
FR990032.1	12710592	12710730	Six4/5	92.000
FR990032.1	14034963	14035092	Six1/2	82.051
>GCA_905404145_ilBisBetu1
FR989871.1	1158465	1158642	Six3/6	98.333
FR989888.1	5529173	5529335	Six4/5	91.667
FR989888.1	6981526	6981670	Six1/2	82.927
>GCA_905404155_ilPleArgu1
FR989941.1	1115731	1115908	Six3/6	98.333
FR989948.1	4718611	4718737	Six4/5	94.737
FR989948.1	5750373	5750502	Six1/2	83.784
>GCA_905404175_ilAntCard3
FR989961.1	1018708	1018885	Six3/6	98.333
FR989977.1	5326898	5327024	Six4/5	91.667
FR989977.1	5843212	5843335	Six1/2	82.500
>GCA_905404265_ilFabAdip1
FR989993.1	15312636	15312813	Six3/6	98.246
FR990008.1	2093178	2093298	Six1/2	78.049
FR990008.1	3523712	3523820	Six4/5	91.667
>GCA_905404275_ilHedSali1
FR990105.1	25735037	25735214	Six3/6	98.333
FR990118.1	3545047	3545179	Six1/2	75.556
FR990118.1	7485691	7485862	Six4/5	94.595
>GCA_905404285_ilEraDefo1
FR990078.1	1663459	1663636	Six3/6	98.333
FR990092.1	7654089	7654248	Six4/5	91.892
FR990092.1	9353162	9353288	Six1/2	80.000
>GCA_905404295_ilOchSylv3
FR990135.1	1036510	1036687	Six3/6	98.246
FR990141.1	1398873	1399047	Six1/2	82.500
FR990141.1	2485531	2485675	Six4/5	85.185
>GCA_905404315_ilLepSina1
FR990187.1	7330140	7330317	Six3/6	98.333
FR990192.1	2770114	2770273	Six4/5	91.667
FR990192.1	3379270	3379390	Six1/2	84.615
>GCA_905475315_ilAutPulc1
FR997772.1	12346285	12346462	Six3/6	98.246
FR997788.1	5161592	5161718	Six4/5	91.667
FR997788.1	7249846	7249951	Six1/2	88.889
>GCA_905475355_ilCloCurt1
FR997804.1	1424976	1425153	Six3/6	98.333
FR997822.1	1284241	1284376	Six4/5	91.667
FR997822.1	2579971	2580088	Six1/2	80.000
>GCA_905475405_ilSchCost1
FR997835.1	18908103	18908280	Six3/6	98.246
FR997852.1	2053617	2053740	Six1/2	80.488
FR997852.1	3977070	3977214	Six4/5	91.667
>GCA_905475445_ilOchPlec1
FR997729.1	2184961	2185138	Six3/6	98.333
FR997748.1	10222231	10222390	Six4/5	91.667
FR997748.1	12010856	12011024	Six1/2	72.917
>GCA_907165235_ilZeuPyri1
OU015630.1	21792426	21792603	Six3/6	98.246
OU015643.1	9320016	9320187	Six4/5	91.667
OU015643.1	11446412	11446538	Six1/2	84.211
>GCA_907165245_ilHabPyri1
OU015592.1	6325172	6325349	Six3/6	98.246
OU015610.1	72512	72635	Six1/2	86.486
OU015610.1	2965111	2965291	Six4/5	91.667
>GCA_907165275_ilZygFili1
OU015662.1	11109572	11109749	Six3/6	98.246
OU015676.1	4785701	4785824	Six4/5	94.595
OU015676.1	6268355	6268511	Six1/2	88.462
>GCA_907269065_ilCroElin1
OU026065.1	37302516	37302693	Six3/6	98.246
OU026073.1	19650006	19650123	Six4/5	91.667
OU026073.1	21013740	21013863	Six1/2	78.571
>GCA_907269075_ilIdaAver1
OU026092.1	1197141	1197318	Six3/6	98.333
OU026109.1	7557974	7558103	Six4/5	92.105
OU026109.1	8869700	8869826	Six1/2	73.913
>GCA_907269095_ilBlaAdus2
OU026130.1	15973950	15974127	Six3/6	98.246
OU026138.1	2186856	2186982	Six1/2	86.486
OU026138.1	5791923	5792079	Six4/5	81.818
>GCA_910589285_ilMytFerr1
OU342684.1	25829414	25829591	Six3/6	98.246
OU342699.1	13937898	13938012	Six4/5	91.667
OU342699.1	16124445	16124586	Six1/2	80.000
>GCA_910589295_ilNocJant1
OU342564.1	16772086	16772263	Six3/6	98.246
OU342578.1	8907112	8907256	Six4/5	91.667
OU342578.1	10475159	10475303	Six1/2	79.070
>GCA_910589355_ilParStra1
OU342468.1	14372815	14372992	Six3/6	98.333
OU342483.1	2235794	2235911	Six1/2	82.500
OU342483.1	3851119	3851236	Six4/5	91.667
>GCA_910589475_ilBemIchn1
OU342531.1	2291254	2291431	Six3/6	98.246
OU342546.1	7014189	7014333	Six4/5	89.189
OU342546.1	9230702	9230834	Six1/2	80.645
>GCA_910589525_ilEnnQuei1
OU342498.1	1552066	1552243	Six3/6	98.333
OU342514.1	7621207	7621375	Six4/5	94.595
OU342514.1	9216916	9217045	Six1/2	80.488
>GCA_910589575_ilCarQuer1
OU342437.1	884974	885151	Six3/6	98.246
OU342451.1	1451039	1451180	Six1/2	70.833
OU342451.1	5289349	5289475	Six4/5	91.667
>GCA_910589605_ilChrCulm1
OU342653.1	2428414	2428591	Six3/6	98.333
OU342667.1	2565940	2566075	Six1/2	73.469
OU342667.1	4631273	4631459	Six4/5	97.297
>GCA_910589645_ilTinSemi1
OU342588.1	11076639	11076816	Six3/6	98.333
OU342619.1	487083	487194	Six1/2	86.842
OU342619.1	6093952	6094129	Six4/5	91.667
>GCA_910591435_ilAcrAcer1
OU342766.1	15060056	15060233	Six3/6	98.246
OU342783.1	6662468	6662666	Six4/5	91.667
OU342783.1	8026480	8026609	Six1/2	82.051
>GCA_910591565_ilCydSple1
OU342881.1	341143	341320	Six3/6	98.246
OU342894.1	3914617	3914740	Six1/2	83.871
OU342894.1	4702058	4702178	Six4/5	91.667
>GCA_910592155_ilYpsScab1
OU342973.1	2769268	2769445	Six3/6	98.246
OU342984.1	4329862	4329979	Six4/5	94.595
OU342984.1	9179799	9179913	Six1/2	84.615
>GCA_910594945_ilAmpBerb1
OU343130.1	19864531	19864708	Six3/6	98.246
OU343147.1	2351445	2351577	Six1/2	82.927
OU343147.1	3980641	3980782	Six4/5	70.270
>GCA_911387765_ilPyrMalv3
OU426957.1	24491519	24491696	Six3/6	98.246
OU426972.1	2725089	2725221	Six1/2	86.842
OU426972.1	4412824	4412944	Six4/5	94.595
>GCA_911387775_ilThySylv1
OU426897.1	15658304	15658481	Six3/6	98.333
OU426903.1	11996435	11996570	Six4/5	92.000
OU426903.1	13366953	13367061	Six1/2	89.286
>GCA_911387795_ilApaMono1
OU426926.1	1836561	1836738	Six3/6	98.333
OU426940.1	2321550	2321709	Six1/2	86.842
OU426940.1	4779051	4779204	Six4/5	91.667
>GCA_911728495_ilFurFurc1
OU452253.1	2436346	2436523	Six3/6	98.333
OU452265.1	2243496	2243607	Six1/2	84.211
OU452265.1	4063413	4063581	Six4/5	91.667
>GCA_911728515_ilPerRhom1
OU452177.1	1572771	1572948	Six3/6	98.333
OU452193.1	2076224	2076365	Six1/2	84.615
OU452193.1	3762281	3762440	Six4/5	94.737
>GCA_911728535_ilPamFasc1
OU452284.1	20235183	20235360	Six3/6	98.333
OU452283.1	2015350	2015488	Six1/2	82.051
OU452283.1	9226585	9226723	Six4/5	91.667
>GCA_912999735_ilApoCrat1
OU538748.1	692775	692952	Six3/6	98.333
OU538749.1	3453536	3453662	Six1/2	80.000
OU538749.1	3829001	3829148	Six4/5	85.185
>GCA_912999745_ilPapMach1
OU538768.1	193223	193400	Six3/6	98.333
OU538784.1	983065	983173	Six1/2	83.784
OU538784.1	1874067	1874211	Six4/5	91.667
>GCA_912999785_ilHydFurc1
OU538833.1	1158238	1158415	Six3/6	98.333
OU538848.1	6976422	6976533	Six4/5	94.595
OU538848.1	8293012	8293141	Six1/2	81.395
>GCA_912999815_ilCamMarg1
OU538798.1	11157688	11157865	Six3/6	98.246
OU538814.1	1359587	1359746	Six1/2	94.118
OU538814.1	2459515	2459626	Six4/5	91.667
>GCA_914767545_ilSesApif2
OU611958.1	18099109	18099286	Six3/6	98.246
OU611973.1	1601039	1601186	Six1/2	84.211
OU611973.1	3650032	3650206	Six4/5	97.297
>GCA_914767645_ilHydMica1
OU611787.1	17180857	17181034	Six3/6	98.246
OU611801.1	2019648	2019774	Six1/2	89.189
OU611801.1	4264322	4264493	Six4/5	91.667
>GCA_914767695_ilPtiCapc1
OU611816.1	11773313	11773490	Six3/6	98.246
OU611833.1	1233322	1233475	Six1/2	73.913
OU611833.1	2404617	2404776	Six4/5	91.667
>GCA_914767755_ilAgrCirc1
OU611852.1	1831399	1831576	Six3/6	98.333
OU611864.1	2676400	2676526	Six1/2	82.927
OU611864.1	5549969	5550167	Six4/5	94.872
>GCA_914767815_ilEupTran1
OU611882.1	1474395	1474572	Six3/6	98.333
OU611898.1	1888865	1889000	Six1/2	77.273
OU611898.1	3869396	3869600	Six4/5	91.667
>GCA_914767915_ilAgrAura1
OU611992.1	16533311	16533488	Six3/6	98.246
OU612006.1	6720839	6721019	Six4/5	88.889
OU612006.1	8412945	8413083	Six1/2	80.488
>GCA_914767945_ilEilDepe1
OU612028.1	18494176	18494353	Six3/6	98.246
OU612036.1	1453171	1453309	Six1/2	82.500
OU612036.1	5322709	5322895	Six4/5	91.667
>GCA_914829495_ilEilSoro1
OU618550.1	21350190	21350367	Six3/6	98.246
OU618557.1	10758870	10758999	Six4/5	91.667
OU618557.1	15276890	15277004	Six1/2	86.667
>GCA_916048165_ilSpiLutu1
OU696483.1	1783842	1784019	Six3/6	98.333
OU696497.1	8657865	8658036	Six4/5	92.105
OU696497.1	11169739	11169886	Six1/2	78.049
>GCA_916610205_ilGriApri1
OU744296.1	2319121	2319298	Six3/6	98.333
OU744308.1	3084065	3084197	Six1/2	89.189
OU744308.1	6581774	6581951	Six4/5	91.667
>GCA_916610215_ilOmpLuno1
OU744255.1	2482463	2482640	Six3/6	98.333
OU744268.1	3156265	3156421	Six1/2	86.842
OU744268.1	6162728	6162842	Six4/5	92.308
>GCA_916614155_ilMesFuru1
OU744807.1	26771213	26771390	Six3/6	98.246
OU744815.1	13519929	13520106	Six4/5	91.667
OU744815.1	20176746	20176872	Six1/2	89.189
>GCA_916618015_ilXesCnig1
OU745256.1	2457144	2457321	Six3/6	98.333
OU745269.1	2934343	2934475	Six1/2	76.744
OU745269.1	4872089	4872257	Six4/5	80.000
>GCA_916618145_ilEmmMono1
OU745311.1	9408569	9408746	Six3/6	98.333
OU745326.1	4674938	4675079	Six4/5	91.667
OU745326.1	6603888	6603996	Six1/2	86.486
>GCA_916701695_ilAgrMaci1
OU753566.1	20612854	20613031	Six3/6	98.246
OU753578.1	3144530	3144668	Six1/2	80.952
OU753578.1	6256840	6256954	Six4/5	92.308
>GCA_916999025_ilOrgAnti1
OU779866.1	34727993	34728170	Six3/6	98.246
OU779861.1	36153953	36154082	Six1/2	93.750
OU779861.1	37518150	37518282	Six4/5	91.667
>GCA_917051295_ilEreLige1
OU785232.1	1669408	1669585	Six3/6	98.333
OU785245.1	1812313	1812436	Six1/2	80.488
OU785245.1	5000819	5000963	Six4/5	83.333
>GCA_917490735_ilDryErem1
OU823251.1	3164316	3164493	Six3/6	98.333
OU823267.1	11245712	11245871	Six4/5	83.721
OU823267.1	14519733	14519859	Six1/2	82.500
>GCA_917880725_ilSelDent1
OU862893.1	3255179	3255356	Six3/6	98.333
OU862875.1	13797626	13797758	Six4/5	91.667
OU862875.1	16699017	16699140	Six1/2	82.500
>GCA_918317495_ilSynVesp1
OU906955.1	829119	829296	Six3/6	98.333
OU906971.1	878375	878498	Six1/2	86.667
OU906971.1	2132041	2132212	Six4/5	79.167
>GCA_918843915_ilNotZicz1
OU974047.1	11582573	11582750	Six3/6	98.246
OU974063.1	5889881	5890004	Six4/5	91.667
OU974063.1	7038667	7038793	Six1/2	76.744
>GCA_918843925_ilEulPrun1
OU974015.1	839608	839785	Six3/6	98.333
OU974033.1	1967757	1967826	Six4/5	91.667
OU974033.1	1968109	1968241	Six4/5	91.667
>GCA_918857605_ilPhiVetu1
OU975459.1	2395469	2395646	Six3/6	98.333
OU975425.1	2833098	2833260	Six1/2	80.952
OU975425.1	4761985	4762099	Six4/5	94.595
>GCA_920104075_ilMelGala2
OV049870.1	20319753	20319930	Six3/6	98.246
OV049856.1	2069090	2069207	Six1/2	86.842
OV049856.1	3762368	3762509	Six4/5	83.333
>GCA_921293045_ilAplEffo1
OV121047.1	11965976	11966153	Six3/6	98.246
OV121064.1	4858500	4858656	Six4/5	87.500
OV121064.1	5886301	5886430	Six1/2	80.952
