# Supplementary material for: Diversity, duplication, and genomic organization of homeobox genes in Lepidoptera
Source: Genome Res. 2023 Jan;33(1):32–44. doi: 10.1101/gr.277118.122 (PMC9977156; doi:10.1101/gr.277118.122)
Supplement: Supplemental Material [file supp_gr.277118.122_Supplemental_Data_.zip › Supplemental_Data/sp_hbx_genes_lepi.tsv]

Species	Gene	Count
Neomicropteryx_cornuta	Abd-B	1
Neomicropteryx_cornuta	abd-A	1
Neomicropteryx_cornuta	Ubx	1
Neomicropteryx_cornuta	Antp	1
Neomicropteryx_cornuta	ftz	1
Neomicropteryx_cornuta	Scr	1
Neomicropteryx_cornuta	Dfd	1
Neomicropteryx_cornuta	zen	5
Neomicropteryx_cornuta	Shx	0
Neomicropteryx_cornuta	Pb	1
Neomicropteryx_cornuta	Ro	1
Neomicropteryx_cornuta	lab	1
Neomicropteryx_cornuta	eve	1
Neomicropteryx_cornuta	exex	1
Neomicropteryx_cornuta	unpg	1
Neomicropteryx_cornuta	ind	1
Neomicropteryx_cornuta	btn	1
Neomicropteryx_cornuta	cad	1
Neomicropteryx_cornuta	Lbx	1
Neomicropteryx_cornuta	NK3	1
Neomicropteryx_cornuta	NK4	1
Neomicropteryx_cornuta	Msx	2
Neomicropteryx_cornuta	Hmx	1
Neomicropteryx_cornuta	Tlx	1
Neomicropteryx_cornuta	NK1	1
Neomicropteryx_cornuta	Emx	2
Neomicropteryx_cornuta	Abox	1
Neomicropteryx_cornuta	Barhl	1
Neomicropteryx_cornuta	Bari	1
Neomicropteryx_cornuta	En	2
Neomicropteryx_cornuta	Nedx	1
Neomicropteryx_cornuta	Dlx	1
Neomicropteryx_cornuta	NK6	1
Neomicropteryx_cornuta	NK7	1
Neomicropteryx_cornuta	Hhex	1
Neomicropteryx_cornuta	NK2.1	1
Neomicropteryx_cornuta	Bsx	1
Neomicropteryx_cornuta	Dbx	1
Neomicropteryx_cornuta	Msxlx	1
Neomicropteryx_cornuta	Hlx	1
Neomicropteryx_cornuta	Noto	1
Neomicropteryx_cornuta	NK2.2	1
Neomicropteryx_cornuta	Uncx	1
Neomicropteryx_cornuta	Pitx	1
Neomicropteryx_cornuta	Gsc	1
Neomicropteryx_cornuta	Phox	1
Neomicropteryx_cornuta	Pax4/6	4
Neomicropteryx_cornuta	Hbn	2
Neomicropteryx_cornuta	Rax	1
Neomicropteryx_cornuta	Otp	1
Neomicropteryx_cornuta	CG11294	1
Neomicropteryx_cornuta	Shox	1
Neomicropteryx_cornuta	Arx	3
Neomicropteryx_cornuta	Repo	0
Neomicropteryx_cornuta	Prrx	1
Neomicropteryx_cornuta	Vsx	2
Neomicropteryx_cornuta	Prop	1
Neomicropteryx_cornuta	Drgx	1
Neomicropteryx_cornuta	Pax3/7	2
Neomicropteryx_cornuta	Otx	2
Neomicropteryx_cornuta	Lhx2/9	2
Neomicropteryx_cornuta	Lhx6/8	1
Neomicropteryx_cornuta	Lmx	1
Neomicropteryx_cornuta	Lhx1/5	1
Neomicropteryx_cornuta	Lhx3/4	1
Neomicropteryx_cornuta	Isl	1
Neomicropteryx_cornuta	Pou3	1
Neomicropteryx_cornuta	Pou4	1
Neomicropteryx_cornuta	Pou2	1
Neomicropteryx_cornuta	Pou6	1
Neomicropteryx_cornuta	Six3/6	1
Neomicropteryx_cornuta	Six1/2	1
Neomicropteryx_cornuta	Six4/5	1
Neomicropteryx_cornuta	Meis	1
Neomicropteryx_cornuta	Irx	2
Neomicropteryx_cornuta	Pbx	1
Neomicropteryx_cornuta	Tgif	1
Neomicropteryx_cornuta	Mkx	0
Neomicropteryx_cornuta	Cmp	1
Neomicropteryx_cornuta	Onecut	1
Neomicropteryx_cornuta	Cux	1
Neomicropteryx_cornuta	Prox	1
Neomicropteryx_cornuta	Zfhx	2
Neomicropteryx_cornuta	Cers	1
Tinea_semifulvella	Abd-B	1
Tinea_semifulvella	abd-A	1
Tinea_semifulvella	Ubx	1
Tinea_semifulvella	Antp	1
Tinea_semifulvella	ftz	1
Tinea_semifulvella	Scr	1
Tinea_semifulvella	Dfd	1
Tinea_semifulvella	zen	1
Tinea_semifulvella	Shx	4
Tinea_semifulvella	Pb	1
Tinea_semifulvella	Ro	1
Tinea_semifulvella	exex	1
Tinea_semifulvella	unpg	1
Tinea_semifulvella	eve	1
Tinea_semifulvella	ind	1
Tinea_semifulvella	cad	1
Tinea_semifulvella	btn	1
Tinea_semifulvella	lab	1
Tinea_semifulvella	Tlx	1
Tinea_semifulvella	Msx	2
Tinea_semifulvella	NK4	1
Tinea_semifulvella	NK3	1
Tinea_semifulvella	Lbx	1
Tinea_semifulvella	NK1	1
Tinea_semifulvella	Hmx	1
Tinea_semifulvella	Emx	1
Tinea_semifulvella	NK6	1
Tinea_semifulvella	NK7	1
Tinea_semifulvella	Hhex	1
Tinea_semifulvella	Nedx	1
Tinea_semifulvella	Dlx	1
Tinea_semifulvella	En	2
Tinea_semifulvella	NK2.1	1
Tinea_semifulvella	Barhl	1
Tinea_semifulvella	Bari	1
Tinea_semifulvella	Bsx	1
Tinea_semifulvella	Dbx	1
Tinea_semifulvella	Abox	1
Tinea_semifulvella	NK2.2	1
Tinea_semifulvella	Noto	1
Tinea_semifulvella	Hlx	1
Tinea_semifulvella	Msxlx	1
Tinea_semifulvella	Pax4/6	3
Tinea_semifulvella	Phox	1
Tinea_semifulvella	CG11294	1
Tinea_semifulvella	Drgx	1
Tinea_semifulvella	Repo	2
Tinea_semifulvella	Prrx	1
Tinea_semifulvella	Otp	1
Tinea_semifulvella	Rax	1
Tinea_semifulvella	Pitx	2
Tinea_semifulvella	Arx	3
Tinea_semifulvella	Pax3/7	2
Tinea_semifulvella	Shox	1
Tinea_semifulvella	Otx	1
Tinea_semifulvella	Gsc	1
Tinea_semifulvella	Uncx	1
Tinea_semifulvella	Vsx	1
Tinea_semifulvella	Prop	1
Tinea_semifulvella	Lhx6/8	1
Tinea_semifulvella	Lmx	1
Tinea_semifulvella	Lhx2/9	2
Tinea_semifulvella	Lhx3/4	1
Tinea_semifulvella	Lhx1/5	1
Tinea_semifulvella	Isl	1
Tinea_semifulvella	Pou2	1
Tinea_semifulvella	Pou3	1
Tinea_semifulvella	Pou4	1
Tinea_semifulvella	Pou6	1
Tinea_semifulvella	Six3/6	1
Tinea_semifulvella	Six1/2	1
Tinea_semifulvella	Six4/5	1
Tinea_semifulvella	Meis	1
Tinea_semifulvella	Irx	2
Tinea_semifulvella	Pbx	1
Tinea_semifulvella	Tgif	1
Tinea_semifulvella	Cmp	1
Tinea_semifulvella	Onecut	1
Tinea_semifulvella	Cux	1
Tinea_semifulvella	Prox	1
Tinea_semifulvella	Zfhx	5
Tinea_semifulvella	Cers	1
Tinea_trinotella	Pb	1
Tinea_trinotella	Shx	4
Tinea_trinotella	zen	1
Tinea_trinotella	Dfd	1
Tinea_trinotella	Scr	1
Tinea_trinotella	ftz	1
Tinea_trinotella	Antp	1
Tinea_trinotella	Ubx	1
Tinea_trinotella	abd-A	1
Tinea_trinotella	Abd-B	1
Tinea_trinotella	lab	1
Tinea_trinotella	ind	1
Tinea_trinotella	cad	1
Tinea_trinotella	exex	1
Tinea_trinotella	eve	1
Tinea_trinotella	unpg	1
Tinea_trinotella	btn	1
Tinea_trinotella	Tlx	1
Tinea_trinotella	Msx	2
Tinea_trinotella	NK4	1
Tinea_trinotella	NK3	1
Tinea_trinotella	Lbx	1
Tinea_trinotella	NK1	1
Tinea_trinotella	Hmx	1
Tinea_trinotella	Emx	1
Tinea_trinotella	Hhex	1
Tinea_trinotella	NK7	1
Tinea_trinotella	NK6	1
Tinea_trinotella	Nedx	1
Tinea_trinotella	Dlx	1
Tinea_trinotella	En	2
Tinea_trinotella	NK2.1	1
Tinea_trinotella	Msxlx	1
Tinea_trinotella	Hlx	1
Tinea_trinotella	NK2.2	1
Tinea_trinotella	Barhl	1
Tinea_trinotella	Bari	1
Tinea_trinotella	Bsx	1
Tinea_trinotella	Dbx	1
Tinea_trinotella	Abox	1
Tinea_trinotella	Noto	1
Tinea_trinotella	Ro	1
Tinea_trinotella	Uncx	1
Tinea_trinotella	Gsc	1
Tinea_trinotella	Pitx	1
Tinea_trinotella	Otp	1
Tinea_trinotella	Rax	1
Tinea_trinotella	Hbn	1
Tinea_trinotella	Repo	1
Tinea_trinotella	Prrx	1
Tinea_trinotella	Shox	1
Tinea_trinotella	Arx	3
Tinea_trinotella	Pax4/6	3
Tinea_trinotella	Phox	1
Tinea_trinotella	Prop	1
Tinea_trinotella	Vsx	1
Tinea_trinotella	CG11294	1
Tinea_trinotella	Pax3/7	2
Tinea_trinotella	Drgx	1
Tinea_trinotella	Otx	1
Tinea_trinotella	Lhx6/8	1
Tinea_trinotella	Lmx	1
Tinea_trinotella	Lhx2/9	2
Tinea_trinotella	Lhx3/4	1
Tinea_trinotella	Lhx1/5	1
Tinea_trinotella	Isl	1
Tinea_trinotella	Pou2	1
Tinea_trinotella	Pou3	1
Tinea_trinotella	Pou4	1
Tinea_trinotella	Pou6	1
Tinea_trinotella	Six3/6	1
Tinea_trinotella	Six1/2	1
Tinea_trinotella	Six4/5	1
Tinea_trinotella	Meis	1
Tinea_trinotella	Irx	2
Tinea_trinotella	Pbx	2
Tinea_trinotella	Tgif	1
Tinea_trinotella	Onecut	1
Tinea_trinotella	Cux	1
Tinea_trinotella	Cmp	1
Tinea_trinotella	Prox	1
Tinea_trinotella	Zfhx	2
Tinea_trinotella	Cers	1
Ypsolopha_scabrella	lab	1
Ypsolopha_scabrella	Abd-B	1
Ypsolopha_scabrella	abd-A	1
Ypsolopha_scabrella	Ubx	1
Ypsolopha_scabrella	Antp	1
Ypsolopha_scabrella	ftz	1
Ypsolopha_scabrella	Scr	1
Ypsolopha_scabrella	Dfd	1
Ypsolopha_scabrella	zen	1
Ypsolopha_scabrella	Shx	4
Ypsolopha_scabrella	Pb	1
Ypsolopha_scabrella	Ro	1
Ypsolopha_scabrella	ind	1
Ypsolopha_scabrella	unpg	1
Ypsolopha_scabrella	exex	1
Ypsolopha_scabrella	eve	16
Ypsolopha_scabrella	cad	1
Ypsolopha_scabrella	btn	1
Ypsolopha_scabrella	Abox	1
Ypsolopha_scabrella	NK2.1	1
Ypsolopha_scabrella	Barhl	2
Ypsolopha_scabrella	En	2
Ypsolopha_scabrella	Dlx	1
Ypsolopha_scabrella	Nedx	1
Ypsolopha_scabrella	Hmx	1
Ypsolopha_scabrella	Tlx	1
Ypsolopha_scabrella	Lbx	1
Ypsolopha_scabrella	NK3	1
Ypsolopha_scabrella	NK4	1
Ypsolopha_scabrella	Msx	2
Ypsolopha_scabrella	Emx	1
Ypsolopha_scabrella	NK1	1
Ypsolopha_scabrella	Hhex	13
Ypsolopha_scabrella	NK7	1
Ypsolopha_scabrella	NK6	1
Ypsolopha_scabrella	Bsx	1
Ypsolopha_scabrella	Dbx	1
Ypsolopha_scabrella	Bari	1
Ypsolopha_scabrella	Hlx	1
Ypsolopha_scabrella	NK2.2	1
Ypsolopha_scabrella	Noto	1
Ypsolopha_scabrella	Uncx	1
Ypsolopha_scabrella	Vsx	2
Ypsolopha_scabrella	Gsc	1
Ypsolopha_scabrella	Pitx	1
Ypsolopha_scabrella	Phox	1
Ypsolopha_scabrella	Pax4/6	5
Ypsolopha_scabrella	Otp	1
Ypsolopha_scabrella	Rax	1
Ypsolopha_scabrella	Hbn	1
Ypsolopha_scabrella	Shox	1
Ypsolopha_scabrella	CG11294	1
Ypsolopha_scabrella	Repo	4
Ypsolopha_scabrella	Prrx	1
Ypsolopha_scabrella	Prop	1
Ypsolopha_scabrella	Drgx	1
Ypsolopha_scabrella	Pax3/7	2
Ypsolopha_scabrella	Otx	1
Ypsolopha_scabrella	Arx	2
Ypsolopha_scabrella	Isl	1
Ypsolopha_scabrella	Lhx1/5	1
Ypsolopha_scabrella	Lhx2/9	2
Ypsolopha_scabrella	Lmx	1
Ypsolopha_scabrella	Lhx6/8	1
Ypsolopha_scabrella	Lhx3/4	1
Ypsolopha_scabrella	Pou6	1
Ypsolopha_scabrella	Pou3	1
Ypsolopha_scabrella	Pou4	1
Ypsolopha_scabrella	Pou2	1
Ypsolopha_scabrella	Six3/6	1
Ypsolopha_scabrella	Six4/5	1
Ypsolopha_scabrella	Six1/2	1
Ypsolopha_scabrella	Irx	3
Ypsolopha_scabrella	Pbx	1
Ypsolopha_scabrella	Mkx	1
Ypsolopha_scabrella	Meis	1
Ypsolopha_scabrella	Cmp	1
Ypsolopha_scabrella	Onecut	1
Ypsolopha_scabrella	Cux	1
Ypsolopha_scabrella	Prox	1
Ypsolopha_scabrella	Cers	1
Apotomis_turbidana	lab	1
Apotomis_turbidana	Abd-B	1
Apotomis_turbidana	abd-A	1
Apotomis_turbidana	Ubx	1
Apotomis_turbidana	Antp	1
Apotomis_turbidana	ftz	1
Apotomis_turbidana	Scr	1
Apotomis_turbidana	Dfd	1
Apotomis_turbidana	zen	1
Apotomis_turbidana	Shx	4
Apotomis_turbidana	Pb	1
Apotomis_turbidana	ind	1
Apotomis_turbidana	eve	1
Apotomis_turbidana	exex	1
Apotomis_turbidana	unpg	2
Apotomis_turbidana	btn	1
Apotomis_turbidana	cad	1
Apotomis_turbidana	Abox	1
Apotomis_turbidana	NK2.1	1
Apotomis_turbidana	NK6	1
Apotomis_turbidana	NK7	1
Apotomis_turbidana	Hhex	1
Apotomis_turbidana	Dlx	1
Apotomis_turbidana	En	2
Apotomis_turbidana	Nedx	1
Apotomis_turbidana	Tlx	1
Apotomis_turbidana	Msx	2
Apotomis_turbidana	NK4	1
Apotomis_turbidana	NK3	1
Apotomis_turbidana	Lbx	1
Apotomis_turbidana	NK1	1
Apotomis_turbidana	Hmx	1
Apotomis_turbidana	Emx	1
Apotomis_turbidana	Bsx	1
Apotomis_turbidana	Dbx	1
Apotomis_turbidana	Barhl	1
Apotomis_turbidana	Bari	1
Apotomis_turbidana	NK2.2	1
Apotomis_turbidana	Hlx	1
Apotomis_turbidana	Noto	1
Apotomis_turbidana	Ro	1
Apotomis_turbidana	Uncx	1
Apotomis_turbidana	Gsc	1
Apotomis_turbidana	Pitx	1
Apotomis_turbidana	Phox	1
Apotomis_turbidana	Pax4/6	5
Apotomis_turbidana	Hbn	1
Apotomis_turbidana	Rax	1
Apotomis_turbidana	Otp	1
Apotomis_turbidana	Shox	1
Apotomis_turbidana	CG11294	1
Apotomis_turbidana	Repo	1
Apotomis_turbidana	Prrx	1
Apotomis_turbidana	Vsx	1
Apotomis_turbidana	Prop	1
Apotomis_turbidana	Arx	4
Apotomis_turbidana	Pax3/7	2
Apotomis_turbidana	Drgx	1
Apotomis_turbidana	Otx	1
Apotomis_turbidana	Isl	1
Apotomis_turbidana	Lhx1/5	1
Apotomis_turbidana	Lhx2/9	2
Apotomis_turbidana	Lmx	1
Apotomis_turbidana	Lhx6/8	1
Apotomis_turbidana	Lhx3/4	1
Apotomis_turbidana	Pou2	1
Apotomis_turbidana	Pou3	1
Apotomis_turbidana	Pou4	1
Apotomis_turbidana	Pou6	1
Apotomis_turbidana	Six3/6	1
Apotomis_turbidana	Six1/2	1
Apotomis_turbidana	Six4/5	1
Apotomis_turbidana	Tgif	2
Apotomis_turbidana	Meis	1
Apotomis_turbidana	Irx	2
Apotomis_turbidana	Pbx	1
Apotomis_turbidana	Mkx	1
Apotomis_turbidana	Onecut	1
Apotomis_turbidana	Cux	1
Apotomis_turbidana	Cmp	1
Apotomis_turbidana	Prox	1
Apotomis_turbidana	Zfhx	2
Apotomis_turbidana	Cers	2
Hedya_salicella	lab	1
Hedya_salicella	Abd-B	1
Hedya_salicella	abd-A	1
Hedya_salicella	Ubx	1
Hedya_salicella	Antp	1
Hedya_salicella	ftz	1
Hedya_salicella	Scr	1
Hedya_salicella	Dfd	1
Hedya_salicella	zen	1
Hedya_salicella	Shx	6
Hedya_salicella	Pb	1
Hedya_salicella	Ro	1
Hedya_salicella	ind	1
Hedya_salicella	btn	2
Hedya_salicella	unpg	1
Hedya_salicella	exex	1
Hedya_salicella	eve	1
Hedya_salicella	cad	1
Hedya_salicella	Abox	1
Hedya_salicella	Emx	1
Hedya_salicella	Hmx	1
Hedya_salicella	NK1	1
Hedya_salicella	Lbx	1
Hedya_salicella	NK3	1
Hedya_salicella	NK4	1
Hedya_salicella	Msx	2
Hedya_salicella	Tlx	1
Hedya_salicella	Msxlx	1
Hedya_salicella	NK2.1	1
Hedya_salicella	Barhl	2
Hedya_salicella	Bari	1
Hedya_salicella	Nedx	1
Hedya_salicella	En	2
Hedya_salicella	Dlx	1
Hedya_salicella	NK2.2	1
Hedya_salicella	Hlx	1
Hedya_salicella	Bsx	1
Hedya_salicella	Dbx	1
Hedya_salicella	Noto	4
Hedya_salicella	Hhex	1
Hedya_salicella	NK7	1
Hedya_salicella	NK6	1
Hedya_salicella	Pax4/6	4
Hedya_salicella	Phox	1
Hedya_salicella	CG11294	1
Hedya_salicella	Pax3/7	2
Hedya_salicella	Drgx	2
Hedya_salicella	Hbn	3
Hedya_salicella	Arx	5
Hedya_salicella	Rax	1
Hedya_salicella	Otp	1
Hedya_salicella	Shox	1
Hedya_salicella	Otx	1
Hedya_salicella	Pitx	1
Hedya_salicella	Gsc	1
Hedya_salicella	Prrx	2
Hedya_salicella	Uncx	1
Hedya_salicella	Vsx	1
Hedya_salicella	Prop	1
Hedya_salicella	Isl	1
Hedya_salicella	Lhx1/5	1
Hedya_salicella	Lhx2/9	2
Hedya_salicella	Lmx	1
Hedya_salicella	Lhx6/8	1
Hedya_salicella	Lhx3/4	1
Hedya_salicella	Pou2	1
Hedya_salicella	Pou3	1
Hedya_salicella	Pou4	1
Hedya_salicella	Pou6	1
Hedya_salicella	Six3/6	1
Hedya_salicella	Six1/2	1
Hedya_salicella	Six4/5	1
Hedya_salicella	Tgif	1
Hedya_salicella	Meis	1
Hedya_salicella	Irx	2
Hedya_salicella	Pbx	5
Hedya_salicella	Mkx	1
Hedya_salicella	Onecut	1
Hedya_salicella	Cux	1
Hedya_salicella	Cmp	1
Hedya_salicella	Prox	1
Hedya_salicella	Zfhx	2
Hedya_salicella	Cers	3
Notocelia_uddmanniana	lab	1
Notocelia_uddmanniana	Abd-B	1
Notocelia_uddmanniana	abd-A	1
Notocelia_uddmanniana	Ubx	1
Notocelia_uddmanniana	Antp	1
Notocelia_uddmanniana	ftz	1
Notocelia_uddmanniana	Scr	1
Notocelia_uddmanniana	Dfd	1
Notocelia_uddmanniana	zen	1
Notocelia_uddmanniana	Shx	5
Notocelia_uddmanniana	Pb	1
Notocelia_uddmanniana	ind	1
Notocelia_uddmanniana	exex	1
Notocelia_uddmanniana	unpg	2
Notocelia_uddmanniana	eve	1
Notocelia_uddmanniana	cad	1
Notocelia_uddmanniana	btn	1
Notocelia_uddmanniana	Tlx	1
Notocelia_uddmanniana	Msx	2
Notocelia_uddmanniana	NK4	1
Notocelia_uddmanniana	NK3	1
Notocelia_uddmanniana	Lbx	1
Notocelia_uddmanniana	NK1	1
Notocelia_uddmanniana	Hmx	1
Notocelia_uddmanniana	Emx	1
Notocelia_uddmanniana	NK6	1
Notocelia_uddmanniana	NK7	1
Notocelia_uddmanniana	Hhex	1
Notocelia_uddmanniana	Bari	3
Notocelia_uddmanniana	Msxlx	1
Notocelia_uddmanniana	NK2.1	1
Notocelia_uddmanniana	Noto	2
Notocelia_uddmanniana	Barhl	1
Notocelia_uddmanniana	Abox	1
Notocelia_uddmanniana	Hlx	1
Notocelia_uddmanniana	NK2.2	1
Notocelia_uddmanniana	Bsx	1
Notocelia_uddmanniana	Dbx	4
Notocelia_uddmanniana	Nedx	1
Notocelia_uddmanniana	En	2
Notocelia_uddmanniana	Dlx	3
Notocelia_uddmanniana	Ro	1
Notocelia_uddmanniana	Phox	1
Notocelia_uddmanniana	Pax4/6	4
Notocelia_uddmanniana	CG11294	1
Notocelia_uddmanniana	Drgx	1
Notocelia_uddmanniana	Pax3/7	2
Notocelia_uddmanniana	Otp	1
Notocelia_uddmanniana	Rax	1
Notocelia_uddmanniana	Hbn	1
Notocelia_uddmanniana	Arx	4
Notocelia_uddmanniana	Shox	1
Notocelia_uddmanniana	Otx	1
Notocelia_uddmanniana	Gsc	1
Notocelia_uddmanniana	Pitx	1
Notocelia_uddmanniana	Prrx	1
Notocelia_uddmanniana	Repo	1
Notocelia_uddmanniana	Uncx	5
Notocelia_uddmanniana	Prop	1
Notocelia_uddmanniana	Vsx	1
Notocelia_uddmanniana	Lhx6/8	1
Notocelia_uddmanniana	Lmx	1
Notocelia_uddmanniana	Lhx2/9	2
Notocelia_uddmanniana	Lhx3/4	1
Notocelia_uddmanniana	Lhx1/5	1
Notocelia_uddmanniana	Isl	1
Notocelia_uddmanniana	Pou6	1
Notocelia_uddmanniana	Pou3	1
Notocelia_uddmanniana	Pou2	1
Notocelia_uddmanniana	Pou4	1
Notocelia_uddmanniana	Six3/6	1
Notocelia_uddmanniana	Six4/5	1
Notocelia_uddmanniana	Six1/2	1
Notocelia_uddmanniana	Tgif	2
Notocelia_uddmanniana	Meis	1
Notocelia_uddmanniana	Pbx	1
Notocelia_uddmanniana	Irx	2
Notocelia_uddmanniana	Mkx	1
Notocelia_uddmanniana	Onecut	1
Notocelia_uddmanniana	Cmp	1
Notocelia_uddmanniana	Cux	1
Notocelia_uddmanniana	Prox	1
Notocelia_uddmanniana	Zfhx	2
Notocelia_uddmanniana	Cers	1
Pammene_fasciana	lab	1
Pammene_fasciana	Abd-B	1
Pammene_fasciana	abd-A	1
Pammene_fasciana	Ubx	1
Pammene_fasciana	Antp	1
Pammene_fasciana	ftz	1
Pammene_fasciana	Scr	1
Pammene_fasciana	Dfd	1
Pammene_fasciana	zen	1
Pammene_fasciana	Shx	4
Pammene_fasciana	Pb	1
Pammene_fasciana	Ro	1
Pammene_fasciana	ind	1
Pammene_fasciana	btn	1
Pammene_fasciana	exex	1
Pammene_fasciana	unpg	1
Pammene_fasciana	eve	1
Pammene_fasciana	cad	1
Pammene_fasciana	Abox	2
Pammene_fasciana	En	3
Pammene_fasciana	NK2.1	1
Pammene_fasciana	Msxlx	1
Pammene_fasciana	Nedx	1
Pammene_fasciana	Dlx	1
Pammene_fasciana	NK6	1
Pammene_fasciana	NK7	1
Pammene_fasciana	Hhex	1
Pammene_fasciana	Tlx	1
Pammene_fasciana	Msx	2
Pammene_fasciana	NK4	1
Pammene_fasciana	NK3	1
Pammene_fasciana	Lbx	2
Pammene_fasciana	NK1	1
Pammene_fasciana	Hmx	1
Pammene_fasciana	Emx	1
Pammene_fasciana	Bsx	1
Pammene_fasciana	Dbx	1
Pammene_fasciana	Bari	1
Pammene_fasciana	Barhl	1
Pammene_fasciana	NK2.2	1
Pammene_fasciana	Hlx	1
Pammene_fasciana	Noto	1
Pammene_fasciana	Prrx	1
Pammene_fasciana	Hbn	2
Pammene_fasciana	Gsc	1
Pammene_fasciana	Pitx	1
Pammene_fasciana	Rax	1
Pammene_fasciana	Otp	1
Pammene_fasciana	Phox	1
Pammene_fasciana	Pax4/6	4
Pammene_fasciana	CG11294	1
Pammene_fasciana	Pax3/7	3
Pammene_fasciana	Drgx	1
Pammene_fasciana	Arx	4
Pammene_fasciana	Vsx	1
Pammene_fasciana	Prop	1
Pammene_fasciana	Uncx	1
Pammene_fasciana	Otx	1
Pammene_fasciana	Shox	1
Pammene_fasciana	Lhx6/8	1
Pammene_fasciana	Lmx	1
Pammene_fasciana	Lhx2/9	2
Pammene_fasciana	Lhx1/5	1
Pammene_fasciana	Lhx3/4	1
Pammene_fasciana	Isl	1
Pammene_fasciana	Pou2	1
Pammene_fasciana	Pou3	1
Pammene_fasciana	Pou4	1
Pammene_fasciana	Pou6	1
Pammene_fasciana	Six3/6	1
Pammene_fasciana	Six1/2	1
Pammene_fasciana	Six4/5	1
Pammene_fasciana	Tgif	1
Pammene_fasciana	Meis	1
Pammene_fasciana	Pbx	1
Pammene_fasciana	Irx	2
Pammene_fasciana	Mkx	1
Pammene_fasciana	Cmp	1
Pammene_fasciana	Onecut	1
Pammene_fasciana	Cux	1
Pammene_fasciana	Prox	1
Pammene_fasciana	Zfhx	2
Pammene_fasciana	Cers	1
Cydia_splendana	lab	1
Cydia_splendana	Abd-B	1
Cydia_splendana	abd-A	1
Cydia_splendana	Ubx	1
Cydia_splendana	Antp	1
Cydia_splendana	ftz	1
Cydia_splendana	Scr	1
Cydia_splendana	Dfd	1
Cydia_splendana	zen	1
Cydia_splendana	Shx	4
Cydia_splendana	Pb	1
Cydia_splendana	Ro	1
Cydia_splendana	eve	1
Cydia_splendana	unpg	1
Cydia_splendana	exex	20
Cydia_splendana	ind	1
Cydia_splendana	btn	1
Cydia_splendana	cad	1
Cydia_splendana	Hhex	1
Cydia_splendana	NK7	1
Cydia_splendana	NK6	1
Cydia_splendana	Emx	1
Cydia_splendana	Hmx	1
Cydia_splendana	NK1	1
Cydia_splendana	Lbx	1
Cydia_splendana	NK3	1
Cydia_splendana	NK4	1
Cydia_splendana	Msx	4
Cydia_splendana	Tlx	1
Cydia_splendana	Abox	1
Cydia_splendana	Dlx	9
Cydia_splendana	En	2
Cydia_splendana	Nedx	1
Cydia_splendana	Bsx	2
Cydia_splendana	Dbx	1
Cydia_splendana	Bari	1
Cydia_splendana	Barhl	1
Cydia_splendana	Hlx	1
Cydia_splendana	NK2.2	1
Cydia_splendana	Noto	1
Cydia_splendana	NK2.1	1
Cydia_splendana	Msxlx	1
Cydia_splendana	Uncx	10
Cydia_splendana	Pitx	1
Cydia_splendana	Gsc	1
Cydia_splendana	Pax4/6	3
Cydia_splendana	Phox	1
Cydia_splendana	Hbn	6
Cydia_splendana	Rax	1
Cydia_splendana	Otp	1
Cydia_splendana	Shox	1
Cydia_splendana	CG11294	1
Cydia_splendana	Prrx	1
Cydia_splendana	Prop	1
Cydia_splendana	Vsx	1
Cydia_splendana	Arx	3
Cydia_splendana	Drgx	1
Cydia_splendana	Pax3/7	3
Cydia_splendana	Otx	1
Cydia_splendana	Lhx6/8	1
Cydia_splendana	Lmx	1
Cydia_splendana	Lhx2/9	2
Cydia_splendana	Lhx3/4	1
Cydia_splendana	Lhx1/5	1
Cydia_splendana	Isl	1
Cydia_splendana	Pou2	1
Cydia_splendana	Pou3	1
Cydia_splendana	Pou4	1
Cydia_splendana	Pou6	1
Cydia_splendana	Six3/6	1
Cydia_splendana	Six1/2	1
Cydia_splendana	Six4/5	1
Cydia_splendana	Meis	1
Cydia_splendana	Tgif	7
Cydia_splendana	Pbx	1
Cydia_splendana	Irx	2
Cydia_splendana	Mkx	1
Cydia_splendana	Onecut	1
Cydia_splendana	Cux	1
Cydia_splendana	Cmp	1
Cydia_splendana	Prox	1
Cydia_splendana	Zfhx	2
Cydia_splendana	Cers	2
Zygaena_filipendulae	Ro	1
Zygaena_filipendulae	Pb	1
Zygaena_filipendulae	Shx	34
Zygaena_filipendulae	zen	28
Zygaena_filipendulae	Dfd	1
Zygaena_filipendulae	Scr	1
Zygaena_filipendulae	ftz	1
Zygaena_filipendulae	Antp	1
Zygaena_filipendulae	Ubx	1
Zygaena_filipendulae	abd-A	1
Zygaena_filipendulae	Abd-B	1
Zygaena_filipendulae	lab	1
Zygaena_filipendulae	ind	1
Zygaena_filipendulae	unpg	2
Zygaena_filipendulae	cad	14
Zygaena_filipendulae	exex	1
Zygaena_filipendulae	eve	1
Zygaena_filipendulae	btn	1
Zygaena_filipendulae	Emx	1
Zygaena_filipendulae	Hmx	1
Zygaena_filipendulae	NK1	1
Zygaena_filipendulae	Lbx	1
Zygaena_filipendulae	NK3	1
Zygaena_filipendulae	NK4	1
Zygaena_filipendulae	Msx	2
Zygaena_filipendulae	Tlx	1
Zygaena_filipendulae	Hhex	1
Zygaena_filipendulae	NK7	1
Zygaena_filipendulae	NK6	1
Zygaena_filipendulae	Msxlx	1
Zygaena_filipendulae	NK2.1	1
Zygaena_filipendulae	Nedx	1
Zygaena_filipendulae	Dlx	1
Zygaena_filipendulae	En	2
Zygaena_filipendulae	Bari	1
Zygaena_filipendulae	Barhl	1
Zygaena_filipendulae	Dbx	1
Zygaena_filipendulae	Bsx	1
Zygaena_filipendulae	Abox	1
Zygaena_filipendulae	Hlx	1
Zygaena_filipendulae	NK2.2	1
Zygaena_filipendulae	Noto	1
Zygaena_filipendulae	Shox	1
Zygaena_filipendulae	Gsc	1
Zygaena_filipendulae	Pitx	2
Zygaena_filipendulae	CG11294	1
Zygaena_filipendulae	Hbn	3
Zygaena_filipendulae	Rax	1
Zygaena_filipendulae	Otp	1
Zygaena_filipendulae	Prrx	1
Zygaena_filipendulae	Phox	1
Zygaena_filipendulae	Pax4/6	3
Zygaena_filipendulae	Drgx	1
Zygaena_filipendulae	Pax3/7	2
Zygaena_filipendulae	Uncx	1
Zygaena_filipendulae	Otx	1
Zygaena_filipendulae	Arx	4
Zygaena_filipendulae	Prop	1
Zygaena_filipendulae	Vsx	1
Zygaena_filipendulae	Lhx6/8	1
Zygaena_filipendulae	Lmx	1
Zygaena_filipendulae	Lhx2/9	2
Zygaena_filipendulae	Lhx3/4	1
Zygaena_filipendulae	Lhx1/5	1
Zygaena_filipendulae	Isl	1
Zygaena_filipendulae	Pou2	1
Zygaena_filipendulae	Pou3	1
Zygaena_filipendulae	Pou4	1
Zygaena_filipendulae	Pou6	1
Zygaena_filipendulae	Six3/6	1
Zygaena_filipendulae	Six4/5	1
Zygaena_filipendulae	Six1/2	1
Zygaena_filipendulae	Meis	1
Zygaena_filipendulae	Tgif	1
Zygaena_filipendulae	Irx	2
Zygaena_filipendulae	Pbx	1
Zygaena_filipendulae	Cmp	1
Zygaena_filipendulae	Onecut	1
Zygaena_filipendulae	Cux	1
Zygaena_filipendulae	Prox	1
Zygaena_filipendulae	Zfhx	2
Zygaena_filipendulae	Cers	1
Zeuzera_pyrina	lab	1
Zeuzera_pyrina	Abd-B	1
Zeuzera_pyrina	abd-A	1
Zeuzera_pyrina	Ubx	1
Zeuzera_pyrina	Antp	1
Zeuzera_pyrina	ftz	1
Zeuzera_pyrina	Scr	1
Zeuzera_pyrina	Dfd	1
Zeuzera_pyrina	zen	1
Zeuzera_pyrina	Shx	28
Zeuzera_pyrina	Pb	1
Zeuzera_pyrina	Ro	1
Zeuzera_pyrina	eve	1
Zeuzera_pyrina	unpg	1
Zeuzera_pyrina	exex	1
Zeuzera_pyrina	ind	1
Zeuzera_pyrina	btn	1
Zeuzera_pyrina	cad	1
Zeuzera_pyrina	Emx	1
Zeuzera_pyrina	NK1	1
Zeuzera_pyrina	Hmx	1
Zeuzera_pyrina	Lbx	1
Zeuzera_pyrina	NK3	1
Zeuzera_pyrina	NK4	1
Zeuzera_pyrina	Msx	2
Zeuzera_pyrina	Tlx	1
Zeuzera_pyrina	NK6	1
Zeuzera_pyrina	NK7	1
Zeuzera_pyrina	Bari	2
Zeuzera_pyrina	En	2
Zeuzera_pyrina	Dlx	1
Zeuzera_pyrina	Nedx	1
Zeuzera_pyrina	NK2.1	1
Zeuzera_pyrina	Msxlx	1
Zeuzera_pyrina	Barhl	1
Zeuzera_pyrina	Abox	1
Zeuzera_pyrina	NK2.2	1
Zeuzera_pyrina	Hlx	1
Zeuzera_pyrina	Noto	1
Zeuzera_pyrina	Dbx	1
Zeuzera_pyrina	Bsx	1
Zeuzera_pyrina	Phox	1
Zeuzera_pyrina	Pax4/6	3
Zeuzera_pyrina	Otp	1
Zeuzera_pyrina	Rax	1
Zeuzera_pyrina	Hbn	2
Zeuzera_pyrina	Arx	3
Zeuzera_pyrina	CG11294	1
Zeuzera_pyrina	Pax3/7	2
Zeuzera_pyrina	Drgx	1
Zeuzera_pyrina	Prrx	1
Zeuzera_pyrina	Shox	1
Zeuzera_pyrina	Otx	1
Zeuzera_pyrina	Uncx	1
Zeuzera_pyrina	Vsx	1
Zeuzera_pyrina	Prop	1
Zeuzera_pyrina	Pitx	1
Zeuzera_pyrina	Gsc	1
Zeuzera_pyrina	Lmx	1
Zeuzera_pyrina	Lhx6/8	1
Zeuzera_pyrina	Lhx2/9	2
Zeuzera_pyrina	Lhx1/5	1
Zeuzera_pyrina	Lhx3/4	1
Zeuzera_pyrina	Isl	1
Zeuzera_pyrina	Pou2	1
Zeuzera_pyrina	Pou3	1
Zeuzera_pyrina	Pou4	1
Zeuzera_pyrina	Pou6	1
Zeuzera_pyrina	Six3/6	1
Zeuzera_pyrina	Six4/5	1
Zeuzera_pyrina	Six1/2	1
Zeuzera_pyrina	Meis	1
Zeuzera_pyrina	Irx	2
Zeuzera_pyrina	Pbx	1
Zeuzera_pyrina	Mkx	1
Zeuzera_pyrina	Tgif	1
Zeuzera_pyrina	Onecut	1
Zeuzera_pyrina	Cux	1
Zeuzera_pyrina	Cmp	1
Zeuzera_pyrina	Prox	1
Zeuzera_pyrina	Zfhx	2
Zeuzera_pyrina	Cers	1
Sesia_apiformis	Ro	1
Sesia_apiformis	Pb	1
Sesia_apiformis	Shx	5
Sesia_apiformis	zen	1
Sesia_apiformis	Dfd	1
Sesia_apiformis	Scr	1
Sesia_apiformis	ftz	1
Sesia_apiformis	Antp	1
Sesia_apiformis	Ubx	1
Sesia_apiformis	abd-A	1
Sesia_apiformis	Abd-B	1
Sesia_apiformis	lab	1
Sesia_apiformis	ind	1
Sesia_apiformis	eve	1
Sesia_apiformis	unpg	1
Sesia_apiformis	exex	1
Sesia_apiformis	btn	1
Sesia_apiformis	cad	1
Sesia_apiformis	Emx	1
Sesia_apiformis	Hmx	1
Sesia_apiformis	NK1	1
Sesia_apiformis	Lbx	1
Sesia_apiformis	NK3	1
Sesia_apiformis	NK4	1
Sesia_apiformis	Msx	2
Sesia_apiformis	Tlx	1
Sesia_apiformis	Hhex	1
Sesia_apiformis	NK7	1
Sesia_apiformis	NK6	1
Sesia_apiformis	En	2
Sesia_apiformis	Dlx	1
Sesia_apiformis	Nedx	1
Sesia_apiformis	NK2.1	1
Sesia_apiformis	Bari	1
Sesia_apiformis	Barhl	1
Sesia_apiformis	Bsx	1
Sesia_apiformis	Dbx	1
Sesia_apiformis	Abox	1
Sesia_apiformis	NK2.2	1
Sesia_apiformis	Hlx	1
Sesia_apiformis	Noto	1
Sesia_apiformis	Uncx	1
Sesia_apiformis	Gsc	1
Sesia_apiformis	Pitx	1
Sesia_apiformis	Drgx	2
Sesia_apiformis	Phox	2
Sesia_apiformis	Pax4/6	3
Sesia_apiformis	Hbn	2
Sesia_apiformis	Rax	1
Sesia_apiformis	Otp	1
Sesia_apiformis	Shox	1
Sesia_apiformis	CG11294	1
Sesia_apiformis	Prrx	1
Sesia_apiformis	Vsx	1
Sesia_apiformis	Prop	1
Sesia_apiformis	Arx	3
Sesia_apiformis	Otx	1
Sesia_apiformis	Pax3/7	2
Sesia_apiformis	Isl	1
Sesia_apiformis	Lhx1/5	1
Sesia_apiformis	Lhx6/8	1
Sesia_apiformis	Lmx	1
Sesia_apiformis	Lhx2/9	2
Sesia_apiformis	Lhx3/4	1
Sesia_apiformis	Pou3	1
Sesia_apiformis	Pou2	1
Sesia_apiformis	Pou4	1
Sesia_apiformis	Pou6	1
Sesia_apiformis	Six3/6	1
Sesia_apiformis	Six1/2	1
Sesia_apiformis	Six4/5	1
Sesia_apiformis	Tgif	2
Sesia_apiformis	Irx	2
Sesia_apiformis	Mkx	1
Sesia_apiformis	Meis	1
Sesia_apiformis	Pbx	1
Sesia_apiformis	Onecut	1
Sesia_apiformis	Cux	1
Sesia_apiformis	Cmp	1
Sesia_apiformis	Prox	1
Sesia_apiformis	Zfhx	2
Sesia_apiformis	Cers	1
Bembecia_ichneumoniformis	lab	1
Bembecia_ichneumoniformis	Ro	1
Bembecia_ichneumoniformis	Pb	1
Bembecia_ichneumoniformis	Shx	3
Bembecia_ichneumoniformis	zen	1
Bembecia_ichneumoniformis	Dfd	1
Bembecia_ichneumoniformis	Scr	1
Bembecia_ichneumoniformis	ftz	1
Bembecia_ichneumoniformis	Antp	1
Bembecia_ichneumoniformis	Ubx	1
Bembecia_ichneumoniformis	abd-A	1
Bembecia_ichneumoniformis	Abd-B	1
Bembecia_ichneumoniformis	ind	1
Bembecia_ichneumoniformis	eve	1
Bembecia_ichneumoniformis	unpg	1
Bembecia_ichneumoniformis	exex	1
Bembecia_ichneumoniformis	btn	1
Bembecia_ichneumoniformis	cad	1
Bembecia_ichneumoniformis	Hlx	1
Bembecia_ichneumoniformis	NK2.2	1
Bembecia_ichneumoniformis	Tlx	1
Bembecia_ichneumoniformis	Msx	2
Bembecia_ichneumoniformis	NK4	1
Bembecia_ichneumoniformis	NK3	1
Bembecia_ichneumoniformis	Lbx	1
Bembecia_ichneumoniformis	NK1	1
Bembecia_ichneumoniformis	Hmx	1
Bembecia_ichneumoniformis	Emx	1
Bembecia_ichneumoniformis	Msxlx	1
Bembecia_ichneumoniformis	NK2.1	1
Bembecia_ichneumoniformis	En	2
Bembecia_ichneumoniformis	Dlx	1
Bembecia_ichneumoniformis	Nedx	1
Bembecia_ichneumoniformis	NK6	1
Bembecia_ichneumoniformis	NK7	1
Bembecia_ichneumoniformis	Hhex	1
Bembecia_ichneumoniformis	Dbx	1
Bembecia_ichneumoniformis	Bsx	1
Bembecia_ichneumoniformis	Noto	1
Bembecia_ichneumoniformis	Barhl	1
Bembecia_ichneumoniformis	Bari	1
Bembecia_ichneumoniformis	Abox	1
Bembecia_ichneumoniformis	Uncx	1
Bembecia_ichneumoniformis	Pitx	1
Bembecia_ichneumoniformis	Gsc	1
Bembecia_ichneumoniformis	Pax4/6	3
Bembecia_ichneumoniformis	Phox	1
Bembecia_ichneumoniformis	Otp	1
Bembecia_ichneumoniformis	Rax	2
Bembecia_ichneumoniformis	Hbn	1
Bembecia_ichneumoniformis	Shox	1
Bembecia_ichneumoniformis	Repo	1
Bembecia_ichneumoniformis	Prrx	1
Bembecia_ichneumoniformis	CG11294	1
Bembecia_ichneumoniformis	Vsx	1
Bembecia_ichneumoniformis	Prop	1
Bembecia_ichneumoniformis	Arx	4
Bembecia_ichneumoniformis	Drgx	1
Bembecia_ichneumoniformis	Pax3/7	2
Bembecia_ichneumoniformis	Otx	1
Bembecia_ichneumoniformis	Lmx	1
Bembecia_ichneumoniformis	Lhx6/8	1
Bembecia_ichneumoniformis	Lhx2/9	2
Bembecia_ichneumoniformis	Lhx1/5	1
Bembecia_ichneumoniformis	Lhx3/4	1
Bembecia_ichneumoniformis	Isl	1
Bembecia_ichneumoniformis	Pou3	1
Bembecia_ichneumoniformis	Pou2	1
Bembecia_ichneumoniformis	Pou4	1
Bembecia_ichneumoniformis	Pou6	1
Bembecia_ichneumoniformis	Six3/6	1
Bembecia_ichneumoniformis	Six4/5	1
Bembecia_ichneumoniformis	Six1/2	1
Bembecia_ichneumoniformis	Irx	2
Bembecia_ichneumoniformis	Tgif	1
Bembecia_ichneumoniformis	Mkx	1
Bembecia_ichneumoniformis	Pbx	1
Bembecia_ichneumoniformis	Meis	1
Bembecia_ichneumoniformis	Onecut	1
Bembecia_ichneumoniformis	Cux	1
Bembecia_ichneumoniformis	Cmp	1
Bembecia_ichneumoniformis	Prox	1
Bembecia_ichneumoniformis	Zfhx	2
Bembecia_ichneumoniformis	Cers	1
Synanthedon_vespiformis	Ro	1
Synanthedon_vespiformis	Pb	1
Synanthedon_vespiformis	zen	2
Synanthedon_vespiformis	Shx	6
Synanthedon_vespiformis	Dfd	1
Synanthedon_vespiformis	Scr	1
Synanthedon_vespiformis	ftz	1
Synanthedon_vespiformis	Antp	1
Synanthedon_vespiformis	Ubx	1
Synanthedon_vespiformis	abd-A	1
Synanthedon_vespiformis	Abd-B	1
Synanthedon_vespiformis	lab	1
Synanthedon_vespiformis	exex	1
Synanthedon_vespiformis	unpg	1
Synanthedon_vespiformis	eve	1
Synanthedon_vespiformis	cad	1
Synanthedon_vespiformis	btn	1
Synanthedon_vespiformis	ind	1
Synanthedon_vespiformis	Tlx	1
Synanthedon_vespiformis	Msx	2
Synanthedon_vespiformis	NK4	1
Synanthedon_vespiformis	NK3	1
Synanthedon_vespiformis	Lbx	1
Synanthedon_vespiformis	NK1	1
Synanthedon_vespiformis	Hmx	1
Synanthedon_vespiformis	Emx	1
Synanthedon_vespiformis	NK6	1
Synanthedon_vespiformis	NK7	1
Synanthedon_vespiformis	Hhex	1
Synanthedon_vespiformis	NK2.1	1
Synanthedon_vespiformis	Msxlx	1
Synanthedon_vespiformis	Nedx	1
Synanthedon_vespiformis	Dlx	1
Synanthedon_vespiformis	En	2
Synanthedon_vespiformis	Bari	1
Synanthedon_vespiformis	Barhl	1
Synanthedon_vespiformis	Dbx	1
Synanthedon_vespiformis	Bsx	1
Synanthedon_vespiformis	Hlx	1
Synanthedon_vespiformis	NK2.2	1
Synanthedon_vespiformis	Abox	1
Synanthedon_vespiformis	Noto	1
Synanthedon_vespiformis	Pax4/6	3
Synanthedon_vespiformis	Phox	1
Synanthedon_vespiformis	Otp	1
Synanthedon_vespiformis	Rax	1
Synanthedon_vespiformis	Hbn	2
Synanthedon_vespiformis	Pax3/7	2
Synanthedon_vespiformis	Drgx	1
Synanthedon_vespiformis	Arx	3
Synanthedon_vespiformis	Prrx	1
Synanthedon_vespiformis	CG11294	1
Synanthedon_vespiformis	Shox	1
Synanthedon_vespiformis	Uncx	1
Synanthedon_vespiformis	Otx	1
Synanthedon_vespiformis	Gsc	1
Synanthedon_vespiformis	Pitx	1
Synanthedon_vespiformis	Prop	1
Synanthedon_vespiformis	Vsx	1
Synanthedon_vespiformis	Isl	1
Synanthedon_vespiformis	Lhx1/5	1
Synanthedon_vespiformis	Lhx2/9	2
Synanthedon_vespiformis	Lhx6/8	1
Synanthedon_vespiformis	Lmx	1
Synanthedon_vespiformis	Lhx3/4	1
Synanthedon_vespiformis	Pou2	1
Synanthedon_vespiformis	Pou3	1
Synanthedon_vespiformis	Pou4	1
Synanthedon_vespiformis	Pou6	1
Synanthedon_vespiformis	Six3/6	1
Synanthedon_vespiformis	Six1/2	1
Synanthedon_vespiformis	Six4/5	1
Synanthedon_vespiformis	Meis	1
Synanthedon_vespiformis	Irx	2
Synanthedon_vespiformis	Tgif	2
Synanthedon_vespiformis	Pbx	1
Synanthedon_vespiformis	Mkx	1
Synanthedon_vespiformis	Cmp	1
Synanthedon_vespiformis	Onecut	1
Synanthedon_vespiformis	Cux	1
Synanthedon_vespiformis	Prox	1
Synanthedon_vespiformis	Zfhx	2
Synanthedon_vespiformis	Cers	1
Emmelina_monodactyla	lab	1
Emmelina_monodactyla	Abd-B	1
Emmelina_monodactyla	abd-A	1
Emmelina_monodactyla	Ubx	1
Emmelina_monodactyla	Antp	1
Emmelina_monodactyla	ftz	1
Emmelina_monodactyla	Scr	1
Emmelina_monodactyla	Dfd	1
Emmelina_monodactyla	Shx	4
Emmelina_monodactyla	zen	1
Emmelina_monodactyla	Pb	1
Emmelina_monodactyla	Ro	1
Emmelina_monodactyla	exex	1
Emmelina_monodactyla	unpg	1
Emmelina_monodactyla	eve	1
Emmelina_monodactyla	ind	1
Emmelina_monodactyla	cad	1
Emmelina_monodactyla	btn	2
Emmelina_monodactyla	Tlx	1
Emmelina_monodactyla	Lbx	1
Emmelina_monodactyla	NK3	1
Emmelina_monodactyla	NK4	1
Emmelina_monodactyla	Msx	2
Emmelina_monodactyla	NK1	1
Emmelina_monodactyla	Emx	1
Emmelina_monodactyla	Hmx	1
Emmelina_monodactyla	Abox	1
Emmelina_monodactyla	Barhl	1
Emmelina_monodactyla	Bari	1
Emmelina_monodactyla	NK2.1	1
Emmelina_monodactyla	Msxlx	1
Emmelina_monodactyla	Nedx	1
Emmelina_monodactyla	Dlx	1
Emmelina_monodactyla	En	2
Emmelina_monodactyla	Bsx	1
Emmelina_monodactyla	Dbx	1
Emmelina_monodactyla	Noto	1
Emmelina_monodactyla	NK2.2	1
Emmelina_monodactyla	Hlx	1
Emmelina_monodactyla	NK6	1
Emmelina_monodactyla	NK7	1
Emmelina_monodactyla	Hhex	1
Emmelina_monodactyla	Phox	1
Emmelina_monodactyla	Pax4/6	3
Emmelina_monodactyla	Arx	3
Emmelina_monodactyla	Pax3/7	2
Emmelina_monodactyla	Drgx	1
Emmelina_monodactyla	Pitx	1
Emmelina_monodactyla	Gsc	1
Emmelina_monodactyla	Otp	1
Emmelina_monodactyla	Rax	1
Emmelina_monodactyla	Hbn	2
Emmelina_monodactyla	Shox	1
Emmelina_monodactyla	Prrx	1
Emmelina_monodactyla	CG11294	1
Emmelina_monodactyla	Otx	1
Emmelina_monodactyla	Uncx	1
Emmelina_monodactyla	Vsx	1
Emmelina_monodactyla	Prop	1
Emmelina_monodactyla	Lhx2/9	2
Emmelina_monodactyla	Lmx	1
Emmelina_monodactyla	Lhx6/8	1
Emmelina_monodactyla	Lhx3/4	1
Emmelina_monodactyla	Lhx1/5	1
Emmelina_monodactyla	Isl	1
Emmelina_monodactyla	Pou3	1
Emmelina_monodactyla	Pou2	1
Emmelina_monodactyla	Pou4	1
Emmelina_monodactyla	Pou6	1
Emmelina_monodactyla	Six3/6	1
Emmelina_monodactyla	Six4/5	1
Emmelina_monodactyla	Six1/2	1
Emmelina_monodactyla	Meis	1
Emmelina_monodactyla	Irx	2
Emmelina_monodactyla	Tgif	2
Emmelina_monodactyla	Pbx	1
Emmelina_monodactyla	Cmp	1
Emmelina_monodactyla	Onecut	1
Emmelina_monodactyla	Cux	1
Emmelina_monodactyla	Prox	1
Emmelina_monodactyla	Zfhx	4
Emmelina_monodactyla	Cers	1
Blastobasis_lacticolella	lab	1
Blastobasis_lacticolella	Abd-B	1
Blastobasis_lacticolella	abd-A	1
Blastobasis_lacticolella	Ubx	1
Blastobasis_lacticolella	Antp	1
Blastobasis_lacticolella	ftz	1
Blastobasis_lacticolella	Scr	1
Blastobasis_lacticolella	Dfd	1
Blastobasis_lacticolella	zen	1
Blastobasis_lacticolella	Shx	58
Blastobasis_lacticolella	Pb	1
Blastobasis_lacticolella	exex	1
Blastobasis_lacticolella	unpg	1
Blastobasis_lacticolella	eve	1
Blastobasis_lacticolella	btn	1
Blastobasis_lacticolella	cad	1
Blastobasis_lacticolella	ind	1
Blastobasis_lacticolella	Tlx	1
Blastobasis_lacticolella	Msx	2
Blastobasis_lacticolella	NK4	1
Blastobasis_lacticolella	NK3	1
Blastobasis_lacticolella	Lbx	1
Blastobasis_lacticolella	NK7	2
Blastobasis_lacticolella	Hmx	1
Blastobasis_lacticolella	Emx	1
Blastobasis_lacticolella	Msxlx	1
Blastobasis_lacticolella	NK2.1	1
Blastobasis_lacticolella	Hhex	1
Blastobasis_lacticolella	NK6	1
Blastobasis_lacticolella	Nedx	1
Blastobasis_lacticolella	Dlx	1
Blastobasis_lacticolella	En	2
Blastobasis_lacticolella	Bari	1
Blastobasis_lacticolella	Barhl	1
Blastobasis_lacticolella	Bsx	1
Blastobasis_lacticolella	Dbx	1
Blastobasis_lacticolella	Abox	1
Blastobasis_lacticolella	Hlx	1
Blastobasis_lacticolella	NK2.2	1
Blastobasis_lacticolella	Noto	1
Blastobasis_lacticolella	Ro	1
Blastobasis_lacticolella	Uncx	1
Blastobasis_lacticolella	Pitx	1
Blastobasis_lacticolella	Gsc	1
Blastobasis_lacticolella	Otp	1
Blastobasis_lacticolella	Rax	1
Blastobasis_lacticolella	Hbn	1
Blastobasis_lacticolella	Shox	2
Blastobasis_lacticolella	Pax4/6	3
Blastobasis_lacticolella	Phox	2
Blastobasis_lacticolella	Repo	3
Blastobasis_lacticolella	Prrx	1
Blastobasis_lacticolella	CG11294	1
Blastobasis_lacticolella	Prop	1
Blastobasis_lacticolella	Vsx	1
Blastobasis_lacticolella	Pax3/7	2
Blastobasis_lacticolella	Drgx	2
Blastobasis_lacticolella	Otx	1
Blastobasis_lacticolella	Arx	2
Blastobasis_lacticolella	Lhx2/9	2
Blastobasis_lacticolella	Lhx6/8	1
Blastobasis_lacticolella	Lmx	1
Blastobasis_lacticolella	Lhx3/4	1
Blastobasis_lacticolella	Lhx1/5	1
Blastobasis_lacticolella	Isl	1
Blastobasis_lacticolella	Pou3	1
Blastobasis_lacticolella	Pou2	1
Blastobasis_lacticolella	Pou4	1
Blastobasis_lacticolella	Pou6	1
Blastobasis_lacticolella	Six3/6	1
Blastobasis_lacticolella	Six4/5	1
Blastobasis_lacticolella	Six1/2	1
Blastobasis_lacticolella	Tgif	1
Blastobasis_lacticolella	Mkx	1
Blastobasis_lacticolella	Irx	2
Blastobasis_lacticolella	Pbx	1
Blastobasis_lacticolella	Meis	1
Blastobasis_lacticolella	Cmp	1
Blastobasis_lacticolella	Onecut	1
Blastobasis_lacticolella	Cux	1
Blastobasis_lacticolella	Prox	1
Blastobasis_lacticolella	Zfhx	2
Blastobasis_lacticolella	Cers	1
Blastobasis_adustella	lab	1
Blastobasis_adustella	Abd-B	1
Blastobasis_adustella	abd-A	1
Blastobasis_adustella	Ubx	1
Blastobasis_adustella	Antp	1
Blastobasis_adustella	ftz	1
Blastobasis_adustella	Scr	1
Blastobasis_adustella	Dfd	1
Blastobasis_adustella	zen	1
Blastobasis_adustella	Shx	66
Blastobasis_adustella	Pb	1
Blastobasis_adustella	Ro	1
Blastobasis_adustella	ind	1
Blastobasis_adustella	exex	1
Blastobasis_adustella	unpg	1
Blastobasis_adustella	eve	1
Blastobasis_adustella	btn	1
Blastobasis_adustella	cad	1
Blastobasis_adustella	Abox	1
Blastobasis_adustella	NK2.1	1
Blastobasis_adustella	Msxlx	1
Blastobasis_adustella	Tlx	1
Blastobasis_adustella	Msx	2
Blastobasis_adustella	NK4	1
Blastobasis_adustella	NK3	1
Blastobasis_adustella	Lbx	1
Blastobasis_adustella	NK1	1
Blastobasis_adustella	Hmx	1
Blastobasis_adustella	Emx	1
Blastobasis_adustella	Nedx	1
Blastobasis_adustella	Dlx	1
Blastobasis_adustella	En	2
Blastobasis_adustella	Hhex	1
Blastobasis_adustella	NK7	1
Blastobasis_adustella	NK6	1
Blastobasis_adustella	Barhl	1
Blastobasis_adustella	Bari	1
Blastobasis_adustella	Dbx	1
Blastobasis_adustella	Bsx	1
Blastobasis_adustella	Hlx	1
Blastobasis_adustella	NK2.2	1
Blastobasis_adustella	Noto	1
Blastobasis_adustella	Hbn	3
Blastobasis_adustella	Prrx	1
Blastobasis_adustella	Pitx	1
Blastobasis_adustella	Gsc	1
Blastobasis_adustella	Shox	1
Blastobasis_adustella	CG11294	1
Blastobasis_adustella	Drgx	1
Blastobasis_adustella	Pax3/7	2
Blastobasis_adustella	Otp	1
Blastobasis_adustella	Rax	1
Blastobasis_adustella	Phox	1
Blastobasis_adustella	Pax4/6	3
Blastobasis_adustella	Arx	3
Blastobasis_adustella	Otx	1
Blastobasis_adustella	Uncx	1
Blastobasis_adustella	Prop	1
Blastobasis_adustella	Vsx	1
Blastobasis_adustella	Lmx	1
Blastobasis_adustella	Lhx6/8	1
Blastobasis_adustella	Lhx2/9	2
Blastobasis_adustella	Lhx1/5	1
Blastobasis_adustella	Lhx3/4	1
Blastobasis_adustella	Isl	1
Blastobasis_adustella	Pou2	1
Blastobasis_adustella	Pou3	1
Blastobasis_adustella	Pou4	1
Blastobasis_adustella	Pou6	1
Blastobasis_adustella	Six3/6	1
Blastobasis_adustella	Six1/2	1
Blastobasis_adustella	Six4/5	1
Blastobasis_adustella	Mkx	1
Blastobasis_adustella	Irx	2
Blastobasis_adustella	Tgif	1
Blastobasis_adustella	Pbx	1
Blastobasis_adustella	Meis	1
Blastobasis_adustella	Cmp	1
Blastobasis_adustella	Onecut	1
Blastobasis_adustella	Cux	1
Blastobasis_adustella	Prox	1
Blastobasis_adustella	Zfhx	2
Blastobasis_adustella	Cers	1
Carcina_quercana	Ro	1
Carcina_quercana	Pb	1
Carcina_quercana	Shx	4
Carcina_quercana	zen	1
Carcina_quercana	Dfd	1
Carcina_quercana	Scr	1
Carcina_quercana	ftz	1
Carcina_quercana	Antp	1
Carcina_quercana	Ubx	1
Carcina_quercana	abd-A	1
Carcina_quercana	Abd-B	1
Carcina_quercana	lab	1
Carcina_quercana	ind	1
Carcina_quercana	eve	1
Carcina_quercana	unpg	1
Carcina_quercana	exex	1
Carcina_quercana	btn	1
Carcina_quercana	cad	1
Carcina_quercana	Barhl	1
Carcina_quercana	Bari	1
Carcina_quercana	Nedx	1
Carcina_quercana	Dlx	2
Carcina_quercana	En	2
Carcina_quercana	Tlx	1
Carcina_quercana	NK1	2
Carcina_quercana	Hmx	1
Carcina_quercana	Lbx	1
Carcina_quercana	NK3	1
Carcina_quercana	NK4	1
Carcina_quercana	Msx	2
Carcina_quercana	Emx	1
Carcina_quercana	Abox	1
Carcina_quercana	NK2.1	1
Carcina_quercana	Noto	1
Carcina_quercana	NK6	1
Carcina_quercana	NK7	1
Carcina_quercana	Hhex	1
Carcina_quercana	Dbx	1
Carcina_quercana	Bsx	1
Carcina_quercana	Hlx	1
Carcina_quercana	NK2.2	1
Carcina_quercana	Repo	1
Carcina_quercana	Prrx	1
Carcina_quercana	Hbn	2
Carcina_quercana	Pitx	1
Carcina_quercana	Gsc	1
Carcina_quercana	Shox	1
Carcina_quercana	CG11294	1
Carcina_quercana	Drgx	1
Carcina_quercana	Pax3/7	2
Carcina_quercana	Rax	1
Carcina_quercana	Otp	1
Carcina_quercana	Phox	1
Carcina_quercana	Pax4/6	3
Carcina_quercana	Arx	3
Carcina_quercana	Otx	1
Carcina_quercana	Uncx	1
Carcina_quercana	Prop	1
Carcina_quercana	Vsx	1
Carcina_quercana	Lhx2/9	2
Carcina_quercana	Lmx	1
Carcina_quercana	Lhx6/8	1
Carcina_quercana	Lhx3/4	1
Carcina_quercana	Lhx1/5	1
Carcina_quercana	Isl	1
Carcina_quercana	Pou2	1
Carcina_quercana	Pou3	1
Carcina_quercana	Pou4	1
Carcina_quercana	Pou6	1
Carcina_quercana	Six3/6	1
Carcina_quercana	Six1/2	1
Carcina_quercana	Six4/5	1
Carcina_quercana	Meis	1
Carcina_quercana	Irx	2
Carcina_quercana	Mkx	1
Carcina_quercana	Tgif	1
Carcina_quercana	Pbx	1
Carcina_quercana	Cmp	1
Carcina_quercana	Cux	1
Carcina_quercana	Onecut	1
Carcina_quercana	Prox	1
Carcina_quercana	Zfhx	2
Carcina_quercana	Cers	1
Endotricha_flammealis	lab	1
Endotricha_flammealis	Abd-B	1
Endotricha_flammealis	abd-A	1
Endotricha_flammealis	Ubx	1
Endotricha_flammealis	Antp	1
Endotricha_flammealis	ftz	1
Endotricha_flammealis	Scr	1
Endotricha_flammealis	Dfd	1
Endotricha_flammealis	zen	1
Endotricha_flammealis	Shx	4
Endotricha_flammealis	Pb	1
Endotricha_flammealis	eve	1
Endotricha_flammealis	unpg	1
Endotricha_flammealis	exex	1
Endotricha_flammealis	ind	1
Endotricha_flammealis	cad	1
Endotricha_flammealis	btn	1
Endotricha_flammealis	Tlx	1
Endotricha_flammealis	Msx	2
Endotricha_flammealis	NK4	1
Endotricha_flammealis	NK3	1
Endotricha_flammealis	Lbx	1
Endotricha_flammealis	NK1	1
Endotricha_flammealis	Hmx	1
Endotricha_flammealis	Emx	1
Endotricha_flammealis	Abox	1
Endotricha_flammealis	Bari	1
Endotricha_flammealis	Barhl	1
Endotricha_flammealis	Hhex	1
Endotricha_flammealis	NK7	1
Endotricha_flammealis	NK6	1
Endotricha_flammealis	En	2
Endotricha_flammealis	Dlx	1
Endotricha_flammealis	Nedx	1
Endotricha_flammealis	NK2.1	1
Endotricha_flammealis	Msxlx	2
Endotricha_flammealis	Noto	1
Endotricha_flammealis	Dbx	1
Endotricha_flammealis	Bsx	1
Endotricha_flammealis	NK2.2	1
Endotricha_flammealis	Hlx	1
Endotricha_flammealis	Ro	1
Endotricha_flammealis	Pax3/7	2
Endotricha_flammealis	Drgx	1
Endotricha_flammealis	Otp	1
Endotricha_flammealis	Rax	1
Endotricha_flammealis	Hbn	1
Endotricha_flammealis	Pax4/6	3
Endotricha_flammealis	Phox	1
Endotricha_flammealis	Prrx	1
Endotricha_flammealis	Repo	1
Endotricha_flammealis	CG11294	1
Endotricha_flammealis	Shox	1
Endotricha_flammealis	Arx	3
Endotricha_flammealis	Pitx	1
Endotricha_flammealis	Gsc	1
Endotricha_flammealis	Vsx	2
Endotricha_flammealis	Prop	1
Endotricha_flammealis	Otx	1
Endotricha_flammealis	Uncx	1
Endotricha_flammealis	Lhx2/9	2
Endotricha_flammealis	Lhx6/8	1
Endotricha_flammealis	Lmx	1
Endotricha_flammealis	Lhx3/4	1
Endotricha_flammealis	Lhx1/5	1
Endotricha_flammealis	Isl	1
Endotricha_flammealis	Pou3	1
Endotricha_flammealis	Pou2	1
Endotricha_flammealis	Pou4	1
Endotricha_flammealis	Pou6	1
Endotricha_flammealis	Six3/6	1
Endotricha_flammealis	Six1/2	1
Endotricha_flammealis	Six4/5	1
Endotricha_flammealis	Tgif	2
Endotricha_flammealis	Irx	2
Endotricha_flammealis	Pbx	1
Endotricha_flammealis	Meis	1
Endotricha_flammealis	Cmp	1
Endotricha_flammealis	Onecut	1
Endotricha_flammealis	Cux	1
Endotricha_flammealis	Prox	1
Endotricha_flammealis	Zfhx	2
Endotricha_flammealis	Cers	1
Chrysoteuchia_culmella	lab	1
Chrysoteuchia_culmella	Abd-B	1
Chrysoteuchia_culmella	abd-A	1
Chrysoteuchia_culmella	Ubx	1
Chrysoteuchia_culmella	Antp	1
Chrysoteuchia_culmella	ftz	1
Chrysoteuchia_culmella	Scr	1
Chrysoteuchia_culmella	Dfd	1
Chrysoteuchia_culmella	zen	1
Chrysoteuchia_culmella	Shx	4
Chrysoteuchia_culmella	Pb	1
Chrysoteuchia_culmella	Ro	1
Chrysoteuchia_culmella	ind	1
Chrysoteuchia_culmella	exex	1
Chrysoteuchia_culmella	unpg	1
Chrysoteuchia_culmella	eve	1
Chrysoteuchia_culmella	btn	1
Chrysoteuchia_culmella	cad	1
Chrysoteuchia_culmella	Abox	1
Chrysoteuchia_culmella	NK2.1	1
Chrysoteuchia_culmella	Tlx	1
Chrysoteuchia_culmella	Msx	2
Chrysoteuchia_culmella	NK4	1
Chrysoteuchia_culmella	NK3	1
Chrysoteuchia_culmella	Lbx	1
Chrysoteuchia_culmella	NK1	1
Chrysoteuchia_culmella	Hmx	1
Chrysoteuchia_culmella	Emx	1
Chrysoteuchia_culmella	Nedx	1
Chrysoteuchia_culmella	Dlx	1
Chrysoteuchia_culmella	En	2
Chrysoteuchia_culmella	Hhex	1
Chrysoteuchia_culmella	NK7	1
Chrysoteuchia_culmella	NK6	2
Chrysoteuchia_culmella	Barhl	1
Chrysoteuchia_culmella	Bari	1
Chrysoteuchia_culmella	Dbx	1
Chrysoteuchia_culmella	Bsx	1
Chrysoteuchia_culmella	NK2.2	1
Chrysoteuchia_culmella	Hlx	1
Chrysoteuchia_culmella	Noto	1
Chrysoteuchia_culmella	Phox	1
Chrysoteuchia_culmella	Pax4/6	3
Chrysoteuchia_culmella	Pitx	1
Chrysoteuchia_culmella	Gsc	1
Chrysoteuchia_culmella	CG11294	1
Chrysoteuchia_culmella	Drgx	1
Chrysoteuchia_culmella	Pax3/7	2
Chrysoteuchia_culmella	Otp	1
Chrysoteuchia_culmella	Rax	1
Chrysoteuchia_culmella	Hbn	3
Chrysoteuchia_culmella	Prrx	1
Chrysoteuchia_culmella	Shox	1
Chrysoteuchia_culmella	Arx	4
Chrysoteuchia_culmella	Vsx	1
Chrysoteuchia_culmella	Prop	1
Chrysoteuchia_culmella	Uncx	1
Chrysoteuchia_culmella	Otx	1
Chrysoteuchia_culmella	Lhx6/8	1
Chrysoteuchia_culmella	Lmx	1
Chrysoteuchia_culmella	Lhx2/9	3
Chrysoteuchia_culmella	Lhx1/5	1
Chrysoteuchia_culmella	Lhx3/4	1
Chrysoteuchia_culmella	Isl	1
Chrysoteuchia_culmella	Pou3	1
Chrysoteuchia_culmella	Pou2	1
Chrysoteuchia_culmella	Pou4	1
Chrysoteuchia_culmella	Pou6	1
Chrysoteuchia_culmella	Six3/6	1
Chrysoteuchia_culmella	Six1/2	1
Chrysoteuchia_culmella	Six4/5	1
Chrysoteuchia_culmella	Meis	1
Chrysoteuchia_culmella	Irx	2
Chrysoteuchia_culmella	Tgif	1
Chrysoteuchia_culmella	Pbx	1
Chrysoteuchia_culmella	Onecut	1
Chrysoteuchia_culmella	Cux	1
Chrysoteuchia_culmella	Cmp	1
Chrysoteuchia_culmella	Prox	1
Chrysoteuchia_culmella	Zfhx	3
Chrysoteuchia_culmella	Cers	1
Parapoynx_stratiotata	lab	1
Parapoynx_stratiotata	Abd-B	1
Parapoynx_stratiotata	abd-A	1
Parapoynx_stratiotata	Ubx	1
Parapoynx_stratiotata	Antp	1
Parapoynx_stratiotata	ftz	1
Parapoynx_stratiotata	Scr	1
Parapoynx_stratiotata	Dfd	1
Parapoynx_stratiotata	zen	1
Parapoynx_stratiotata	Shx	19
Parapoynx_stratiotata	Pb	1
Parapoynx_stratiotata	Ro	3
Parapoynx_stratiotata	eve	1
Parapoynx_stratiotata	unpg	1
Parapoynx_stratiotata	exex	1
Parapoynx_stratiotata	ind	1
Parapoynx_stratiotata	btn	1
Parapoynx_stratiotata	cad	1
Parapoynx_stratiotata	Tlx	1
Parapoynx_stratiotata	Msx	2
Parapoynx_stratiotata	NK4	1
Parapoynx_stratiotata	NK3	1
Parapoynx_stratiotata	Lbx	1
Parapoynx_stratiotata	NK1	1
Parapoynx_stratiotata	Hmx	1
Parapoynx_stratiotata	Emx	2
Parapoynx_stratiotata	En	2
Parapoynx_stratiotata	Dlx	1
Parapoynx_stratiotata	Nedx	2
Parapoynx_stratiotata	Abox	1
Parapoynx_stratiotata	Barhl	1
Parapoynx_stratiotata	Bari	1
Parapoynx_stratiotata	Noto	5
Parapoynx_stratiotata	Hhex	1
Parapoynx_stratiotata	NK7	1
Parapoynx_stratiotata	NK6	1
Parapoynx_stratiotata	NK2.1	1
Parapoynx_stratiotata	Msxlx	1
Parapoynx_stratiotata	Dbx	1
Parapoynx_stratiotata	Bsx	1
Parapoynx_stratiotata	NK2.2	1
Parapoynx_stratiotata	Hlx	1
Parapoynx_stratiotata	Uncx	1
Parapoynx_stratiotata	Pitx	1
Parapoynx_stratiotata	Gsc	1
Parapoynx_stratiotata	Otp	1
Parapoynx_stratiotata	Rax	2
Parapoynx_stratiotata	Hbn	1
Parapoynx_stratiotata	Phox	1
Parapoynx_stratiotata	Pax4/6	3
Parapoynx_stratiotata	Repo	1
Parapoynx_stratiotata	Prrx	1
Parapoynx_stratiotata	Shox	2
Parapoynx_stratiotata	Arx	3
Parapoynx_stratiotata	CG11294	1
Parapoynx_stratiotata	Vsx	1
Parapoynx_stratiotata	Prop	1
Parapoynx_stratiotata	Pax3/7	2
Parapoynx_stratiotata	Drgx	1
Parapoynx_stratiotata	Otx	1
Parapoynx_stratiotata	Isl	1
Parapoynx_stratiotata	Lhx1/5	1
Parapoynx_stratiotata	Lhx2/9	2
Parapoynx_stratiotata	Lmx	1
Parapoynx_stratiotata	Lhx6/8	1
Parapoynx_stratiotata	Lhx3/4	1
Parapoynx_stratiotata	Pou3	1
Parapoynx_stratiotata	Pou2	1
Parapoynx_stratiotata	Pou4	1
Parapoynx_stratiotata	Pou6	1
Parapoynx_stratiotata	Six3/6	1
Parapoynx_stratiotata	Six1/2	1
Parapoynx_stratiotata	Six4/5	1
Parapoynx_stratiotata	Meis	1
Parapoynx_stratiotata	Irx	2
Parapoynx_stratiotata	Mkx	1
Parapoynx_stratiotata	Tgif	1
Parapoynx_stratiotata	Pbx	1
Parapoynx_stratiotata	Cmp	1
Parapoynx_stratiotata	Onecut	1
Parapoynx_stratiotata	Cux	1
Parapoynx_stratiotata	Prox	1
Parapoynx_stratiotata	Zfhx	2
Parapoynx_stratiotata	Cers	1
Thyatira_batis	lab	1
Thyatira_batis	Abd-B	1
Thyatira_batis	abd-A	1
Thyatira_batis	Ubx	1
Thyatira_batis	Antp	1
Thyatira_batis	ftz	1
Thyatira_batis	Scr	1
Thyatira_batis	Dfd	1
Thyatira_batis	zen	1
Thyatira_batis	Shx	4
Thyatira_batis	Pb	1
Thyatira_batis	unpg	1
Thyatira_batis	exex	1
Thyatira_batis	eve	1
Thyatira_batis	ind	1
Thyatira_batis	btn	1
Thyatira_batis	cad	1
Thyatira_batis	Abox	1
Thyatira_batis	Tlx	2
Thyatira_batis	Msx	2
Thyatira_batis	NK4	1
Thyatira_batis	NK3	1
Thyatira_batis	Lbx	1
Thyatira_batis	NK1	1
Thyatira_batis	Hmx	1
Thyatira_batis	Emx	1
Thyatira_batis	NK2.1	1
Thyatira_batis	Msxlx	1
Thyatira_batis	Barhl	1
Thyatira_batis	Bari	1
Thyatira_batis	Nedx	1
Thyatira_batis	Dlx	1
Thyatira_batis	En	2
Thyatira_batis	Hlx	1
Thyatira_batis	NK2.2	1
Thyatira_batis	Dbx	1
Thyatira_batis	Bsx	1
Thyatira_batis	NK6	1
Thyatira_batis	NK7	1
Thyatira_batis	Noto	1
Thyatira_batis	Ro	1
Thyatira_batis	Uncx	1
Thyatira_batis	Pitx	1
Thyatira_batis	Gsc	1
Thyatira_batis	Phox	1
Thyatira_batis	Pax4/6	3
Thyatira_batis	Otp	1
Thyatira_batis	Rax	1
Thyatira_batis	Hbn	1
Thyatira_batis	Shox	1
Thyatira_batis	CG11294	1
Thyatira_batis	Repo	1
Thyatira_batis	Prrx	1
Thyatira_batis	Prop	1
Thyatira_batis	Vsx	1
Thyatira_batis	Arx	3
Thyatira_batis	Drgx	1
Thyatira_batis	Pax3/7	2
Thyatira_batis	Otx	1
Thyatira_batis	Lhx2/9	2
Thyatira_batis	Lmx	1
Thyatira_batis	Lhx6/8	1
Thyatira_batis	Lhx1/5	1
Thyatira_batis	Lhx3/4	1
Thyatira_batis	Isl	1
Thyatira_batis	Pou2	1
Thyatira_batis	Pou3	1
Thyatira_batis	Pou4	1
Thyatira_batis	Pou6	1
Thyatira_batis	Six3/6	1
Thyatira_batis	Six4/5	1
Thyatira_batis	Six1/2	1
Thyatira_batis	Tgif	3
Thyatira_batis	Mkx	1
Thyatira_batis	Irx	2
Thyatira_batis	Pbx	1
Thyatira_batis	Meis	1
Thyatira_batis	Cmp	1
Thyatira_batis	Onecut	1
Thyatira_batis	Cux	1
Thyatira_batis	Prox	1
Thyatira_batis	Zfhx	2
Thyatira_batis	Cers	1
Habrosyne_pyritoides	lab	1
Habrosyne_pyritoides	Abd-B	1
Habrosyne_pyritoides	abd-A	1
Habrosyne_pyritoides	Ubx	1
Habrosyne_pyritoides	Antp	1
Habrosyne_pyritoides	ftz	1
Habrosyne_pyritoides	Scr	1
Habrosyne_pyritoides	Dfd	1
Habrosyne_pyritoides	zen	1
Habrosyne_pyritoides	Shx	4
Habrosyne_pyritoides	Pb	1
Habrosyne_pyritoides	Ro	1
Habrosyne_pyritoides	ind	2
Habrosyne_pyritoides	cad	1
Habrosyne_pyritoides	unpg	1
Habrosyne_pyritoides	exex	1
Habrosyne_pyritoides	eve	1
Habrosyne_pyritoides	btn	1
Habrosyne_pyritoides	Abox	1
Habrosyne_pyritoides	Msxlx	1
Habrosyne_pyritoides	NK2.1	1
Habrosyne_pyritoides	Nedx	1
Habrosyne_pyritoides	Dlx	1
Habrosyne_pyritoides	En	2
Habrosyne_pyritoides	Tlx	1
Habrosyne_pyritoides	Msx	2
Habrosyne_pyritoides	NK4	1
Habrosyne_pyritoides	NK3	1
Habrosyne_pyritoides	Lbx	1
Habrosyne_pyritoides	NK1	1
Habrosyne_pyritoides	Hmx	1
Habrosyne_pyritoides	Emx	1
Habrosyne_pyritoides	NK6	1
Habrosyne_pyritoides	NK7	1
Habrosyne_pyritoides	Hhex	1
Habrosyne_pyritoides	Bari	1
Habrosyne_pyritoides	Barhl	1
Habrosyne_pyritoides	Bsx	1
Habrosyne_pyritoides	Dbx	1
Habrosyne_pyritoides	Hlx	1
Habrosyne_pyritoides	NK2.2	1
Habrosyne_pyritoides	Noto	1
Habrosyne_pyritoides	Pax3/7	2
Habrosyne_pyritoides	Drgx	1
Habrosyne_pyritoides	Phox	1
Habrosyne_pyritoides	Pax4/6	3
Habrosyne_pyritoides	Hbn	2
Habrosyne_pyritoides	Rax	1
Habrosyne_pyritoides	Otp	1
Habrosyne_pyritoides	Shox	1
Habrosyne_pyritoides	Prrx	1
Habrosyne_pyritoides	Arx	3
Habrosyne_pyritoides	Pitx	1
Habrosyne_pyritoides	Gsc	1
Habrosyne_pyritoides	CG11294	1
Habrosyne_pyritoides	Otx	1
Habrosyne_pyritoides	Uncx	1
Habrosyne_pyritoides	Prop	1
Habrosyne_pyritoides	Vsx	2
Habrosyne_pyritoides	Lhx6/8	1
Habrosyne_pyritoides	Lhx2/9	2
Habrosyne_pyritoides	Lmx	1
Habrosyne_pyritoides	Lhx3/4	1
Habrosyne_pyritoides	Lhx1/5	1
Habrosyne_pyritoides	Isl	1
Habrosyne_pyritoides	Pou2	1
Habrosyne_pyritoides	Pou3	1
Habrosyne_pyritoides	Pou4	1
Habrosyne_pyritoides	Pou6	1
Habrosyne_pyritoides	Six3/6	1
Habrosyne_pyritoides	Six1/2	1
Habrosyne_pyritoides	Six4/5	1
Habrosyne_pyritoides	Tgif	1
Habrosyne_pyritoides	Irx	2
Habrosyne_pyritoides	Pbx	1
Habrosyne_pyritoides	Meis	1
Habrosyne_pyritoides	Onecut	1
Habrosyne_pyritoides	Cux	1
Habrosyne_pyritoides	Cmp	1
Habrosyne_pyritoides	Prox	1
Habrosyne_pyritoides	Zfhx	3
Habrosyne_pyritoides	Cers	1
Deilephila_porcellus	lab	1
Deilephila_porcellus	Abd-B	1
Deilephila_porcellus	abd-A	1
Deilephila_porcellus	Ubx	1
Deilephila_porcellus	Antp	1
Deilephila_porcellus	ftz	1
Deilephila_porcellus	Scr	1
Deilephila_porcellus	Dfd	1
Deilephila_porcellus	zen	1
Deilephila_porcellus	Shx	4
Deilephila_porcellus	Pb	1
Deilephila_porcellus	exex	1
Deilephila_porcellus	unpg	1
Deilephila_porcellus	eve	1
Deilephila_porcellus	cad	1
Deilephila_porcellus	btn	1
Deilephila_porcellus	ind	1
Deilephila_porcellus	NK2.1	1
Deilephila_porcellus	Msxlx	1
Deilephila_porcellus	Tlx	1
Deilephila_porcellus	Msx	2
Deilephila_porcellus	NK4	1
Deilephila_porcellus	NK3	1
Deilephila_porcellus	Lbx	1
Deilephila_porcellus	NK1	1
Deilephila_porcellus	Hmx	1
Deilephila_porcellus	Emx	1
Deilephila_porcellus	Nedx	1
Deilephila_porcellus	Dlx	1
Deilephila_porcellus	En	2
Deilephila_porcellus	NK6	1
Deilephila_porcellus	NK7	1
Deilephila_porcellus	Hhex	1
Deilephila_porcellus	NK2.2	1
Deilephila_porcellus	Hlx	1
Deilephila_porcellus	Abox	1
Deilephila_porcellus	Noto	1
Deilephila_porcellus	Bari	1
Deilephila_porcellus	Barhl	1
Deilephila_porcellus	Bsx	1
Deilephila_porcellus	Dbx	1
Deilephila_porcellus	Ro	1
Deilephila_porcellus	Uncx	1
Deilephila_porcellus	Pitx	1
Deilephila_porcellus	Gsc	1
Deilephila_porcellus	Otp	1
Deilephila_porcellus	Rax	1
Deilephila_porcellus	Hbn	1
Deilephila_porcellus	Shox	1
Deilephila_porcellus	Phox	1
Deilephila_porcellus	Pax4/6	3
Deilephila_porcellus	Prrx	1
Deilephila_porcellus	Repo	1
Deilephila_porcellus	Arx	3
Deilephila_porcellus	CG11294	1
Deilephila_porcellus	Vsx	1
Deilephila_porcellus	Prop	1
Deilephila_porcellus	Drgx	1
Deilephila_porcellus	Pax3/7	2
Deilephila_porcellus	Otx	1
Deilephila_porcellus	Lhx2/9	2
Deilephila_porcellus	Lmx	1
Deilephila_porcellus	Lhx6/8	1
Deilephila_porcellus	Lhx3/4	2
Deilephila_porcellus	Lhx1/5	1
Deilephila_porcellus	Isl	1
Deilephila_porcellus	Pou3	1
Deilephila_porcellus	Pou2	1
Deilephila_porcellus	Pou4	1
Deilephila_porcellus	Pou6	1
Deilephila_porcellus	Six3/6	1
Deilephila_porcellus	Six4/5	1
Deilephila_porcellus	Six1/2	1
Deilephila_porcellus	Irx	2
Deilephila_porcellus	Pbx	2
Deilephila_porcellus	Mkx	1
Deilephila_porcellus	Tgif	1
Deilephila_porcellus	Meis	1
Deilephila_porcellus	Cmp	1
Deilephila_porcellus	Onecut	1
Deilephila_porcellus	Cux	1
Deilephila_porcellus	Prox	1
Deilephila_porcellus	Zfhx	2
Deilephila_porcellus	Cers	2
Laothoe_populi	lab	1
Laothoe_populi	Abd-B	1
Laothoe_populi	abd-A	1
Laothoe_populi	Ubx	1
Laothoe_populi	Antp	1
Laothoe_populi	ftz	1
Laothoe_populi	Scr	1
Laothoe_populi	Dfd	1
Laothoe_populi	zen	1
Laothoe_populi	Shx	4
Laothoe_populi	Pb	1
Laothoe_populi	eve	1
[truncated: 8,207 more rows]
