# Supplementary material for: Diversity, duplication, and genomic organization of homeobox genes in Lepidoptera
Source: Genome Res. 2023 Jan;33(1):32–44. doi: 10.1101/gr.277118.122 (PMC9977156; doi:10.1101/gr.277118.122)
Supplement: Supplemental Material [file supp_gr.277118.122_Supplemental_Data_.zip › Supplemental_Data/TALE_cluster_filtered_lepi.txt]

>GCA_905146925_ilAutGamm1
LR989868.1	1248393	1248522	Meis	80.000
LR989849.1	10603989	10604175	Irx	100.000
LR989849.1	10726198	10726384	Irx	100.000
LR989851.1	1246449	1246626	Pbx	100.000
LR989852.1	4807823	4807868	Mkx	100.000
LR989852.1	12259614	12259674	Tgif	85.000
>GCA_905147015_ilLasFlex1
LR989967.1	1312418	1312490	Meis	100.000
LR989949.1	9250070	9250256	Irx	100.000
LR989949.1	9411223	9411409	Irx	100.000
LR989954.1	16194039	16194195	Pbx	85.417
LR989954.1	16194226	16194382	Pbx	85.417
LR989966.1	13458016	13458160	Tgif	91.667
LR989951.1	1883021	1883075	Tgif	89.474
LR989951.1	11955378	11955420	Mkx	100.000
>GCA_905147045_ilAglIoxx1
LR989914.1	1105069	1105159	Meis	96.429
LR989895.1	16341599	16341785	Irx	100.000
LR989895.1	16526679	16526865	Irx	100.000
LR989912.1	10647038	10647086	Tgif	100.000
LR989898.1	1710049	1710097	Tgif	100.000
LR989897.1	1329530	1329671	Pbx	100.000
LR989897.1	1329714	1329861	Pbx	100.000
>GCA_905147105_ilPieBrab1
LR989935.1	16245377	16245518	Tgif	100.000
LR989943.1	10152420	10152606	Irx	100.000
LR989943.1	10273626	10273812	Irx	100.000
LR989932.1	10394288	10394486	Pbx	100.000
LR989933.1	869295	869418	Meis	100.000
>GCA_905147135_ilBlaLact1
LR990043.1	3077126	3077174	Tgif	100.000
LR990043.1	15240360	15240402	Mkx	100.000
LR990039.1	5998919	5999105	Irx	100.000
LR990039.1	6136245	6136431	Irx	100.000
LR990046.1	1917750	1917906	Pbx	100.000
LR990059.1	15788816	15788921	Meis	100.000
>GCA_905147175_ilAglUrti1
LR989988.1	5168244	5168286	Mkx	100.000
LR989988.1	12778713	12778761	Tgif	100.000
LR990002.1	10900828	10900900	Meis	100.000
LR989982.1	15969721	15969907	Irx	100.000
LR989982.1	16151657	16151843	Irx	100.000
LR989985.1	13752212	13752353	Pbx	100.000
LR989985.1	13752396	13752537	Pbx	100.000
>GCA_905147225_ilEupSimi1
LR990112.1	3803790	3803931	Tgif	94.118
LR990123.1	1558596	1558743	Meis	89.286
LR990107.1	19102063	19102249	Irx	100.000
LR990107.1	19282559	19282745	Irx	100.000
LR990121.1	17775178	17775322	Tgif	100.000
LR990103.1	3068791	3068938	Pbx	50.000
>GCA_905147235_ilEryTage1
LR990089.1	1340426	1340474	Tgif	100.000
LR990072.1	13527182	13527356	Tgif	100.000
LR990071.1	11605697	11605883	Irx	100.000
LR990071.1	11787818	11788004	Irx	100.000
LR990075.1	1448228	1448351	Pbx	81.633
LR990075.1	1448354	1448555	Pbx	81.633
LR990087.1	1228398	1228494	Meis	81.818
>GCA_905147285_ilHypProb1
LR990144.1	18060729	18060891	Tgif	100.000
LR990126.1	13655543	13655729	Irx	100.000
LR990126.1	13847158	13847344	Irx	100.000
LR990128.1	23033677	23033851	Pbx	100.000
LR990128.1	23033864	23034038	Pbx	100.000
LR990145.1	1633320	1633407	Meis	96.429
>GCA_905147325_ilNotDrom1
LR990175.1	10263102	10263246	Tgif	85.000
LR990177.1	9741140	9741254	Meis	76.923
LR990160.1	9285659	9285845	Irx	100.000
LR990160.1	9421363	9421549	Irx	100.000
LR990159.1	1522389	1522458	Tgif	77.778
LR990159.1	9390703	9390754	Mkx	100.000
LR990163.1	1279166	1279322	Pbx	100.000
LR990163.1	1279362	1279512	Pbx	100.000
>GCA_905147345_ilMytImpu1
LR990339.1	16954085	16954271	Irx	100.000
LR990339.1	17209497	17209683	Irx	100.000
LR990359.1	2541649	2541760	Meis	87.500
LR990348.1	10931692	10931788	Mkx	51.724
LR990342.1	3077085	3077295	Pbx	85.417
LR990342.1	3077332	3077479	Pbx	85.417
LR990345.1	14956100	14956232	Tgif	30.435
LR990353.1	31297	31432	Tgif	33.333
>GCA_905147355_ilApoTurb1
LR990297.1	2509688	2509742	Tgif	100.000
LR990298.1	4468180	4468318	Tgif	90.909
LR990298.1	20049729	20049864	Meis	96.429
LR990280.1	11070433	11070619	Irx	100.000
LR990280.1	11276842	11277034	Irx	100.000
LR990280.1	57595560	57595743	Pbx	100.000
LR990287.1	10169153	10169204	Mkx	82.353
>GCA_905147365_ilAriAges1
LR990257.1	26509705	26509765	Tgif	88.889
LR990260.1	21744599	21744689	Meis	87.097
LR990256.1	18632537	18632723	Irx	100.000
LR990256.1	18826725	18826911	Irx	100.000
LR990264.1	17405637	17405775	Pbx	100.000
LR990264.1	17405846	17405993	Pbx	100.000
>GCA_905147375_ilHylFasc1
LR990209.1	9688935	9689079	Tgif	94.118
LR990192.1	8975521	8975707	Irx	100.000
LR990192.1	9108636	9108822	Irx	100.000
LR990196.1	12224212	12224362	Pbx	77.778
LR990196.1	12224409	12224592	Pbx	77.778
LR990210.1	9445551	9445641	Meis	96.429
>GCA_905147385_ilLimCami1
LR990227.1	5690505	5690544	Mkx	100.000
LR990227.1	14781222	14781324	Tgif	100.000
LR990224.1	20036195	20036381	Irx	100.000
LR990224.1	20245793	20245979	Irx	100.000
LR990233.1	14358905	14359061	Pbx	76.596
LR990233.1	14359093	14359234	Pbx	76.596
LR990243.1	1310790	1310913	Meis	96.429
>GCA_905147715_ilXesXant1
LR990655.1	11130996	11131053	Mkx	83.333
LR990655.1	26968670	26968718	Tgif	100.000
LR990641.1	16068037	16068223	Irx	100.000
LR990641.1	16248665	16248851	Irx	100.000
LR990657.1	3847216	3847279	Tgif	86.364
LR990645.1	3115444	3115585	Pbx	85.417
LR990645.1	3115622	3115769	Pbx	85.417
LR990652.1	27692309	27692414	Meis	90.323
>GCA_905147745_ilPhlMeti2
LR990536.1	14436371	14436512	Meis	100.000
LR990517.1	6439212	6439413	Irx	100.000
LR990517.1	6604277	6604463	Irx	100.000
LR990522.1	6759649	6759703	Mkx	83.333
LR990522.1	16810355	16810415	Tgif	100.000
LR990519.1	17626725	17626866	Pbx	72.881
LR990519.1	17626903	17627101	Pbx	72.881
LR990534.1	15330281	15330461	Tgif	100.000
>GCA_905147765_ilVanAtal1
LR990552.1	5064765	5064807	Mkx	100.000
LR990552.1	12833670	12833715	Tgif	100.000
LR990567.1	1065263	1065380	Meis	87.879
LR990549.1	974962	975148	Irx	100.000
LR990549.1	1152856	1153042	Irx	100.000
LR990549.1	15237752	15237899	Tgif	33.333
LR990551.1	13404381	13404528	Pbx	100.000
LR990551.1	13404571	13404757	Pbx	100.000
>GCA_905147785_ilThyBati1
LR990501.1	1471818	1471962	Tgif	95.833
LR990486.1	1930231	1930333	Tgif	100.000
LR990486.1	9071228	9071285	Mkx	84.211
LR990485.1	7859184	7859370	Irx	100.000
LR990485.1	7981765	7981951	Irx	100.000
LR990498.1	4393987	4394113	Tgif	33.333
LR990488.1	11394247	11394397	Pbx	97.917
LR990503.1	1441507	1441606	Meis	82.353
>GCA_905147795_ilPieRapa1
LR990592.1	6256502	6256643	Tgif	100.000
LR990583.1	9220700	9220886	Irx	100.000
LR990583.1	9346509	9346695	Irx	100.000
LR990598.1	4099448	4099493	Mkx	100.000
LR990598.1	5547027	5547090	Tgif	44.118
LR990593.1	9902696	9902819	Meis	100.000
LR990584.1	9756585	9756771	Pbx	77.083
LR990584.1	9757200	9757362	Pbx	77.083
>GCA_905147815_ilPhaBuce1
LR990622.1	11288410	11288458	Mkx	100.000
LR990622.1	28967569	28967614	Tgif	100.000
LR990625.1	3292768	3292909	Tgif	95.745
LR990609.1	18455188	18455374	Irx	100.000
LR990609.1	18687766	18687952	Irx	100.000
LR990617.1	3418214	3418409	Pbx	87.500
LR990626.1	24469367	24469463	Meis	96.429
>GCA_905163395_ilEndFlam1
LR990856.1	2530348	2530393	Tgif	100.000
LR990852.1	8161229	8161415	Irx	100.000
LR990852.1	8317806	8317992	Irx	100.000
LR990870.1	13218940	13218988	Tgif	100.000
LR990855.1	1500076	1500283	Pbx	100.000
LR990872.1	1141611	1141752	Meis	100.000
>GCA_905163415_ilNocFimb1
LR990928.1	2348301	2348349	Tgif	100.000
LR990921.1	13486887	13487073	Irx	100.000
LR990921.1	13636955	13637141	Irx	100.000
LR990922.1	1967581	1967722	Pbx	85.417
LR990922.1	1967759	1967906	Pbx	85.417
LR990936.1	16959067	16959157	Meis	90.323
>GCA_905163435_ilMamBras1
LR991006.1	16561443	16561587	Tgif	100.000
LR990987.1	14874873	14875059	Irx	100.000
LR990987.1	15051230	15051416	Irx	100.000
LR991007.1	16437807	16437918	Meis	87.500
LR990990.1	1953690	1953840	Pbx	100.000
LR990990.1	1955335	1955515	Pbx	85.417
>GCA_905163445_ilParAegt1
LR990912.1	2288307	2288364	Tgif	100.000
LR990893.1	7847583	7847622	Mkx	100.000
LR990893.1	19327896	19328040	Tgif	100.000
LR990891.1	2498194	2498380	Irx	100.000
LR990891.1	2817761	2817947	Irx	100.000
LR990910.1	15244274	15244370	Meis	90.323
LR990894.1	2274275	2274404	Pbx	63.636
LR990894.1	2274581	2274755	Pbx	63.636
>GCA_905163465_ilCraLigu1
LR990972.1	12623213	12623312	Meis	82.353
LR990954.1	13128402	13128594	Irx	100.000
LR990954.1	13278629	13278815	Irx	100.000
LR990957.1	15669551	15669692	Pbx	100.000
LR990957.1	15669723	15669891	Pbx	100.000
LR990956.1	6123269	6123323	Mkx	47.368
LR990956.1	15475632	15475692	Tgif	100.000
LR990973.1	1445387	1445528	Tgif	100.000
>GCA_905163495_ilCosTrap1
LR991036.1	2840805	2840946	Tgif	100.000
LR991019.1	24688706	24688892	Irx	100.000
LR991019.1	24905601	24905787	Irx	100.000
LR991035.1	24455599	24455728	Meis	96.429
LR991022.1	29224297	29224444	Pbx	100.000
LR991022.1	29224481	29224676	Pbx	100.000
LR991029.1	15650863	15650983	Tgif	31.707
>GCA_905163515_ilLymMona1
LR991100.1	26445755	26445878	Meis	87.500
LR991081.1	48080627	48080813	Irx	100.000
LR991081.1	48408596	48408782	Irx	100.000
LR991098.1	27890430	27890583	Tgif	88.462
LR991082.1	35854359	35854551	Pbx	80.392
LR991084.1	13217816	13217864	Mkx	100.000
LR991084.1	33845838	33845886	Tgif	100.000
>GCA_905163555_ilNotUddm1
LR991069.1	3067359	3067410	Tgif	100.000
LR991070.1	1326756	1326804	Tgif	92.857
LR991070.1	22607390	22607489	Meis	87.500
LR991052.1	7254359	7254506	Pbx	100.000
LR991052.1	64425147	64425333	Irx	100.000
LR991052.1	64661696	64661882	Irx	100.000
LR991056.1	22692475	22692526	Mkx	100.000
>GCA_905187575_ilCelArgi3
LR994580.1	23245356	23245449	Meis	87.500
LR994583.1	546314	546500	Irx	100.000
LR994583.1	738437	738623	Irx	100.000
LR994584.1	1840156	1840303	Pbx	96.000
LR994577.1	1798397	1798541	Tgif	81.633
>GCA_905187585_ilCyaSemi1
LR994546.1	1723459	1723519	Tgif	93.333
LR994550.1	1358642	1358732	Meis	87.097
LR994547.1	716313	716499	Irx	100.000
LR994547.1	904626	904812	Irx	100.000
LR994565.1	13263022	13263070	Tgif	100.000
LR994554.1	17977561	17977690	Pbx	100.000
LR994554.1	17977785	17977938	Pbx	100.000
LR994554.1	17978009	17978156	Pbx	100.000
>GCA_905220365_ilVanCard2
LR999943.1	11563555	11563654	Tgif	85.714
LR999931.1	1861047	1861092	Tgif	100.000
LR999931.1	10172768	10172810	Mkx	100.000
LR999924.1	1087055	1087241	Irx	100.000
LR999924.1	1266641	1266827	Irx	100.000
LR999926.1	1269912	1270053	Pbx	100.000
LR999926.1	1270096	1270237	Pbx	100.000
LR999945.1	1166020	1166137	Meis	87.879
>GCA_905220415_ilColCroc2
HG991961.1	1456290	1456341	Tgif	100.000
HG991961.1	8359898	8359955	Mkx	100.000
HG991958.1	5525353	5525539	Irx	100.000
HG991958.1	5655796	5655982	Irx	100.000
HG991976.1	1134904	1134982	Meis	96.429
HG991960.1	1325658	1325826	Pbx	100.000
HG991960.1	1325857	1326016	Pbx	100.000
>GCA_905220435_ilAmpTrag2
HG992007.1	2477393	2477501	Meis	90.323
HG991991.1	13884690	13884876	Irx	100.000
HG991991.1	14089181	14089367	Irx	100.000
HG991993.1	28405491	28405632	Pbx	100.000
HG991993.1	28405663	28405810	Pbx	100.000
HG992010.1	2982317	2982458	Tgif	87.234
HG992000.1	10531015	10531072	Mkx	83.333
>GCA_905220455_ilDeiPorc1
LR999970.1	9541450	9541636	Irx	100.000
LR999970.1	9712269	9712455	Irx	100.000
LR999973.1	1554580	1554781	Pbx	100.000
LR999973.1	1554818	1554965	Pbx	100.000
LR999974.1	5919647	5919701	Mkx	83.333
LR999984.1	6977602	6977692	Tgif	46.875
LR999989.1	1362631	1362760	Meis	89.655
>GCA_905220475_ilEnnFusc2
HG992040.1	13207578	13207731	Tgif	91.667
HG992023.1	12608226	12608412	Irx	100.000
HG992023.1	12782481	12782667	Irx	100.000
HG992042.1	1337938	1338028	Meis	90.625
HG992025.1	6290607	6290688	Mkx	100.000
HG992026.1	1772149	1772293	Pbx	100.000
HG992026.1	1772297	1772471	Pbx	100.000
>GCA_905220505_ilLaoPopu1
HG992165.1	16444292	16444424	Tgif	100.000
HG992151.1	14810803	14810854	Mkx	94.118
HG992149.1	7383489	7383675	Irx	100.000
HG992149.1	7580299	7580485	Irx	100.000
HG992150.1	21177103	21177250	Pbx	95.918
HG992150.1	21177312	21177423	Pbx	95.918
HG992166.1	16388666	16388858	Meis	87.500
>GCA_905220515_ilLysCori1
HG992096.1	1865255	1865306	Tgif	93.333
HG992107.1	3953663	3953753	Meis	87.097
HG992055.1	17632903	17633089	Irx	100.000
HG992055.1	17844213	17844399	Irx	100.000
HG992065.1	4857325	4857478	Pbx	100.000
HG992065.1	4857548	4857695	Pbx	100.000
HG992133.1	798960	799008	Mkx	82.353
>GCA_905220545_ilMelAtha1
HG992179.1	2874182	2874389	Tgif	100.000
HG992179.1	15570434	15570476	Mkx	100.000
HG992195.1	1814423	1814543	Meis	96.429
HG992176.1	23616184	23616370	Irx	100.000
HG992176.1	23832753	23832939	Irx	100.000
HG992194.1	2313546	2313609	Tgif	89.474
HG992177.1	2337686	2337845	Pbx	100.000
HG992177.1	2337885	2338026	Pbx	100.000
>GCA_905220565_ilMelCinx1
HG992227.1	1663012	1663132	Meis	96.429
HG992209.1	20519879	20520065	Irx	100.000
HG992209.1	20728618	20728804	Irx	100.000
HG992211.1	18844486	18844627	Pbx	87.500
HG992211.1	18844670	18844814	Pbx	87.500
HG992212.1	2381576	2381747	Tgif	100.000
>GCA_905220585_ilNymPoly1
HG992259.1	11096576	11096681	Meis	80.556
HG992241.1	1181113	1181299	Irx	100.000
HG992241.1	1363250	1363436	Irx	100.000
HG992258.1	1733034	1733082	Tgif	100.000
HG992246.1	1634015	1634159	Pbx	100.000
HG992246.1	1634202	1634349	Pbx	100.000
>GCA_905220595_ilSpiLubr1
HG992292.1	1813913	1814048	Meis	96.429
HG992274.1	17387075	17387282	Irx	100.000
HG992274.1	17574716	17574902	Irx	100.000
HG992288.1	2091529	2091670	Tgif	100.000
HG992275.1	22392487	22392637	Pbx	56.000
HG992275.1	22393097	22393163	Pbx	56.000
HG992279.1	15272074	15272119	Mkx	100.000
>GCA_905220615_ilTinTrin1
HG992323.1	984963	985035	Meis	100.000
HG992305.1	8515344	8515530	Irx	100.000
HG992305.1	8628908	8629094	Irx	100.000
HG992312.1	13916801	13916951	Pbx	100.000
HG992312.1	13917000	13917123	Pbx	100.000
HG992322.1	1171621	1171669	Tgif	100.000
>GCA_905231865_ilBolSele5
HG993134.1	5577578	5577623	Mkx	100.000
HG993134.1	13894691	13894745	Tgif	100.000
HG993150.1	1188785	1188866	Meis	96.429
HG993131.1	13733630	13733816	Irx	100.000
HG993131.1	13891946	13892132	Irx	100.000
HG993149.1	10868754	10868859	Tgif	100.000
HG993133.1	14509560	14509701	Pbx	82.353
HG993133.1	14509742	14509883	Pbx	82.353
>GCA_905231885_ilPieNapi4
HG993164.1	8596161	8596305	Tgif	100.000
HG993165.1	10864088	10864274	Irx	100.000
HG993165.1	10998657	10998843	Irx	100.000
HG993176.1	842926	843049	Meis	100.000
HG993166.1	2190136	2190334	Pbx	100.000
HG993166.1	2190940	2191096	Pbx	100.000
>GCA_905332915_ilHecDyso1
HG995305.1	17824282	17824393	Meis	87.500
HG995286.1	18286552	18286738	Irx	100.000
HG995286.1	18467079	18467265	Irx	100.000
HG995292.1	2783726	2783780	Tgif	100.000
HG995292.1	14940398	14940449	Mkx	100.000
HG995288.1	21790087	21790237	Pbx	85.417
HG995288.1	21790271	21790442	Pbx	85.417
HG995303.1	17886191	17886335	Tgif	87.234
>GCA_905332985_ilMimTili1
HG995256.1	13665654	13665798	Tgif	93.750
HG995257.1	13857120	13857219	Meis	90.625
HG995239.1	15911284	15911470	Irx	100.000
HG995239.1	16115299	16115485	Irx	100.000
HG995242.1	2152410	2152608	Pbx	97.959
HG995241.1	7556038	7556092	Mkx	88.235
HG995241.1	18651324	18651411	Tgif	100.000
>GCA_905333005_ilLycPhla1
HG995165.1	1249984	1250128	Meis	100.000
HG995168.1	19326510	19326696	Irx	100.000
HG995168.1	19533892	19534078	Irx	100.000
HG995163.1	24825406	24825547	Tgif	100.000
HG995170.1	1717762	1717891	Pbx	100.000
HG995170.1	1717894	1718089	Pbx	100.000
>GCA_905333045_ilLysBell1
HG995352.1	7499414	7499459	Tgif	100.000
HG995349.1	1914240	1914432	Tgif	93.333
HG995319.1	28093345	28093531	Irx	100.000
HG995319.1	28299138	28299324	Irx	100.000
HG995333.1	10100342	10100495	Pbx	75.676
HG995333.1	10100565	10100712	Pbx	75.676
HG995346.1	5909772	5909826	Mkx	82.353
HG995321.1	14749189	14749279	Meis	87.097
>GCA_905333055_ilManJurt1
HG995207.1	15559146	15559335	Tgif	70.909
HG995226.1	11988659	11988743	Meis	90.625
HG995208.1	10812600	10812786	Irx	100.000
HG995208.1	11090436	11090622	Irx	100.000
HG995211.1	11471634	11471727	Pbx	100.000
HG995211.1	11471958	11472099	Pbx	100.000
HG995227.1	11551417	11551471	Tgif	89.474
>GCA_905333125_ilPheTrem1
HG995413.1	8603414	8603567	Tgif	80.952
HG995415.1	8438711	8438870	Meis	100.000
HG995401.1	4229465	4229651	Irx	100.000
HG995401.1	4367779	4367965	Irx	100.000
HG995399.1	11121799	11121949	Pbx	97.959
HG995399.1	11121989	11122133	Pbx	77.778
HG995399.1	11122925	11122997	Pbx	77.778
HG995397.1	11450710	11450764	Tgif	100.000
>GCA_905340225_ilAbrTrip1
HG996488.1	5394252	5394297	Mkx	100.000
HG996488.1	13734746	13734809	Tgif	100.000
HG996503.1	1458022	1458166	Tgif	100.000
HG996486.1	12093241	12093427	Irx	100.000
HG996486.1	12229286	12229472	Irx	100.000
HG996489.1	1313817	1313979	Pbx	100.000
HG996505.1	1271636	1271804	Meis	64.583
>GCA_020383195_ilNeoCorn1
JAHKQU010000018.1	22389352	22389481	Meis	75.000
JAHKQU010000018.1	79346026	79346212	Irx	100.000
JAHKQU010000018.1	79596497	79596683	Irx	100.000
JAHKQU010000003.1	8281321	8281480	Pbx	100.000
JAHKQU010000015.1	9198580	9198634	Tgif	61.538
>GCA_905220335_ilNocPron1
LR999911.1	14705490	14705583	Meis	96.429
LR999891.1	9207910	9208096	Irx	100.000
LR999891.1	9358986	9359172	Irx	100.000
LR999897.1	11909795	11909849	Mkx	78.947
LR999894.1	1650669	1650816	Pbx	85.417
LR999909.1	15366416	15366557	Tgif	94.444
>GCA_905333075_ilAteCent1
HG995380.1	3573744	3573834	Meis	90.625
HG995366.1	25001588	25001774	Irx	100.000
HG995366.1	25208490	25208676	Irx	100.000
HG995375.1	11380618	11380675	Mkx	83.333
HG995369.1	3694369	3694516	Pbx	100.000
HG995379.1	4205246	4205387	Tgif	100.000
>GCA_905404095_ilGlaAlex1
FR990043.1	2396343	2396487	Tgif	61.538
FR990042.1	831503	831689	Irx	100.000
FR990042.1	1077871	1078057	Irx	100.000
FR990045.1	30243878	30243971	Meis	84.375
FR990050.1	2184852	2184993	Pbx	93.750
>GCA_905404115_ilPheGnom1
FR989910.1	953529	953670	Tgif	77.778
FR989912.1	980116	980215	Meis	82.353
FR989898.1	7074599	7074785	Irx	100.000
FR989898.1	7197945	7198131	Irx	100.000
FR989896.1	1069313	1069463	Pbx	80.952
FR989894.1	7757679	7757730	Mkx	100.000
>GCA_905404135_ilHesComm1
FR990016.1	15104982	15105024	Mkx	100.000
FR990012.1	19098972	19099158	Irx	100.000
FR990012.1	19330108	19330294	Irx	100.000
FR990017.1	20084670	20084817	Pbx	82.979
FR990035.1	378489	378591	Meis	96.429
>GCA_905404145_ilBisBetu1
FR989879.1	1398016	1398172	Meis	80.645
FR989862.1	16258311	16258497	Irx	100.000
FR989862.1	16456677	16456863	Irx	100.000
FR989880.1	1336354	1336510	Tgif	86.538
FR989865.1	15304016	15304214	Pbx	97.959
FR989863.1	5744128	5744173	Mkx	93.333
>GCA_905404155_ilPleArgu1
FR989946.1	11603497	11603560	Tgif	89.474
FR989932.1	18193893	18194079	Irx	100.000
FR989932.1	18374057	18374243	Irx	100.000
FR989934.1	15532258	15532444	Pbx	100.000
FR989930.1	1005328	1005418	Meis	87.097
>GCA_905404175_ilAntCard3
FR989968.1	1275773	1275881	Meis	84.848
FR989951.1	11589295	11589481	Irx	100.000
FR989951.1	11746939	11747125	Irx	100.000
FR989955.1	4979200	4979308	Mkx	46.875
FR989965.1	10722592	10722640	Tgif	100.000
FR989953.1	13134954	13135095	Pbx	100.000
>GCA_905404265_ilFabAdip1
FR990000.1	13528502	13528601	Meis	96.429
FR989982.1	28710581	28710767	Irx	100.000
FR989982.1	28941929	28942115	Irx	100.000
FR989998.1	2055258	2055306	Tgif	100.000
FR989984.1	1952508	1952649	Pbx	100.000
FR989986.1	6782798	6782840	Mkx	100.000
>GCA_905404275_ilHedSali1
FR990113.1	5154779	5154890	Tgif	51.351
FR990113.1	21086940	21087048	Meis	90.323
FR990096.1	14567667	14567853	Irx	100.000
FR990096.1	14787466	14787652	Irx	100.000
FR990096.1	87322043	87322196	Pbx	100.000
FR990096.1	87322291	87322396	Pbx	100.000
FR990096.1	87322406	87322511	Pbx	100.000
FR990096.1	87322630	87322741	Pbx	100.000
FR990096.1	87322751	87322856	Pbx	100.000
FR990096.1	117123752	117123803	Mkx	100.000
>GCA_905404285_ilEraDefo1
FR990087.1	15281471	15281618	Tgif	100.000
FR990067.1	19703592	19703778	Irx	100.000
FR990067.1	19902515	19902701	Irx	100.000
FR990069.1	14296492	14296537	Mkx	100.000
FR990068.1	1734998	1735148	Pbx	97.959
FR990085.1	15898050	15898185	Meis	63.830
>GCA_905404295_ilOchSylv3
FR990143.1	1121476	1121557	Meis	96.429
FR990123.1	12311452	12311638	Irx	100.000
FR990123.1	12486591	12486777	Irx	100.000
FR990127.1	13571635	13571788	Pbx	83.333
FR990142.1	7472426	7472483	Tgif	100.000
FR990125.1	5654537	5654579	Mkx	100.000
>GCA_905404315_ilLepSina1
FR990159.1	5354376	5354469	Meis	100.000
FR990153.1	19420207	19420393	Irx	100.000
FR990153.1	19624937	19625123	Irx	100.000
FR990158.1	3591109	3591283	Pbx	88.095
FR990198.1	117981	118059	Tgif	44.444
FR990170.1	9343062	9343110	Mkx	100.000
>GCA_905475315_ilAutPulc1
FR997765.1	5381091	5381136	Mkx	100.000
FR997765.1	13416346	13416394	Tgif	100.000
FR997762.1	16745663	16745849	Irx	100.000
FR997762.1	16882886	16883072	Irx	100.000
FR997764.1	1534173	1534356	Pbx	100.000
FR997782.1	1573016	1573151	Meis	80.000
>GCA_905475355_ilCloCurt1
FR997796.1	7560677	7560734	Mkx	41.860
FR997796.1	19942525	19942579	Tgif	100.000
FR997794.1	16302774	16302960	Irx	100.000
FR997794.1	16518430	16518616	Irx	100.000
FR997813.1	1392035	1392128	Meis	84.375
FR997798.1	19600005	19600194	Pbx	100.000
>GCA_905475405_ilSchCost1
FR997842.1	16767197	16767278	Meis	92.857
FR997825.1	8024963	8025095	Tgif	28.889
FR997825.1	9321450	9321582	Tgif	28.889
FR997825.1	18337917	18338103	Irx	100.000
FR997825.1	18543189	18543375	Irx	100.000
FR997837.1	917049	917181	Tgif	28.889
FR997837.1	17228864	17228996	Tgif	28.261
FR997837.1	18069002	18069146	Tgif	80.952
FR997828.1	15194602	15194647	Mkx	93.750
FR997826.1	5507567	5507699	Tgif	28.889
FR997826.1	8401760	8401892	Tgif	28.261
FR997826.1	9531310	9531442	Tgif	28.889
FR997826.1	21754005	21754185	Pbx	97.959
FR997848.1	8833276	8833372	Tgif	42.424
FR997834.1	1480849	1480969	Tgif	30.952
FR997834.1	11228611	11228746	Tgif	28.889
FR997840.1	6917482	6917614	Tgif	28.889
FR997840.1	9799240	9799372	Tgif	28.889
FR997840.1	17621490	17621622	Tgif	28.261
FR997829.1	273344	273476	Tgif	28.889
FR997829.1	12847749	12847881	Tgif	28.889
FR997829.1	17915205	17915337	Tgif	28.889
FR997845.1	12530269	12530401	Tgif	28.261
FR997845.1	16083602	16083734	Tgif	28.889
FR997846.1	7375809	7375941	Tgif	28.261
FR997830.1	1381520	1381652	Tgif	28.889
FR997830.1	7740015	7740147	Tgif	28.889
FR997830.1	14116241	14116373	Tgif	28.889
FR997849.1	6868634	6868766	Tgif	28.889
FR997854.1	3239755	3239887	Tgif	28.261
FR997835.1	13898116	13898248	Tgif	28.261
FR997855.1	3615634	3615766	Tgif	28.889
FR997855.1	4678917	4679049	Tgif	28.889
FR997855.1	7560281	7560413	Tgif	28.889
FR997836.1	5292635	5292767	Tgif	28.889
FR997836.1	20472042	20472174	Tgif	28.889
FR997839.1	7615647	7615779	Tgif	28.889
FR997844.1	2188810	2188945	Tgif	28.889
FR997844.1	11428305	11428440	Tgif	28.261
FR997851.1	3914610	3914745	Tgif	28.889
FR997851.1	4257874	4258009	Tgif	28.261
FR997843.1	10240090	10240222	Tgif	28.889
>GCA_905475445_ilOchPlec1
FR997743.1	17453341	17453431	Meis	87.097
FR997721.1	17779815	17780001	Irx	100.000
FR997721.1	17945009	17945195	Irx	100.000
FR997725.1	21417894	21418056	Pbx	85.417
FR997740.1	18399279	18399420	Tgif	94.444
FR997730.1	17498785	17498872	Mkx	46.154
>GCA_907165235_ilZeuPyri1
OU015636.1	2166708	2166831	Meis	81.818
OU015621.1	17714498	17714684	Irx	100.000
OU015621.1	17905770	17905956	Irx	100.000
OU015617.1	2670046	2670190	Pbx	100.000
OU015618.1	18774907	18774958	Mkx	100.000
OU015634.1	19954347	19954431	Tgif	100.000
>GCA_907165245_ilHabPyri1
OU015586.1	14428776	14428830	Tgif	92.857
OU015585.1	10015712	10015898	Irx	100.000
OU015585.1	10163537	10163723	Irx	100.000
OU015588.1	1627435	1627618	Pbx	100.000
OU015604.1	11164024	11164159	Meis	70.732
>GCA_907165275_ilZygFili1
OU015663.1	10743798	10743888	Meis	90.323
OU015655.1	263620	263776	Tgif	93.333
OU015655.1	10739135	10739321	Irx	100.000
OU015655.1	10894764	10894950	Irx	100.000
OU015651.1	1504752	1504902	Pbx	100.000
>GCA_907269065_ilCroElin1
OU026065.1	1465903	1466014	Meis	73.171
OU026077.1	6021778	6021964	Irx	100.000
OU026077.1	6184760	6184946	Irx	100.000
OU026074.1	18680458	18680503	Tgif	94.444
OU026078.1	16521613	16521766	Pbx	96.000
OU026069.1	11886310	11886355	Mkx	100.000
>GCA_907269075_ilIdaAver1
OU026101.1	13024337	13024490	Tgif	100.000
OU026083.1	16918899	16919085	Irx	100.000
OU026083.1	17047642	17047828	Irx	100.000
OU026084.1	1517336	1517546	Pbx	100.000
OU026100.1	13244343	13244454	Meis	96.429
>GCA_907269095_ilBlaAdus2
OU026116.1	7938175	7938235	Mkx	80.000
OU026114.1	23274980	23275166	Irx	100.000
OU026114.1	23415182	23415368	Irx	100.000
OU026134.1	15136388	15136436	Tgif	100.000
OU026119.1	19487946	19488093	Pbx	98.000
OU026136.1	1437021	1437129	Meis	78.378
>GCA_910589285_ilMytFerr1
OU342688.1	2931250	2931436	Tgif	100.000
OU342673.1	25624425	25624611	Irx	100.000
OU342673.1	25848542	25848728	Irx	100.000
OU342683.1	18529837	18529927	Mkx	100.000
OU342677.1	7775867	7776044	Tgif	48.485
OU342677.1	27608923	27609103	Pbx	100.000
OU342698.1	12058776	12058953	Tgif	48.485
CAJUUU010000001.1	878479	878656	Tgif	48.485
CAJUUU010000001.1	3518325	3518502	Tgif	48.485
OU342690.1	19869310	19869487	Tgif	48.485
OU342699.1	326163	326340	Tgif	45.455
OU342692.1	2490243	2490339	Meis	87.500
OU342700.1	16471994	16472168	Tgif	48.387
OU342695.1	20058609	20058741	Tgif	30.435
>GCA_910589295_ilNocJant1
OU342563.1	1632087	1632216	Meis	87.500
OU342552.1	9374233	9374419	Irx	100.000
OU342552.1	9529146	9529332	Irx	100.000
OU342556.1	18546934	18547075	Pbx	100.000
OU342568.1	2090044	2090224	Tgif	77.778
OU342558.1	7134192	7134234	Mkx	100.000
>GCA_910589355_ilParStra1
OU342475.1	1483566	1483665	Meis	95.238
OU342457.1	3281275	3281461	Irx	100.000
OU342457.1	3447526	3447712	Irx	100.000
OU342461.1	6610301	6610352	Mkx	100.000
OU342461.1	15381709	15381793	Tgif	72.222
OU342459.1	17478004	17478148	Pbx	94.231
>GCA_910589475_ilBemIchn1
OU342530.1	12013505	12013691	Irx	100.000
OU342530.1	12185522	12185708	Irx	100.000
OU342538.1	1732203	1732254	Tgif	93.333
OU342521.1	7465322	7465364	Mkx	100.000
OU342523.1	19835285	19835435	Pbx	100.000
OU342537.1	16529189	16529297	Meis	96.429
>GCA_910589525_ilEnnQuei1
OU342489.1	6951434	6951620	Irx	100.000
OU342489.1	7145559	7145745	Irx	100.000
OU342490.1	2029415	2029580	Pbx	70.588
OU342508.1	1491150	1491270	Meis	78.378
>GCA_910589575_ilCarQuer1
OU342444.1	1054015	1054126	Meis	96.429
OU342426.1	6014820	6015006	Irx	100.000
OU342426.1	6166915	6167101	Irx	100.000
OU342428.1	8837650	8837695	Mkx	100.000
OU342428.1	16472594	16472693	Tgif	93.333
OU342429.1	15417381	15417531	Pbx	100.000
>GCA_910589605_ilChrCulm1
OU342661.1	17960765	17960897	Meis	66.667
OU342641.1	7665221	7665407	Irx	100.000
OU342641.1	7852792	7852978	Irx	100.000
OU342643.1	23831838	23832003	Tgif	41.071
OU342642.1	24078689	24078851	Pbx	100.000
>GCA_910589645_ilTinSemi1
OU342620.1	1730570	1730654	Meis	100.000
OU342584.1	14758957	14759143	Irx	100.000
OU342584.1	14988732	14988918	Irx	100.000
OU342590.1	13814478	13814628	Pbx	97.959
OU342622.1	7610401	7610461	Tgif	100.000
>GCA_910591435_ilAcrAcer1
OU342759.1	6538129	6538186	Mkx	84.211
OU342759.1	16699777	16699855	Tgif	94.737
OU342756.1	13030964	13031150	Irx	100.000
OU342756.1	13188057	13188243	Irx	100.000
OU342760.1	16726262	16726409	Pbx	89.362
OU342775.1	12998364	12998460	Meis	82.759
>GCA_910591565_ilCydSple1
OU342889.1	1608463	1608577	Meis	50.000
OU342889.1	15947196	15947304	Tgif	86.207
OU342889.1	15947312	15947450	Tgif	86.207
OU342889.1	15947460	15947571	Tgif	86.207
OU342889.1	15947635	15947755	Tgif	86.207
OU342889.1	15947765	15947864	Tgif	86.207
OU342889.1	15947889	15947997	Tgif	86.207
OU342871.1	2835509	2835668	Pbx	100.000
OU342871.1	39141697	39141883	Irx	100.000
OU342871.1	39341001	39341187	Irx	100.000
OU342887.1	2249153	2249258	Tgif	100.000
OU342876.1	8732513	8732570	Mkx	88.235
>GCA_910592155_ilYpsScab1
OU342960.1	16285564	16285750	Irx	100.000
OU342960.1	16511197	16511383	Irx	100.000
OU342962.1	28847322	28847472	Pbx	100.000
OU342965.1	19613385	19613430	Mkx	100.000
OU342988.1	1654532	1654637	Irx	41.667
OU342979.1	24344618	24344726	Meis	90.625
>GCA_910594945_ilAmpBerb1
OU343124.1	8243502	8243565	Mkx	76.190
OU343138.1	2227405	2227552	Tgif	100.000
OU343121.1	16678624	16678810	Irx	100.000
OU343121.1	16845624	16845810	Irx	100.000
OU343123.1	20749247	20749439	Pbx	100.000
OU343140.1	1753672	1753846	Meis	100.000
>GCA_911387765_ilPyrMalv3
OU426964.1	1892218	1892305	Meis	90.625
OU426947.1	10747190	10747376	Irx	100.000
OU426947.1	11050819	11051005	Irx	100.000
OU426952.1	27400345	27400555	Pbx	83.333
OU426965.1	3068133	3068217	Tgif	85.714
OU426975.1	606827	606947	Mkx	36.585
>GCA_911387775_ilThySylv1
OU426904.1	13094505	13094646	Tgif	100.000
OU426885.1	8262396	8262582	Irx	100.000
OU426885.1	8461313	8461499	Irx	100.000
OU426889.1	1693845	1694016	Pbx	100.000
OU426889.1	1694447	1694594	Pbx	81.250
OU426905.1	1283441	1283528	Meis	96.429
>GCA_911387795_ilApaMono1
OU426933.1	16768994	16769123	Meis	96.429
OU426914.1	15667206	15667392	Irx	100.000
OU426914.1	15832851	15833037	Irx	100.000
OU426916.1	2194691	2194832	Pbx	100.000
OU426931.1	16675810	16675870	Tgif	100.000
OU426921.1	7539731	7539788	Mkx	83.333
>GCA_911728495_ilFurFurc1
OU452242.1	2719662	2719818	Tgif	86.538
OU452242.1	38518729	38518927	Irx	100.000
OU452242.1	38760208	38760394	Irx	100.000
OU452243.1	3515524	3515668	Pbx	100.000
OU452262.1	2854816	2854978	Meis	87.500
>GCA_911728515_ilPerRhom1
OU452185.1	14284752	14284899	Tgif	93.617
OU452166.1	1844140	1844326	Irx	100.000
OU452166.1	1977340	1977526	Irx	100.000
OU452169.1	12385084	12385129	Mkx	100.000
OU452167.1	1718956	1719094	Pbx	80.952
OU452186.1	1626102	1626204	Meis	90.625
>GCA_911728535_ilPamFasc1
OU452291.1	2178064	2178124	Tgif	100.000
OU452289.1	1499621	1499714	Meis	87.500
OU452272.1	3134342	3134489	Pbx	100.000
OU452272.1	38221895	38222081	Irx	100.000
OU452272.1	38393350	38393536	Irx	100.000
OU452277.1	8280479	8280533	Mkx	48.718
>GCA_912999735_ilApoCrat1
OU538733.1	8283418	8283562	Tgif	100.000
OU538732.1	7749511	7749697	Irx	100.000
OU538732.1	7892553	7892739	Irx	100.000
OU538729.1	3096582	3096624	Mkx	100.000
OU538730.1	11157945	11158023	Meis	100.000
OU538749.1	1343110	1343302	Pbx	88.235
>GCA_912999745_ilPapMach1
OU538757.1	1016106	1016151	Tgif	100.000
OU538757.1	7038479	7038521	Mkx	100.000
OU538774.1	557259	557343	Meis	90.625
OU538756.1	7606144	7606330	Irx	100.000
OU538756.1	7731598	7731784	Irx	100.000
OU538773.1	849960	850053	Tgif	83.333
OU538760.1	9539761	9539902	Pbx	77.778
>GCA_912999785_ilHydFurc1
OU538837.1	2798431	2798518	Mkx	40.000
OU538837.1	12600167	12600341	Tgif	100.000
OU538847.1	10846701	10846746	Mkx	100.000
OU538821.1	8255521	8255707	Irx	100.000
OU538821.1	8419477	8419663	Irx	100.000
OU538826.1	15242264	15242444	Pbx	82.353
OU538839.1	1193570	1193648	Meis	56.000
>GCA_912999815_ilCamMarg1
OU538806.1	1031467	1031548	Meis	100.000
OU538788.1	9917673	9917859	Irx	100.000
OU538788.1	10053812	10053998	Irx	100.000
OU538791.1	12471840	12472044	Pbx	77.778
OU538805.1	9876181	9876337	Tgif	100.000
OU538790.1	9011033	9011078	Mkx	100.000
>GCA_914767545_ilSesApif2
OU611964.1	15631747	15631801	Tgif	100.000
OU611967.1	2158420	2158471	Tgif	100.000
OU611947.1	18119993	18120179	Irx	100.000
OU611947.1	18316320	18316506	Irx	100.000
OU611949.1	8498373	8498433	Mkx	60.000
OU611966.1	1746082	1746205	Meis	87.500
OU611950.1	2206272	2206422	Pbx	100.000
>GCA_914767645_ilHydMica1
OU611793.1	1657950	1658079	Meis	87.500
OU611774.1	16796093	16796279	Irx	100.000
OU611774.1	16957767	16957953	Irx	100.000
OU611779.1	1816527	1816710	Pbx	100.000
OU611792.1	1866524	1866665	Tgif	100.000
OU611792.1	13889781	13889892	Tgif	55.000
OU611778.1	13397194	13397248	Mkx	100.000
>GCA_914767695_ilPtiCapc1
OU611824.1	1122795	1122954	Tgif	100.000
OU611825.1	10280137	10280230	Meis	96.429
OU611807.1	9753788	9753974	Irx	100.000
OU611807.1	9898240	9898426	Irx	100.000
OU611811.1	12902374	12902557	Pbx	87.500
OU611810.1	1287819	1287864	Tgif	100.000
OU611810.1	9080721	9080775	Mkx	100.000
>GCA_914767755_ilAgrCirc1
OU611857.1	16694335	16694464	Meis	100.000
OU611857.1	16736436	16736565	Meis	90.323
OU611840.1	2863393	2863579	Irx	100.000
OU611840.1	3038315	3038501	Irx	100.000
OU611842.1	19640416	19640611	Pbx	100.000
OU611856.1	2022262	2022403	Tgif	100.000
OU611846.1	7393204	7393258	Mkx	83.333
>GCA_914767815_ilEupTran1
OU611891.1	13030999	13031128	Meis	90.323
OU611871.1	17972028	17972214	Irx	100.000
OU611871.1	18126375	18126561	Irx	100.000
OU611877.1	1829927	1829984	Tgif	100.000
OU611877.1	11182911	11182968	Mkx	100.000
OU611876.1	1532298	1532496	Pbx	100.000
OU611889.1	1580843	1580984	Tgif	100.000
>GCA_914767915_ilAgrAura1
OU611985.1	10919941	10920001	Tgif	83.333
OU611985.1	17555492	17555678	Irx	100.000
OU611985.1	17746031	17746217	Irx	100.000
OU611982.1	13177529	13177574	Mkx	100.000
OU611984.1	18602174	18602315	Pbx	75.000
OU612000.1	1553447	1553561	Meis	81.818
>GCA_914767945_ilEilDepe1
OU612015.1	3168098	3168158	Tgif	83.333
OU612015.1	16629970	16630015	Mkx	100.000
OU612031.1	1959962	1960100	Meis	90.625
OU612012.1	21375857	21376043	Irx	100.000
OU612012.1	21603055	21603241	Irx	100.000
OU612030.1	17840625	17840766	Tgif	89.796
OU612014.1	2449320	2449464	Pbx	100.000
>GCA_914829495_ilEilSoro1
OU618553.1	20627821	20627941	Meis	96.429
OU618532.1	47003330	47003516	Irx	100.000
OU618532.1	47245178	47245364	Irx	100.000
OU618534.1	26027605	26027746	Pbx	100.000
OU618549.1	2509938	2510103	Tgif	86.538
OU618537.1	17737133	17737253	Mkx	100.000
>GCA_916048165_ilSpiLutu1
OU696473.1	2631528	2631573	Tgif	100.000
OU696473.1	14853956	14853998	Mkx	100.000
OU696486.1	17333833	17334019	Tgif	100.000
OU696481.1	17612885	17613026	Tgif	84.783
OU696481.1	17614994	17615135	Tgif	82.609
OU696481.1	19402126	19402171	Tgif	100.000
OU696470.1	10458711	10458897	Irx	100.000
OU696470.1	10642281	10642467	Irx	100.000
OU696471.1	21805260	21805407	Pbx	100.000
OU696488.1	1852355	1852490	Meis	96.429
>GCA_916610205_ilGriApri1
OU744292.1	3521114	3521162	Tgif	100.000
OU744292.1	16594069	16594117	Mkx	100.000
OU744292.1	18471566	18471737	Tgif	29.825
OU744283.1	21258221	21258407	Irx	100.000
OU744283.1	21449278	21449464	Irx	100.000
OU744286.1	2571498	2571675	Pbx	100.000
OU744303.1	2389783	2389912	Meis	87.500
>GCA_916610215_ilOmpLuno1
OU744259.1	2297011	2297140	Meis	96.429
OU744259.1	2337843	2337945	Meis	100.000
OU744243.1	23857695	23857881	Irx	100.000
OU744243.1	24033511	24033697	Irx	100.000
OU744245.1	2889123	2889294	Pbx	100.000
OU744256.1	2853643	2853784	Tgif	100.000
OU744249.1	15290799	15290850	Mkx	100.000
>GCA_916614155_ilMesFuru1
OU744809.1	3104284	3104425	Tgif	100.000
OU744790.1	14975193	14975379	Irx	100.000
OU744790.1	15177705	15177891	Irx	100.000
OU744793.1	3029353	3029530	Pbx	100.000
OU744797.1	30042190	30042319	Meis	90.323
OU744817.1	4203984	4204104	Tgif	35.714
OU744798.1	15889655	15889790	Tgif	32.609
>GCA_916618015_ilXesCnig1
OU745251.1	23463761	23463890	Meis	90.323
OU745243.1	11690913	11691048	Tgif	28.889
OU745243.1	25852240	25852426	Irx	100.000
OU745243.1	26032492	26032678	Irx	100.000
OU745254.1	3008833	3008953	Tgif	50.000
OU745246.1	25963670	25963811	Pbx	85.417
OU745250.1	10422060	10422198	Tgif	26.000
OU745250.1	14241967	14242087	Tgif	34.884
>GCA_916618145_ilEmmMono1
OU745315.1	1101269	1101449	Meis	82.353
OU745299.1	5103647	5103833	Irx	100.000
OU745299.1	5204005	5204191	Irx	100.000
OU745305.1	1422385	1422436	Tgif	93.333
OU745304.1	10669756	10669903	Pbx	100.000
OU745318.1	8788009	8788066	Tgif	100.000
>GCA_916701695_ilAgrMaci1
OU753552.1	25238913	25239099	Irx	100.000
OU753552.1	25425114	25425300	Irx	100.000
OU753559.1	8538921	8538972	Mkx	88.235
OU753554.1	22933988	22934177	Pbx	41.667
OU753570.1	2493243	2493372	Meis	87.500
OU753583.1	4501943	4502081	Tgif	32.558
OU753583.1	4560823	4560961	Tgif	32.609
OU753583.1	6409629	6409767	Tgif	32.558
OU753583.1	6415668	6415806	Tgif	32.558
OU753560.1	8427101	8427158	Mkx	50.000
>GCA_916999025_ilOrgAnti1
OU779868.1	14749771	14749915	Tgif	100.000
OU779870.1	17301102	17301195	Meis	87.500
OU779863.1	13135931	13136117	Irx	100.000
OU779863.1	13352406	13352592	Irx	100.000
OU779862.1	2199209	2199254	Tgif	100.000
OU779861.1	2159223	2159367	Pbx	100.000
OU779867.1	1540122	1540245	Mkx	37.778
>GCA_917051295_ilEreLige1
OU785219.1	7855677	7855722	Mkx	100.000
OU785219.1	20188686	20188827	Tgif	89.583
OU785220.1	2029425	2029593	Pbx	96.429
OU785220.1	2029804	2029963	Pbx	96.429
OU785236.1	15245318	15245444	Meis	90.323
OU785239.1	2162679	2162727	Tgif	92.857
>GCA_917490735_ilDryErem1
OU823257.1	369247	369379	Tgif	32.609
OU823257.1	2054689	2054824	Tgif	30.435
OU823257.1	2250294	2250423	Meis	87.500
OU823257.1	10603383	10603518	Tgif	28.261
OU823257.1	15639834	15639972	Tgif	32.609
OU823241.1	1414091	1414223	Tgif	32.609
OU823241.1	3238511	3238643	Tgif	28.261
OU823241.1	6099606	6099738	Tgif	28.261
OU823241.1	14103363	14103549	Irx	100.000
OU823241.1	14298823	14299009	Irx	100.000
OU823241.1	19078459	19078597	Tgif	32.609
OU823241.1	30425319	30425451	Tgif	28.261
OU823246.1	1103911	1104043	Tgif	28.261
OU823246.1	2256583	2256760	Pbx	100.000
OU823246.1	11590672	11590804	Tgif	28.261
OU823246.1	19379873	19380005	Tgif	28.261
OU823246.1	23994952	23995090	Tgif	33.333
OU823262.1	1455900	1456032	Tgif	28.261
OU823262.1	15671774	15671906	Tgif	28.261
OU823262.1	20395317	20395449	Tgif	28.261
OU823250.1	149396	149534	Tgif	33.333
OU823250.1	1507406	1507541	Tgif	28.261
OU823250.1	6753424	6753511	Tgif	40.426
OU823250.1	8484834	8484891	Mkx	77.778
OU823250.1	10768776	10768839	Tgif	59.091
OU823250.1	17974061	17974196	Tgif	33.333
OU823250.1	21096416	21096464	Tgif	100.000
OU823250.1	23706056	23706194	Tgif	32.609
OU823255.1	2345141	2345279	Tgif	39.024
OU823255.1	11001999	11002131	Tgif	33.333
OU823255.1	22969526	22969664	Tgif	34.783
OU823243.1	577984	578116	Tgif	28.261
OU823243.1	22194742	22194874	Tgif	27.660
OU823243.1	26085213	26085348	Tgif	30.435
OU823242.1	6432236	6432368	Tgif	33.333
OU823242.1	7110088	7110220	Tgif	28.261
OU823242.1	8400400	8400532	Tgif	32.609
OU823242.1	16122843	16122981	Tgif	32.609
OU823242.1	19157721	19157853	Tgif	28.261
OU823252.1	5115957	5116089	Tgif	28.261
OU823252.1	7036507	7036639	Tgif	28.261
OU823252.1	10983867	10984005	Tgif	32.609
OU823252.1	20625804	20625936	Tgif	28.261
OU823252.1	23394298	23394430	Tgif	33.333
OU823261.1	4832882	4833014	Tgif	28.261
OU823261.1	6804954	6805089	Tgif	28.261
OU823261.1	12588046	12588178	Tgif	33.333
OU823261.1	21518022	21518160	Tgif	33.333
CAKJSZ010000027.1	5494	5626	Tgif	28.261
OU823244.1	9437906	9438041	Tgif	28.261
OU823244.1	9679101	9679236	Tgif	28.261
OU823244.1	10908127	10908259	Tgif	28.261
OU823244.1	12884814	12884946	Tgif	28.261
OU823253.1	297009	297141	Tgif	33.333
OU823253.1	9053081	9053213	Tgif	28.261
OU823253.1	11441070	11441208	Tgif	33.333
OU823253.1	19327150	19327282	Tgif	28.261
OU823263.1	2693797	2693929	Tgif	28.261
OU823263.1	6524584	6524716	Tgif	32.609
OU823265.1	4127401	4127539	Irx	31.915
OU823265.1	5806831	5806963	Tgif	28.261
OU823267.1	4537901	4538033	Tgif	28.261
OU823268.1	1656912	1657044	Tgif	28.261
OU823268.1	1805667	1805799	Tgif	28.261
OU823268.1	14263606	14263741	Tgif	35.556
OU823268.1	14309078	14309213	Tgif	35.556
OU823247.1	154771	154903	Tgif	32.609
OU823247.1	708193	708319	Tgif	27.907
OU823247.1	1897091	1897223	Tgif	28.261
OU823247.1	18521187	18521319	Tgif	32.609
OU823269.1	9416848	9416980	Tgif	28.261
OU823248.1	8595175	8595313	Tgif	34.783
OU823248.1	12662532	12662664	Tgif	33.333
OU823248.1	13002437	13002569	Tgif	28.261
OU823272.1	2358689	2358821	Tgif	28.261
CAKJSZ010000018.1	1854864	1854996	Tgif	28.261
CAKJSZ010000023.1	17061	17193	Tgif	28.261
OU823270.1	724330	724462	Tgif	28.261
OU823270.1	13762597	13762729	Tgif	32.609
OU823258.1	3218620	3218740	Tgif	28.571
OU823258.1	12934578	12934713	Tgif	32.609
OU823258.1	19240047	19240185	Tgif	32.609
OU823254.1	94015	94150	Tgif	33.333
OU823254.1	16711100	16711232	Tgif	32.609
OU823266.1	2776685	2776817	Tgif	32.609
OU823266.1	6156105	6156237	Tgif	32.609
CAKJSZ010000019.1	1160691	1160829	Tgif	33.333
CAKJSZ010000019.1	1793429	1793561	Tgif	32.609
CAKJSZ010000020.1	380725	380857	Tgif	33.333
OU823260.1	8722596	8722731	Tgif	33.333
OU823260.1	9887097	9887232	Tgif	32.609
OU823259.1	3668498	3668672	Tgif	32.609
OU823259.1	7543068	7543206	Tgif	32.609
OU823259.1	9924249	9924387	Tgif	32.609
OU823264.1	489455	489593	Tgif	33.333
OU823245.1	17539452	17539587	Tgif	32.609
>GCA_917880725_ilSelDent1
OU862887.1	7120745	7120886	Tgif	95.745
OU862876.1	13868095	13868281	Irx	100.000
OU862876.1	14135691	14135877	Irx	100.000
OU862879.1	3645101	3645242	Pbx	100.000
OU862882.1	26039502	26039547	Mkx	100.000
OU862895.1	28438410	28438527	Meis	75.000
>GCA_918317495_ilSynVesp1
OU906962.1	817791	817899	Meis	96.429
OU906947.1	4868052	4868238	Irx	100.000
OU906947.1	5002513	5002699	Irx	100.000
OU906964.1	960881	960935	Tgif	88.889
OU906950.1	1007623	1007779	Pbx	100.000
OU906963.1	8257342	8257393	Tgif	94.444
OU906946.1	8361403	8361448	Mkx	100.000
>GCA_918843915_ilNotZicz1
OU974052.1	1092901	1093042	Tgif	82.353
OU974037.1	7867834	7867942	Tgif	50.000
OU974037.1	9602795	9602846	Mkx	100.000
OU974038.1	4790422	4790608	Irx	100.000
OU974038.1	4928122	4928308	Irx	100.000
OU974055.1	1343106	1343199	Meis	96.429
OU974039.1	13144021	13144171	Pbx	100.000
>GCA_918843925_ilEulPrun1
OU974024.1	7827534	7827666	Meis	90.625
OU974006.1	4802520	4802706	Irx	100.000
OU974006.1	4910391	4910577	Irx	100.000
OU974009.1	9873015	9873162	Pbx	100.000
OU974023.1	1021959	1022130	Tgif	100.000
OU974030.1	3366140	3366281	Tgif	44.118
>GCA_918857605_ilPhiVetu1
OU975451.1	2905733	2905886	Tgif	90.196
OU975417.1	17764302	17764488	Irx	100.000
OU975417.1	17958675	17958861	Irx	100.000
OU975482.1	3459557	3459722	Pbx	93.750
OU975470.1	2494068	2494173	Meis	77.778
>GCA_920104075_ilMelGala2
OV049862.1	2681614	2681722	Tgif	100.000
OV049875.1	2151197	2151278	Meis	96.429
OV049860.1	23224056	23224242	Irx	100.000
OV049860.1	23588568	23588754	Irx	100.000
OV049855.1	40237511	40237580	Tgif	100.000
OV049863.1	2220753	2220900	Pbx	100.000
>GCA_921293045_ilAplEffo1
OV121055.1	1320334	1320490	Tgif	100.000
OV121039.1	9829255	9829309	Mkx	93.750
OV121038.1	6704489	6704675	Irx	100.000
OV121038.1	6863149	6863335	Irx	100.000
OV121043.1	12925164	12925344	Pbx	83.333
OV121056.1	1063744	1063888	Meis	90.323
