# Supplementary material for: Diversity, duplication, and genomic organization of homeobox genes in Lepidoptera
Source: Genome Res. 2023 Jan;33(1):32–44. doi: 10.1101/gr.277118.122 (PMC9977156; doi:10.1101/gr.277118.122)
Supplement: Supplemental Material [file supp_gr.277118.122_Supplemental_Data_.zip › Supplemental_Data/Vanessa_atalanta_abundance.tsv]

target_id	length	eff_length	est_counts	tpm
TRINITY_DN1548_c0_g1_i1	2554	2266.01	329.893	10.3691
TRINITY_DN1548_c0_g1_i2	2435	2147.01	1303.11	43.2291
TRINITY_DN1532_c0_g1_i8	8725	8437.01	280.426	2.36734
TRINITY_DN1532_c0_g1_i12	5781	5493.01	257.805	3.34281
TRINITY_DN1532_c0_g1_i10	5004	4716.01	54.4308	0.822054
TRINITY_DN1532_c0_g1_i6	8305	8017.01	96.4037	0.856469
TRINITY_DN1532_c0_g1_i13	6159	5871.01	15.2837	0.185415
TRINITY_DN1532_c0_g1_i5	4212	3924.01	212.328	3.85397
TRINITY_DN1532_c0_g1_i2	7612	7324.01	415.23	4.03804
TRINITY_DN1532_c0_g1_i11	1560	1272.01	88.2429	4.94105
TRINITY_DN1532_c0_g1_i4	4276	3988.01	135.481	2.41964
TRINITY_DN1532_c0_g1_i7	5808	5520.01	84.4978	1.09027
TRINITY_DN1532_c0_g1_i9	7612	7324.01	171.414	1.66697
TRINITY_DN1532_c0_g1_i1	7877	7589.01	165.895	1.55696
TRINITY_DN1532_c1_g1_i1	5994	5706.01	131.197	1.63766
TRINITY_DN1532_c1_g1_i4	5998	5710.01	354.803	4.42568
TRINITY_DN1532_c1_g2_i2	3088	2800.01	60.5885	1.54121
TRINITY_DN1532_c1_g2_i4	3064	2776.01	24.8544	0.637694
TRINITY_DN1532_c1_g2_i1	3063	2775.01	39.5571	1.01529
TRINITY_DN1589_c0_g1_i1	3178	2890.01	1472	36.2776
TRINITY_DN1568_c0_g1_i1	2471	2183.01	2087	68.0921
TRINITY_DN1546_c0_g1_i1	1354	1066.01	4264	284.895
TRINITY_DN1500_c0_g2_i1	325	85.2269	2	1.67141
TRINITY_DN1500_c0_g1_i2	5322	5034.01	3357.73	47.5075
TRINITY_DN1500_c0_g1_i5	5415	5127.01	649.026	9.0163
TRINITY_DN1500_c0_g1_i3	5439	5151.01	283.242	3.91648
TRINITY_DN1588_c0_g1_i1	5032	4744.01	2813	42.2333
TRINITY_DN1561_c0_g1_i1	712	424.738	372.516	62.4675
TRINITY_DN1561_c0_g1_i2	728	440.604	88.4842	14.3037
TRINITY_DN1587_c0_g1_i8	1526	1238.01	5.29898	0.304858
TRINITY_DN1587_c0_g1_i11	6521	6233.01	407.791	4.65983
TRINITY_DN1587_c0_g1_i7	466	192.52	8.31051	3.07455
TRINITY_DN1587_c0_g1_i5	8930	8642.01	0	0
TRINITY_DN1587_c0_g1_i10	1169	881.013	8.59029	0.694474
TRINITY_DN1587_c0_g1_i4	7367	7079.01	1047.84	10.5428
TRINITY_DN1587_c0_g2_i3	6328	6040.01	24.1727	0.285047
TRINITY_DN1587_c0_g2_i5	6327	6039.01	0	0
TRINITY_DN1587_c0_g2_i1	6331	6043.01	707.048	8.33347
TRINITY_DN1587_c0_g3_i1	4103	3815.01	287.966	5.3762
TRINITY_DN1587_c0_g4_i1	451	179.758	3	1.18867
TRINITY_DN1587_c0_g5_i1	4104	3816.01	870.034	16.2389
TRINITY_DN1530_c0_g1_i3	2873	2585.01	233.763	6.44086
TRINITY_DN1530_c0_g1_i4	3269	2981.01	408.724	9.76556
TRINITY_DN1530_c0_g1_i2	3525	3237.01	118.57	2.60893
TRINITY_DN1530_c0_g1_i1	3138	2850.01	325.943	8.14563
TRINITY_DN1571_c0_g1_i1	2827	2539.01	1630	45.725
TRINITY_DN1597_c0_g1_i1	1838	1550.01	7728	355.11
TRINITY_DN1564_c0_g1_i1	1132	844.013	1355	114.346
TRINITY_DN1564_c1_g1_i1	4163	3875.01	936.155	17.207
TRINITY_DN1564_c1_g1_i4	1502	1214.01	141.845	8.32187
TRINITY_DN1528_c0_g1_i1	3571	3283.01	1842.36	39.9699
TRINITY_DN1528_c0_g1_i2	3564	3276.01	175.64	3.81863
TRINITY_DN1503_c0_g1_i9	4258	3970.01	114.523	2.05463
TRINITY_DN1503_c0_g1_i13	4461	4173.01	160.482	2.73909
TRINITY_DN1503_c0_g1_i1	4265	3977.01	25.9023	0.463887
TRINITY_DN1503_c0_g1_i2	1117	829.013	9.92502	0.852709
TRINITY_DN1503_c0_g1_i15	4472	4184.01	72.3106	1.23095
TRINITY_DN1503_c0_g1_i16	4193	3905.01	22.2798	0.406368
TRINITY_DN1503_c0_g1_i11	4400	4112.01	64.3243	1.11417
TRINITY_DN1503_c0_g1_i3	4389	4101.01	144.27	2.50562
TRINITY_DN1503_c0_g1_i12	4276	3988.01	153.396	2.7396
TRINITY_DN1503_c0_g1_i17	3845	3557.01	21.6098	0.43271
TRINITY_DN1503_c0_g1_i14	4204	3916.01	136.977	2.49136
TRINITY_DN1503_c0_g2_i1	436	167.205	4	1.70389
TRINITY_DN1537_c0_g1_i1	3186	2898.01	4391	107.918
TRINITY_DN1524_c0_g1_i1	3815	3527.01	3319	67.0241
TRINITY_DN1583_c0_g1_i1	856	568.091	645	80.8672
TRINITY_DN1551_c0_g1_i1	1968	1680.01	1088	46.1261
TRINITY_DN1555_c0_g1_i1	4811	4523.01	1128	17.7628
TRINITY_DN1555_c0_g1_i3	2372	2084.01	452.023	15.4487
TRINITY_DN1555_c0_g1_i7	3155	2867.01	34.3834	0.85418
TRINITY_DN1555_c0_g1_i8	3574	3286.01	38.3226	0.830647
TRINITY_DN1555_c0_g1_i2	3140	2852.01	202.929	5.06784
TRINITY_DN1555_c0_g1_i5	2387	2099.01	44.2436	1.5013
TRINITY_DN1555_c0_g1_i4	391	131.633	1.21206	0.655829
TRINITY_DN1555_c0_g1_i6	3158	2870.01	48.886	1.2132
TRINITY_DN1555_c0_g2_i1	208	26.553	1	2.68236
TRINITY_DN1555_c0_g3_i1	1209	921.013	140	10.8266
TRINITY_DN1517_c0_g1_i1	944	656.026	606	65.7934
TRINITY_DN1506_c0_g1_i1	2406	2118.01	239.047	8.0387
TRINITY_DN1506_c0_g1_i2	2408	2120.01	226.953	7.62478
TRINITY_DN1506_c0_g2_i1	5403	5115.01	721.75	10.0501
TRINITY_DN1506_c0_g2_i2	5413	5125.01	634.25	8.81446
TRINITY_DN1506_c0_g3_i1	4219	3931.01	914	16.5605
TRINITY_DN1522_c0_g1_i1	2320	2032.01	388.939	13.6328
TRINITY_DN1522_c0_g1_i2	2332	2044.01	983.061	34.2553
TRINITY_DN1586_c0_g1_i1	1403	1115.01	90.6808	5.7925
TRINITY_DN1586_c0_g1_i2	5191	4903.01	189.493	2.75272
TRINITY_DN1586_c0_g1_i4	5208	4920.01	705.5	10.2132
TRINITY_DN1586_c0_g1_i3	5157	4869.01	995.817	14.567
TRINITY_DN1586_c0_g1_i5	5160	4872.01	655.418	9.58166
TRINITY_DN1586_c0_g1_i6	5239	4951.01	207.091	2.97919
TRINITY_DN1549_c0_g1_i1	2238	1950.01	3189	116.479
TRINITY_DN1592_c0_g1_i3	2446	2158.01	415.607	13.717
TRINITY_DN1592_c0_g1_i4	2862	2574.01	32.5417	0.900451
TRINITY_DN1592_c0_g1_i2	2697	2409.01	17.6944	0.52315
TRINITY_DN1592_c0_g1_i1	2611	2323.01	131.098	4.01952
TRINITY_DN1592_c0_g1_i6	2697	2409.01	92.0597	2.72183
TRINITY_DN1512_c0_g1_i1	2504	2216.01	1533	49.272
TRINITY_DN1513_c0_g1_i1	1357	1069.01	105.698	7.04233
TRINITY_DN1513_c0_g2_i5	5228	4940.01	186.98	2.69586
TRINITY_DN1513_c0_g2_i3	4681	4393.01	128.163	2.07793
TRINITY_DN1513_c0_g2_i4	3092	2804.01	284.285	7.22112
TRINITY_DN1513_c0_g2_i2	1336	1048.01	41.6783	2.83252
TRINITY_DN1513_c0_g2_i1	3639	3351.01	409.729	8.70866
TRINITY_DN1513_c0_g3_i4	466	192.52	6331.94	2342.56
TRINITY_DN1513_c0_g3_i1	309	75.206	1286.14	1218.05
TRINITY_DN1513_c0_g3_i3	486	209.794	3602.88	1223.17
TRINITY_DN1513_c0_g3_i5	776	488.278	28342.7	4134.33
TRINITY_DN1513_c0_g3_i2	365	112.402	1989.16	1260.45
TRINITY_DN1513_c0_g4_i1	1013	725.013	131	12.8693
TRINITY_DN1513_c1_g1_i2	3222	2934.01	538.503	13.0724
TRINITY_DN1513_c1_g1_i1	3234	2946.01	644.497	15.5818
TRINITY_DN1593_c0_g1_i1	847	559.108	1690	215.289
TRINITY_DN1595_c0_g1_i4	5626	5338.01	660.149	8.80831
TRINITY_DN1595_c0_g1_i2	5628	5340.01	0.0732328	0.000976773
TRINITY_DN1595_c0_g1_i5	2655	2367.01	107.561	3.23656
TRINITY_DN1595_c0_g1_i1	5636	5348.01	925.217	12.322
TRINITY_DN1558_c0_g1_i1	1331	1043.01	2082	142.175
TRINITY_DN1566_c0_g1_i1	1585	1297.01	823	45.1946
TRINITY_DN1562_c0_g1_i13	4911	4623.01	53.7848	0.828639
TRINITY_DN1562_c0_g1_i5	4895	4607.01	611.225	9.44958
TRINITY_DN1562_c0_g1_i10	4904	4616.01	0	0
TRINITY_DN1562_c0_g1_i7	4896	4608.01	63.4888	0.981328
TRINITY_DN1562_c0_g1_i16	4910	4622.01	516.942	7.96601
TRINITY_DN1562_c0_g1_i19	4903	4615.01	0	0
TRINITY_DN1562_c0_g2_i2	3292	3004.01	86.1838	2.0434
TRINITY_DN1562_c0_g2_i8	3303	3015.01	194.376	4.59181
TRINITY_DN1540_c0_g1_i1	1256	968.013	358	26.341
TRINITY_DN1516_c0_g1_i1	3809	3521.01	977	19.7632
TRINITY_DN1516_c0_g2_i1	1453	1165.01	36.7401	2.24616
TRINITY_DN1516_c0_g2_i2	2335	2047.01	1303.26	45.3462
TRINITY_DN1536_c0_g1_i1	2832	2544.01	586	16.4062
TRINITY_DN1536_c0_g2_i1	1128	840.013	78.6394	6.66783
TRINITY_DN1536_c0_g2_i4	2040	1752.01	119.656	4.8644
TRINITY_DN1536_c0_g2_i2	2022	1734.01	305.847	12.5627
TRINITY_DN1536_c0_g3_i1	754	466.397	44.5275	6.79992
TRINITY_DN1536_c1_g1_i1	247	42.0588	2	3.38691
TRINITY_DN1575_c0_g1_i1	1004	716.013	539	53.6165
TRINITY_DN1563_c0_g1_i1	3899	3611.01	2666	52.585
TRINITY_DN1547_c0_g1_i1	958	670.019	102.49	10.8949
TRINITY_DN1547_c0_g1_i2	1079	791.013	155	13.9566
TRINITY_DN1547_c0_g1_i3	961	673.013	12.5104	1.32397
TRINITY_DN1596_c0_g1_i7	4071	3783.01	107.285	2.0199
TRINITY_DN1596_c0_g1_i2	555	272.612	17.8104	4.65327
TRINITY_DN1596_c0_g1_i4	3853	3565.01	251.139	5.01745
TRINITY_DN1596_c0_g1_i8	4064	3776.01	283.272	5.34319
TRINITY_DN1596_c0_g1_i3	4069	3781.01	38.1192	0.718069
TRINITY_DN1596_c0_g1_i6	3851	3563.01	85.3751	1.70665
TRINITY_DN1591_c0_g1_i1	980	692.013	958	98.6012
TRINITY_DN1510_c0_g1_i1	3088	2800.01	1838	46.7537
TRINITY_DN1557_c0_g1_i3	1214	926.013	481.694	37.0497
TRINITY_DN1557_c0_g1_i1	1026	738.013	287.286	27.7257
TRINITY_DN1557_c0_g1_i2	473	198.554	2.01917	0.724311
TRINITY_DN1557_c0_g2_i1	564	281.049	5	1.26712
TRINITY_DN1554_c0_g1_i1	3040	2752.01	50.0933	1.29646
TRINITY_DN1554_c0_g1_i2	3104	2816.01	3155.91	79.8216
TRINITY_DN1560_c0_g1_i1	1982	1694.01	89.8736	3.77873
TRINITY_DN1560_c0_g1_i2	2030	1742.01	1673.13	68.4082
TRINITY_DN1502_c0_g1_i1	1601	1313.01	1571	85.2193
TRINITY_DN1515_c0_g1_i1	1782	1494.01	3067	146.214
TRINITY_DN1545_c0_g1_i1	2554	2266.01	54.0671	1.69942
TRINITY_DN1545_c0_g1_i5	2551	2263.01	3855.97	121.36
TRINITY_DN1545_c0_g1_i3	2092	1804.01	81.3329	3.21113
TRINITY_DN1545_c0_g1_i4	2536	2248.01	1812.42	57.4237
TRINITY_DN1545_c0_g1_i6	2077	1789.01	10.696	0.425832
TRINITY_DN1545_c0_g1_i2	2569	2281.01	264.517	8.25954
TRINITY_DN1556_c0_g1_i1	3513	3225.01	242.143	5.34776
TRINITY_DN1556_c0_g1_i2	3438	3150.01	1776.86	40.1764
TRINITY_DN1538_c0_g1_i1	1745	1457.01	66.6843	3.2598
TRINITY_DN1538_c0_g1_i2	2482	2194.01	65.9776	2.14184
TRINITY_DN1538_c0_g1_i4	2261	1973.01	532.384	19.2188
TRINITY_DN1538_c0_g1_i3	2337	2049.01	34.9541	1.21502
TRINITY_DN1553_c0_g1_i1	670	383.307	654	121.524
TRINITY_DN1511_c0_g1_i1	2414	2126.01	405	13.5681
TRINITY_DN1511_c0_g2_i1	2720	2432.01	899.016	26.3289
TRINITY_DN1511_c1_g1_i2	5199	4911.01	656.683	9.52392
TRINITY_DN1511_c1_g1_i3	4778	4490.01	132.489	2.10166
TRINITY_DN1511_c1_g1_i1	1068	780.013	16.4525	1.50231
TRINITY_DN1511_c1_g2_i1	215	29.1126	0	0
TRINITY_DN1511_c2_g1_i2	9133	8845.01	152.71	1.2297
TRINITY_DN1511_c2_g1_i3	9126	8838.01	375.521	3.02629
TRINITY_DN1511_c2_g1_i1	7751	7463.01	217.769	2.07832
TRINITY_DN1511_c3_g1_i1	315	78.8387	0	0
TRINITY_DN1511_c4_g1_i1	420	154.252	6	2.77046
TRINITY_DN1507_c0_g1_i4	2497	2209.01	478.11	15.4156
TRINITY_DN1507_c0_g1_i1	2542	2254.01	171.871	5.43097
TRINITY_DN1507_c0_g1_i2	2530	2242.01	164.792	5.23516
TRINITY_DN1507_c0_g1_i3	2509	2221.01	495.227	15.8812
TRINITY_DN1585_c0_g1_i1	1805	1517.01	1068	50.1433
TRINITY_DN1590_c0_g1_i3	4923	4635.01	387.197	5.94992
TRINITY_DN1590_c0_g1_i5	4841	4553.01	396.573	6.20376
TRINITY_DN1590_c0_g1_i1	4634	4346.01	413.377	6.77463
TRINITY_DN1590_c0_g1_i4	4716	4428.01	402.854	6.47991
TRINITY_DN1590_c1_g1_i2	2433	2145.01	45.1732	1.49997
TRINITY_DN1590_c1_g1_i1	3187	2899.01	934.827	22.9674
TRINITY_DN1590_c2_g1_i1	875	587.062	162	19.6545
TRINITY_DN1572_c0_g1_i2	1810	1522.01	271.78	12.7183
TRINITY_DN1572_c0_g1_i1	1890	1602.01	631.22	28.0637
TRINITY_DN1559_c0_g1_i2	641	354.979	132	26.4851
TRINITY_DN1509_c0_g1_i1	5838	5550.01	685.093	8.79197
TRINITY_DN1509_c0_g1_i2	5681	5393.01	3615.91	47.7547
TRINITY_DN1577_c0_g1_i1	1312	1024.01	1193	82.9785
TRINITY_DN1544_c0_g1_i1	380	123.37	1	0.577326
TRINITY_DN1544_c0_g2_i1	10235	9947.01	6477	46.378
TRINITY_DN1529_c0_g1_i1	3855	3567.01	13931	278.169
TRINITY_DN1504_c0_g1_i1	2571	2283.01	5205	162.384
TRINITY_DN1527_c0_g1_i1	510	231.293	3	0.923824
TRINITY_DN1527_c0_g2_i2	2116	1828.01	59.69	2.3257
TRINITY_DN1527_c0_g2_i5	2093	1805.01	57.2113	2.25752
TRINITY_DN1527_c0_g2_i8	999	711.013	25.4348	2.54789
TRINITY_DN1527_c0_g2_i7	1814	1526.01	51.9996	2.42702
TRINITY_DN1527_c0_g2_i6	1837	1549.01	54.7119	2.51569
TRINITY_DN1527_c0_g2_i9	1800	1512.01	177.85	8.37778
TRINITY_DN1527_c0_g2_i1	1851	1563.01	17.4297	0.794253
TRINITY_DN1527_c0_g2_i11	1914	1626.01	48.0276	2.10377
TRINITY_DN1527_c0_g2_i10	1823	1535.01	183.526	8.51562
TRINITY_DN1527_c0_g2_i3	1874	1586.01	18.6521	0.837629
TRINITY_DN1527_c0_g2_i4	1937	1649.01	50.467	2.17979
TRINITY_DN1542_c0_g1_i1	4296	4008.01	1103.15	19.6036
TRINITY_DN1542_c0_g1_i2	3864	3576.01	321.49	6.40322
TRINITY_DN1542_c0_g1_i3	3848	3560.01	167.363	3.34841
TRINITY_DN1526_c0_g1_i2	1040	752.013	11.7106	1.10913
TRINITY_DN1526_c0_g1_i5	1047	759.013	44.3445	4.16123
TRINITY_DN1526_c0_g1_i3	1121	833.013	38.6069	3.30099
TRINITY_DN1526_c0_g1_i1	1208	920.013	90.6248	7.01591
TRINITY_DN1526_c0_g1_i8	954	666.019	40.8821	4.37197
TRINITY_DN1526_c0_g1_i4	931	643.026	6.83115	0.756652
TRINITY_DN1598_c0_g1_i3	1542	1254.01	270.587	15.3687
TRINITY_DN1598_c0_g1_i4	1454	1166.01	37.844	2.31166
TRINITY_DN1598_c0_g1_i2	1562	1274.01	536.852	30.0131
TRINITY_DN1598_c0_g1_i1	1474	1186.01	89.7167	5.38784
TRINITY_DN1582_c0_g1_i1	1511	1223.01	481.274	28.028
TRINITY_DN1582_c0_g1_i2	1582	1294.01	59.7258	3.28741
TRINITY_DN1514_c0_g1_i2	2299	2011.01	1977.51	70.0381
TRINITY_DN1514_c0_g1_i1	2247	1959.01	205.489	7.47107
TRINITY_DN1505_c0_g1_i1	2158	1870.01	1136	43.2678
TRINITY_DN1569_c0_g1_i5	8611	8323.01	169.126	1.44731
TRINITY_DN1569_c0_g1_i3	9609	9321.01	283.33	2.16501
TRINITY_DN1569_c0_g1_i4	4558	4270.01	1593.21	26.575
TRINITY_DN1569_c0_g1_i1	2645	2357.01	107.749	3.25598
TRINITY_DN1569_c0_g1_i2	4559	4271.01	406.587	6.78037
TRINITY_DN1569_c0_g2_i1	689	401.97	9	1.5947
TRINITY_DN1535_c0_g1_i1	2069	1781.01	1913	76.503
TRINITY_DN1539_c0_g1_i4	951	663.026	28.2359	3.03321
TRINITY_DN1539_c0_g1_i2	3552	3264.01	410.65	8.96088
TRINITY_DN1539_c0_g1_i3	3559	3271.01	529.788	11.5359
TRINITY_DN1539_c0_g1_i1	3553	3265.01	304.326	6.63872
TRINITY_DN1539_c1_g1_i1	1160	872.013	102	8.33121
TRINITY_DN1519_c0_g1_i4	1365	1077.01	17.2958	1.1438
TRINITY_DN1519_c0_g1_i2	4760	4472.01	39.7422	0.632964
TRINITY_DN1519_c0_g1_i3	4672	4384.01	639.146	10.3839
TRINITY_DN1519_c0_g1_i1	5112	4824.01	243.816	3.59985
TRINITY_DN1518_c0_g1_i1	1027	739.013	1560	150.35
TRINITY_DN1594_c0_g1_i1	3359	3071.01	2989	69.3226
TRINITY_DN1525_c0_g1_i1	1079	791.013	329.145	29.637
TRINITY_DN1525_c0_g1_i2	1031	743.013	101.855	9.76375
TRINITY_DN1501_c0_g1_i3	5672	5384.01	297.78	3.9393
TRINITY_DN1501_c0_g1_i4	5955	5667.01	306.268	3.84927
TRINITY_DN1501_c0_g1_i2	5676	5388.01	258.105	3.41191
TRINITY_DN1501_c0_g1_i1	5393	5105.01	247.847	3.45795
TRINITY_DN1570_c0_g1_i1	1891	1603.01	3692	164.042
TRINITY_DN1584_c0_g1_i1	3221	2933.01	805.961	19.5718
TRINITY_DN1584_c0_g1_i2	1688	1400.01	27.5886	1.40355
TRINITY_DN1584_c0_g1_i3	3212	2924.01	896.451	21.8362
TRINITY_DN1533_c0_g1_i1	4192	3904.01	2046	37.3272
TRINITY_DN1523_c0_g1_i1	1789	1501.01	6719	318.824
TRINITY_DN1576_c0_g1_i1	1298	1010.01	1044	73.6214
TRINITY_DN1543_c0_g1_i1	5886	5598.01	2298	29.2379
TRINITY_DN1541_c0_g1_i1	1465	1177.01	198.261	11.9974
TRINITY_DN1541_c0_g1_i2	1958	1670.01	1386.74	59.1433
TRINITY_DN1520_c0_g1_i1	1761	1473.01	698	33.7504
TRINITY_DN1578_c0_g1_i2	930	642.026	29.9709	3.3249
TRINITY_DN1578_c0_g1_i1	799	511.183	335.029	46.6807
TRINITY_DN1531_c0_g1_i2	6127	5839.01	703.049	8.57584
TRINITY_DN1531_c0_g1_i1	6032	5744.01	2124.9	26.3484
TRINITY_DN1531_c0_g1_i3	6184	5896.01	165.048	1.99381
TRINITY_DN1531_c0_g2_i1	330	88.4576	1	0.805184
TRINITY_DN1579_c0_g1_i4	5645	5357.01	1124.74	14.9541
TRINITY_DN1579_c0_g1_i1	5678	5390.01	30.0043	0.396482
TRINITY_DN1579_c0_g1_i2	5698	5410.01	857.938	11.2951
TRINITY_DN1579_c0_g1_i3	5665	5377.01	176.318	2.33554
TRINITY_DN1565_c0_g1_i1	410	146.222	6	2.92259
TRINITY_DN1565_c0_g1_i2	730	442.564	5	0.804683
TRINITY_DN1565_c0_g2_i9	7137	6849.01	337.304	3.50771
TRINITY_DN1565_c0_g2_i8	2040	1752.01	32.7812	1.33266
TRINITY_DN1565_c0_g2_i10	6977	6689.01	470.468	5.00955
TRINITY_DN1565_c0_g2_i11	6914	6626.01	97.1879	1.0447
TRINITY_DN1565_c0_g2_i7	6960	6672.01	187.054	1.99683
TRINITY_DN1565_c0_g2_i2	1299	1011.01	9.65376	0.680096
TRINITY_DN1565_c0_g2_i4	1916	1628.01	15.7702	0.689938
TRINITY_DN1565_c0_g2_i15	6887	6599.01	441.538	4.76563
TRINITY_DN1565_c0_g2_i6	1664	1376.01	111.242	5.75809
TRINITY_DN1580_c0_g1_i1	2386	2098.01	2365.49	80.3051
TRINITY_DN1580_c0_g2_i1	2478	2190.01	4413.33	143.532
TRINITY_DN1580_c0_g2_i2	684	397.034	44.5744	7.99629
TRINITY_DN1580_c0_g2_i3	1398	1110.01	288.544	18.5146
TRINITY_DN1580_c0_g3_i1	213	28.334	4	10.055
TRINITY_DN1580_c1_g1_i1	6260	5972.01	428.12	5.10593
TRINITY_DN1580_c1_g1_i2	6339	6051.01	278.88	3.28262
TRINITY_DN1580_c1_g2_i12	1961	1673.01	3.67716	0.156547
TRINITY_DN1580_c1_g2_i11	2695	2407.01	62.5889	1.85204
TRINITY_DN1580_c1_g2_i14	1300	1012.01	28.6135	2.0138
TRINITY_DN1580_c1_g2_i8	3215	2927.01	82.0696	1.99705
TRINITY_DN1580_c1_g2_i6	2549	2261.01	26.461	0.833554
TRINITY_DN1580_c1_g2_i4	2627	2339.01	45.0034	1.37039
TRINITY_DN1580_c1_g2_i13	1893	1605.01	1.85454	0.0822977
TRINITY_DN1580_c1_g2_i1	1891	1603.01	3.10344	0.137892
TRINITY_DN1580_c1_g2_i2	1959	1671.01	5.9293	0.252729
TRINITY_DN1580_c1_g2_i15	2481	2193.01	11.5839	0.376222
TRINITY_DN1580_c1_g2_i3	2547	2259.01	36.7265	1.15795
TRINITY_DN1580_c1_g2_i7	2479	2191.01	16.3381	0.531114
TRINITY_DN1580_c1_g3_i1	1880	1592.01	306.053	13.6925
TRINITY_DN1580_c1_g4_i2	3708	3420.01	179.644	3.74123
TRINITY_DN1580_c1_g4_i1	3737	3449.01	81.6946	1.68705
TRINITY_DN1580_c1_g5_i1	1744	1456.01	124.947	6.11209
TRINITY_DN1580_c4_g1_i1	222	31.7401	3	6.732
TRINITY_DN1580_c5_g1_i1	209	26.9236	0	0
TRINITY_DN1534_c0_g1_i2	6381	6093.01	209.565	2.44972
TRINITY_DN1534_c0_g1_i1	6272	5984.01	978.474	11.6463
TRINITY_DN1534_c0_g1_i5	6258	5970.01	1011.74	12.0705
TRINITY_DN1534_c0_g1_i3	318	80.6927	2.46099	2.17223
TRINITY_DN1534_c0_g1_i4	1487	1199.01	42.7568	2.53987
TRINITY_DN1521_c0_g1_i1	1635	1347.01	68.3531	3.61424
TRINITY_DN1521_c0_g1_i2	1702	1414.01	1683.65	84.8063
TRINITY_DN1550_c0_g1_i4	2459	2171.01	502.561	16.4876
TRINITY_DN1550_c0_g1_i6	2447	2159.01	99.5104	3.2828
TRINITY_DN1550_c0_g1_i5	2844	2556.01	251.464	7.00717
TRINITY_DN1550_c0_g1_i3	2660	2372.01	94.2524	2.83013
TRINITY_DN1550_c0_g1_i7	2832	2544.01	61.3864	1.71863
TRINITY_DN1550_c0_g1_i2	2725	2437.01	157.21	4.59467
TRINITY_DN1550_c0_g1_i1	2713	2425.01	34.6156	1.01669
TRINITY_DN1552_c0_g1_i1	2525	2237.01	1638.73	52.1759
TRINITY_DN1552_c1_g1_i1	8040	7752.01	2362.39	21.7054
TRINITY_DN1552_c1_g1_i2	8059	7771.01	1498.61	13.7354
TRINITY_DN1552_c2_g1_i1	3412	3124.01	783	17.8517
TRINITY_DN1552_c3_g1_i1	514	234.948	15.7563	4.77654
TRINITY_DN1552_c4_g1_i1	467	193.39	12	4.41955
TRINITY_DN1552_c5_g1_i1	207	26.151	2	5.44718
TRINITY_DN1599_c0_g1_i1	1581	1293.01	170.233	9.37716
TRINITY_DN1599_c0_g1_i3	1917	1629.01	383.629	16.7733
TRINITY_DN1599_c0_g1_i2	1494	1206.01	24.1383	1.42556
TRINITY_DN1574_c0_g1_i1	1876	1588.01	503.418	22.5791
TRINITY_DN1574_c0_g1_i2	1875	1587.01	473.582	21.2542
TRINITY_DN1508_c0_g1_i1	1510	1222.01	1149	66.9692
TRINITY_DN1573_c0_g1_i1	2677	2389.01	460.665	13.734
TRINITY_DN1573_c0_g1_i2	2689	2401.01	468.335	13.8929
TRINITY_DN1567_c0_g1_i2	593	308.602	191	44.0824
TRINITY_DN1581_c0_g1_i2	3470	3182.01	663.607	14.8539
TRINITY_DN1581_c0_g1_i3	3488	3200.01	1595.19	35.5051
TRINITY_DN1581_c0_g1_i1	1803	1515.01	30.2064	1.42008
TRINITY_DN1581_c0_g2_i1	379	122.615	4	2.32352
TRINITY_DN1581_c0_g3_i1	988	700.013	11	1.11922
TRINITY_DN17372_c0_g1_i1	369	115.254	3	1.85394
TRINITY_DN17373_c0_g1_i1	238	38.1806	2	3.73094
TRINITY_DN17385_c0_g1_i1	300	69.8917	2	2.03815
TRINITY_DN17359_c0_g1_i1	420	154.252	6	2.77046
TRINITY_DN17333_c0_g1_i1	603	318.214	6	1.34296
TRINITY_DN17381_c0_g1_i1	257	46.7645	2	3.0461
TRINITY_DN17386_c0_g1_i1	328	87.1978	2	1.63364
TRINITY_DN17335_c0_g1_i1	748	460.424	22	3.40326
TRINITY_DN17339_c0_g1_i1	221	31.3519	3	6.81534
TRINITY_DN17357_c0_g1_i1	482	206.267	11	3.79834
TRINITY_DN17377_c0_g1_i1	203	24.6164	2	5.78677
TRINITY_DN17396_c0_g1_i1	263	49.6835	2	2.86713
TRINITY_DN17352_c0_g1_i1	667	380.368	10.6615	1.99639
TRINITY_DN17314_c0_g1_i1	364	111.669	2	1.27564
TRINITY_DN17332_c0_g1_i1	296	67.531	3	3.16409
TRINITY_DN17318_c0_g1_i1	212	27.985	1	2.5451
TRINITY_DN17321_c0_g1_i1	305	72.8148	3	2.93449
TRINITY_DN17369_c0_g1_i1	394	133.926	3	1.59547
TRINITY_DN17393_c0_g1_i1	487	210.681	5	1.69035
TRINITY_DN17383_c0_g1_i1	786	498.258	16	2.28716
TRINITY_DN17326_c0_g1_i1	257	46.7645	2	3.0461
TRINITY_DN17328_c0_g1_i1	272	54.2675	2	2.62495
TRINITY_DN17353_c0_g1_i1	324	84.5913	2	1.68397
TRINITY_DN17345_c0_g1_i1	320	82.0042	3	2.60565
TRINITY_DN17307_c0_g1_i1	511	232.202	5	1.53368
TRINITY_DN17310_c0_g1_i1	246	41.6022	4	6.84817
TRINITY_DN17361_c0_g1_i1	525	244.978	6	1.74443
TRINITY_DN17356_c0_g1_i1	302	71.005	2	2.00619
TRINITY_DN17325_c0_g1_i1	266	51.2208	2	2.78109
TRINITY_DN17320_c0_g1_i1	281	59.1761	2	2.40721
TRINITY_DN17351_c0_g1_i1	308	74.6019	3	2.86419
TRINITY_DN17382_c0_g1_i1	360	108.826	3.0325	1.98471
TRINITY_DN17340_c0_g1_i1	961	673.013	10	1.0583
TRINITY_DN17337_c0_g1_i1	243	40.2443	1	1.76981
TRINITY_DN17304_c0_g1_i1	456	183.981	4	1.54852
TRINITY_DN17395_c0_g1_i1	238	38.1806	2	3.73094
TRINITY_DN17389_c0_g1_i1	201	23.953	2	5.94705
TRINITY_DN17336_c0_g1_i1	382	124.869	4	2.28158
TRINITY_DN17315_c0_g1_i1	474	199.406	4	1.42874
TRINITY_DN17334_c0_g1_i1	221	31.3519	2	4.54356
TRINITY_DN17311_c0_g1_i1	248	42.4716	2	3.35399
TRINITY_DN17390_c0_g1_i1	514	234.948	7	2.12206
TRINITY_DN17342_c0_g1_i1	796	508.193	11	1.54168
TRINITY_DN17329_c0_g1_i1	413	148.576	5	2.39691
TRINITY_DN17360_c0_g1_i1	653	366.679	5	0.971214
TRINITY_DN17305_c0_g1_i1	495	217.767	5	1.63534
TRINITY_DN17343_c0_g1_i1	258	47.2203	2	3.0167
TRINITY_DN17392_c0_g1_i1	254	45.2001	2	3.15153
TRINITY_DN17308_c0_g1_i1	324	84.5913	4	3.36794
TRINITY_DN17371_c0_g1_i1	223	32.0985	2	4.43788
TRINITY_DN17300_c0_g1_i1	283	60.2754	2	2.36331
TRINITY_DN17379_c0_g1_i1	382	124.869	4	2.28158
TRINITY_DN17368_c0_g1_i1	341	95.6417	3	2.23411
TRINITY_DN17362_c0_g1_i1	467	193.39	3.37003	1.24117
TRINITY_DN17387_c0_g1_i1	252	44.2367	2	3.22017
TRINITY_DN17324_c0_g1_i1	266	51.2208	2	2.78109
TRINITY_DN17399_c0_g1_i1	259	47.7019	1	1.49312
TRINITY_DN17370_c0_g1_i1	1073	785.013	12	1.08877
TRINITY_DN17366_c0_g1_i1	401	139.252	4	2.04592
TRINITY_DN17388_c0_g1_i1	216	29.4583	2	4.83562
TRINITY_DN17346_c0_g1_i1	232	35.6594	2	3.99472
TRINITY_DN17348_c0_g1_i1	848	560.108	12	1.52595
TRINITY_DN17309_c0_g1_i1	518	238.568	6	1.7913
TRINITY_DN17376_c0_g1_i1	311	76.3754	3	2.79768
TRINITY_DN17312_c0_g1_i1	224	32.4254	2	4.39314
TRINITY_DN17367_c0_g1_i1	325	85.2269	1	0.835706
TRINITY_DN17319_c0_g1_i1	263	49.6835	3	4.3007
TRINITY_DN17391_c0_g1_i1	338	93.5873	4	3.0442
TRINITY_DN17349_c0_g1_i1	265	50.7058	3	4.214
TRINITY_DN17341_c0_g1_i1	552	269.794	41	10.8239
TRINITY_DN17355_c0_g1_i1	270	53.2083	2	2.6772
TRINITY_DN17344_c0_g1_i1	382	124.869	6.4847	3.69883
TRINITY_DN17330_c0_g1_i1	372	117.406	5	3.03326
TRINITY_DN17398_c0_g1_i1	226	33.1659	2	4.29506
TRINITY_DN17384_c0_g1_i1	312	76.9573	3	2.77653
TRINITY_DN17313_c0_g1_i1	416	150.973	4	1.88709
TRINITY_DN17301_c0_g1_i1	426	159.129	4	1.79037
TRINITY_DN17375_c0_g1_i1	217	29.8575	2	4.77098
TRINITY_DN17397_c0_g1_i1	512	233.114	12	3.66643
TRINITY_DN17331_c0_g1_i1	653	366.679	5	0.971214
TRINITY_DN17302_c0_g1_i1	655	368.631	7	1.3525
TRINITY_DN4055_c0_g1_i2	2133	1845.01	129.922	5.01551
TRINITY_DN4055_c0_g1_i5	4357	4069.01	203.389	3.56015
TRINITY_DN4055_c0_g1_i1	3345	3057.01	576.611	13.4343
TRINITY_DN4055_c0_g1_i4	2317	2029.01	83.0776	2.91628
TRINITY_DN4082_c0_g1_i1	2937	2649.01	464	12.4757
TRINITY_DN4087_c0_g1_i2	2695	2407.01	121.727	3.60195
TRINITY_DN4087_c0_g1_i1	2712	2424.01	449.076	13.1952
TRINITY_DN4068_c0_g1_i2	6331	6043.01	1469.83	17.3239
TRINITY_DN4068_c0_g1_i3	6890	6602.01	494.646	5.3364
TRINITY_DN4068_c0_g1_i1	6885	6597.01	1028.52	11.1045
TRINITY_DN4068_c0_g2_i1	518	238.568	3	0.895652
TRINITY_DN4068_c0_g3_i1	1091	803.013	11	0.975665
TRINITY_DN4068_c0_g4_i1	539	257.752	4	1.10532
TRINITY_DN4028_c0_g1_i4	2250	1962.01	242.207	8.79257
TRINITY_DN4028_c0_g1_i1	2275	1987.01	103.793	3.72046
TRINITY_DN4040_c0_g1_i4	2968	2680.01	32.469	0.862905
TRINITY_DN4040_c0_g1_i3	2997	2709.01	47.513	1.2492
TRINITY_DN4040_c0_g1_i1	2970	2682.01	326.018	8.65788
TRINITY_DN4010_c0_g1_i2	3832	3544.01	357.965	7.1941
TRINITY_DN4010_c0_g1_i1	3820	3532.01	328.035	6.61497
TRINITY_DN4052_c0_g1_i3	1814	1526.01	27.0345	1.2618
TRINITY_DN4052_c0_g1_i1	2007	1719.01	296.907	12.3019
TRINITY_DN4052_c0_g1_i2	2381	2093.01	51.0581	1.73749
TRINITY_DN4052_c0_g2_i1	245	41.1198	2	3.46425
TRINITY_DN4037_c0_g1_i4	2093	1805.01	40.0093	1.57874
TRINITY_DN4037_c0_g1_i2	3062	2774.01	497.955	12.7853
TRINITY_DN4037_c0_g1_i1	3077	2789.01	145.036	3.70386
TRINITY_DN4037_c0_g1_i3	2247	1959.01	0	0
TRINITY_DN4062_c0_g1_i1	524	244.053	103	30.0596
TRINITY_DN4096_c0_g1_i3	2675	2387.01	66.5787	1.9866
TRINITY_DN4096_c0_g1_i1	3480	3192.01	1417.3	31.6249
TRINITY_DN4096_c0_g1_i2	3445	3157.01	1007.15	22.722
TRINITY_DN4096_c1_g2_i1	1214	926.013	50	3.84577
TRINITY_DN4096_c1_g3_i1	826	538.14	32	4.23531
TRINITY_DN4096_c1_g1_i3	3090	2802.01	99.7734	2.53615
TRINITY_DN4096_c1_g1_i2	3047	2759.01	103.227	2.66482
TRINITY_DN4096_c1_g4_i1	1980	1692.01	59	2.48358
TRINITY_DN4096_c1_g5_i1	652	365.719	21	4.0898
TRINITY_DN4020_c0_g1_i1	1839	1551.01	521	23.9251
TRINITY_DN4005_c0_g1_i1	1679	1391.01	391.538	20.0481
TRINITY_DN4005_c0_g1_i2	1749	1461.01	26.4622	1.29004
TRINITY_DN4047_c0_g1_i1	2932	2644.01	146.205	3.93848
TRINITY_DN4047_c0_g1_i2	2851	2563.01	872.795	24.2545
TRINITY_DN4012_c0_g1_i3	1021	733.013	10.0776	0.979207
TRINITY_DN4012_c0_g1_i2	4779	4491.01	852.584	13.5215
TRINITY_DN4012_c0_g1_i1	850	562.091	36.3388	4.60463
TRINITY_DN4051_c0_g1_i1	1148	860.013	41.0537	3.39999
TRINITY_DN4051_c0_g1_i3	1074	786.013	435.946	39.5034
TRINITY_DN4086_c0_g1_i1	549	267.007	57	15.2049
TRINITY_DN4058_c0_g1_i2	2839	2551.01	582	16.2495
TRINITY_DN4058_c0_g2_i1	2697	2409.01	417	12.329
TRINITY_DN4065_c0_g1_i1	2624	2336.01	563	17.1658
TRINITY_DN4011_c0_g1_i1	708	420.788	55	9.30957
TRINITY_DN4011_c0_g2_i2	6651	6363.01	34.7114	0.388543
TRINITY_DN4011_c0_g2_i6	6655	6367.01	115.259	1.28935
TRINITY_DN4011_c0_g2_i5	6656	6368.01	128.437	1.43654
TRINITY_DN4011_c0_g2_i3	6654	6366.01	31.4198	0.351533
TRINITY_DN4011_c0_g2_i1	6653	6365.01	141.675	1.58535
TRINITY_DN4011_c0_g2_i4	4381	4093.01	84.4973	1.47038
TRINITY_DN4034_c0_g1_i1	334	91.0325	0	0
TRINITY_DN4034_c0_g2_i2	4373	4085.01	61.4175	1.07085
TRINITY_DN4034_c0_g2_i4	4520	4232.01	131.165	2.2075
TRINITY_DN4034_c0_g2_i3	4373	4085.01	61.4175	1.07085
TRINITY_DN4024_c0_g1_i2	1322	1034.01	11.0628	0.762029
TRINITY_DN4024_c0_g1_i1	4019	3731.01	2.55334	0.048743
TRINITY_DN4024_c0_g1_i4	4061	3773.01	79.7569	1.5056
TRINITY_DN4024_c0_g1_i3	1280	992.013	71.627	5.14268
TRINITY_DN4054_c0_g1_i1	2064	1776.01	439	17.6055
TRINITY_DN4021_c0_g1_i2	8129	7841.01	279.725	2.54091
TRINITY_DN4021_c0_g1_i3	8122	7834.01	487.275	4.43018
TRINITY_DN4071_c0_g1_i1	480	204.569	39	13.5786
TRINITY_DN4088_c0_g1_i1	1319	1031.01	743	51.3281
TRINITY_DN4044_c0_g1_i1	1151	863.013	321	26.4922
TRINITY_DN4002_c0_g1_i1	3480	3192.01	91.4001	2.03945
TRINITY_DN4002_c0_g1_i2	3572	3284.01	1287.6	27.9259
TRINITY_DN4025_c0_g1_i1	3260	2972.01	212	5.08061
TRINITY_DN4097_c0_g1_i2	1067	779.013	63.788	5.8321
TRINITY_DN4097_c0_g1_i1	1139	851.013	105.212	8.80562
TRINITY_DN4031_c0_g1_i2	5094	4806.01	52.7691	0.782034
TRINITY_DN4031_c0_g1_i1	5085	4797.01	355.558	5.27923
TRINITY_DN4031_c0_g1_i3	4965	4677.01	61.169	0.931523
TRINITY_DN4031_c0_g1_i4	4959	4671.01	38.5474	0.587779
TRINITY_DN4031_c0_g1_i5	5091	4803.01	545.956	8.09608
TRINITY_DN4041_c0_g1_i3	1594	1306.01	63.1496	3.44393
TRINITY_DN4041_c0_g1_i4	5216	4928.01	0.335819	0.0048536
TRINITY_DN4041_c0_g1_i5	5215	4927.01	88.571	1.28038
TRINITY_DN4041_c0_g1_i1	5324	5036.01	72.6843	1.02798
TRINITY_DN4041_c0_g1_i2	3823	3535.01	59.2593	1.19398
TRINITY_DN4033_c0_g1_i1	3997	3709.01	830	15.9386
TRINITY_DN4007_c0_g1_i1	4293	4005.01	134.263	2.38772
TRINITY_DN4007_c0_g1_i6	4291	4003.01	225.222	4.00732
TRINITY_DN4007_c0_g1_i7	4265	3977.01	212.856	3.81206
TRINITY_DN4007_c0_g1_i3	4261	3973.01	39.6586	0.710965
TRINITY_DN4007_c0_g2_i1	327	86.523	11	9.05507
TRINITY_DN4023_c0_g1_i7	2144	1856.01	4.51453e-08	1.73246e-09
TRINITY_DN4023_c0_g1_i6	1579	1291.01	74.7404	4.1234
TRINITY_DN4023_c0_g1_i5	3177	2889.01	251.689	6.20506
TRINITY_DN4023_c0_g1_i2	3251	2963.01	31.6153	0.759966
TRINITY_DN4023_c0_g1_i3	2158	1870.01	37.8543	1.44179
TRINITY_DN4023_c0_g1_i1	3191	2903.01	121.676	2.98529
TRINITY_DN4023_c0_g1_i8	3265	2977.01	15.2404	0.364624
TRINITY_DN4023_c0_g1_i4	691	403.953	9.20619	1.62323
TRINITY_DN4023_c1_g1_i1	377	121.156	5	2.93938
TRINITY_DN4059_c0_g1_i1	1309	1021.01	34	2.3718
TRINITY_DN4059_c1_g1_i1	1270	982.013	20	1.45059
TRINITY_DN4046_c0_g1_i2	907	619.032	4440.26	510.889
TRINITY_DN4046_c0_g1_i1	490	213.339	20.7353	6.92262
TRINITY_DN4089_c0_g1_i3	4468	4180.01	63.0081	1.07362
TRINITY_DN4089_c0_g1_i4	4968	4680.01	487.668	7.42178
TRINITY_DN4089_c0_g1_i1	914	626.026	9.57762	1.08967
TRINITY_DN4074_c0_g1_i1	2167	1879.01	648.559	24.5839
TRINITY_DN4074_c0_g1_i2	921	633.026	18.4414	2.07493
TRINITY_DN4098_c0_g1_i1	1197	909.013	433	33.9272
TRINITY_DN4006_c0_g1_i1	3665	3377.01	131.452	2.77247
TRINITY_DN4006_c0_g1_i2	3527	3239.01	314.548	6.91679
TRINITY_DN4079_c0_g1_i2	2916	2628.01	40.9792	1.11062
TRINITY_DN4079_c0_g1_i5	1458	1170.01	16.0643	0.977916
TRINITY_DN4079_c0_g1_i3	2760	2472.01	123.318	3.55309
TRINITY_DN4079_c0_g1_i6	2952	2664.01	93.1899	2.49151
TRINITY_DN4079_c0_g1_i1	2934	2646.01	311.449	8.3835
TRINITY_DN4053_c0_g1_i1	4277	3989.01	1638.86	29.2621
TRINITY_DN4053_c0_g1_i2	4465	4177.01	82.1444	1.40069
TRINITY_DN4085_c0_g1_i1	1330	1042.01	211	14.4225
TRINITY_DN4056_c0_g1_i5	3124	2836.01	146.879	3.68877
TRINITY_DN4056_c0_g1_i3	4433	4145.01	85.505	1.46925
TRINITY_DN4056_c0_g1_i1	439	169.671	5.61606	2.35752
TRINITY_DN4056_c0_g2_i1	223	32.0985	0	0
TRINITY_DN4078_c0_g1_i2	269	52.7079	2.2943	3.10031
TRINITY_DN4078_c0_g1_i1	293	65.8184	3	3.24642
TRINITY_DN4078_c0_g1_i3	238	38.1806	3.64557	6.8007
TRINITY_DN4078_c0_g2_i1	3069	2781.01	279.516	7.15871
TRINITY_DN4078_c0_g2_i2	3095	2807.01	216.484	5.49303
TRINITY_DN4049_c0_g1_i2	3527	3239.01	640.144	14.0765
TRINITY_DN4049_c0_g1_i1	3541	3253.01	307.856	6.74052
TRINITY_DN4029_c0_g1_i1	2166	1878.01	486	18.4318
TRINITY_DN4075_c0_g1_i1	2047	1759.01	110.834	4.48783
TRINITY_DN4075_c0_g1_i2	4396	4108.01	454.415	7.87864
TRINITY_DN4075_c0_g1_i3	2273	1985.01	58.751	2.10806
TRINITY_DN4072_c0_g1_i1	3417	3129.01	1856.91	42.2682
TRINITY_DN4072_c0_g1_i2	3469	3181.01	1566.09	35.0656
TRINITY_DN4035_c0_g1_i1	2210	1922.01	868.964	32.2015
TRINITY_DN4035_c0_g1_i2	2185	1897.01	158.036	5.93356
TRINITY_DN4095_c0_g1_i3	1954	1666.01	22.6258	0.967287
TRINITY_DN4095_c0_g1_i4	1985	1697.01	210.842	8.84919
TRINITY_DN4095_c0_g1_i1	2056	1768.01	80.5319	3.24424
TRINITY_DN4016_c0_g1_i1	5469	5181.01	1126	15.4794
TRINITY_DN4038_c0_g1_i1	3823	3535.01	1071	21.5789
TRINITY_DN4009_c0_g1_i3	6804	6516.01	245.061	2.6787
TRINITY_DN4009_c0_g1_i7	6535	6247.01	151.753	1.73019
TRINITY_DN4009_c0_g1_i8	6774	6486.01	385.186	4.22983
TRINITY_DN4009_c0_g1_i13	6775	6487.01	0	0
TRINITY_DN4030_c0_g1_i1	1439	1151.01	24.9078	1.5413
TRINITY_DN4030_c0_g1_i4	1309	1021.01	86.4285	6.02915
TRINITY_DN4030_c0_g1_i2	816	528.156	18.9634	2.55731
TRINITY_DN4030_c0_g1_i3	1588	1300.01	252.7	13.8449
TRINITY_DN4017_c0_g1_i1	2330	2042.01	603	21.0324
TRINITY_DN4069_c0_g1_i1	1044	756.013	26.0465	2.45387
TRINITY_DN4069_c0_g1_i2	1044	756.013	197.953	18.6494
TRINITY_DN4073_c0_g1_i1	4831	4543.01	850	13.3262
TRINITY_DN4073_c0_g2_i1	205	25.3549	1	2.80911
TRINITY_DN4050_c0_g1_i2	1667	1379.01	181.612	9.3801
TRINITY_DN4050_c0_g1_i1	2276	1988.01	40.3877	1.44697
TRINITY_DN4019_c0_g1_i4	2400	2112.01	81.8201	2.75927
TRINITY_DN4019_c0_g1_i3	5530	5242.01	485.726	6.5997
TRINITY_DN4019_c0_g1_i2	5523	5235.01	165.659	2.25386
TRINITY_DN4019_c0_g1_i6	5591	5303.01	224.718	3.01818
TRINITY_DN4019_c0_g1_i8	5549	5261.01	121.077	1.63916
TRINITY_DN4043_c0_g1_i1	272	54.2675	1	1.31247
TRINITY_DN4043_c0_g2_i1	619	333.591	16.0138	3.41909
TRINITY_DN4043_c0_g2_i5	809	521.177	48.2639	6.59581
TRINITY_DN4043_c0_g2_i2	726	438.613	6.99907	1.13655
TRINITY_DN4043_c0_g2_i4	825	537.14	59.0488	7.82985
TRINITY_DN4043_c0_g2_i3	831	543.124	28.6744	3.76033
TRINITY_DN4081_c0_g1_i2	2268	1980.01	319.592	11.4963
TRINITY_DN4081_c0_g1_i1	2283	1995.01	284.408	10.1538
TRINITY_DN4081_c1_g1_i1	313	77.5701	4	3.67279
TRINITY_DN4081_c1_g2_i4	4799	4511.01	746.1	11.7802
TRINITY_DN4081_c1_g2_i2	2114	1826.01	57.5226	2.2437
TRINITY_DN4081_c1_g2_i5	618	332.638	7	1.49885
TRINITY_DN4081_c1_g2_i3	2559	2271.01	38.9028	1.22009
TRINITY_DN4081_c1_g2_i1	2917	2629.01	139.474	3.77861
TRINITY_DN4067_c0_g1_i1	1437	1149.01	1460	90.5021
TRINITY_DN4067_c0_g2_i2	784	496.258	16	2.29638
TRINITY_DN4039_c0_g1_i1	5140	4852.01	18.8992	0.27743
TRINITY_DN4039_c0_g1_i3	6503	6215.01	331.209	3.79569
TRINITY_DN4039_c0_g1_i2	5083	4795.01	21.8916	0.325176
TRINITY_DN4039_c1_g1_i1	304	72.192	4	3.9464
TRINITY_DN4099_c0_g1_i1	2753	2465.01	724	20.9194
TRINITY_DN4013_c0_g1_i1	841	553.108	156.271	20.1233
TRINITY_DN4013_c0_g1_i3	1127	839.013	36.395	3.08961
TRINITY_DN4013_c0_g1_i2	406	143.144	2.33421	1.16145
TRINITY_DN4042_c0_g1_i1	2681	2393.01	778	23.1561
TRINITY_DN4064_c0_g1_i1	947	659.026	4688	506.659
TRINITY_DN4057_c0_g1_i1	854	566.091	137	17.2371
TRINITY_DN4036_c0_g1_i1	2727	2439.01	76.1943	2.22505
TRINITY_DN4036_c0_g1_i2	1624	1336.01	307.806	16.4095
TRINITY_DN4092_c0_g1_i3	5768	5480.01	199.425	2.59197
TRINITY_DN4092_c0_g1_i5	5767	5479.01	671.355	8.72731
TRINITY_DN4092_c0_g1_i4	4624	4336.01	176.785	2.90392
TRINITY_DN4092_c0_g1_i2	1705	1417.01	44.4351	2.23349
TRINITY_DN4090_c0_g1_i1	1869	1581.01	95	4.27975
TRINITY_DN4090_c1_g1_i1	243	40.2443	6.24371	11.0502
TRINITY_DN4001_c0_g1_i3	4918	4630.01	129.456	1.99146
TRINITY_DN4001_c0_g1_i2	4847	4559.01	286.544	4.47663
TRINITY_DN4091_c0_g1_i1	2208	1920.01	363	13.4658
TRINITY_DN4066_c0_g1_i1	5014	4726.01	154.001	2.32091
TRINITY_DN4066_c0_g1_i6	1161	873.013	7.39105	0.602999
TRINITY_DN4066_c0_g1_i2	4999	4711.01	584.066	8.83035
TRINITY_DN4066_c0_g1_i9	798	510.183	6.13167	0.85602
TRINITY_DN4066_c0_g1_i10	4966	4678.01	76.9005	1.17084
TRINITY_DN4066_c0_g1_i5	2703	2415.01	82.6907	2.43875
TRINITY_DN4066_c0_g1_i11	4999	4711.01	142.631	2.1564
TRINITY_DN4066_c0_g1_i4	599	314.364	2.51661	0.570184
TRINITY_DN4066_c0_g1_i8	5056	4768.01	98.7663	1.47537
TRINITY_DN4066_c0_g1_i3	5122	4834.01	141.906	2.09085
TRINITY_DN4066_c0_g2_i1	506	227.74	4	1.25098
TRINITY_DN4066_c0_g3_i1	887	599.044	12	1.42677
TRINITY_DN4066_c0_g4_i1	272	54.2675	1	1.31247
TRINITY_DN4066_c1_g1_i1	367	113.841	19	11.8874
TRINITY_DN4066_c1_g2_i1	2233	1945.01	34.0529	1.24699
TRINITY_DN4066_c1_g2_i2	2233	1945.01	102.159	3.74096
TRINITY_DN4083_c0_g1_i2	890	602.032	10.3968	1.23001
TRINITY_DN4083_c0_g1_i1	2510	2222.01	482.603	15.4694
TRINITY_DN4093_c0_g1_i1	1203	915.013	444	34.561
TRINITY_DN4000_c0_g1_i1	4795	4507.01	169	2.67072
TRINITY_DN4000_c0_g2_i1	3011	2723.01	104.515	2.73376
TRINITY_DN4000_c0_g2_i2	873	585.062	9.48474	1.15466
TRINITY_DN4000_c0_g3_i1	856	568.091	17	2.13138
TRINITY_DN4084_c0_g1_i1	1004	716.013	1182	117.578
TRINITY_DN4027_c0_g1_i3	1282	994.013	43.4399	3.11263
TRINITY_DN4027_c0_g1_i2	2342	2054.01	5469.38	189.655
TRINITY_DN4027_c0_g1_i1	1957	1669.01	72.1819	3.08035
TRINITY_DN4003_c0_g1_i1	1106	818.013	37.651	3.27829
TRINITY_DN4003_c0_g2_i1	1490	1202.01	2069.35	122.618
TRINITY_DN4018_c0_g1_i2	5029	4741.01	1090.02	16.3755
TRINITY_DN4018_c0_g1_i1	5402	5114.01	95.9797	1.33674
TRINITY_DN4018_c1_g1_i1	234	36.4963	0	0
TRINITY_DN4061_c0_g1_i1	1955	1667.01	493	21.0639
TRINITY_DN4077_c0_g1_i1	3181	2893.01	2642	65.0449
TRINITY_DN4076_c0_g1_i2	1980	1692.01	49.7566	2.09449
TRINITY_DN4076_c0_g1_i1	1979	1691.01	570.243	24.0184
TRINITY_DN4070_c0_g1_i1	2359	2071.01	52.0543	1.79021
TRINITY_DN4070_c0_g1_i2	2602	2314.01	31.6211	0.973289
TRINITY_DN4070_c0_g1_i3	2311	2023.01	682.325	24.0228
TRINITY_DN4022_c0_g1_i1	3995	3707.01	1912	36.7362
TRINITY_DN4026_c0_g1_i2	2540	2252.01	51.8397	1.63954
TRINITY_DN4026_c0_g1_i3	2539	2251.01	333.16	10.5416
TRINITY_DN4026_c0_g2_i1	366	113.109	7	4.40788
TRINITY_DN4045_c0_g1_i1	1623	1335.01	573	30.5703
TRINITY_DN4008_c0_g1_i1	4368	4080.01	1183.46	20.6597
TRINITY_DN4008_c0_g1_i3	1245	957.013	14.4996	1.07912
TRINITY_DN4008_c0_g1_i2	4936	4648.01	133.036	2.0386
TRINITY_DN4063_c0_g1_i1	4893	4605.01	476.948	7.37685
TRINITY_DN4063_c0_g1_i3	4886	4598.01	324.131	5.0209
TRINITY_DN4063_c0_g1_i2	2140	1852.01	21.9204	0.843015
TRINITY_DN4048_c0_g1_i1	1356	1068.01	959	63.9547
TRINITY_DN4032_c0_g1_i3	665	378.402	7.38388	1.38983
TRINITY_DN4032_c0_g1_i1	1393	1105.01	95.1671	6.13409
TRINITY_DN4032_c0_g1_i2	1791	1503.01	137.645	6.52273
TRINITY_DN4032_c0_g1_i4	1641	1353.01	23.8037	1.25306
TRINITY_DN4094_c0_g1_i2	7797	7509.01	152.776	1.44912
TRINITY_DN4094_c0_g1_i1	9321	9033.01	102.07	0.804812
TRINITY_DN4094_c0_g1_i4	7779	7491.01	417.801	3.97246
TRINITY_DN4094_c0_g1_i5	9906	9618.01	235.544	1.74428
TRINITY_DN4094_c0_g1_i3	10141	9853.01	150.47	1.08771
TRINITY_DN4094_c0_g1_i6	10138	9850.01	636.339	4.60132
TRINITY_DN4060_c0_g1_i1	958	670.019	28.2913	3.00744
TRINITY_DN4060_c0_g1_i2	2175	1887.01	1405.71	53.058
TRINITY_DN4015_c0_g1_i5	350	101.782	5	3.49889
TRINITY_DN4015_c0_g1_i7	3980	3692.01	325.047	6.27066
TRINITY_DN4015_c0_g1_i6	3032	2744.01	67.9531	1.76382
TRINITY_DN4015_c1_g1_i1	434	165.569	12	5.16217
TRINITY_DN4014_c0_g1_i1	2876	2588.01	3589	98.7729
TRINITY_DN4004_c0_g1_i1	699	411.872	171	29.5709
TRINITY_DN4004_c1_g1_i4	6499	6211.01	85.6691	0.98241
TRINITY_DN4004_c1_g1_i3	6354	6066.01	596.331	7.00188
TRINITY_DN4004_c2_g1_i1	608	323.017	28.4556	6.27441
TRINITY_DN4004_c3_g1_i1	285	61.3918	3	3.4805
TRINITY_DN4080_c0_g1_i1	2676	2388.01	552	16.4639
TRINITY_DN12109_c0_g1_i1	468	194.237	8	2.93352
TRINITY_DN12197_c0_g1_i1	590	305.726	10	2.32969
TRINITY_DN12113_c0_g1_i1	302	71.005	4	4.01237
TRINITY_DN12152_c0_g1_i1	479	203.695	8	2.7973
TRINITY_DN12127_c0_g1_i1	455	183.136	6	2.33351
TRINITY_DN12127_c1_g1_i1	484	208.018	4	1.36958
TRINITY_DN12179_c0_g1_i1	379	122.615	2	1.16176
TRINITY_DN12179_c0_g2_i1	760	472.364	5	0.753918
TRINITY_DN12174_c0_g1_i2	352	103.155	3	2.07139
TRINITY_DN12174_c0_g1_i1	364	111.669	2	1.27564
TRINITY_DN12170_c0_g1_i1	290	64.2371	1	1.10878
TRINITY_DN12170_c0_g2_i1	257	46.7645	2	3.0461
TRINITY_DN12151_c0_g1_i2	526	245.855	10	2.89702
TRINITY_DN12151_c0_g1_i1	335	91.6974	2	1.55347
TRINITY_DN12154_c0_g2_i1	1019	731.013	19	1.85123
TRINITY_DN12131_c0_g1_i1	452	180.58	8	3.15538
TRINITY_DN12165_c0_g1_i1	833	545.124	13	1.69855
TRINITY_DN12133_c0_g1_i1	1162	874.013	17	1.38536
TRINITY_DN12138_c0_g1_i1	398	136.985	4	2.07978
TRINITY_DN12156_c0_g1_i1	346	99.0134	6	4.31606
TRINITY_DN12100_c0_g1_i1	311	76.3754	3	2.79768
TRINITY_DN12100_c0_g2_i1	761	473.359	6	0.902799
TRINITY_DN12115_c0_g1_i1	1274	986.013	20	1.4447
TRINITY_DN12125_c0_g1_i1	641	354.979	7	1.40451
TRINITY_DN12125_c0_g2_i1	898	610.032	6	0.700534
TRINITY_DN12164_c0_g1_i1	389	130.142	3	1.64186
TRINITY_DN12164_c0_g2_i1	293	65.8184	2	2.16428
TRINITY_DN12105_c0_g1_i1	565	281.983	9	2.27327
TRINITY_DN12105_c0_g2_i1	533	252.272	5	1.41167
TRINITY_DN12119_c0_g1_i1	602	317.243	9	2.0206
TRINITY_DN12193_c0_g1_i1	287	62.5056	3	3.41848
TRINITY_DN12193_c0_g2_i1	471	196.856	6	2.17087
TRINITY_DN12104_c0_g1_i1	1360	1072.01	27	1.79388
TRINITY_DN12104_c0_g2_i1	902	614.032	17	1.97192
TRINITY_DN12158_c0_g1_i1	680	393.105	20.0064	3.62486
TRINITY_DN12149_c0_g1_i1	209	26.9236	3	7.93632
TRINITY_DN12185_c0_g1_i1	343	96.9632	5.45646	4.00806
TRINITY_DN12148_c0_g1_i1	1816	1528.01	36	1.67805
TRINITY_DN12148_c0_g2_i1	321	82.631	2	1.72392
TRINITY_DN12148_c0_g3_i1	3625	3337.01	86	1.83557
TRINITY_DN12172_c0_g2_i1	236	37.3399	3	5.72241
TRINITY_DN12181_c0_g1_i1	273	54.8322	1.00396	1.30411
TRINITY_DN12198_c0_g1_i1	503	224.99	7	2.21598
TRINITY_DN12112_c0_g1_i1	204	24.9534	4	11.4172
TRINITY_DN12143_c0_g1_i1	275	55.9154	4	5.09517
TRINITY_DN12186_c0_g1_i1	248	42.4716	2	3.35399
TRINITY_DN12108_c0_g1_i1	712	424.738	9	1.50922
TRINITY_DN12118_c0_g1_i1	349	101.075	3	2.11402
TRINITY_DN12187_c0_g1_i1	359	108.093	3	1.97676
TRINITY_DN12187_c0_g2_i1	873	585.062	13	1.5826
TRINITY_DN12171_c0_g1_i1	520	240.426	6	1.77746
TRINITY_DN12157_c0_g1_i1	382	124.869	4	2.28158
TRINITY_DN12132_c0_g1_i1	510	231.293	4	1.23177
TRINITY_DN12146_c0_g1_i1	312	76.9573	2.00291	1.85371
TRINITY_DN12110_c0_g1_i1	316	79.4739	1	0.896202
TRINITY_DN12110_c0_g2_i1	737	449.511	9	1.42605
TRINITY_DN12117_c0_g1_i1	405	142.388	5	2.50108
TRINITY_DN12124_c0_g2_i1	1721	1433.01	64	3.18098
TRINITY_DN12176_c0_g1_i2	869	581.074	9.86416	1.20909
TRINITY_DN12176_c0_g1_i1	856	568.091	16.1415	2.02375
TRINITY_DN12189_c0_g2_i1	357	106.62	5	3.34013
TRINITY_DN12166_c0_g1_i1	960	672.013	10	1.05987
TRINITY_DN12111_c0_g1_i1	543	261.445	7	1.90699
TRINITY_DN12111_c0_g2_i1	292	65.2446	2	2.18331
TRINITY_DN12114_c0_g1_i1	1893	1605.01	49	2.17444
TRINITY_DN12191_c0_g1_i1	1060	772.013	22	2.02969
TRINITY_DN12190_c0_g1_i1	261	48.6778	1	1.46319
TRINITY_DN12190_c1_g1_i1	217	29.8575	3	7.15647
TRINITY_DN12180_c0_g1_i1	268	52.2106	3	4.09254
TRINITY_DN12141_c0_g1_i2	209	26.9236	2	5.29088
TRINITY_DN12141_c0_g1_i1	233	36.0765	2	3.94854
TRINITY_DN12102_c0_g1_i1	325	85.2269	6.54827	5.47243
TRINITY_DN12160_c0_g1_i1	256	46.2474	4	6.16032
TRINITY_DN12128_c0_g1_i1	294	66.3935	4	4.29107
TRINITY_DN12196_c0_g1_i1	318	80.6927	0	0
TRINITY_DN12196_c0_g2_i1	473	198.554	3	1.07615
TRINITY_DN12142_c0_g1_i1	797	509.193	10	1.39878
TRINITY_DN12182_c0_g1_i1	434	165.569	3	1.29054
TRINITY_DN12192_c0_g1_i1	540	258.683	6	1.65201
TRINITY_DN12107_c0_g1_i1	696	408.909	7	1.21928
TRINITY_DN12107_c0_g2_i1	1428	1140.01	22	1.3745
TRINITY_DN12130_c0_g1_i1	284	60.8207	4	4.68424
TRINITY_DN12159_c0_g1_i1	694	406.933	10	1.75028
TRINITY_DN12116_c0_g1_i1	464	190.785	5	1.86662
TRINITY_DN12116_c0_g2_i1	457	184.821	13	5.00983
TRINITY_DN12188_c0_g1_i1	1114	826.013	17	1.46586
TRINITY_DN12155_c0_g1_i1	256	46.2474	2	3.08016
TRINITY_DN12155_c0_g2_i1	303	71.5847	2	1.98994
TRINITY_DN12168_c0_g1_i1	261	48.6778	0	0
TRINITY_DN12168_c0_g2_i1	323	83.9332	2	1.69718
TRINITY_DN12168_c0_g3_i1	318	80.6927	0	0
TRINITY_DN12168_c0_g4_i1	234	36.4963	1	1.95156
TRINITY_DN12194_c0_g1_i1	221	31.3519	2	4.54356
TRINITY_DN12194_c0_g2_i1	491	214.208	8	2.66002
TRINITY_DN12121_c0_g1_i1	417	151.778	2	0.938538
TRINITY_DN12199_c0_g1_i1	275	55.9154	3	3.82138
TRINITY_DN12129_c0_g1_i1	607	322.05	7	1.54812
TRINITY_DN12129_c0_g2_i1	253	44.7375	1	1.59206
TRINITY_DN7500_c0_g1_i1	1648	1360.01	60	3.14224
TRINITY_DN7542_c0_g1_i3	1122	834.013	9.40213	0.802942
TRINITY_DN7542_c0_g1_i2	1061	773.013	10.3051	0.949506
TRINITY_DN7542_c0_g1_i1	1157	869.013	22.2927	1.82712
TRINITY_DN7545_c0_g1_i1	566	282.937	6.66419	1.6776
TRINITY_DN7545_c0_g1_i2	565	281.983	5.33737	1.34814
TRINITY_DN7532_c0_g1_i1	628	342.326	10	2.08061
TRINITY_DN7549_c0_g1_i1	1950	1662.01	101	4.3283
TRINITY_DN7528_c0_g1_i1	262	49.15	6	8.69478
TRINITY_DN7586_c0_g1_i1	437	168.027	3	1.27167
TRINITY_DN7586_c0_g2_i1	359	108.093	2	1.31784
TRINITY_DN7552_c0_g1_i1	950	662.026	219	23.5613
TRINITY_DN7519_c0_g1_i1	875	587.062	11	1.33456
TRINITY_DN7519_c0_g2_i1	351	102.49	1	0.69494
TRINITY_DN7553_c0_g1_i1	240	38.953	4	7.31392
TRINITY_DN7591_c0_g1_i1	1416	1128.01	28	1.76797
TRINITY_DN7591_c0_g2_i1	485	208.886	7	2.38682
TRINITY_DN7572_c0_g1_i2	433	164.768	3	1.29682
TRINITY_DN7572_c0_g1_i1	323	83.9332	2	1.69718
TRINITY_DN7558_c0_g1_i1	758	470.368	10	1.51423
TRINITY_DN7541_c0_g1_i1	309	75.206	1	0.947062
TRINITY_DN7541_c0_g2_i1	901	613.032	726	84.3498
TRINITY_DN7599_c0_g1_i1	678	391.144	14	2.54931
TRINITY_DN7535_c0_g1_i1	381	124.115	5	2.8693
TRINITY_DN7503_c0_g1_i2	446	175.511	8	3.2465
TRINITY_DN7522_c0_g1_i1	816	528.156	16	2.15768
TRINITY_DN7522_c0_g2_i1	228	34.0082	1	2.09434
TRINITY_DN7527_c0_g1_i1	663	376.44	8.17142	1.54608
TRINITY_DN7527_c0_g2_i1	1545	1257.01	335	18.9817
TRINITY_DN7570_c0_g1_i1	1199	911.013	26	2.03273
TRINITY_DN7518_c1_g1_i1	456	183.981	22.5566	8.73235
TRINITY_DN7518_c1_g1_i2	388	129.387	4	2.20191
TRINITY_DN7581_c0_g1_i1	3619	3331.01	52.3263	1.11886
TRINITY_DN7581_c0_g1_i2	3640	3352.01	108.674	2.30914
TRINITY_DN7581_c0_g2_i1	2474	2186.01	94	3.06271
TRINITY_DN7511_c0_g1_i1	332	89.7347	1	0.793725
TRINITY_DN7511_c0_g2_i1	1040	752.013	35	3.31492
TRINITY_DN7511_c0_g3_i1	715	427.699	10	1.6653
TRINITY_DN7511_c0_g4_i1	292	65.2446	5	5.45828
TRINITY_DN7592_c0_g1_i1	281	59.1761	4	4.81443
TRINITY_DN7580_c0_g1_i1	224	32.4254	0	0
TRINITY_DN7580_c0_g2_i1	354	104.513	3	2.04447
TRINITY_DN7590_c0_g1_i1	386	127.837	8	4.45722
TRINITY_DN7510_c0_g1_i1	216	29.4583	2	4.83562
TRINITY_DN7598_c0_g1_i2	236	37.3399	3.25434	6.20756
TRINITY_DN7598_c0_g1_i1	308	74.6019	2.40493	2.29606
TRINITY_DN7571_c0_g1_i1	1819	1531.01	27	1.25608
TRINITY_DN7524_c0_g1_i1	237	37.7507	5	9.43355
TRINITY_DN7559_c0_g1_i1	1956	1668.01	123	5.25214
TRINITY_DN7506_c0_g1_i1	248	42.4716	1	1.677
TRINITY_DN7506_c0_g2_i1	474	199.406	4	1.42874
TRINITY_DN7555_c0_g1_i2	451	179.758	10	3.96225
TRINITY_DN7509_c0_g1_i2	416	150.973	1	0.471772
TRINITY_DN7525_c0_g1_i1	639	353.036	9	1.81574
TRINITY_DN7548_c0_g1_i1	691	403.953	15	2.64479
TRINITY_DN7512_c0_g1_i1	2190	1902.01	58	2.17193
TRINITY_DN7593_c0_g1_i1	763	475.326	29	4.34547
TRINITY_DN7579_c0_g1_i1	822	534.151	21	2.80018
TRINITY_DN7579_c0_g2_i1	454	182.28	6	2.34446
TRINITY_DN7505_c0_g1_i1	1843	1555.01	68	3.11462
TRINITY_DN7505_c0_g2_i1	1563	1275.01	15.2203	0.850236
TRINITY_DN7505_c0_g2_i2	1552	1264.01	15.7797	0.889155
TRINITY_DN7568_c0_g1_i1	400	138.473	4	2.05744
TRINITY_DN7568_c1_g1_i1	525	244.978	5	1.45369
TRINITY_DN7583_c0_g1_i1	826	538.14	8	1.05883
TRINITY_DN7508_c0_g1_i1	1429	1141.01	79	4.93137
TRINITY_DN7521_c0_g1_i2	2025	1737.01	24.4444	1.00232
TRINITY_DN7521_c0_g1_i1	2025	1737.01	30.5556	1.2529
TRINITY_DN7560_c0_g1_i3	2578	2290.01	34.1654	1.06262
TRINITY_DN7560_c0_g1_i4	2479	2191.01	45.3888	1.47548
TRINITY_DN7560_c0_g1_i2	1803	1515.01	11.4458	0.538099
TRINITY_DN7531_c0_g1_i1	311	76.3754	11	10.2582
TRINITY_DN7529_c0_g1_i1	713	425.725	16	2.67683
TRINITY_DN7564_c0_g1_i1	379	122.615	8	4.64704
TRINITY_DN7564_c0_g2_i1	427	159.926	4	1.78144
TRINITY_DN7564_c0_g3_i1	1972	1684.01	32.2664	1.3647
TRINITY_DN7564_c1_g1_i1	249	42.9284	0	0
TRINITY_DN7507_c0_g1_i1	555	272.612	9	2.3514
TRINITY_DN7543_c0_g1_i1	594	309.549	9	2.07082
TRINITY_DN7543_c0_g1_i2	301	70.4267	5	5.05666
TRINITY_DN7550_c0_g1_i1	474	199.406	7	2.50029
TRINITY_DN7563_c0_g1_i1	374	118.87	4	2.39674
TRINITY_DN7502_c0_g1_i1	215	29.1126	1.00827	2.46676
TRINITY_DN7597_c0_g1_i1	517	237.671	5	1.49839
TRINITY_DN7547_c0_g1_i1	251	43.7887	1	1.62655
TRINITY_DN7547_c0_g2_i1	465	191.65	2	0.743278
TRINITY_DN7578_c0_g1_i1	2042	1754.01	41	1.66488
TRINITY_DN7577_c1_g1_i1	562	279.162	7	1.78596
TRINITY_DN7567_c0_g1_i1	261	48.6778	4.28902	6.27563
TRINITY_DN7567_c0_g1_i2	221	31.3519	3.7497	8.5185
TRINITY_DN7587_c0_g1_i1	1198	910.013	289	22.6194
TRINITY_DN7569_c0_g1_i1	981	693.013	19	1.95273
TRINITY_DN7546_c0_g1_i2	638	352.057	5.21282	1.05461
TRINITY_DN7546_c0_g1_i1	874	586.062	12.7872	1.55404
TRINITY_DN7562_c0_g1_i1	266	51.2208	5	6.95272
TRINITY_DN7557_c0_g1_i1	246	41.6022	4	6.84817
TRINITY_DN7557_c0_g2_i1	325	85.2269	2	1.67141
TRINITY_DN7523_c0_g1_i1	867	579.074	23.1634	2.84905
TRINITY_DN7523_c0_g1_i2	1059	771.013	7.83657	0.723927
TRINITY_DN7523_c0_g1_i3	326	85.8791	4	3.31744
TRINITY_DN7574_c0_g1_i1	315	78.8387	1	0.903423
TRINITY_DN7574_c0_g2_i1	473	198.554	7	2.51101
TRINITY_DN7556_c0_g1_i4	4037	3749.01	158.73	3.01558
TRINITY_DN7556_c0_g1_i1	3979	3691.01	84.2704	1.62615
TRINITY_DN7556_c1_g1_i1	845	557.108	14	1.78986
TRINITY_DN7556_c3_g1_i2	523	243.113	4.80631	1.4081
TRINITY_DN7556_c3_g1_i1	426	159.129	4.65733	2.08459
TRINITY_DN7554_c0_g1_i1	339	94.2433	2	1.51151
TRINITY_DN7554_c0_g2_i1	241	39.383	0	0
TRINITY_DN7596_c0_g1_i1	691	403.953	5	0.881595
TRINITY_DN7596_c0_g2_i1	259	47.7019	2	2.98624
TRINITY_DN7573_c0_g1_i1	390	130.933	3	1.63193
TRINITY_DN7573_c0_g2_i1	332	89.7347	2	1.58745
TRINITY_DN7538_c0_g1_i1	966	678.013	22	2.31108
TRINITY_DN7566_c0_g1_i1	1567	1279.01	47	2.6173
TRINITY_DN7530_c0_g1_i1	268	52.2106	0	0
TRINITY_DN7530_c0_g2_i1	306	73.4008	1	0.970353
TRINITY_DN7576_c0_g1_i1	959	671.019	9	0.955296
TRINITY_DN7594_c0_g1_i1	880	592.062	31	3.72928
TRINITY_DN7594_c1_g1_i1	366	113.109	3	1.88909
TRINITY_DN7526_c0_g1_i1	1639	1351.01	132.941	7.0086
TRINITY_DN7526_c0_g1_i2	1640	1352.01	12.0586	0.635252
TRINITY_DN7537_c0_g1_i1	533	252.272	5	1.41167
TRINITY_DN7537_c0_g2_i1	446	175.511	4	1.62325
TRINITY_DN7539_c0_g1_i1	804	516.183	23.2673	3.2105
TRINITY_DN7539_c0_g1_i2	1795	1507.01	65.7438	3.1072
TRINITY_DN7561_c0_g1_i1	635	349.138	10	2.04001
TRINITY_DN7514_c0_g1_i1	669	382.318	10	1.86297
TRINITY_DN7582_c0_g1_i1	353	103.842	2	1.37179
TRINITY_DN7582_c0_g2_i1	420	154.252	3	1.38523
TRINITY_DN7588_c0_g1_i1	325	85.2269	9	7.52136
TRINITY_DN7585_c0_g1_i1	604	319.169	4	0.892626
TRINITY_DN7517_c0_g1_i1	266	51.2208	5	6.95272
TRINITY_DN7513_c0_g1_i1	690	402.966	11	1.94426
TRINITY_DN7595_c0_g1_i1	425	158.317	14	6.29843
TRINITY_DN7536_c0_g1_i2	1584	1296.01	122.049	6.70745
TRINITY_DN7536_c0_g1_i1	1846	1558.01	90.865	4.1539
TRINITY_DN7536_c0_g2_i1	467	193.39	5.22287	1.92356
TRINITY_DN7536_c0_g3_i1	1215	927.013	24.2817	1.86563
TRINITY_DN7536_c0_g4_i1	3275	2987.01	1148.72	27.3909
TRINITY_DN7536_c1_g1_i1	1708	1420.01	45	2.2571
TRINITY_DN7575_c0_g1_i1	13133	12845	6455.31	35.7942
TRINITY_DN7575_c0_g2_i1	554	271.682	7.31488	1.91769
TRINITY_DN7575_c0_g2_i2	772	484.292	56.3778	8.29146
TRINITY_DN7501_c0_g1_i1	524	244.053	4	1.16736
TRINITY_DN7501_c0_g2_i1	316	79.4739	1	0.896202
TRINITY_DN7520_c0_g1_i1	1313	1025.01	32	2.22357
TRINITY_DN7516_c0_g1_i2	1409	1121.01	47	2.98619
TRINITY_DN7516_c0_g1_i1	318	80.6927	4	3.53066
TRINITY_DN7551_c0_g1_i1	454	182.28	5	1.95372
TRINITY_DN7515_c0_g1_i2	346	99.0134	4	2.87738
TRINITY_DN7544_c0_g1_i1	274	55.3521	3	3.86027
TRINITY_DN7544_c0_g2_i1	311	76.3754	3	2.79768
TRINITY_DN7544_c0_g3_i1	1647	1359.01	35	1.83432
TRINITY_DN7584_c0_g1_i1	325	85.2269	2	1.67141
TRINITY_DN7584_c0_g2_i1	326	85.8791	2	1.65872
TRINITY_DN7534_c0_g1_i1	623	337.497	7	1.47727
TRINITY_DN7533_c0_g1_i1	1650	1362.01	62	3.24221
TRINITY_DN7589_c0_g1_i2	264	50.1937	6	8.51397
TRINITY_DN8350_c0_g1_i1	373	118.134	1	0.602913
TRINITY_DN8350_c1_g1_i1	208	26.553	1	2.68236
TRINITY_DN8377_c0_g1_i1	383	125.598	1	0.567087
TRINITY_DN8377_c0_g2_i1	436	167.205	2	0.851946
TRINITY_DN8377_c0_g3_i1	468	194.237	4	1.46676
TRINITY_DN8318_c0_g2_i1	279	58.0668	6	7.3596
TRINITY_DN8316_c0_g1_i1	770	482.292	10	1.4768
TRINITY_DN8368_c0_g1_i1	590	305.726	7	1.63078
TRINITY_DN8322_c0_g2_i1	752	464.406	7	1.07357
TRINITY_DN8341_c0_g1_i1	907	619.032	16	1.84093
TRINITY_DN8341_c0_g2_i1	966	678.013	21	2.20603
TRINITY_DN8303_c0_g1_i1	325	85.2269	3.00719	2.51313
TRINITY_DN8303_c0_g2_i1	297	68.1196	3	3.13675
TRINITY_DN8303_c0_g3_i1	263	49.6835	1	1.43357
TRINITY_DN8392_c0_g1_i2	3576	3288.01	187.882	4.06989
TRINITY_DN8392_c0_g1_i1	2527	2239.01	21.1177	0.67177
TRINITY_DN8326_c0_g1_i1	222	31.7401	3	6.732
TRINITY_DN8386_c0_g1_i1	963	675.013	13	1.37171
TRINITY_DN8386_c0_g1_i2	295	66.9611	2	2.12735
TRINITY_DN8348_c0_g1_i1	514	234.948	6	1.81891
TRINITY_DN8348_c0_g2_i1	326	85.8791	4	3.31744
TRINITY_DN8348_c1_g1_i1	512	233.114	4	1.22214
TRINITY_DN8325_c0_g1_i1	395	134.682	3	1.5865
TRINITY_DN8345_c0_g1_i2	1136	848.013	54	4.53547
TRINITY_DN8385_c0_g1_i1	525	244.978	6	1.74443
TRINITY_DN8302_c0_g1_i2	970	682.013	18	1.8798
TRINITY_DN8329_c0_g1_i1	284	60.8207	1	1.17106
TRINITY_DN8329_c0_g2_i1	223	32.0985	3	6.65682
TRINITY_DN8376_c0_g1_i1	206	25.7312	0	0
TRINITY_DN8376_c0_g2_i1	256	46.2474	2	3.08016
TRINITY_DN8324_c0_g1_i1	3193	2905.01	80.208	1.96653
TRINITY_DN8324_c0_g1_i2	3222	2934.01	83.792	2.0341
TRINITY_DN8380_c0_g1_i1	1408	1120.01	74	4.70586
TRINITY_DN8331_c0_g1_i2	1081	793.013	127.858	11.4836
TRINITY_DN8331_c0_g1_i1	913	625.026	68.1423	7.76514
TRINITY_DN8359_c0_g1_i1	254	45.2001	6	9.45458
TRINITY_DN8313_c0_g1_i1	497	219.568	10	3.24386
TRINITY_DN8342_c0_g1_i1	777	489.278	6	0.873427
TRINITY_DN8342_c0_g2_i1	626	340.388	11	2.3017
TRINITY_DN8394_c0_g1_i1	447	176.392	68	27.4574
TRINITY_DN8394_c0_g2_i1	3866	3578.01	1099.52	21.8874
TRINITY_DN8394_c0_g2_i2	4067	3779.01	1260.48	23.7567
TRINITY_DN8394_c1_g1_i4	2912	2624.01	104.883	2.8469
TRINITY_DN8394_c1_g1_i2	1239	951.013	39.8639	2.98555
TRINITY_DN8394_c1_g1_i3	2329	2041.01	91.6341	3.19773
TRINITY_DN8394_c1_g1_i9	3250	2962.01	32.4462	0.780203
TRINITY_DN8394_c1_g1_i6	2760	2472.01	263.172	7.58263
TRINITY_DN8394_c2_g1_i1	643	356.933	8	1.59637
TRINITY_DN8394_c3_g1_i1	311	76.3754	2	1.86512
TRINITY_DN8353_c0_g1_i1	301	70.4267	5	5.05666
TRINITY_DN8364_c0_g1_i1	1367	1079.01	145	9.57132
TRINITY_DN8307_c0_g1_i1	550	267.944	7	1.86073
TRINITY_DN8307_c0_g2_i1	866	578.074	7	0.862473
TRINITY_DN8300_c0_g1_i1	239	38.5416	4	7.39199
TRINITY_DN8381_c0_g1_i1	535	254.088	7	1.9622
TRINITY_DN8370_c0_g1_i1	355	105.194	5	3.38539
TRINITY_DN8374_c0_g1_i2	2189	1901.01	23.5888	0.883797
TRINITY_DN8374_c0_g1_i1	659	372.564	13.4112	2.56387
TRINITY_DN8383_c0_g1_i1	268	52.2106	0	0
TRINITY_DN8383_c0_g2_i1	599	314.364	7	1.58597
TRINITY_DN8383_c0_g3_i1	1111	823.013	18	1.55775
TRINITY_DN8333_c0_g1_i1	376	120.374	3	1.77509
TRINITY_DN8333_c0_g2_i1	2746	2458.01	74	2.14426
TRINITY_DN8333_c0_g3_i1	286	61.948	0	0
TRINITY_DN8308_c0_g1_i1	415	150.146	7	3.32058
TRINITY_DN8351_c0_g1_i1	1590	1302.01	26	1.42229
TRINITY_DN8361_c0_g1_i1	1351	1063.01	16	1.07204
TRINITY_DN8387_c0_g1_i1	779	491.263	20	2.89966
TRINITY_DN8327_c0_g1_i1	1084	796.013	37	3.31064
TRINITY_DN8327_c0_g2_i1	208	26.553	3	8.04708
TRINITY_DN8358_c0_g1_i1	379	122.615	7	4.06616
TRINITY_DN8317_c0_g1_i1	304	72.192	4	3.9464
TRINITY_DN8388_c0_g1_i1	1211	923.013	25	1.92914
TRINITY_DN8339_c0_g1_i1	879	591.062	19	2.28955
TRINITY_DN8366_c0_g1_i1	331	89.0991	5	3.99693
TRINITY_DN8344_c0_g1_i1	439	169.671	6	2.51869
TRINITY_DN8343_c0_g1_i1	1995	1707.01	69	2.87901
TRINITY_DN8312_c0_g1_i1	336	92.3428	4	3.08523
TRINITY_DN8323_c0_g1_i3	5202	4914.01	561.129	8.13311
TRINITY_DN8323_c0_g1_i5	5180	4892.01	389.015	5.66381
TRINITY_DN8323_c0_g1_i2	4427	4139.01	226.296	3.89413
TRINITY_DN8323_c0_g1_i1	2447	2159.01	173.561	5.72569
TRINITY_DN8301_c0_g1_i1	647	360.839	8	1.57909
TRINITY_DN8301_c0_g2_i1	1503	1215.01	39	2.2862
TRINITY_DN8301_c0_g3_i1	1632	1344.01	38	2.01377
TRINITY_DN8301_c0_g4_i1	6731	6443.01	136	1.50342
TRINITY_DN8389_c0_g1_i1	202	24.2857	3	8.79834
TRINITY_DN8321_c0_g1_i1	323	83.9332	3	2.54576
TRINITY_DN8378_c0_g1_i1	488	211.558	3	1.01
TRINITY_DN8378_c0_g2_i1	224	32.4254	3	6.5897
TRINITY_DN8378_c0_g3_i1	692	404.949	3	0.527656
TRINITY_DN8340_c0_g1_i1	1276	988.013	76	5.47875
TRINITY_DN8391_c0_g1_i1	320	82.0042	1	0.86855
TRINITY_DN8391_c0_g2_i1	201	23.953	0	0
TRINITY_DN8365_c0_g1_i2	215	29.1126	1	2.44653
TRINITY_DN8365_c0_g1_i1	275	55.9154	1	1.27379
TRINITY_DN8305_c0_g1_i1	482	206.267	5	1.72652
TRINITY_DN8396_c0_g1_i1	426	159.129	5	2.23796
TRINITY_DN8379_c0_g1_i1	626	340.388	7	1.46472
TRINITY_DN8355_c0_g1_i1	258	47.2203	1	1.50835
TRINITY_DN8304_c0_g1_i1	220	31.0006	0	0
TRINITY_DN8304_c0_g1_i2	244	40.6929	4	7.00119
TRINITY_DN8356_c0_g1_i1	257	46.7645	1	1.52305
TRINITY_DN8335_c0_g1_i1	1824	1536.01	99	4.59062
TRINITY_DN8328_c0_g1_i1	741	453.479	18	2.82713
TRINITY_DN8337_c0_g1_i1	891	603.032	8	0.944887
TRINITY_DN8352_c0_g1_i2	876	588.062	14	1.69565
TRINITY_DN8352_c0_g2_i1	288	63.072	5	5.6463
TRINITY_DN8349_c0_g1_i1	5204	4916.01	202	2.92664
TRINITY_DN8319_c0_g1_i1	385	127.075	3	1.68148
TRINITY_DN8319_c0_g2_i1	1134	846.013	14	1.17864
TRINITY_DN8319_c0_g3_i1	513	234.035	7	2.13034
TRINITY_DN8357_c0_g1_i1	8471	8183.01	1447	12.5946
TRINITY_DN8309_c0_g1_i1	2388	2100.01	512	17.3652
TRINITY_DN8363_c0_g1_i1	768	480.312	12	1.77946
TRINITY_DN8334_c0_g1_i2	2020	1732.01	260	10.6919
TRINITY_DN8334_c0_g2_i1	430	162.386	2	0.877228
TRINITY_DN8334_c0_g3_i1	461	188.158	3	1.13561
TRINITY_DN8371_c0_g1_i1	464	190.785	2	0.746647
TRINITY_DN8371_c0_g2_i1	249	42.9284	2	3.3183
TRINITY_DN8369_c0_g1_i1	238	38.1806	1	1.86547
TRINITY_DN8369_c0_g2_i1	315	78.8387	2	1.80685
TRINITY_DN8384_c0_g1_i1	3082	2794.01	581	14.8108
TRINITY_DN8336_c0_g1_i1	753	465.397	259	39.6376
TRINITY_DN8382_c0_g1_i1	358	107.359	1	0.663425
TRINITY_DN8382_c0_g2_i1	309	75.206	1	0.947062
TRINITY_DN8314_c0_g1_i1	655	368.631	7	1.3525
TRINITY_DN8314_c0_g2_i1	246	41.6022	2	3.42409
TRINITY_DN8332_c0_g1_i1	558	275.401	4	1.03449
TRINITY_DN8397_c0_g1_i1	462	189.024	9	3.39122
TRINITY_DN8320_c0_g1_i1	1888	1600.01	39	1.73609
TRINITY_DN8393_c0_g1_i18	5168	4880.01	30.2931	0.442133
TRINITY_DN8393_c0_g1_i16	1765	1477.01	124.379	5.99782
TRINITY_DN8393_c0_g1_i10	5170	4882.01	20.9697	0.305931
TRINITY_DN8393_c0_g1_i3	5169	4881.01	51.3916	0.749916
TRINITY_DN8393_c0_g1_i2	5162	4874.01	54.538	0.796972
TRINITY_DN8393_c0_g1_i15	5160	4872.01	78.8974	1.15341
TRINITY_DN8393_c0_g1_i4	1391	1103.01	17.2138	1.11154
TRINITY_DN8393_c0_g1_i17	5163	4875.01	92.3871	1.34979
TRINITY_DN8393_c0_g1_i12	2385	2097.01	48.627	1.65161
TRINITY_DN8393_c0_g1_i6	3283	2995.01	126.738	3.01397
TRINITY_DN8393_c0_g1_i7	5122	4834.01	220.323	3.24625
TRINITY_DN8393_c0_g1_i1	3331	3043.01	89.0168	2.08353
TRINITY_DN8393_c0_g1_i11	5161	4873.01	133.731	1.95464
TRINITY_DN8393_c0_g2_i1	232	35.6594	5	9.98679
TRINITY_DN8393_c0_g3_i1	336	92.3428	4	3.08523
TRINITY_DN8393_c0_g4_i1	315	78.8387	6.4945	5.86728
TRINITY_DN8393_c1_g1_i1	1755	1467.01	21	1.01957
TRINITY_DN8354_c0_g1_i1	490	213.339	3	1.00157
TRINITY_DN8354_c0_g2_i2	830	542.124	9	1.18243
TRINITY_DN8354_c0_g2_i1	256	46.2474	1	1.54008
TRINITY_DN8398_c0_g1_i1	1012	724.013	24	2.361
TRINITY_DN8399_c0_g1_i1	369	115.254	1	0.617979
TRINITY_DN8399_c0_g2_i1	229	34.4226	1	2.06912
TRINITY_DN8315_c0_g1_i1	748	460.424	9	1.39224
TRINITY_DN8362_c0_g1_i1	1938	1650.01	281	12.1297
TRINITY_DN8390_c0_g1_i2	958	670.019	28	2.97647
TRINITY_DN8367_c0_g1_i1	660	373.534	7	1.33475
TRINITY_DN8347_c0_g1_i1	347	99.7238	5	3.5711
TRINITY_DN8346_c0_g1_i1	282	59.7113	5	5.96409
TRINITY_DN29313_c0_g1_i1	283	60.2754	3	3.54496
TRINITY_DN29318_c0_g1_i1	263	49.6835	0	0
TRINITY_DN29320_c0_g1_i1	255	45.7183	3	4.67372
TRINITY_DN29342_c0_g1_i1	212	27.985	2	5.0902
TRINITY_DN29302_c0_g1_i1	323	83.9332	3	2.54576
TRINITY_DN29337_c0_g1_i1	223	32.0985	2	4.43788
TRINITY_DN29341_c0_g1_i1	215	29.1126	2	4.89305
TRINITY_DN29352_c0_g1_i1	275	55.9154	2	2.54759
TRINITY_DN29348_c0_g1_i1	275	55.9154	1	1.27379
TRINITY_DN29303_c0_g1_i1	277	56.9693	2	2.50046
TRINITY_DN29355_c0_g1_i1	309	75.206	4	3.78825
TRINITY_DN29311_c0_g1_i1	213	28.334	1	2.51376
TRINITY_DN29309_c0_g1_i1	348	100.393	2	1.41891
TRINITY_DN29307_c0_g1_i1	204	24.9534	1	2.85431
TRINITY_DN29327_c0_g1_i1	250	43.3708	1	1.64223
TRINITY_DN29316_c0_g1_i1	281	59.1761	2.01005	2.41931
TRINITY_DN29330_c0_g1_i1	213	28.334	3	7.54127
TRINITY_DN29338_c0_g1_i1	209	26.9236	1	2.64544
TRINITY_DN29346_c0_g1_i1	242	39.7949	2	3.57959
TRINITY_DN29322_c0_g1_i1	224	32.4254	2	4.39314
TRINITY_DN29333_c0_g1_i1	239	38.5416	4	7.39199
TRINITY_DN29300_c0_g1_i1	306	73.4008	3	2.91106
TRINITY_DN29343_c0_g1_i1	240	38.953	2.10613	3.85101
TRINITY_DN29329_c0_g1_i1	246	41.6022	2	3.42409
TRINITY_DN29314_c0_g1_i1	336	92.3428	4	3.08523
TRINITY_DN7422_c0_g1_i1	377	121.156	1	0.587876
TRINITY_DN7422_c0_g2_i1	618	332.638	8	1.71297
TRINITY_DN7422_c0_g3_i1	413	148.576	4	1.91753
TRINITY_DN7477_c0_g1_i1	1076	788.013	26.3603	2.38258
TRINITY_DN7477_c0_g1_i2	1101	813.013	18.6397	1.63294
TRINITY_DN7437_c0_g1_i1	253	44.7375	5	7.96029
TRINITY_DN7480_c0_g1_i1	215	29.1126	0	0
TRINITY_DN7480_c0_g2_i1	275	55.9154	1	1.27379
TRINITY_DN7429_c0_g1_i3	2835	2547.01	560.759	15.6811
TRINITY_DN7429_c0_g1_i4	2755	2467.01	853.277	24.6348
TRINITY_DN7429_c0_g1_i2	739	451.493	52.8557	8.3382
TRINITY_DN7429_c0_g1_i1	2993	2705.01	84.1712	2.21628
TRINITY_DN7429_c0_g2_i1	244	40.6929	0	0
TRINITY_DN7429_c0_g3_i1	1695	1407.01	583.336	29.5292
TRINITY_DN7429_c0_g3_i2	750	462.41	16.1697	2.4906
TRINITY_DN7429_c0_g4_i1	474	199.406	85.2102	30.4357
TRINITY_DN7429_c1_g1_i1	658	371.579	8.08527	1.5498
TRINITY_DN7400_c0_g1_i2	4355	4067.01	156	2.73199
TRINITY_DN7457_c0_g1_i1	1180	892.013	332	26.5093
TRINITY_DN7457_c0_g2_i1	267	51.7303	1	1.37685
TRINITY_DN7470_c0_g1_i1	998	710.013	9.09135	0.911996
TRINITY_DN7470_c0_g1_i2	900	612.032	9.90865	1.15311
TRINITY_DN7470_c1_g1_i1	205	25.3549	0	0
TRINITY_DN7470_c1_g2_i1	340	94.9649	2	1.50002
TRINITY_DN7479_c0_g1_i1	703	415.83	25	4.28208
TRINITY_DN7476_c0_g1_i2	3738	3450.01	186.793	3.85629
TRINITY_DN7476_c0_g1_i1	3770	3482.01	230.207	4.7089
TRINITY_DN7416_c0_g1_i1	488	211.558	8	2.69335
TRINITY_DN7489_c0_g1_i1	245	41.1198	4	6.92851
TRINITY_DN7444_c0_g1_i1	362	110.242	8	5.16858
TRINITY_DN7452_c0_g1_i3	1729	1441.01	13.9999	0.691971
TRINITY_DN7452_c0_g1_i2	1652	1364.01	11.5604	0.603647
TRINITY_DN7452_c0_g1_i1	1672	1384.01	8.43975	0.43433
TRINITY_DN7411_c0_g1_i1	241	39.383	0	0
TRINITY_DN7411_c1_g1_i1	259	47.7019	3	4.47936
TRINITY_DN7432_c0_g1_i1	1862	1574.01	83	3.75578
TRINITY_DN7432_c0_g2_i1	1028	740.013	19.9774	1.92278
TRINITY_DN7432_c0_g2_i2	1084	796.013	12.0226	1.07574
TRINITY_DN7432_c0_g3_i1	453	181.448	9	3.53281
TRINITY_DN7442_c0_g1_i4	8991	8703.01	278.162	2.27645
TRINITY_DN7442_c0_g1_i3	3732	3444.01	32.9624	0.681686
TRINITY_DN7442_c0_g1_i5	339	94.2433	2	1.51151
TRINITY_DN7442_c0_g1_i8	8997	8709.01	195.104	1.59562
TRINITY_DN7442_c0_g1_i6	8979	8691.01	155.425	1.27374
TRINITY_DN7442_c0_g1_i2	5333	5045.01	41.5613	0.586755
TRINITY_DN7442_c0_g1_i7	3750	3462.01	58.785	1.2094
TRINITY_DN7442_c0_g2_i2	6091	5803.01	148.558	1.82336
TRINITY_DN7442_c0_g2_i1	5798	5510.01	56.442	0.729592
TRINITY_DN7446_c0_g1_i2	2940	2652.01	49.3135	1.3244
TRINITY_DN7446_c0_g1_i1	2602	2314.01	24.6865	0.759844
TRINITY_DN7446_c0_g2_i1	1358	1070.01	28	1.8638
TRINITY_DN7471_c0_g1_i1	374	118.87	2.56099	1.5345
TRINITY_DN7471_c0_g1_i2	545	263.287	4.43901	1.20084
TRINITY_DN7498_c0_g1_i1	798	510.183	38.0356	5.31
TRINITY_DN7492_c0_g1_i1	275	55.9154	1	1.27379
TRINITY_DN7492_c0_g2_i4	1005	717.013	13.5889	1.34986
TRINITY_DN7492_c0_g2_i3	1147	859.013	10.4111	0.863229
TRINITY_DN7405_c0_g1_i1	774	486.287	18.151	2.6585
TRINITY_DN7420_c0_g1_i1	5417	5129.01	204.81	2.84412
TRINITY_DN7420_c0_g1_i3	5393	5105.01	252.19	3.51853
TRINITY_DN7420_c1_g1_i2	2773	2485.01	49.0167	1.4049
TRINITY_DN7420_c1_g1_i3	2785	2497.01	76.9833	2.19587
TRINITY_DN7455_c0_g1_i1	690	402.966	5.47698	0.968064
TRINITY_DN7455_c0_g1_i2	657	370.586	5.52302	1.06149
TRINITY_DN7475_c0_g1_i1	1701	1413.01	33	1.66341
TRINITY_DN7467_c0_g1_i1	1248	960.013	7.94054	0.58912
TRINITY_DN7467_c0_g1_i2	1220	932.013	122.059	9.32782
TRINITY_DN7419_c0_g1_i1	1292	1004.01	93	6.59742
TRINITY_DN7486_c1_g1_i1	424	157.509	4	1.80878
TRINITY_DN7434_c0_g1_i1	217	29.8575	2	4.77098
TRINITY_DN7434_c0_g2_i1	204	24.9534	1	2.85431
TRINITY_DN7465_c0_g1_i2	1792	1504.01	21.6751	1.02645
TRINITY_DN7465_c0_g1_i1	1785	1497.01	22.3249	1.06217
TRINITY_DN7465_c0_g2_i1	1092	804.013	29	2.56901
TRINITY_DN7458_c0_g1_i1	2694	2406.01	178.147	5.27365
TRINITY_DN7458_c0_g1_i2	2538	2250.01	22.8531	0.72342
TRINITY_DN7449_c0_g1_i1	723	435.652	10	1.6349
TRINITY_DN7496_c0_g1_i1	526	245.855	6	1.73821
TRINITY_DN7478_c0_g1_i1	3162	2874.01	30.705	0.76094
TRINITY_DN7478_c0_g1_i2	3149	2861.01	181.616	4.52131
TRINITY_DN7469_c0_g1_i1	383	125.598	4	2.26835
TRINITY_DN7469_c0_g2_i1	995	707.013	4.39329	0.442581
TRINITY_DN7469_c0_g2_i2	994	706.013	39.6067	3.99564
TRINITY_DN7497_c0_g1_i1	204	24.9534	5	14.2716
TRINITY_DN7497_c0_g2_i1	3007	2719.01	750.071	19.6482
TRINITY_DN7497_c0_g2_i2	2020	1732.01	10234.9	420.886
TRINITY_DN7497_c1_g1_i2	3199	2911.01	377	9.22418
TRINITY_DN7460_c0_g1_i1	783	495.263	14	2.01337
TRINITY_DN7488_c0_g1_i1	332	89.7347	4	3.1749
TRINITY_DN7414_c0_g1_i1	1897	1609.01	567	25.0989
TRINITY_DN7414_c0_g2_i1	227	33.5782	2	4.24232
TRINITY_DN7484_c0_g1_i1	502	224.113	4.31387	1.37098
TRINITY_DN7484_c0_g1_i2	827	539.14	22.6861	2.99702
TRINITY_DN7464_c0_g1_i1	752	464.406	5	0.766837
TRINITY_DN7464_c0_g2_i1	322	83.3009	2	1.71006
TRINITY_DN7462_c0_g1_i1	1938	1650.01	38	1.64031
TRINITY_DN7412_c0_g1_i1	440	170.502	6	2.50641
TRINITY_DN7472_c0_g1_i2	725	437.634	7.9174	1.28855
TRINITY_DN7472_c0_g1_i1	1077	789.013	15.0826	1.36152
TRINITY_DN7472_c0_g2_i1	1351	1063.01	24.0159	1.60913
TRINITY_DN7482_c0_g1_i2	1015	727.013	33.4424	3.27632
TRINITY_DN7482_c0_g1_i1	1253	965.013	236.558	17.4596
TRINITY_DN7487_c0_g1_i1	395	134.682	6	3.17301
TRINITY_DN7438_c0_g1_i1	2032	1744.01	40	1.63358
TRINITY_DN7431_c0_g1_i3	698	410.88	7.85099	1.36094
TRINITY_DN7431_c0_g1_i1	472	197.694	6.82106	2.45747
TRINITY_DN7431_c0_g1_i2	321	82.631	0	0
TRINITY_DN7431_c0_g1_i4	1246	958.013	154.328	11.4737
TRINITY_DN7459_c0_g1_i1	450	178.896	13	5.17574
TRINITY_DN7403_c0_g1_i1	2282	1994.01	32	1.14302
TRINITY_DN7403_c0_g2_i1	1778	1490.01	29	1.38624
TRINITY_DN7461_c0_g1_i1	393	133.162	7	3.74411
TRINITY_DN7461_c1_g1_i1	1054	766.013	188	17.4804
TRINITY_DN7461_c1_g2_i1	230	34.8477	3.13863	6.41499
TRINITY_DN7461_c1_g3_i1	384	126.35	2	1.12742
TRINITY_DN7461_c2_g1_i1	336	92.3428	3	2.31392
TRINITY_DN7495_c0_g1_i1	228	34.0082	4	8.37734
TRINITY_DN7401_c0_g1_i1	493	215.978	5	1.64889
TRINITY_DN7443_c0_g1_i1	1354	1066.01	18	1.20265
TRINITY_DN7443_c0_g2_i1	389	130.142	1	0.547285
TRINITY_DN7494_c0_g1_i1	758	470.368	9.5085	1.43981
TRINITY_DN7494_c0_g1_i2	564	281.049	5.4915	1.39168
TRINITY_DN7428_c0_g1_i1	698	410.88	7	1.21343
TRINITY_DN7428_c0_g2_i1	1631	1343.01	20	1.06067
TRINITY_DN7440_c0_g1_i2	1051	763.013	12.244	1.14294
TRINITY_DN7440_c0_g1_i1	972	684.013	329.756	34.3367
TRINITY_DN7441_c0_g1_i1	6223	5935.01	170	2.04013
TRINITY_DN7409_c0_g1_i1	1959	1671.01	256.774	10.9446
TRINITY_DN7409_c0_g1_i2	1578	1290.01	9.22644	0.509414
TRINITY_DN7473_c0_g1_i1	453	181.448	11	4.31788
TRINITY_DN7413_c0_g1_i2	782	494.263	14.7901	2.13129
TRINITY_DN7413_c0_g1_i1	774	486.287	7.09624	1.03936
TRINITY_DN7413_c0_g1_i3	664	377.417	8.1137	1.53118
TRINITY_DN7413_c0_g2_i1	1588	1300.01	31.8015	1.74233
TRINITY_DN7413_c0_g2_i2	905	617.032	13.1985	1.52352
TRINITY_DN7424_c0_g1_i1	519	239.495	11	3.27135
TRINITY_DN7424_c0_g1_i2	519	239.495	11	3.27135
TRINITY_DN7424_c0_g2_i1	785	497.258	55	7.87792
TRINITY_DN7433_c0_g1_i1	832	544.124	10	1.30898
TRINITY_DN7410_c0_g1_i1	367	113.841	18	11.2618
TRINITY_DN7421_c0_g1_i2	2456	2168.01	18.3406	0.602535
TRINITY_DN7421_c0_g1_i3	483	207.142	3.7053	1.27405
TRINITY_DN7421_c0_g1_i1	2760	2472.01	122.954	3.54261
TRINITY_DN7448_c0_g1_i1	1752	1464.01	641	31.1849
TRINITY_DN7448_c0_g2_i1	330	88.4576	2	1.61037
TRINITY_DN7466_c0_g1_i1	612	326.86	7	1.52534
TRINITY_DN7466_c0_g2_i1	433	164.768	5	2.16136
TRINITY_DN7417_c0_g1_i1	695	407.921	12	2.09525
TRINITY_DN7417_c0_g2_i1	728	440.604	7	1.13157
TRINITY_DN7406_c0_g1_i1	452	180.58	8	3.15538
TRINITY_DN7485_c0_g1_i1	385	127.075	5	2.80247
TRINITY_DN7430_c0_g1_i1	414	149.356	10	4.76879
TRINITY_DN7408_c0_g1_i1	262	49.15	3	4.34739
TRINITY_DN7408_c0_g2_i1	419	153.437	5	2.32097
TRINITY_DN7481_c0_g1_i1	1101	813.013	24.8112	2.1736
TRINITY_DN7481_c0_g1_i2	1129	841.013	23.1888	1.96384
TRINITY_DN7407_c0_g1_i1	3719	3431.01	883	18.3303
TRINITY_DN7435_c0_g1_i1	1776	1488.01	329	15.7478
TRINITY_DN7427_c0_g1_i1	1112	824.013	23	1.98804
TRINITY_DN7491_c0_g1_i1	359	108.093	5.87442	3.87076
TRINITY_DN7491_c1_g1_i1	458	185.665	6	2.30171
TRINITY_DN7499_c0_g1_i1	812	524.162	9	1.22295
TRINITY_DN7499_c0_g2_i1	451	179.758	5	1.98112
TRINITY_DN7453_c0_g1_i1	1363	1075.01	46	3.04772
TRINITY_DN7415_c0_g1_i2	427	159.926	6.00494	2.67436
TRINITY_DN7415_c0_g1_i1	428	160.719	2.99506	1.3273
TRINITY_DN7456_c0_g1_i1	234	36.4963	0	0
TRINITY_DN7456_c0_g2_i1	525	244.978	9	2.61665
TRINITY_DN7436_c0_g1_i1	1395	1107.01	68	4.37509
TRINITY_DN7474_c0_g1_i1	260	48.1715	3	4.4357
TRINITY_DN7474_c0_g2_i7	2019	1731.01	40.7386	1.67624
TRINITY_DN7474_c0_g2_i6	1181	893.013	19.1786	1.52964
TRINITY_DN7474_c0_g2_i11	1723	1435.01	54.4008	2.7001
TRINITY_DN7474_c0_g2_i8	965	677.013	29.437	3.09691
TRINITY_DN7474_c0_g2_i5	533	252.272	7.75802	2.19035
TRINITY_DN7474_c0_g2_i10	3601	3313.01	73.3893	1.57776
TRINITY_DN7474_c0_g2_i3	1367	1079.01	10.4142	0.687434
TRINITY_DN7474_c0_g2_i12	3710	3422.01	69.6834	1.45037
TRINITY_DN7474_c0_g2_i9	3594	3306.01	0	0
TRINITY_DN7474_c0_g3_i1	502	224.113	5	1.58903
TRINITY_DN7474_c1_g1_i1	338	93.5873	0	0
TRINITY_DN7474_c1_g2_i1	575	291.478	9	2.19921
TRINITY_DN7447_c0_g1_i1	349	101.075	2	1.40935
TRINITY_DN7454_c0_g1_i1	443	172.981	7.1767	2.955
TRINITY_DN7490_c0_g1_i1	1131	843.013	15	1.26732
TRINITY_DN7404_c0_g1_i1	231	35.2475	3	6.06211
TRINITY_DN7404_c0_g2_i2	357	106.62	6	4.00816
TRINITY_DN7404_c1_g1_i1	225	32.7698	4	8.69394
TRINITY_DN7439_c0_g1_i3	1774	1486.01	82.1521	3.93755
TRINITY_DN7439_c0_g1_i4	1763	1475.01	29.8479	1.44128
TRINITY_DN7493_c0_g1_i1	1250	962.013	7.15854	0.529998
TRINITY_DN7493_c0_g1_i2	1237	949.013	14.8415	1.11387
TRINITY_DN7493_c0_g2_i1	690	402.966	4	0.707005
TRINITY_DN7468_c0_g1_i1	553	270.737	7.3952	1.94551
TRINITY_DN7468_c0_g1_i3	661	374.508	12.9056	2.45441
TRINITY_DN7468_c0_g1_i2	725	437.634	117.699	19.1555
TRINITY_DN7450_c0_g1_i1	728	440.604	0	0
TRINITY_DN7450_c0_g1_i2	936	648.026	49	5.3856
TRINITY_DN7483_c0_g1_i1	351	102.49	1	0.69494
TRINITY_DN7483_c1_g1_i1	373	118.134	2	1.20583
TRINITY_DN7451_c0_g1_i1	653	366.679	17	3.30213
TRINITY_DN7418_c0_g1_i1	1787	1499.01	661	31.407
TRINITY_DN7463_c0_g1_i1	752	464.406	10	1.53367
TRINITY_DN7426_c0_g1_i1	1022	734.013	21.75	2.1105
TRINITY_DN7426_c0_g1_i2	1007	719.013	16.25	1.60971
TRINITY_DN4120_c0_g1_i1	2807	2519.01	695	19.651
TRINITY_DN4155_c0_g1_i2	5498	5210.01	236.529	3.23353
TRINITY_DN4155_c0_g1_i16	5499	5211.01	179.471	2.45303
TRINITY_DN4183_c0_g1_i1	1106	818.013	73.4563	6.39587
TRINITY_DN4183_c0_g1_i2	1130	842.013	43.5437	3.6833
TRINITY_DN4182_c0_g1_i1	3617	3329.01	924.601	19.782
TRINITY_DN4182_c0_g1_i3	1140	852.013	14.151	1.18296
TRINITY_DN4182_c0_g1_i2	3284	2996.01	117.985	2.80487
TRINITY_DN4182_c0_g1_i4	2924	2636.01	38.2631	1.03386
TRINITY_DN4122_c0_g1_i1	1971	1683.01	268	11.3417
TRINITY_DN4122_c0_g2_i2	3018	2730.01	439	11.4533
TRINITY_DN4122_c0_g3_i1	695	407.921	12	2.09525
TRINITY_DN4154_c0_g1_i2	5215	4927.01	738.746	10.6793
TRINITY_DN4154_c0_g1_i4	5233	4945.01	277.708	3.99992
TRINITY_DN4154_c0_g1_i3	5214	4926.01	69.5464	1.00556
TRINITY_DN4152_c0_g1_i2	1742	1454.01	259.141	12.694
TRINITY_DN4152_c0_g1_i1	1740	1452.01	11.859	0.581713
TRINITY_DN4110_c0_g1_i1	887	599.044	36.2028	4.30441
TRINITY_DN4110_c0_g1_i2	981	693.013	30.7972	3.1652
TRINITY_DN4101_c0_g1_i1	6209	5921.01	309.067	3.71781
TRINITY_DN4101_c0_g1_i2	6251	5963.01	253.933	3.03308
TRINITY_DN4101_c0_g2_i1	216	29.4583	1	2.41781
TRINITY_DN4162_c0_g1_i2	1806	1518.01	92	4.31661
TRINITY_DN4162_c0_g1_i1	370	115.971	6.06768	3.72651
TRINITY_DN4162_c0_g2_i1	1201	913.013	156.495	12.2083
TRINITY_DN4170_c0_g1_i2	1748	1460.01	57.8979	2.82447
TRINITY_DN4170_c0_g1_i1	1710	1422.01	152.102	7.61837
TRINITY_DN4176_c0_g1_i1	3481	3193.01	31.0377	0.69234
TRINITY_DN4176_c0_g1_i7	3407	3119.01	301.43	6.88336
TRINITY_DN4176_c0_g1_i6	2309	2021.01	30.3033	1.06795
TRINITY_DN4176_c0_g1_i2	3391	3103.01	176.229	4.04505
TRINITY_DN4176_c1_g1_i1	220	31.0006	4	9.19012
TRINITY_DN4109_c0_g1_i1	2085	1797.01	88.6813	3.51489
TRINITY_DN4109_c0_g1_i2	2096	1808.01	90.8861	3.58036
TRINITY_DN4109_c0_g1_i3	2262	1974.01	12070.4	435.515
TRINITY_DN4184_c0_g1_i1	3123	2835.01	925	23.239
TRINITY_DN4173_c0_g1_i1	1867	1579.01	71.911	3.2437
TRINITY_DN4173_c0_g1_i2	1783	1495.01	268.089	12.7722
TRINITY_DN4188_c0_g1_i1	2632	2344.01	585	17.7757
TRINITY_DN4116_c0_g1_i1	1772	1484.01	371	17.806
TRINITY_DN4150_c0_g1_i9	1947	1659.01	91.2932	3.9194
TRINITY_DN4150_c0_g1_i5	1830	1542.01	10.293	0.475427
TRINITY_DN4150_c0_g1_i4	1063	775.013	7.45213	0.684861
TRINITY_DN4150_c0_g1_i6	970	682.013	15.9004	1.66053
TRINITY_DN4150_c0_g1_i3	1942	1654.01	16.7865	0.722856
TRINITY_DN4150_c0_g1_i11	945	657.026	4.71767	0.511418
TRINITY_DN4150_c0_g1_i7	949	661.026	19	2.04723
TRINITY_DN4150_c0_g1_i1	1868	1580.01	13.511	0.609055
TRINITY_DN4150_c0_g1_i8	1101	813.013	13.0813	1.146
TRINITY_DN4150_c0_g1_i10	1933	1645.01	13.7068	0.593468
TRINITY_DN4150_c0_g1_i2	871	583.062	5.25802	0.6423
TRINITY_DN4150_c1_g1_i1	400	138.473	5	2.5718
TRINITY_DN4126_c0_g1_i1	751	463.406	105	16.1383
TRINITY_DN4186_c0_g1_i3	3935	3647.01	1637.6	31.9817
TRINITY_DN4186_c0_g1_i2	3920	3632.01	196.899	3.86125
TRINITY_DN4186_c0_g1_i1	4014	3726.01	82.9968	1.58653
TRINITY_DN4186_c0_g1_i4	4025	3737.01	97.5004	1.85829
TRINITY_DN4141_c0_g1_i3	587	302.852	3.38326	0.795676
TRINITY_DN4141_c0_g1_i1	670	383.307	15.3902	2.85976
TRINITY_DN4141_c0_g1_i4	612	326.86	18.2265	3.97165
TRINITY_DN4157_c0_g1_i1	3219	2931.01	1006	24.4462
TRINITY_DN4151_c0_g1_i2	4209	3921.01	97.0931	1.76368
TRINITY_DN4151_c0_g1_i1	4255	3967.01	921.907	16.5521
TRINITY_DN4128_c0_g1_i1	1149	861.013	272	22.5004
TRINITY_DN4128_c1_g1_i1	376	120.374	7	4.14187
TRINITY_DN4171_c0_g1_i11	700	412.851	0	0
TRINITY_DN4171_c0_g1_i16	789	501.228	5.88832	0.836732
TRINITY_DN4171_c0_g1_i13	452	180.58	5.7298	2.25996
TRINITY_DN4171_c0_g1_i4	571	287.66	4	0.990401
TRINITY_DN4171_c0_g1_i10	746	458.429	5.65684	0.878886
TRINITY_DN4171_c0_g1_i14	455	183.136	2	0.777835
TRINITY_DN4171_c0_g1_i6	442	172.135	0	0
TRINITY_DN4171_c0_g1_i21	751	463.406	1.6242	0.249637
TRINITY_DN4171_c0_g1_i23	633	347.191	8.52122	1.74809
TRINITY_DN4171_c0_g1_i17	534	253.168	6	1.688
TRINITY_DN4171_c0_g1_i12	1050	762.013	11.0721	1.0349
TRINITY_DN4171_c0_g1_i1	213	28.334	1	2.51376
TRINITY_DN4171_c0_g1_i18	855	567.091	3.50754	0.440535
TRINITY_DN4105_c0_g1_i1	1630	1342.01	429	22.7683
TRINITY_DN4159_c0_g1_i1	5370	5082.01	280.864	3.93633
TRINITY_DN4159_c0_g1_i4	5382	5094.01	260.867	3.64745
TRINITY_DN4159_c0_g1_i5	4748	4460.01	201.269	3.21418
TRINITY_DN4104_c0_g1_i1	3269	2981.01	559	13.3561
TRINITY_DN4104_c0_g2_i1	5217	4929.01	67.2996	0.972485
TRINITY_DN4104_c0_g2_i3	5219	4931.01	80.6469	1.16488
TRINITY_DN4104_c0_g2_i4	5270	4982.01	60.3077	0.862181
TRINITY_DN4104_c0_g2_i6	5268	4980.01	50.3662	0.720343
TRINITY_DN4104_c0_g2_i2	5233	4945.01	95.0652	1.36926
TRINITY_DN4104_c0_g2_i7	3185	2897.01	40.3144	0.991153
TRINITY_DN4100_c0_g1_i11	1436	1148.01	43.0103	2.66843
TRINITY_DN4100_c0_g1_i6	3292	3004.01	24.6895	0.585384
TRINITY_DN4100_c0_g1_i10	2276	1988.01	276.248	9.89715
TRINITY_DN4100_c0_g1_i2	3287	2999.01	563.058	13.3723
TRINITY_DN4100_c0_g1_i9	2068	1780.01	0	0
TRINITY_DN4100_c0_g1_i1	2277	1989.01	341.465	12.2275
TRINITY_DN4100_c0_g1_i7	1686	1398.01	539.723	27.4973
TRINITY_DN4100_c0_g1_i4	3114	2826.01	1233.9	31.0984
TRINITY_DN4100_c0_g1_i3	2073	1785.01	0	0
TRINITY_DN4100_c0_g1_i8	1261	973.013	53.1946	3.89385
TRINITY_DN4100_c0_g2_i1	351	102.49	5	3.4747
TRINITY_DN4100_c0_g3_i1	1260	972.013	265.37	19.4451
TRINITY_DN4100_c0_g4_i1	249	42.9284	2	3.3183
TRINITY_DN4100_c1_g1_i1	1484	1196.01	54.4872	3.24481
TRINITY_DN4100_c1_g1_i2	1428	1140.01	60.5128	3.78066
TRINITY_DN4136_c0_g1_i1	399	137.754	3	1.55113
TRINITY_DN4136_c0_g2_i3	308	74.6019	7	6.68311
TRINITY_DN4136_c0_g2_i1	840	552.108	15.5228	2.00252
TRINITY_DN4136_c0_g2_i2	1071	783.013	40.4772	3.6819
TRINITY_DN4196_c0_g1_i1	1434	1146.01	30	1.8645
TRINITY_DN4111_c0_g1_i2	1057	769.013	36.9392	3.42124
TRINITY_DN4111_c0_g1_i3	1001	713.013	8.48417	0.847505
TRINITY_DN4111_c0_g1_i5	1083	795.013	130.344	11.6775
TRINITY_DN4111_c0_g1_i4	1187	899.013	17.2323	1.36524
TRINITY_DN4131_c0_g1_i1	1406	1118.01	736	46.888
TRINITY_DN4167_c0_g1_i1	2370	2082.01	2025	69.2743
TRINITY_DN4133_c0_g1_i1	4615	4327.01	642	10.5676
TRINITY_DN4130_c0_g1_i1	235	36.9218	1	1.92907
TRINITY_DN4130_c0_g2_i1	3591	3303.01	144	3.10515
TRINITY_DN4130_c0_g3_i1	220	31.0006	0	0
TRINITY_DN4130_c0_g4_i1	2170	1882.01	99	3.74665
TRINITY_DN4193_c0_g1_i4	1822	1534.01	164.721	7.64803
TRINITY_DN4193_c0_g1_i1	2029	1741.01	41.4771	1.69683
TRINITY_DN4193_c0_g1_i3	1806	1518.01	121.39	5.69557
TRINITY_DN4193_c0_g1_i2	1793	1505.01	22.2256	1.05183
TRINITY_DN4193_c0_g1_i5	958	670.019	13.1184	1.39452
TRINITY_DN4127_c0_g1_i3	4998	4710.01	145.888	2.20611
TRINITY_DN4127_c0_g1_i1	5726	5438.01	545.554	7.14542
TRINITY_DN4127_c0_g1_i4	4997	4709.01	58.2491	0.881029
TRINITY_DN4127_c0_g1_i5	5908	5620.01	67.3093	0.853038
TRINITY_DN4134_c0_g1_i11	1887	1599.01	86.0152	3.83137
TRINITY_DN4134_c0_g1_i7	5711	5423.01	221.621	2.91073
TRINITY_DN4134_c0_g1_i6	5706	5418.01	2.06929	0.0272027
TRINITY_DN4134_c0_g1_i12	5717	5429.01	226.68	2.97387
TRINITY_DN4134_c0_g1_i8	5600	5312.01	9.31263e-08	1.24866e-09
TRINITY_DN4134_c0_g1_i10	1944	1656.01	51.6145	2.21993
TRINITY_DN4134_c0_g2_i1	742	454.465	46	7.20921
TRINITY_DN4134_c0_g3_i1	430	162.386	11	4.82476
TRINITY_DN4134_c1_g1_i1	514	234.948	7	2.12206
TRINITY_DN4134_c1_g1_i3	825	537.14	21.7161	2.87955
TRINITY_DN4134_c1_g2_i1	759	471.368	17.0274	2.57287
TRINITY_DN4190_c0_g1_i1	3071	2783.01	203.228	5.20114
TRINITY_DN4187_c0_g1_i2	1840	1552.01	27.5868	1.26601
TRINITY_DN4187_c0_g1_i1	1828	1540.01	306.413	14.1714
TRINITY_DN4142_c0_g1_i5	5723	5435.01	97.5794	1.27876
TRINITY_DN4142_c0_g1_i10	4314	4026.01	71.1878	1.25939
TRINITY_DN4142_c0_g1_i12	5699	5411.01	123.143	1.62092
TRINITY_DN4142_c0_g1_i2	4118	3830.01	32.2262	0.599294
TRINITY_DN4142_c0_g1_i4	3462	3174.01	37.9764	0.852188
TRINITY_DN4142_c0_g1_i13	4096	3808.01	223.886	4.18753
TRINITY_DN4142_c0_g1_i7	5738	5450.01	81.1582	1.06063
TRINITY_DN4142_c0_g1_i8	3601	3313.01	52.7061	1.1331
TRINITY_DN4142_c0_g1_i6	4081	3793.01	295.123	5.54177
TRINITY_DN4142_c0_g1_i3	5549	5261.01	59.2583	0.802251
TRINITY_DN4142_c0_g1_i11	5714	5426.01	102.306	1.34292
TRINITY_DN4142_c0_g1_i1	1380	1092.01	26.2497	1.71209
TRINITY_DN4142_c0_g1_i9	486	209.794	6.20068	2.10512
TRINITY_DN4160_c0_g1_i1	5594	5306.01	478.274	6.42006
TRINITY_DN4160_c0_g1_i3	5503	5215.01	100.974	1.37907
TRINITY_DN4160_c0_g1_i2	4756	4468.01	277.832	4.42892
TRINITY_DN4160_c0_g1_i4	5767	5479.01	90.9195	1.18191
TRINITY_DN4129_c0_g1_i8	237	37.7507	3.02904	5.71492
TRINITY_DN4129_c0_g1_i7	1701	1413.01	22.1468	1.11634
TRINITY_DN4129_c0_g1_i10	4286	3998.01	305.006	5.43369
TRINITY_DN4129_c0_g1_i2	4204	3916.01	337.387	6.13642
TRINITY_DN4129_c0_g1_i4	4209	3921.01	0	0
TRINITY_DN4129_c0_g1_i1	4334	4046.01	86.6512	1.52538
TRINITY_DN4129_c0_g1_i9	4281	3993.01	4.84248	0.0863769
TRINITY_DN4129_c1_g1_i1	662	375.478	11	2.0866
TRINITY_DN4129_c2_g1_i1	215	29.1126	0	0
TRINITY_DN4129_c3_g1_i1	393	133.162	2	1.06975
TRINITY_DN4179_c0_g1_i2	2103	1815.01	42.3021	1.66002
TRINITY_DN4179_c0_g1_i1	2157	1869.01	685.698	26.1307
TRINITY_DN4125_c0_g1_i2	749	461.41	9.91038	1.5298
TRINITY_DN4125_c0_g1_i1	864	576.074	11.403	1.40985
TRINITY_DN4125_c0_g1_i3	377	121.156	4.29594	2.52548
TRINITY_DN4125_c0_g1_i4	492	215.096	13.3907	4.43404
TRINITY_DN4177_c0_g1_i1	5147	4859.01	992.766	14.5522
TRINITY_DN4177_c0_g1_i2	3187	2899.01	104.569	2.56911
TRINITY_DN4177_c0_g1_i3	5027	4739.01	289.665	4.35351
TRINITY_DN4192_c0_g1_i6	1151	863.013	11.4427	0.94437
TRINITY_DN4192_c0_g1_i2	663	376.44	17.5573	3.32194
TRINITY_DN4168_c0_g1_i1	1088	800.013	223	19.8536
TRINITY_DN4185_c0_g1_i1	3766	3478.01	1605	32.8681
TRINITY_DN4132_c0_g1_i2	3320	3032.01	652.649	15.3313
TRINITY_DN4132_c0_g1_i1	2978	2690.01	55.3506	1.46554
TRINITY_DN4124_c0_g1_i1	1704	1416.01	454	22.836
TRINITY_DN4195_c0_g1_i1	429	161.552	11802	5203.24
TRINITY_DN4195_c0_g2_i1	1135	847.013	74.0012	6.22271
TRINITY_DN4140_c0_g1_i1	2541	2253.01	395	12.4872
TRINITY_DN4102_c0_g1_i1	2634	2346.01	214.297	6.50603
TRINITY_DN4102_c0_g1_i4	2644	2356.01	99.1687	2.99797
TRINITY_DN4102_c0_g1_i2	2580	2292.01	15.4859	0.481226
TRINITY_DN4102_c0_g1_i3	2698	2410.01	7.49798	0.221593
TRINITY_DN4102_c0_g2_i1	389	130.142	9	4.92557
TRINITY_DN4146_c0_g1_i1	226	33.1659	0	0
TRINITY_DN4146_c0_g1_i2	277	56.9693	2.06447	2.58106
TRINITY_DN4146_c0_g2_i2	348	100.393	6.66413	4.72791
TRINITY_DN4146_c0_g2_i1	294	66.3935	0	0
TRINITY_DN4146_c0_g2_i3	523	243.113	8.38409	2.45628
TRINITY_DN4146_c0_g2_i4	270	53.2083	8.46874	11.3363
TRINITY_DN4146_c0_g3_i4	345	98.3566	2.45512	1.77787
TRINITY_DN4146_c0_g3_i1	722	434.652	6.4175	1.05161
TRINITY_DN4146_c0_g3_i3	408	144.644	9.51454	4.68509
TRINITY_DN4146_c0_g3_i2	587	302.852	10.249	2.41036
TRINITY_DN4146_c1_g1_i2	579	295.232	0	0
TRINITY_DN4146_c1_g1_i1	566	282.937	13	3.27253
TRINITY_DN4146_c2_g1_i1	204	24.9534	12	34.2517
TRINITY_DN4146_c4_g1_i1	366	113.109	6	3.77818
TRINITY_DN4165_c0_g1_i6	1765	1477.01	45.7879	2.20799
TRINITY_DN4165_c0_g1_i3	970	682.013	8.69168	0.907699
TRINITY_DN4165_c0_g1_i1	1850	1562.01	81.5204	3.71717
TRINITY_DN4137_c0_g1_i1	7390	7102.01	492.686	4.94105
TRINITY_DN4137_c0_g1_i2	7492	7204.01	1607.31	15.8912
TRINITY_DN4199_c0_g1_i1	669	382.318	96	17.8845
TRINITY_DN4121_c0_g1_i1	1938	1650.01	257.11	11.0984
TRINITY_DN4121_c1_g1_i1	2666	2378.01	65	1.94684
TRINITY_DN4121_c1_g2_i1	330	88.4576	2	1.61037
TRINITY_DN4117_c0_g1_i7	802	514.183	9.38816	1.30045
TRINITY_DN4117_c0_g1_i4	261	48.6778	2.34115	3.42554
TRINITY_DN4117_c0_g1_i8	829	541.124	10.4204	1.37157
TRINITY_DN4117_c0_g1_i3	578	294.31	11.9224	2.88529
TRINITY_DN4117_c0_g1_i1	578	294.31	37.2502	9.01476
TRINITY_DN4117_c0_g1_i5	393	133.162	20.0315	10.7143
TRINITY_DN4117_c0_g1_i6	829	541.124	20.3729	2.68156
TRINITY_DN4108_c0_g1_i1	4072	3784.01	238	4.47976
TRINITY_DN4108_c0_g2_i1	210	27.2765	1	2.61121
TRINITY_DN4123_c0_g1_i1	1284	996.013	593	42.4053
TRINITY_DN4123_c1_g1_i1	408	144.644	2	0.984827
TRINITY_DN4143_c0_g1_i1	8060	7772.01	398.672	3.65353
TRINITY_DN4143_c0_g1_i4	8044	7756.01	3.25026	0.0298476
TRINITY_DN4143_c0_g1_i5	7994	7706.01	391.1	3.61483
TRINITY_DN4143_c0_g1_i2	8064	7776.01	6.13753	0.0562169
TRINITY_DN4143_c0_g1_i3	7974	7686.01	209.84	1.94455
TRINITY_DN4145_c0_g1_i5	5866	5578.01	218.405	2.78878
TRINITY_DN4145_c0_g1_i9	6073	5785.01	80.9559	0.996724
TRINITY_DN4145_c0_g1_i7	365	112.402	0	0
TRINITY_DN4145_c0_g1_i3	6177	5889.01	91.501	1.10666
TRINITY_DN4145_c0_g1_i2	5971	5683.01	160.146	2.0071
TRINITY_DN4145_c0_g1_i6	6141	5853.01	263.352	3.20471
TRINITY_DN4145_c0_g1_i11	6201	5913.01	99.639	1.20019
TRINITY_DN4115_c0_g1_i1	917	629.026	118	13.3612
TRINITY_DN4115_c0_g2_i1	1959	1671.01	25.9879	1.1077
TRINITY_DN4115_c0_g2_i2	3516	3228.01	532.012	11.7386
TRINITY_DN4197_c0_g1_i3	922	634.026	24.4738	2.74932
TRINITY_DN4197_c0_g1_i1	3691	3403.01	1783.86	37.3361
TRINITY_DN4197_c0_g1_i2	3703	3415.01	97.6624	2.03688
TRINITY_DN4119_c0_g1_i7	2658	2370.01	74.6844	2.24445
TRINITY_DN4119_c0_g1_i9	3034	2746.01	47.8456	1.241
TRINITY_DN4119_c0_g1_i4	3167	2879.01	98.8069	2.44441
TRINITY_DN4119_c0_g1_i8	499	221.389	12.3755	3.98141
TRINITY_DN4119_c0_g1_i2	3224	2936.01	98.8145	2.39714
TRINITY_DN4119_c0_g1_i3	1041	753.013	4.85192	0.458925
TRINITY_DN4119_c0_g1_i1	3480	3192.01	191.409	4.27099
TRINITY_DN4119_c0_g1_i6	3395	3107.01	87.5916	2.00794
TRINITY_DN4119_c0_g1_i5	3104	2816.01	330.62	8.3623
TRINITY_DN4119_c1_g1_i1	340	94.9649	6.08002	4.56008
TRINITY_DN4119_c1_g1_i2	340	94.9649	5.29983	3.97493
TRINITY_DN4180_c0_g1_i1	616	330.725	5	1.0768
TRINITY_DN4180_c0_g2_i1	3725	3437.01	716	14.8376
TRINITY_DN4178_c0_g1_i1	5048	4760.01	335	5.01265
TRINITY_DN4178_c0_g2_i1	4280	3992.01	323.214	5.76672
TRINITY_DN4178_c0_g2_i2	4282	3994.01	90.6709	1.61692
TRINITY_DN4178_c0_g3_i1	9645	9357.01	307	2.33686
TRINITY_DN4178_c0_g4_i1	6231	5943.01	135.115	1.61931
TRINITY_DN4135_c0_g1_i1	1201	913.013	40.0301	3.12277
TRINITY_DN4135_c0_g1_i2	1100	812.013	269.97	23.6801
TRINITY_DN4158_c0_g1_i1	2541	2253.01	93	2.94002
TRINITY_DN4158_c0_g2_i4	3388	3100.01	39.5526	0.908745
TRINITY_DN4158_c0_g2_i1	3376	3088.01	41.0408	0.946601
TRINITY_DN4158_c0_g2_i2	3369	3081.01	32.5901	0.753395
TRINITY_DN4158_c0_g2_i3	3357	3069.01	33.8166	0.784805
TRINITY_DN4158_c0_g3_i2	4338	4050.01	69.486	1.222
TRINITY_DN4158_c0_g3_i5	4346	4058.01	73.2992	1.28652
TRINITY_DN4158_c0_g3_i3	4341	4053.01	78.2148	1.37449
TRINITY_DN4161_c0_g1_i3	3595	3307.01	179.196	3.85944
TRINITY_DN4161_c0_g1_i5	378	121.88	4.45376	2.60271
TRINITY_DN4161_c0_g1_i2	3940	3652.01	289.594	5.64792
TRINITY_DN4161_c0_g1_i4	3740	3452.01	156.116	3.22112
TRINITY_DN4161_c0_g1_i1	3395	3107.01	86.6391	1.9861
TRINITY_DN4181_c0_g1_i1	2169	1881.01	184.838	6.99889
TRINITY_DN4181_c0_g1_i2	2155	1867.01	270.162	10.3064
TRINITY_DN4174_c0_g1_i3	3170	2882.01	59.8812	1.47988
TRINITY_DN4174_c0_g1_i6	2415	2127.01	46.0759	1.54289
TRINITY_DN4174_c0_g1_i8	3051	2763.01	48.9851	1.26273
TRINITY_DN4174_c0_g1_i2	1372	1084.01	19	1.24839
TRINITY_DN4174_c0_g1_i5	411	147.014	5	2.42237
TRINITY_DN4174_c0_g1_i1	2617	2329.01	271.058	8.28935
TRINITY_DN4194_c0_g1_i4	4738	4450.01	53.4735	0.85587
TRINITY_DN4194_c0_g1_i2	4737	4449.01	75.9659	1.21615
TRINITY_DN4194_c0_g1_i1	1122	834.013	16.3104	1.39291
TRINITY_DN4194_c0_g1_i6	5754	5466.01	111.25	1.44964
TRINITY_DN4107_c0_g1_i1	1690	1402.01	1676	85.1437
TRINITY_DN4149_c0_g1_i2	1458	1170.01	246.572	15.0101
TRINITY_DN4149_c0_g1_i1	1879	1591.01	29.4284	1.31742
TRINITY_DN4163_c0_g1_i2	6931	6643.01	595.174	6.38131
TRINITY_DN4163_c0_g1_i1	6976	6688.01	59.8257	0.63712
TRINITY_DN4189_c0_g2_i1	4469	4181.01	1215	20.6979
TRINITY_DN4191_c0_g1_i4	2380	2092.01	26.7656	0.911263
TRINITY_DN4191_c0_g1_i3	2382	2094.01	231.134	7.86167
TRINITY_DN4191_c0_g1_i2	2383	2095.01	0	0
TRINITY_DN4191_c0_g1_i1	2385	2097.01	164.338	5.58172
TRINITY_DN4106_c0_g1_i2	1068	780.013	7.02188	0.641183
TRINITY_DN4106_c0_g1_i1	1069	781.013	244.978	22.3409
TRINITY_DN4172_c0_g1_i1	1170	882.013	44	3.55311
TRINITY_DN4172_c0_g2_i1	2010	1722.01	248	10.2576
TRINITY_DN4103_c0_g1_i1	1564	1276.01	16.3362	0.911858
TRINITY_DN4103_c0_g1_i2	1627	1339.01	211.664	11.2588
TRINITY_DN4118_c0_g1_i2	2911	2623.01	1326.4	36.0168
TRINITY_DN4118_c0_g1_i1	1867	1579.01	88.6005	3.99651
TRINITY_DN4169_c0_g1_i1	1264	976.013	1074	78.3753
TRINITY_DN4175_c0_g1_i1	2732	2444.01	580.87	16.928
TRINITY_DN4175_c1_g1_i1	1118	830.013	6.048	0.518989
TRINITY_DN4175_c1_g1_i7	7088	6800.01	187.008	1.95876
TRINITY_DN4175_c1_g1_i8	1755	1467.01	47.0085	2.2823
TRINITY_DN4175_c1_g1_i4	1381	1093.01	7.27867	0.474305
TRINITY_DN4175_c1_g1_i6	7052	6764.01	302.408	3.18434
TRINITY_DN4175_c1_g1_i9	5444	5156.01	96.2493	1.32958
TRINITY_DN4175_c3_g1_i1	248	42.4716	2	3.35399
TRINITY_DN4112_c0_g1_i2	2644	2356.01	109.495	3.31014
TRINITY_DN4112_c0_g1_i3	3453	3165.01	60.8558	1.36948
TRINITY_DN4112_c0_g1_i1	3221	2933.01	423.649	10.2878
TRINITY_DN4112_c0_g2_i1	471	196.856	2	0.723623
TRINITY_DN4112_c0_g2_i2	4136	3848.01	598	11.0687
TRINITY_DN4113_c0_g1_i1	2476	2188.01	70.1549	2.2837
TRINITY_DN4113_c0_g1_i2	2278	1990.01	104.845	3.75252
TRINITY_DN4144_c0_g1_i3	1518	1230.01	48.9974	2.83723
TRINITY_DN4144_c0_g1_i2	500	222.302	3.6556	1.17124
TRINITY_DN4144_c0_g1_i1	1380	1092.01	1294.35	84.4216
TRINITY_DN4148_c0_g1_i1	7746	7458.01	2322	22.1753
TRINITY_DN4156_c0_g1_i1	2749	2461.01	209.051	6.05018
TRINITY_DN4156_c0_g1_i2	2775	2487.01	240.949	6.90047
TRINITY_DN4114_c0_g1_i1	2498	2210.01	883	28.4575
TRINITY_DN4166_c0_g1_i1	1351	1063.01	620	41.5417
TRINITY_DN4198_c0_g1_i1	1562	1274.01	280	15.6536
TRINITY_DN4147_c0_g1_i2	953	665.026	15.3793	1.64714
TRINITY_DN4147_c0_g1_i1	5584	5296.01	718.474	9.66256
TRINITY_DN4147_c0_g1_i3	3974	3686.01	55.1471	1.0656
TRINITY_DN4147_c0_g2_i1	3478	3190.01	177	3.95195
TRINITY_DN4138_c0_g1_i1	1665	1377.01	719	37.1896
TRINITY_DN4153_c0_g1_i2	1504	1216.01	29.3968	1.72184
TRINITY_DN4153_c0_g1_i1	2704	2416.01	369.957	10.9064
TRINITY_DN4153_c0_g1_i3	1897	1609.01	10.6465	0.471279
TRINITY_DN4139_c0_g1_i2	899	611.032	14.97	1.74498
TRINITY_DN4139_c0_g1_i1	2491	2203.01	699.03	22.6
TRINITY_DN4139_c0_g2_i1	271	53.7408	2	2.65067
TRINITY_DN4164_c0_g1_i2	1302	1014.01	38.3448	2.69336
TRINITY_DN4164_c0_g1_i3	2159	1871.01	43.959	1.67341
TRINITY_DN4164_c0_g1_i1	5902	5614.01	1800.7	22.8453
TRINITY_DN3251_c0_g1_i1	2173	1885.01	24.7597	0.935537
TRINITY_DN3251_c0_g1_i2	1982	1694.01	38.2403	1.60781
TRINITY_DN3251_c0_g2_i1	2839	2551.01	340	9.49286
TRINITY_DN3215_c0_g1_i1	1839	1551.01	1438	66.035
TRINITY_DN3219_c0_g1_i1	1080	792.013	338	30.3959
TRINITY_DN3284_c0_g1_i2	3302	3014.01	194.554	4.59755
TRINITY_DN3284_c0_g1_i3	3148	2860.01	245.343	6.10993
TRINITY_DN3284_c0_g1_i1	3212	2924.01	181.103	4.4114
TRINITY_DN3236_c0_g1_i2	3913	3625.01	50.702	0.9962
TRINITY_DN3236_c0_g1_i4	2720	2432.01	30.3754	0.889585
TRINITY_DN3236_c0_g1_i16	3673	3385.01	18.7787	0.395126
TRINITY_DN3236_c0_g1_i13	3735	3447.01	113.853	2.35251
TRINITY_DN3236_c0_g1_i20	4397	4109.01	32.675	0.566381
TRINITY_DN3236_c0_g1_i15	910	622.032	11.8793	1.36021
TRINITY_DN3236_c0_g1_i5	3001	2713.01	30.2761	0.794839
TRINITY_DN3236_c0_g1_i7	3643	3355.01	75.037	1.59299
TRINITY_DN3236_c0_g1_i19	4367	4079.01	102.141	1.78351
TRINITY_DN3236_c0_g1_i11	3804	3516.01	74.5845	1.51087
TRINITY_DN3236_c0_g1_i14	871	583.062	9.69841	1.18472
TRINITY_DN3236_c0_g2_i1	652	365.719	8	1.55802
TRINITY_DN3236_c1_g1_i1	284	60.8207	1	1.17106
TRINITY_DN3205_c0_g1_i2	6168	5880.01	1466.57	17.7646
TRINITY_DN3205_c0_g1_i3	6201	5913.01	293.991	3.54125
TRINITY_DN3205_c0_g1_i1	6448	6160.01	164.439	1.90131
TRINITY_DN3213_c0_g1_i3	1375	1087.01	270.694	17.7368
TRINITY_DN3213_c0_g1_i2	1329	1041.01	82.306	5.63127
TRINITY_DN3262_c0_g1_i1	1090	802.013	9	0.799267
TRINITY_DN3262_c0_g2_i1	248	42.4716	1	1.677
TRINITY_DN3262_c0_g3_i1	2027	1739.01	133.662	5.47437
TRINITY_DN3262_c0_g3_i2	2041	1753.01	302.338	12.284
TRINITY_DN3209_c0_g1_i1	2071	1783.01	35.761	1.42852
TRINITY_DN3209_c0_g1_i2	2002	1714.01	626.203	26.0214
TRINITY_DN3209_c0_g1_i3	2077	1789.01	87.0365	3.46512
TRINITY_DN3225_c0_g1_i12	5088	4800.01	3.37543	0.0500861
TRINITY_DN3225_c0_g1_i1	460	187.321	4.14207	1.57493
TRINITY_DN3225_c0_g1_i3	4995	4707.01	202.82	3.069
TRINITY_DN3225_c0_g1_i10	5032	4744.01	71.234	1.06948
TRINITY_DN3225_c0_g1_i9	5074	4786.01	36.6528	0.545462
TRINITY_DN3225_c0_g1_i5	3205	2917.01	19.5878	0.478275
TRINITY_DN3225_c0_g1_i8	2792	2504.01	31.2777	0.88967
TRINITY_DN3225_c0_g1_i2	2283	1995.01	42.1007	1.50305
TRINITY_DN3225_c0_g1_i4	5167	4879.01	189.809	2.77087
TRINITY_DN3225_c1_g1_i1	348	100.393	2	1.41891
TRINITY_DN3225_c1_g2_i2	888	600.044	8.28049	0.982886
TRINITY_DN3225_c1_g2_i1	1037	749.013	11.7195	1.11443
TRINITY_DN3225_c2_g1_i1	209	26.9236	1	2.64544
TRINITY_DN3275_c0_g1_i1	2356	2068.01	644.09	22.1832
TRINITY_DN3275_c0_g1_i2	2313	2025.01	95.9099	3.37339
TRINITY_DN3242_c0_g1_i2	3290	3002.01	503.325	11.9417
TRINITY_DN3242_c0_g1_i3	3317	3029.01	474.675	11.1616
TRINITY_DN3222_c0_g1_i1	4121	3833.01	803	14.9213
TRINITY_DN3222_c0_g1_i2	1411	1123.01	0	0
TRINITY_DN3258_c0_g1_i1	915	627.026	1003	113.932
TRINITY_DN3253_c0_g1_i1	6914	6626.01	30.7637	0.330687
TRINITY_DN3253_c0_g1_i5	10780	10492	353.687	2.40099
TRINITY_DN3253_c0_g1_i6	6387	6099.01	45.4723	0.531028
TRINITY_DN3253_c0_g1_i3	2352	2064.01	440.896	15.2144
TRINITY_DN3253_c0_g1_i2	10946	10658	426.181	2.84806
TRINITY_DN3253_c1_g1_i1	201	23.953	1	2.97352
TRINITY_DN3282_c0_g1_i2	10181	9893.01	1789.05	12.8802
TRINITY_DN3282_c0_g1_i3	6117	5829.01	305.986	3.73884
TRINITY_DN3282_c0_g1_i4	10424	10136	83.424	0.586212
TRINITY_DN3282_c0_g1_i1	2173	1885.01	154.543	5.83935
TRINITY_DN3252_c0_g1_i1	886	598.056	23.0569	2.74593
TRINITY_DN3252_c0_g2_i4	1935	1647.01	59.0928	2.55546
TRINITY_DN3252_c0_g2_i2	1430	1142.01	68.7002	4.28467
TRINITY_DN3252_c0_g2_i3	1363	1075.01	561.15	37.1789
TRINITY_DN3261_c0_g1_i1	1081	793.013	56.1192	5.04037
TRINITY_DN3261_c0_g1_i2	1342	1054.01	698.881	47.2267
TRINITY_DN3261_c0_g2_i1	540	258.683	8	2.20269
TRINITY_DN3265_c0_g1_i1	2141	1853.01	689	26.4833
TRINITY_DN3211_c0_g1_i1	1122	834.013	1734.17	148.099
TRINITY_DN3211_c0_g1_i3	1147	859.013	863.55	71.6009
TRINITY_DN3211_c0_g1_i2	1204	916.013	51.2751	3.9869
TRINITY_DN3211_c0_g2_i2	4504	4216.01	203.603	3.43964
TRINITY_DN3211_c0_g2_i4	1486	1198.01	26.5182	1.57657
TRINITY_DN3211_c0_g2_i3	2190	1902.01	63.9043	2.39302
TRINITY_DN3211_c0_g2_i1	4531	4243.01	238.975	4.01151
TRINITY_DN3211_c0_g3_i1	1134	846.013	897	75.5172
TRINITY_DN3228_c0_g1_i1	1702	1414.01	338	17.0253
TRINITY_DN3239_c0_g1_i4	2035	1747.01	53.5771	2.18431
TRINITY_DN3239_c0_g1_i1	1912	1624.01	200.264	8.78301
TRINITY_DN3239_c0_g1_i3	3605	3317.01	36.6083	0.786073
TRINITY_DN3239_c0_g1_i2	3713	3425.01	527.64	10.9725
TRINITY_DN3239_c0_g1_i5	2145	1857.01	25.9109	0.993797
TRINITY_DN3239_c0_g2_i1	493	215.978	5	1.64889
TRINITY_DN3271_c0_g1_i1	7436	7148.01	147.04	1.46514
TRINITY_DN3271_c0_g1_i3	296	67.531	4.99457	5.26775
TRINITY_DN3271_c0_g1_i4	6227	5939.01	497.718	5.96898
TRINITY_DN3271_c0_g1_i2	6326	6038.01	1168.25	13.7807
TRINITY_DN3293_c0_g1_i1	3150	2862.01	1681	41.8337
TRINITY_DN3231_c0_g1_i1	493	215.978	4	1.31911
TRINITY_DN3231_c0_g2_i1	1659	1371.01	2605	135.331
TRINITY_DN3200_c0_g1_i2	496	218.642	6	1.95455
TRINITY_DN3200_c0_g1_i1	3869	3581.01	1140	22.6741
TRINITY_DN3217_c0_g1_i2	1518	1230.01	615	35.612
TRINITY_DN3203_c0_g1_i1	930	642.026	259	28.7328
TRINITY_DN3263_c0_g1_i1	1510	1222.01	197.616	11.518
TRINITY_DN3263_c0_g1_i2	1489	1201.01	2483.07	147.256
TRINITY_DN3263_c0_g1_i3	1560	1272.01	107.311	6.00873
TRINITY_DN3277_c0_g1_i3	2839	2551.01	215.208	6.00863
TRINITY_DN3277_c0_g1_i1	2808	2520.01	287.422	8.12358
TRINITY_DN3277_c0_g1_i2	1942	1654.01	23.3706	1.00638
TRINITY_DN3294_c0_g1_i1	2746	2458.01	671.862	19.4682
TRINITY_DN3294_c0_g1_i2	2027	1739.01	17.1379	0.701915
TRINITY_DN3230_c0_g1_i1	1283	995.013	97.5934	6.9859
TRINITY_DN3230_c0_g1_i2	1053	765.013	468.407	43.6099
TRINITY_DN3255_c0_g1_i5	5504	5216.01	141.403	1.93087
TRINITY_DN3255_c0_g1_i6	5571	5283.01	177.188	2.38882
TRINITY_DN3255_c0_g1_i3	2296	2008.01	384.61	13.6422
TRINITY_DN3255_c0_g1_i4	2281	1993.01	450.311	16.0929
TRINITY_DN3255_c0_g1_i1	5504	5216.01	120.487	1.64525
TRINITY_DN3255_c0_g2_i1	225	32.7698	0	0
TRINITY_DN3255_c1_g1_i2	202	24.2857	1	2.93278
TRINITY_DN3255_c1_g1_i3	337	92.9662	5	3.83068
TRINITY_DN3255_c2_g1_i2	1964	1676.01	36.8083	1.56423
TRINITY_DN3255_c2_g1_i1	1811	1523.01	61.1917	2.86167
TRINITY_DN3208_c0_g1_i1	3692	3404.01	1012	21.1748
TRINITY_DN3283_c0_g1_i4	1996	1708.01	32.2244	1.34377
TRINITY_DN3283_c0_g1_i2	625	339.439	8.50284	1.78416
TRINITY_DN3283_c0_g1_i1	1706	1418.01	34.3011	1.72289
TRINITY_DN3283_c0_g1_i5	1336	1048.01	328.036	22.2939
TRINITY_DN3283_c0_g1_i3	1363	1075.01	20.9354	1.38707
TRINITY_DN3249_c0_g1_i1	3062	2774.01	921	23.6473
TRINITY_DN3299_c0_g1_i17	2439	2151.01	10.5984	0.350935
TRINITY_DN3299_c0_g1_i4	2441	2153.01	8.96759	0.29666
TRINITY_DN3299_c0_g1_i9	2467	2179.01	131.395	4.29488
TRINITY_DN3299_c0_g1_i22	2840	2552.01	0	0
TRINITY_DN3299_c0_g1_i8	2836	2548.01	0	0
TRINITY_DN3299_c0_g1_i16	2816	2528.01	85.998	2.42292
TRINITY_DN3299_c0_g1_i3	2443	2155.01	28.5725	0.94434
TRINITY_DN3299_c0_g1_i5	2465	2177.01	42.5898	1.3934
TRINITY_DN3299_c0_g1_i23	1456	1168.01	45.1153	2.7511
TRINITY_DN3299_c0_g1_i12	1783	1495.01	35	1.66745
TRINITY_DN3299_c0_g1_i13	2463	2175.01	50.6142	1.65745
TRINITY_DN3299_c0_g2_i5	2112	1824.01	233.404	9.11405
TRINITY_DN3299_c0_g2_i3	4008	3720.01	36.4318	0.697536
TRINITY_DN3299_c0_g2_i9	4032	3744.01	8.17369e-06	1.55493e-07
TRINITY_DN3299_c0_g2_i2	3811	3523.01	233.643	4.72355
TRINITY_DN3299_c0_g2_i6	4012	3724.01	64.6704	1.23687
TRINITY_DN3299_c0_g2_i11	4036	3748.01	1.48718e-05	2.82613e-07
TRINITY_DN3299_c0_g3_i1	1758	1470.01	0	0
TRINITY_DN3274_c0_g1_i1	689	401.97	331	58.6497
TRINITY_DN3226_c0_g1_i5	3788	3500.01	91.9936	1.87205
TRINITY_DN3226_c0_g1_i10	3583	3295.01	71.6975	1.54981
TRINITY_DN3226_c0_g1_i9	3750	3462.01	60.402	1.24266
TRINITY_DN3226_c0_g1_i13	2901	2613.01	58.3966	1.59176
TRINITY_DN3226_c0_g1_i7	3545	3257.01	45.5103	0.995224
TRINITY_DN3221_c0_g1_i1	4916	4628.01	2693	41.445
TRINITY_DN3289_c0_g1_i1	2247	1959.01	1541	56.0268
TRINITY_DN3207_c0_g1_i1	1104	816.013	955	83.356
TRINITY_DN3290_c0_g1_i1	2090	1802.01	274.738	10.8591
TRINITY_DN3290_c0_g1_i2	2106	1818.01	304.262	11.9201
TRINITY_DN3259_c0_g1_i2	1317	1029.01	282.535	19.5561
TRINITY_DN3259_c0_g1_i1	1326	1038.01	10.4645	0.718037
TRINITY_DN3260_c0_g1_i1	2703	2415.01	675	19.9074
TRINITY_DN3256_c0_g1_i1	1518	1230.01	438	25.3627
TRINITY_DN3229_c0_g1_i1	576	292.422	22.7045	5.53009
TRINITY_DN3229_c0_g1_i3	589	304.769	19.8562	4.64039
TRINITY_DN3229_c0_g1_i5	240	38.953	0	0
TRINITY_DN3229_c0_g1_i4	285	61.3918	4.86635	5.64578
TRINITY_DN3229_c0_g1_i6	529	248.612	40.7432	11.6725
TRINITY_DN3229_c0_g1_i2	433	164.768	3.09181	1.3365
TRINITY_DN3229_c0_g1_i7	395	134.682	8.80301	4.65534
TRINITY_DN3241_c0_g1_i1	3819	3531.01	1368	27.5942
TRINITY_DN3206_c0_g1_i1	1152	864.013	52.0533	4.29101
TRINITY_DN3206_c0_g1_i2	1034	746.013	271.947	25.9638
TRINITY_DN3237_c0_g1_i1	1552	1264.01	659	37.1334
TRINITY_DN3291_c0_g1_i3	3224	2936.01	750.749	18.2124
TRINITY_DN3291_c0_g1_i1	3386	3098.01	145.01	3.33384
TRINITY_DN3291_c0_g1_i4	2919	2631.01	133.241	3.60699
TRINITY_DN3268_c0_g1_i1	828	540.135	282	37.1858
TRINITY_DN3247_c0_g1_i3	2352	2064.01	95.6549	3.30085
TRINITY_DN3247_c0_g1_i1	1547	1259.01	19.9857	1.13063
TRINITY_DN3247_c0_g1_i2	1591	1303.01	82.6079	4.51548
TRINITY_DN3247_c0_g1_i4	2389	2101.01	668.824	22.6732
TRINITY_DN3247_c0_g2_i1	945	657.026	14.4562	1.56712
TRINITY_DN3280_c0_g1_i1	283	60.2754	2	2.36331
TRINITY_DN3280_c0_g2_i4	2092	1804.01	4692.2	185.254
TRINITY_DN3280_c0_g2_i2	2236	1948.01	40.2226	1.47065
TRINITY_DN3280_c0_g2_i3	2068	1780.01	564.461	22.5861
TRINITY_DN3280_c0_g2_i5	1048	760.013	7.12152	0.667394
TRINITY_DN3244_c0_g1_i2	6250	5962.01	183.249	2.18917
TRINITY_DN3244_c0_g1_i4	6139	5851.01	223.94	2.72603
TRINITY_DN3244_c0_g1_i1	735	447.519	10.4445	1.66229
TRINITY_DN3244_c0_g1_i5	6136	5848.01	26.7845	0.326217
TRINITY_DN3244_c0_g1_i3	6253	5965.01	0.0826946	0.000987407
TRINITY_DN3244_c0_g2_i1	2177	1889.01	617	23.2638
TRINITY_DN3244_c0_g3_i1	269	52.7079	6	8.10786
TRINITY_DN3244_c1_g1_i1	1084	796.013	18.5309	1.65809
TRINITY_DN3244_c2_g1_i1	692	404.949	21	3.69359
TRINITY_DN3244_c3_g1_i1	565	281.983	10	2.52585
TRINITY_DN3243_c0_g1_i1	6951	6663.01	3272	34.9763
TRINITY_DN3254_c0_g1_i2	2121	1833.01	1210.11	47.0206
TRINITY_DN3254_c0_g1_i1	2135	1847.01	633.894	24.4443
TRINITY_DN3266_c0_g1_i14	4030	3742.01	75.6671	1.44023
TRINITY_DN3266_c0_g1_i2	6287	5999.01	186.15	2.21011
TRINITY_DN3266_c0_g1_i9	2797	2509.01	61.045	1.73292
TRINITY_DN3266_c0_g1_i7	1600	1312.01	38.4327	2.08638
TRINITY_DN3266_c0_g1_i12	6324	6036.01	187.882	2.217
TRINITY_DN3266_c0_g1_i1	3993	3705.01	73.8234	1.41917
TRINITY_DN3245_c0_g1_i7	4943	4655.01	95.3356	1.4587
TRINITY_DN3245_c0_g1_i9	5547	5259.01	44.5265	0.603039
TRINITY_DN3245_c0_g1_i8	2062	1774.01	36.8241	1.47845
TRINITY_DN3245_c0_g1_i4	4810	4522.01	197.236	3.10659
TRINITY_DN3245_c0_g1_i2	3216	2928.01	46.1397	1.12236
TRINITY_DN3245_c0_g1_i6	5532	5244.01	42.7911	0.581193
TRINITY_DN3245_c0_g1_i11	2047	1759.01	33.3547	1.35058
TRINITY_DN3245_c0_g1_i1	5539	5251.01	110.132	1.49382
TRINITY_DN3245_c0_g1_i12	3080	2792.01	51.3433	1.30978
TRINITY_DN3245_c0_g1_i13	5554	5266.01	114.318	1.54619
TRINITY_DN3245_c0_g2_i1	355	105.194	3	2.03124
TRINITY_DN3245_c1_g1_i2	1385	1097.01	22.3886	1.4536
TRINITY_DN3245_c1_g1_i1	1426	1138.01	13.5885	0.850462
TRINITY_DN3245_c1_g1_i3	1358	1070.01	12.0229	0.800299
TRINITY_DN3212_c0_g1_i1	1831	1543.01	1093	50.4523
TRINITY_DN3297_c0_g1_i1	838	550.108	101	13.0769
TRINITY_DN3297_c0_g2_i1	568	284.828	322.643	80.6808
TRINITY_DN3297_c0_g2_i5	2880	2592.01	9.71359	0.266915
TRINITY_DN3297_c0_g2_i2	2992	2704.01	279.365	7.35857
TRINITY_DN3297_c0_g2_i4	2999	2711.01	203.919	5.35744
TRINITY_DN3297_c0_g2_i3	2887	2599.01	585.359	16.0415
TRINITY_DN3297_c0_g3_i1	1637	1349.01	92.5363	4.8857
TRINITY_DN3297_c0_g3_i2	1611	1323.01	134.861	7.26025
TRINITY_DN3297_c0_g4_i1	3441	3153.01	1355.12	30.6114
TRINITY_DN3297_c0_g5_i2	1729	1441.01	244.991	12.1091
TRINITY_DN3297_c0_g5_i1	1632	1344.01	361.009	19.1313
TRINITY_DN3297_c0_g6_i1	5022	4734.01	1850	27.8338
TRINITY_DN3297_c0_g7_i1	1592	1304.01	203.659	11.1238
TRINITY_DN3287_c0_g1_i2	946	658.026	808.476	87.5094
TRINITY_DN3287_c0_g1_i1	916	628.026	117.524	13.3284
TRINITY_DN3214_c0_g1_i1	2318	2030.01	850.262	29.8321
TRINITY_DN3214_c0_g1_i2	2203	1915.01	27.7384	1.03167
TRINITY_DN3276_c0_g1_i1	1207	919.013	659	51.0734
TRINITY_DN3276_c0_g2_i1	3304	3016.01	479.649	11.3272
TRINITY_DN3276_c0_g2_i2	3315	3027.01	360.351	8.47894
TRINITY_DN3235_c0_g1_i1	1075	787.013	291	26.3355
TRINITY_DN3227_c0_g1_i1	2442	2154.01	1416	46.8215
TRINITY_DN3270_c0_g1_i2	5750	5462.01	445.319	5.80697
TRINITY_DN3270_c0_g1_i3	2468	2180.01	39.9116	1.30398
TRINITY_DN3270_c0_g1_i1	5788	5500.01	478.769	6.20002
TRINITY_DN3201_c0_g1_i1	2115	1827.01	604	23.5465
TRINITY_DN3220_c0_g1_i1	1900	1612.01	243	10.7366
TRINITY_DN3220_c1_g1_i1	855	567.091	14	1.75835
TRINITY_DN3220_c2_g1_i1	289	63.6513	6	6.71389
TRINITY_DN3220_c3_g1_i1	673	386.238	5	0.922032
TRINITY_DN3202_c0_g1_i1	583	299.049	8.60058	2.04841
TRINITY_DN3202_c0_g1_i2	900	612.032	290.399	33.795
TRINITY_DN3250_c0_g1_i2	2789	2501.01	620.575	17.6729
TRINITY_DN3250_c0_g1_i1	2790	2502.01	738.425	21.0207
TRINITY_DN3234_c0_g1_i1	2370	2082.01	518	17.7205
TRINITY_DN3234_c0_g2_i1	2299	2011.01	34.1087	1.20804
TRINITY_DN3234_c0_g2_i2	2280	1992.01	28.8913	1.03301
TRINITY_DN3264_c0_g1_i2	1998	1710.01	284.309	11.8419
TRINITY_DN3264_c0_g1_i1	1512	1224.01	35.7691	2.08139
TRINITY_DN3264_c0_g1_i3	2011	1723.01	38.9214	1.60891
TRINITY_DN3210_c0_g1_i1	6309	6021.01	1386.59	16.4025
TRINITY_DN3210_c0_g1_i3	6307	6019.01	503.009	5.95225
TRINITY_DN3210_c0_g2_i1	3915	3627.01	485.382	9.53158
TRINITY_DN3210_c0_g2_i2	3912	3624.01	279.02	5.48373
TRINITY_DN3210_c0_g3_i1	743	455.447	9	1.40746
TRINITY_DN3267_c0_g1_i1	623	337.497	616	130
TRINITY_DN3257_c0_g1_i8	234	36.4963	3	5.85469
TRINITY_DN3257_c0_g1_i2	281	59.1761	1	1.20361
TRINITY_DN3257_c0_g1_i1	2202	1914.01	297.12	11.0565
TRINITY_DN3257_c0_g1_i7	2140	1852.01	39.3528	1.51343
TRINITY_DN3257_c0_g1_i6	3329	3041.01	58.2765	1.36492
TRINITY_DN3257_c0_g1_i5	2922	2634.01	33.2502	0.899099
TRINITY_DN3286_c0_g1_i1	1329	1041.01	40	2.73675
TRINITY_DN3286_c0_g2_i10	4617	4329.01	67.3959	1.10886
TRINITY_DN3286_c0_g2_i5	5059	4771.01	66.316	0.990007
TRINITY_DN3286_c0_g2_i6	5054	4766.01	91.0818	1.36115
TRINITY_DN3286_c0_g2_i7	4994	4706.01	243.316	3.68255
TRINITY_DN3286_c0_g2_i13	2475	2187.01	67.6712	2.20386
TRINITY_DN3286_c0_g2_i3	1838	1550.01	45.9866	2.11313
TRINITY_DN3286_c0_g2_i4	4612	4324.01	95.5968	1.57466
TRINITY_DN3286_c0_g2_i1	2914	2626.01	215.222	5.83741
TRINITY_DN3286_c0_g2_i2	4999	4711.01	177.256	2.67989
TRINITY_DN3286_c0_g2_i8	2974	2686.01	37.1582	0.985319
TRINITY_DN3286_c0_g3_i2	2567	2279.01	142.482	4.4529
TRINITY_DN3286_c0_g3_i7	2520	2232.01	127.481	4.06797
TRINITY_DN3286_c0_g3_i8	2520	2232.01	25.5517	0.815368
TRINITY_DN3286_c0_g3_i3	2567	2279.01	124.486	3.89049
TRINITY_DN3286_c0_g4_i1	1611	1323.01	81	4.36065
TRINITY_DN3286_c1_g1_i1	480	204.569	16	5.5707
TRINITY_DN3286_c2_g1_i1	228	34.0082	2	4.18867
TRINITY_DN3232_c0_g1_i4	1057	769.013	25.5756	2.36877
TRINITY_DN3232_c0_g1_i2	2157	1869.01	739.396	28.177
TRINITY_DN3232_c0_g1_i1	1636	1348.01	27.7229	1.46479
TRINITY_DN3232_c0_g1_i3	890	602.032	15.306	1.81081
TRINITY_DN3246_c0_g1_i1	3152	2864.01	2167	53.8908
[truncated: 42,297 more rows]
