# Supplementary material for: Diversity, duplication, and genomic organization of homeobox genes in Lepidoptera
Source: Genome Res. 2023 Jan;33(1):32–44. doi: 10.1101/gr.277118.122 (PMC9977156; doi:10.1101/gr.277118.122)
Supplement: Supplemental Material [file supp_gr.277118.122_Supplemental_Data_.zip › Supplemental_Data/Vanessa_cardui_abundance.tsv]

target_id	length	eff_length	est_counts	tpm
TRINITY_DN30031_c0_g1_i1	249	40.5207	2	3.54603
TRINITY_DN30050_c0_g1_i1	289	57.7287	3	3.73352
TRINITY_DN30046_c0_g1_i1	473	186.431	8	3.08292
TRINITY_DN30023_c0_g1_i1	244	38.6786	1	1.85745
TRINITY_DN30057_c0_g1_i1	277	52.0939	2	2.75824
TRINITY_DN30090_c0_g1_i1	256	43.2902	3	4.97875
TRINITY_DN30008_c0_g1_i1	356	95.9038	5	3.74561
TRINITY_DN30061_c0_g1_i1	578	282.872	6	1.52388
TRINITY_DN30086_c0_g1_i1	255	42.9042	2	3.34903
TRINITY_DN30028_c0_g1_i1	215	28.8996	2	4.97196
TRINITY_DN30020_c0_g1_i1	258	44.0718	2	3.26031
TRINITY_DN30016_c0_g1_i1	291	58.6884	6	7.34493
TRINITY_DN30081_c0_g1_i1	675	377.572	12	2.28334
TRINITY_DN30085_c0_g1_i1	221	30.8473	3	6.98703
TRINITY_DN30073_c0_g1_i1	270	48.972	2	2.93407
TRINITY_DN30075_c0_g1_i1	213	28.4148	3	7.58517
TRINITY_DN30089_c0_g1_i1	234	35.1504	2	4.08779
TRINITY_DN30048_c0_g1_i1	421	143.108	8	4.01618
TRINITY_DN30063_c0_g1_i1	272	49.8883	3	4.32027
TRINITY_DN30019_c0_g1_i1	297	61.5957	2	2.33275
TRINITY_DN30014_c0_g1_i1	349	91.2278	5	3.9376
TRINITY_DN30052_c0_g1_i1	440	158.426	8	3.62788
TRINITY_DN30037_c0_g1_i1	232	34.5168	3	6.24425
TRINITY_DN30074_c0_g1_i1	260	44.8494	3	4.80567
TRINITY_DN30007_c0_g1_i1	600	304.094	7	1.65378
TRINITY_DN30041_c0_g1_i1	257	43.6794	2	3.28959
TRINITY_DN30013_c0_g1_i1	246	39.4477	3	5.46372
TRINITY_DN30026_c0_g1_i1	242	37.8613	2	3.7951
TRINITY_DN30082_c0_g1_i1	498	208.461	9	3.10175
TRINITY_DN30079_c0_g1_i1	807	508.964	9	1.27041
TRINITY_DN30009_c0_g1_i1	286	56.3325	3	3.82606
TRINITY_DN30078_c0_g1_i1	553	259.107	10	2.77275
TRINITY_DN30080_c0_g1_i1	417	139.987	4	2.05287
TRINITY_DN30030_c0_g1_i1	239	36.8268	4	7.80342
TRINITY_DN30051_c0_g1_i1	263	46.0304	2	3.12158
TRINITY_DN30097_c0_g1_i1	237	36.114	2	3.97872
TRINITY_DN30033_c0_g1_i1	262	45.6246	3	4.72401
TRINITY_DN30042_c0_g1_i1	271	49.4172	3	4.36146
TRINITY_DN30017_c0_g1_i1	258	44.0718	2	3.26031
TRINITY_DN30039_c0_g1_i1	241	37.5283	2	3.82878
TRINITY_DN30004_c0_g1_i1	243	38.2407	2	3.75745
TRINITY_DN30094_c0_g1_i1	588	292.52	8	1.96482
TRINITY_DN30066_c0_g1_i1	518	226.542	11	3.48845
TRINITY_DN30093_c0_g1_i1	417	139.987	5	2.56609
TRINITY_DN30053_c0_g1_i1	325	76.7703	6	5.61496
TRINITY_DN30067_c0_g1_i1	408	133.021	5	2.70048
TRINITY_DN30006_c0_g1_i1	252	41.6461	4	6.90041
TRINITY_DN30005_c0_g1_i1	247	39.8249	2	3.60798
TRINITY_DN30087_c0_g1_i1	278	52.5257	2	2.73557
TRINITY_DN30070_c0_g1_i1	755	457.065	20	3.1437
TRINITY_DN30056_c0_g1_i1	247	39.8249	2	3.60798
TRINITY_DN30095_c0_g1_i1	251	41.329	4	6.95336
TRINITY_DN30025_c0_g1_i1	857	558.893	25.0051	3.21432
TRINITY_DN30024_c0_g1_i1	458	173.583	3	1.24166
TRINITY_DN30077_c0_g1_i1	533	240.378	10	2.98878
TRINITY_DN30045_c0_g1_i1	324	76.1947	4	3.77159
TRINITY_DN30047_c0_g1_i1	333	81.3258	2.00704	1.77303
TRINITY_DN30076_c0_g1_i1	339	84.9269	3	2.53784
TRINITY_DN30099_c0_g1_i1	1264	965.567	19	1.41371
TRINITY_DN30002_c0_g1_i1	564	269.618	10	2.66464
TRINITY_DN30092_c0_g1_i1	238	36.4711	2	3.93976
TRINITY_DN30044_c0_g1_i1	253	42.0635	3	5.12395
TRINITY_DN30055_c0_g1_i1	272	49.8883	2	2.88018
TRINITY_DN30001_c0_g1_i1	355	95.2273	1	0.754445
TRINITY_DN30064_c0_g1_i1	258	44.0718	2	3.26031
TRINITY_DN30069_c0_g1_i1	849	550.9	11	1.43453
TRINITY_DN30034_c0_g1_i1	259	44.4685	2	3.23122
TRINITY_DN30100_c0_g1_i1	334	81.903	4	3.50872
TRINITY_DN30054_c0_g1_i1	573	278.126	11	2.84145
TRINITY_DN30010_c0_g1_i1	799	500.989	13	1.86425
TRINITY_DN30018_c0_g1_i1	769	471.025	17	2.59295
TRINITY_DN30012_c0_g1_i1	1036	737.567	15	1.4611
TRINITY_DN30071_c0_g1_i1	269	48.5422	3	4.44008
TRINITY_DN30060_c0_g1_i1	379	111.47	7	4.51159
TRINITY_DN30072_c0_g1_i1	271	49.4172	3	4.36146
TRINITY_DN30027_c0_g1_i1	425	146.282	4	1.96452
TRINITY_DN30022_c0_g1_i1	329	78.9529	5	4.54978
TRINITY_DN30088_c0_g1_i1	1460	1161.57	31	1.91737
TRINITY_DN30036_c0_g1_i1	266	47.2843	2	3.0388
TRINITY_DN30049_c0_g1_i1	385	115.732	6	3.72468
TRINITY_DN30062_c0_g1_i1	219	30.1984	2	4.75811
TRINITY_DN30038_c0_g1_i1	278	52.5257	2	2.73557
TRINITY_DN30021_c0_g1_i1	749	451.093	14	2.22973
TRINITY_DN30068_c0_g1_i1	303	64.806	2	2.21719
TRINITY_DN30058_c0_g1_i1	451	167.602	6	2.57194
TRINITY_DN30043_c0_g1_i1	254	42.4552	3	5.07667
TRINITY_DN30035_c0_g1_i1	364	101.289	3	2.12789
TRINITY_DN30059_c0_g1_i1	268	48.0943	2	2.98762
TRINITY_DN30098_c0_g1_i1	252	41.6461	2	3.4502
TRINITY_DN30096_c0_g1_i1	1225	926.567	939	72.8078
TRINITY_DN30029_c0_g1_i1	266	47.2843	2	3.0388
TRINITY_DN30015_c0_g1_i1	363	100.597	3	2.14253
TRINITY_DN30040_c0_g1_i1	255	42.9042	3	5.02355
TRINITY_DN30084_c0_g1_i1	361	99.2413	5	3.61965
TRINITY_DN30065_c0_g1_i1	750	452.093	11	1.74805
TRINITY_DN1548_c0_g1_i15	3325	3026.57	64.2379	1.52486
TRINITY_DN1548_c0_g1_i19	3484	3185.57	39.4316	0.889298
TRINITY_DN1548_c0_g1_i23	3486	3187.57	65.5954	1.47844
TRINITY_DN1548_c0_g1_i3	2679	2380.57	27.9717	0.844166
TRINITY_DN1548_c0_g1_i18	3459	3160.57	62.9527	1.431
TRINITY_DN1548_c0_g1_i5	3564	3265.57	54.3608	1.19596
TRINITY_DN1548_c0_g1_i33	3572	3273.57	35.9732	0.78949
TRINITY_DN1548_c0_g1_i20	3591	3292.57	56.6635	1.2364
TRINITY_DN1548_c0_g1_i24	3342	3043.57	61.3409	1.44796
TRINITY_DN1548_c0_g1_i22	3469	3170.57	68.5473	1.55325
TRINITY_DN1548_c0_g1_i26	3589	3290.57	34.5711	0.754799
TRINITY_DN1548_c0_g1_i27	3467	3168.57	41.1092	0.932105
TRINITY_DN1548_c0_g1_i12	3547	3248.57	56.7039	1.25404
TRINITY_DN1548_c0_g1_i31	539	245.965	1.64563	0.480671
TRINITY_DN1548_c0_g1_i17	3442	3143.57	65.8024	1.50386
TRINITY_DN1548_c0_g1_i8	3574	3275.57	59.0927	1.29609
TRINITY_DN1532_c0_g1_i1	1284	985.567	938	68.3763
TRINITY_DN1589_c0_g1_i1	564	269.618	8	2.13172
TRINITY_DN1589_c0_g2_i4	3668	3369.57	219.492	4.67987
TRINITY_DN1589_c0_g2_i8	4219	3920.57	38.5761	0.706901
TRINITY_DN1589_c0_g2_i2	1794	1495.57	41.866	2.01115
TRINITY_DN1589_c0_g2_i3	4066	3767.57	34.6244	0.660252
TRINITY_DN1589_c0_g2_i6	2040	1741.57	58.4557	2.41144
TRINITY_DN1589_c0_g2_i7	419	141.512	2.02846	1.02982
TRINITY_DN1589_c0_g2_i9	1932	1633.57	229.642	10.0996
TRINITY_DN1589_c0_g2_i5	3667	3368.57	146.619	3.12705
TRINITY_DN1589_c0_g2_i1	2022	1723.57	257.725	10.7428
TRINITY_DN1568_c0_g1_i2	3928	3629.57	50.2415	0.994482
TRINITY_DN1568_c0_g1_i3	4436	4137.57	1721.53	29.8923
TRINITY_DN1568_c0_g1_i1	4435	4136.57	127.226	2.20966
TRINITY_DN1546_c0_g1_i3	345	88.6756	6.19692	5.02066
TRINITY_DN1546_c0_g1_i2	3100	2801.57	734.093	18.8252
TRINITY_DN1546_c0_g1_i4	3089	2790.57	64.0768	1.64967
TRINITY_DN1546_c0_g1_i5	3156	2857.57	492.085	12.3718
TRINITY_DN1546_c0_g1_i1	3167	2868.57	90.5485	2.2678
TRINITY_DN1500_c0_g1_i2	1982	1683.57	258.115	11.0147
TRINITY_DN1500_c0_g1_i4	218	29.8448	0	0
TRINITY_DN1500_c0_g1_i6	350	91.8861	0	0
TRINITY_DN1500_c0_g1_i3	1905	1606.57	18.806	0.84098
TRINITY_DN1500_c0_g1_i7	1936	1637.57	241.383	10.59
TRINITY_DN1500_c0_g1_i1	924	625.755	19.132	2.19658
TRINITY_DN1500_c0_g1_i5	2380	2081.57	872.008	30.0967
TRINITY_DN1500_c0_g2_i1	851	552.893	112.636	14.6361
TRINITY_DN1588_c0_g1_i2	1410	1111.57	567.537	36.6815
TRINITY_DN1588_c0_g1_i3	1293	994.567	988.463	71.4028
TRINITY_DN1561_c0_g1_i1	2290	1991.57	1258	45.3811
TRINITY_DN1587_c0_g1_i1	1064	765.567	141.98	13.324
TRINITY_DN1587_c0_g1_i2	900	601.815	65.0197	7.76196
TRINITY_DN1530_c0_g1_i1	823	524.933	258.869	35.4295
TRINITY_DN1530_c0_g1_i2	894	595.829	101.131	12.1942
TRINITY_DN1571_c0_g1_i1	528	235.726	9.28656	2.83033
TRINITY_DN1571_c0_g2_i1	488	199.56	5	1.80005
TRINITY_DN1571_c0_g3_i1	1309	1010.57	530.671	37.7267
TRINITY_DN1571_c1_g1_i1	203	25.5728	0	0
TRINITY_DN1571_c1_g2_i1	266	47.2843	2	3.0388
TRINITY_DN1597_c0_g1_i1	3807	3508.57	2229	45.6425
TRINITY_DN1564_c0_g1_i2	3552	3253.57	642.519	14.1878
TRINITY_DN1564_c0_g1_i3	2958	2659.57	43.6473	1.17906
TRINITY_DN1564_c0_g1_i6	4225	3926.57	192.946	3.5303
TRINITY_DN1564_c0_g1_i1	3735	3436.57	70.122	1.46595
TRINITY_DN1564_c0_g1_i5	3387	3088.57	328.765	7.64747
TRINITY_DN1564_c0_g2_i1	291	58.6884	3	3.67247
TRINITY_DN1528_c0_g1_i6	3082	2783.57	757.579	19.5531
TRINITY_DN1528_c0_g1_i4	2974	2675.57	447.253	12.0095
TRINITY_DN1528_c0_g1_i2	2941	2642.57	20.6559	0.561574
TRINITY_DN1528_c0_g1_i5	3064	2765.57	12.9419	0.336203
TRINITY_DN1528_c0_g1_i3	3049	2750.57	755.624	19.7366
TRINITY_DN1528_c0_g1_i1	3031	2732.57	117.946	3.10099
TRINITY_DN1503_c0_g1_i2	1102	803.567	125.879	11.2544
TRINITY_DN1503_c0_g1_i1	1517	1218.57	400.745	23.627
TRINITY_DN1503_c0_g1_i3	1519	1220.57	125.537	7.38923
TRINITY_DN1537_c0_g1_i1	401	127.607	11	6.19311
TRINITY_DN1537_c0_g2_i1	1643	1344.57	571	30.51
TRINITY_DN1524_c0_g1_i1	1932	1633.57	111	4.88174
TRINITY_DN1524_c0_g2_i7	1173	874.567	30.4289	2.49967
TRINITY_DN1524_c0_g2_i11	3496	3197.57	141.764	3.18518
TRINITY_DN1524_c0_g2_i4	4511	4212.57	19.9833	0.340808
TRINITY_DN1524_c0_g2_i14	4478	4179.57	22.4599	0.38607
TRINITY_DN1524_c0_g2_i12	5216	4917.57	139.838	2.04298
TRINITY_DN1524_c0_g2_i2	3952	3653.57	147.44	2.89926
TRINITY_DN1524_c0_g2_i5	3918	3619.57	319.717	6.34598
TRINITY_DN1524_c0_g2_i6	4444	4145.57	45.919	0.795788
TRINITY_DN1524_c0_g2_i9	1106	807.567	39.8699	3.54696
TRINITY_DN1524_c0_g2_i18	4477	4178.57	40.7029	0.69982
TRINITY_DN1524_c0_g2_i3	5181	4882.57	100.877	1.48434
TRINITY_DN1583_c0_g1_i6	3730	3431.57	96.8818	2.02833
TRINITY_DN1583_c0_g1_i7	3730	3431.57	25.6476	0.536961
TRINITY_DN1583_c0_g1_i13	4256	3957.57	115.011	2.08786
TRINITY_DN1583_c0_g1_i2	3929	3630.57	48.8185	0.966049
TRINITY_DN1583_c0_g1_i9	4257	3958.57	157.95	2.86663
TRINITY_DN1583_c0_g1_i5	3655	3356.57	54.8186	1.17333
TRINITY_DN1583_c0_g1_i8	4036	3737.57	209.872	4.03418
TRINITY_DN1551_c0_g1_i1	2120	1821.57	3208	126.526
TRINITY_DN1555_c0_g1_i1	776	478.025	2934	440.959
TRINITY_DN1517_c0_g1_i1	1162	863.567	137	11.3976
TRINITY_DN1517_c0_g2_i2	922	623.755	16.1427	1.85931
TRINITY_DN1517_c0_g2_i3	1962	1663.57	513.901	22.1936
TRINITY_DN1517_c0_g2_i1	2456	2157.57	413.204	13.7591
TRINITY_DN1506_c0_g1_i1	1064	765.567	27.0392	2.53747
TRINITY_DN1506_c0_g1_i2	5585	5286.57	1925.96	26.1736
TRINITY_DN1506_c1_g1_i1	710	412.335	17	2.96202
TRINITY_DN1522_c0_g1_i1	1543	1244.57	384.159	22.1759
TRINITY_DN1522_c0_g1_i2	1543	1244.57	479.841	27.6993
TRINITY_DN1586_c0_g1_i1	2895	2596.57	1800	49.8037
TRINITY_DN1549_c0_g1_i1	4604	4305.57	826.753	13.7954
TRINITY_DN1549_c0_g1_i3	3547	3248.57	36.2609	0.801928
TRINITY_DN1549_c0_g1_i2	3566	3267.57	333.819	7.33966
TRINITY_DN1549_c0_g2_i1	2524	2225.57	221.793	7.15972
TRINITY_DN1549_c0_g2_i2	2570	2271.57	62.0883	1.96369
TRINITY_DN1549_c1_g1_i2	3615	3316.57	177.577	3.84668
TRINITY_DN1549_c1_g1_i1	3307	3008.57	273.629	6.53419
TRINITY_DN1549_c1_g1_i3	3478	3179.57	211.794	4.78558
TRINITY_DN1592_c0_g1_i2	2767	2468.57	1614.87	46.9984
TRINITY_DN1592_c0_g1_i1	2768	2469.57	748.125	21.7642
TRINITY_DN1512_c0_g1_i1	1927	1628.57	10811.4	476.943
TRINITY_DN1512_c0_g1_i2	3010	2711.57	320.559	8.4933
TRINITY_DN1512_c0_g1_i3	2955	2656.57	188.012	5.08457
TRINITY_DN1513_c0_g1_i1	1239	940.567	4843	369.925
TRINITY_DN1593_c0_g1_i2	1018	719.567	344.735	34.4194
TRINITY_DN1593_c0_g1_i1	993	694.601	658.754	68.136
TRINITY_DN1593_c0_g1_i3	1245	946.567	526.511	39.9618
TRINITY_DN1593_c0_g2_i1	861	562.886	266	33.9508
TRINITY_DN1595_c0_g1_i1	563	268.648	996	266.357
TRINITY_DN1558_c0_g1_i10	4646	4347.57	503.154	8.31464
TRINITY_DN1558_c0_g1_i7	5270	4971.57	1146.65	16.5701
TRINITY_DN1558_c0_g1_i4	1034	735.567	21	2.0511
TRINITY_DN1558_c0_g1_i5	3281	2982.57	73.8688	1.77934
TRINITY_DN1558_c0_g1_i8	4450	4151.57	124.975	2.16271
TRINITY_DN1558_c0_g1_i1	4655	4356.57	1.06867	0.0176234
TRINITY_DN1558_c0_g1_i3	2748	2449.57	105.826	3.1038
TRINITY_DN1558_c0_g1_i9	594	298.265	4.23522	1.02015
TRINITY_DN1558_c0_g1_i2	4527	4228.57	323.2	5.4912
TRINITY_DN1558_c0_g1_i11	2275	1976.57	21.0262	0.764256
TRINITY_DN1566_c0_g1_i12	2713	2414.57	168.141	5.0029
TRINITY_DN1566_c0_g1_i4	3080	2781.57	238.611	6.16297
TRINITY_DN1566_c0_g1_i5	2760	2461.57	329.164	9.60705
TRINITY_DN1566_c0_g1_i13	1037	738.567	24.9934	2.43123
TRINITY_DN1566_c0_g1_i1	1721	1422.57	87.2735	4.40757
TRINITY_DN1566_c0_g1_i2	863	564.879	0	0
TRINITY_DN1566_c0_g1_i10	1714	1415.57	16.7321	0.8492
TRINITY_DN1566_c0_g1_i9	3094	2795.57	165.085	4.24255
TRINITY_DN1566_c0_g2_i1	730	432.185	8	1.32987
TRINITY_DN1562_c0_g1_i4	2063	1764.57	206.339	8.40103
TRINITY_DN1562_c0_g1_i1	628	331.359	19.7719	4.28684
TRINITY_DN1562_c0_g1_i3	967	668.676	12.4836	1.34126
TRINITY_DN1562_c0_g1_i2	2401	2102.57	726.405	24.8209
TRINITY_DN1562_c0_g2_i7	4826	4527.57	310.668	4.9297
TRINITY_DN1562_c0_g2_i1	4853	4554.57	209.468	3.30415
TRINITY_DN1562_c0_g2_i5	4825	4526.57	42.8637	0.680315
TRINITY_DN1562_c1_g1_i1	314	70.6337	0	0
TRINITY_DN1562_c1_g2_i1	663	365.732	26	5.10739
TRINITY_DN1540_c0_g1_i1	1841	1542.57	73.8182	3.43802
TRINITY_DN1540_c0_g1_i3	1699	1400.57	132.882	6.81636
TRINITY_DN1540_c0_g1_i2	1530	1231.57	1029.3	60.0444
TRINITY_DN1516_c0_g1_i1	1330	1031.57	341	23.749
TRINITY_DN1516_c0_g2_i2	891	592.837	43.2707	5.24382
TRINITY_DN1516_c0_g2_i3	896	597.822	66.6946	8.01508
TRINITY_DN1516_c0_g2_i1	1236	937.567	70.0347	5.36661
TRINITY_DN1536_c0_g1_i1	2118	1819.57	1346	53.1454
TRINITY_DN1536_c1_g1_i1	485	196.939	2	0.729605
TRINITY_DN1575_c0_g1_i1	357	96.558	1224	910.714
TRINITY_DN1563_c0_g1_i3	2781	2482.57	331.313	9.58795
TRINITY_DN1563_c0_g1_i4	2770	2471.57	213.636	6.20999
TRINITY_DN1563_c0_g1_i1	2782	2483.57	194.706	5.6324
TRINITY_DN1563_c0_g1_i2	2769	2470.57	362.972	10.5552
TRINITY_DN1547_c0_g1_i1	2044	1745.57	16410	675.4
TRINITY_DN1596_c0_g1_i1	2821	2522.57	4946	140.864
TRINITY_DN1591_c0_g1_i10	1979	1680.57	212.428	9.08122
TRINITY_DN1591_c0_g1_i5	1146	847.567	77.7865	6.59355
TRINITY_DN1591_c0_g1_i7	1792	1493.57	100.362	4.82761
TRINITY_DN1591_c0_g1_i2	1682	1383.57	44.2493	2.29771
TRINITY_DN1591_c0_g1_i8	1875	1576.57	269.961	12.3021
TRINITY_DN1591_c0_g1_i6	2563	2264.57	134.214	4.25795
TRINITY_DN1510_c0_g1_i1	1939	1640.57	1217	53.2949
TRINITY_DN1557_c0_g1_i2	2956	2657.57	353.693	9.56161
TRINITY_DN1557_c0_g1_i3	3083	2784.57	65.7772	1.6971
TRINITY_DN1557_c0_g1_i6	2762	2463.57	0	0
TRINITY_DN1557_c0_g1_i1	1405	1106.57	26.05	1.69129
TRINITY_DN1554_c0_g1_i1	1616	1317.57	5112	278.745
TRINITY_DN1560_c0_g1_i1	841	542.9	333	44.067
TRINITY_DN1502_c0_g1_i1	603	307.004	12.0147	2.81162
TRINITY_DN1502_c0_g2_i1	3696	3397.57	297.455	6.28987
TRINITY_DN1502_c0_g2_i2	3655	3356.57	267.716	5.73017
TRINITY_DN1502_c0_g2_i4	3672	3373.57	241.768	5.14871
TRINITY_DN1502_c0_g2_i3	3713	3414.57	269.061	5.66114
TRINITY_DN1502_c0_g3_i1	1784	1485.57	339.264	16.4072
TRINITY_DN1502_c0_g3_i2	1972	1673.57	256.88	11.0275
TRINITY_DN1502_c0_g4_i4	1320	1021.57	68.9056	4.84592
TRINITY_DN1502_c0_g4_i2	542	248.706	37.5594	10.8498
TRINITY_DN1502_c0_g4_i1	1297	998.567	95.6993	6.88526
TRINITY_DN1502_c0_g4_i3	1311	1012.57	0	0
TRINITY_DN1502_c0_g4_i5	1334	1035.57	0	0
TRINITY_DN1515_c0_g1_i1	404	129.973	15	8.29136
TRINITY_DN1515_c0_g2_i3	2399	2100.57	118.046	4.03742
TRINITY_DN1515_c0_g2_i5	3086	2787.57	575.824	14.8407
TRINITY_DN1515_c0_g2_i1	2692	2393.57	12388.4	371.841
TRINITY_DN1515_c0_g2_i2	3053	2754.57	608.778	15.878
TRINITY_DN1545_c0_g1_i3	4334	4035.57	554.437	9.87044
TRINITY_DN1545_c0_g1_i1	4259	3960.57	1266.36	22.9715
TRINITY_DN1545_c0_g1_i2	4288	3989.57	91.0813	1.64018
TRINITY_DN1556_c0_g1_i4	955	656.676	13.5577	1.48329
TRINITY_DN1556_c0_g1_i3	3339	3040.57	1267.38	29.9461
TRINITY_DN1556_c0_g1_i5	4024	3725.57	161.438	3.11316
TRINITY_DN1556_c0_g1_i1	3800	3501.57	155.65	3.19356
TRINITY_DN1556_c0_g1_i2	3324	3025.57	374.978	8.90405
TRINITY_DN1538_c0_g1_i3	581	285.767	0	0
TRINITY_DN1538_c0_g1_i8	2497	2198.57	129.686	4.23781
TRINITY_DN1538_c0_g1_i4	409	133.774	5.96526	3.20367
TRINITY_DN1538_c0_g1_i1	512	221.051	2.02255	0.657349
TRINITY_DN1538_c0_g1_i7	258	44.0718	0.452255	0.737244
TRINITY_DN1538_c0_g1_i2	308	67.4514	0	0
TRINITY_DN1538_c0_g1_i6	3240	2941.57	1107.31	27.0446
TRINITY_DN1538_c0_g1_i5	1375	1076.57	0	0
TRINITY_DN1538_c0_g2_i1	1139	840.567	61.1547	5.22693
TRINITY_DN1538_c0_g3_i1	237	36.114	1.10837	2.20496
TRINITY_DN1538_c1_g1_i3	10387	10088.6	564.655	4.02108
TRINITY_DN1538_c1_g1_i4	8565	8266.57	425.823	3.70078
TRINITY_DN1538_c1_g1_i6	8610	8311.57	233.597	2.01917
TRINITY_DN1538_c1_g1_i10	10385	10086.6	398.925	2.84143
TRINITY_DN1538_c2_g1_i1	289	57.7287	15.5175	19.3117
TRINITY_DN1538_c3_g1_i1	216	29.1488	0	0
TRINITY_DN1553_c0_g1_i5	1895	1596.57	135.587	6.10128
TRINITY_DN1553_c0_g1_i1	1965	1666.57	35.3883	1.52555
TRINITY_DN1553_c0_g1_i4	1851	1552.57	129.669	6.00031
TRINITY_DN1553_c0_g1_i2	1921	1622.57	32.5485	1.44118
TRINITY_DN1553_c0_g1_i3	1057	758.567	7.80731	0.739429
TRINITY_DN1511_c0_g1_i7	6168	5869.57	148.601	1.81888
TRINITY_DN1511_c0_g1_i5	6091	5792.57	110.021	1.36457
TRINITY_DN1511_c0_g1_i8	6157	5858.57	128.828	1.57982
TRINITY_DN1511_c0_g1_i4	6112	5813.57	134.639	1.66386
TRINITY_DN1511_c0_g1_i6	6081	5782.57	103.878	1.2906
TRINITY_DN1511_c0_g1_i2	6147	5848.57	121.887	1.49726
TRINITY_DN1511_c0_g1_i1	6102	5803.57	127.359	1.57661
TRINITY_DN1511_c0_g1_i3	6178	5879.57	156.787	1.91582
TRINITY_DN1511_c1_g1_i1	642	345.081	9	1.87375
TRINITY_DN1507_c0_g1_i3	1745	1446.57	345.471	17.1578
TRINITY_DN1507_c0_g1_i1	1772	1473.57	27.9461	1.36251
TRINITY_DN1507_c0_g1_i2	1834	1535.57	111.583	5.22057
TRINITY_DN1585_c0_g2_i1	366	102.664	7	4.89858
TRINITY_DN1585_c0_g1_i12	3549	3250.57	223.929	4.94925
TRINITY_DN1585_c0_g1_i5	3383	3084.57	198.254	4.61761
TRINITY_DN1585_c0_g1_i11	3832	3533.57	46.2262	0.939862
TRINITY_DN1585_c0_g1_i7	3998	3699.57	56.8343	1.10369
TRINITY_DN1585_c0_g1_i9	3421	3122.57	42.7566	0.98374
TRINITY_DN1590_c0_g1_i1	1650	1351.57	1439	76.4913
TRINITY_DN1572_c0_g1_i1	1360	1061.57	551	37.2901
TRINITY_DN1559_c0_g1_i9	354	94.5677	0	0
TRINITY_DN1559_c0_g1_i12	314	70.6337	5.3534	5.44511
TRINITY_DN1559_c0_g1_i2	309	68.0058	0	0
TRINITY_DN1559_c0_g1_i11	986	687.618	58.608	6.12349
TRINITY_DN1559_c0_g1_i6	898	599.815	0	0
TRINITY_DN1559_c0_g1_i4	1041	742.567	0	0
TRINITY_DN1559_c0_g1_i7	365	101.969	0	0
TRINITY_DN1559_c0_g1_i1	745	447.131	49.6759	7.98177
TRINITY_DN1559_c0_g1_i10	1055	756.567	187.822	17.8356
TRINITY_DN1559_c0_g1_i5	1019	720.567	6.91616	0.689572
TRINITY_DN1509_c0_g1_i7	2278	1979.57	47.7269	1.73214
TRINITY_DN1509_c0_g1_i8	1891	1592.57	47.1364	2.12641
TRINITY_DN1509_c0_g1_i13	1828	1529.57	66.9963	3.14682
TRINITY_DN1509_c0_g1_i4	2080	1781.57	84.0876	3.39093
TRINITY_DN1509_c0_g1_i12	1688	1389.57	23.1858	1.19876
TRINITY_DN1509_c0_g1_i5	1877	1578.57	38.867	1.76892
TRINITY_DN1577_c0_g1_i2	3452	3153.57	398.359	9.07531
TRINITY_DN1577_c0_g1_i5	3539	3240.57	191.744	4.25099
TRINITY_DN1577_c0_g1_i1	847	548.9	36.8503	4.82322
TRINITY_DN1577_c0_g1_i3	3644	3345.57	423.702	9.09872
TRINITY_DN1577_c0_g1_i4	3656	3357.57	692.344	14.8145
TRINITY_DN1577_c0_g2_i1	727	429.206	9	1.50649
TRINITY_DN1544_c0_g1_i2	7145	6846.57	542.323	5.69081
TRINITY_DN1544_c0_g1_i1	7149	6850.57	611.714	6.41521
TRINITY_DN1544_c1_g1_i1	239	36.8268	2.00994	3.9211
TRINITY_DN1529_c0_g1_i3	3179	2880.57	464.143	11.5761
TRINITY_DN1529_c0_g1_i2	4102	3803.57	324.82	6.13538
TRINITY_DN1529_c0_g1_i1	3878	3579.57	695.037	13.9497
TRINITY_DN1504_c0_g1_i4	1651	1352.57	193.608	10.2838
TRINITY_DN1504_c0_g1_i1	1652	1353.57	121.916	6.47096
TRINITY_DN1504_c0_g1_i2	1662	1363.57	201.174	10.5995
TRINITY_DN1504_c0_g1_i3	1663	1364.57	127.302	6.70238
TRINITY_DN1527_c0_g1_i1	2988	2689.57	1612	43.0598
TRINITY_DN1542_c0_g1_i4	1942	1643.57	60.4024	2.64032
TRINITY_DN1542_c0_g1_i5	895	596.829	33.6225	4.04733
TRINITY_DN1542_c0_g1_i6	4565	4266.57	113.233	1.9067
TRINITY_DN1542_c0_g1_i10	2024	1725.57	225.232	9.3775
TRINITY_DN1542_c0_g1_i2	4163	3864.57	131.339	2.44163
TRINITY_DN1542_c0_g1_i3	10910	10611.6	830.419	5.6222
TRINITY_DN1542_c0_g1_i1	1551	1252.57	65.447	3.75386
TRINITY_DN1542_c0_g1_i7	10920	10621.6	757.306	5.12238
TRINITY_DN1542_c0_g2_i1	712	414.32	10	1.73402
TRINITY_DN1542_c1_g1_i1	285	55.828	3	3.86063
TRINITY_DN1526_c0_g1_i11	8931	8632.57	95.4887	0.794696
TRINITY_DN1526_c0_g1_i16	8404	8105.57	173.306	1.5361
TRINITY_DN1526_c0_g1_i1	7350	7051.57	291.357	2.96845
TRINITY_DN1526_c0_g1_i3	7506	7207.57	1688.07	16.8263
TRINITY_DN1526_c0_g1_i18	8298	7999.57	8.86959	0.0796574
TRINITY_DN1526_c0_g1_i5	7848	7549.57	297.326	2.82943
TRINITY_DN1526_c0_g1_i9	3660	3361.57	31.8567	0.680846
TRINITY_DN1526_c0_g1_i15	7952	7653.57	253.074	2.37559
TRINITY_DN1526_c0_g1_i7	8498	8199.57	302.75	2.65266
TRINITY_DN1526_c0_g1_i20	7425	7126.57	517.419	5.21616
TRINITY_DN1526_c0_g1_i19	8394	8095.57	352.988	3.13258
TRINITY_DN1526_c0_g1_i14	8827	8528.57	109.513	0.92253
TRINITY_DN1526_c0_g1_i6	8402	8103.57	7.94169	0.0704085
TRINITY_DN1526_c0_g1_i8	7971	7672.57	598.608	5.6052
TRINITY_DN1526_c0_g1_i13	7875	7576.57	12.4372	0.117934
TRINITY_DN1526_c1_g1_i2	591	295.371	3.75	0.912119
TRINITY_DN1526_c1_g1_i1	591	295.371	6.25	1.5202
TRINITY_DN1598_c0_g1_i1	2098	1799.57	64.839	2.58855
TRINITY_DN1598_c0_g1_i2	2367	2068.57	1752.16	60.8546
TRINITY_DN1582_c0_g1_i2	1760	1461.57	41.851	2.0572
TRINITY_DN1582_c0_g1_i10	3339	3040.57	420.252	9.92987
TRINITY_DN1582_c0_g1_i6	3660	3361.57	5.85839	0.125206
TRINITY_DN1582_c0_g1_i5	3737	3438.57	91.3414	1.90844
TRINITY_DN1582_c0_g1_i11	3681	3382.57	46.1212	0.979588
TRINITY_DN1582_c0_g1_i9	3758	3459.57	656.658	13.6366
TRINITY_DN1514_c0_g1_i1	1375	1076.57	545	36.3701
TRINITY_DN1505_c0_g1_i4	660	362.781	9.79861	1.94048
TRINITY_DN1505_c0_g1_i2	2902	2603.57	1147.58	31.6666
TRINITY_DN1505_c0_g1_i3	513	221.984	5.62606	1.82084
TRINITY_DN1569_c0_g1_i2	2660	2361.57	443.13	13.4809
TRINITY_DN1569_c0_g1_i1	2638	2339.57	590.87	18.1445
TRINITY_DN1535_c0_g1_i1	799	500.989	5324	763.482
TRINITY_DN1539_c0_g1_i1	1932	1633.57	1031	45.3431
TRINITY_DN1519_c0_g1_i1	1221	922.567	19889	1548.83
TRINITY_DN1518_c0_g1_i2	856	557.893	12.1607	1.56602
TRINITY_DN1518_c0_g1_i1	4553	4254.57	1494.05	25.229
TRINITY_DN1518_c0_g1_i3	876	577.858	9.78675	1.21676
TRINITY_DN1594_c0_g1_i1	2297	1998.57	295.846	10.635
TRINITY_DN1594_c0_g1_i2	1110	811.567	54.3394	4.81038
TRINITY_DN1594_c0_g1_i4	1302	1003.57	79.7703	5.71063
TRINITY_DN1594_c0_g1_i5	2310	2011.57	168.305	6.01108
TRINITY_DN1594_c0_g1_i3	1661	1362.57	1.73928	0.0917068
TRINITY_DN1525_c0_g1_i3	2289	1990.57	279.108	10.0736
TRINITY_DN1525_c0_g1_i5	3567	3268.57	179.138	3.9375
TRINITY_DN1525_c0_g1_i1	5870	5571.57	452.085	5.8295
TRINITY_DN1525_c0_g1_i2	3704	3405.57	1349.66	28.4725
TRINITY_DN1501_c0_g1_i3	3088	2789.57	222.354	5.7266
TRINITY_DN1501_c0_g1_i4	2886	2587.57	544.606	15.121
TRINITY_DN1501_c0_g1_i1	3013	2714.57	153.757	4.06934
TRINITY_DN1501_c0_g1_i2	3215	2916.57	67.2825	1.65737
TRINITY_DN1570_c0_g1_i1	1510	1211.57	19404	1150.62
TRINITY_DN1584_c0_g1_i1	1596	1297.57	353.094	19.5501
TRINITY_DN1584_c0_g1_i2	1713	1414.57	488.906	24.8308
TRINITY_DN1533_c0_g1_i1	2972	2673.57	609.799	16.3864
TRINITY_DN1533_c0_g1_i2	2985	2686.57	572.201	15.3017
TRINITY_DN1523_c0_g1_i2	1444	1145.57	91.1326	5.71535
TRINITY_DN1523_c0_g1_i1	1609	1310.57	832.296	45.6255
TRINITY_DN1523_c0_g2_i1	212	28.1203	4	10.2195
TRINITY_DN1576_c0_g1_i1	300	63.1972	48	54.5673
TRINITY_DN1576_c0_g2_i1	779	481.019	160	23.8972
TRINITY_DN1543_c0_g1_i3	1924	1625.57	376.829	16.6544
TRINITY_DN1543_c0_g1_i1	1797	1498.57	54892.1	2631.62
TRINITY_DN1543_c0_g1_i2	2421	2122.57	217.042	7.34634
TRINITY_DN1541_c0_g1_i1	1051	752.567	8889	848.588
TRINITY_DN1520_c0_g1_i1	1486	1187.57	866	52.3901
TRINITY_DN1578_c0_g1_i2	1188	889.567	15.7167	1.26932
TRINITY_DN1578_c0_g1_i1	2039	1740.57	5918.28	244.283
TRINITY_DN1531_c0_g1_i1	2394	2095.57	769	26.3642
TRINITY_DN1579_c0_g1_i1	1622	1323.57	1714	93.0366
TRINITY_DN1565_c0_g1_i1	263	46.0304	2	3.12158
TRINITY_DN1565_c0_g2_i2	1977	1678.57	0	0
TRINITY_DN1565_c0_g2_i3	1976	1677.57	451	19.3146
TRINITY_DN1565_c0_g3_i2	2876	2577.57	76.2281	2.12468
TRINITY_DN1565_c0_g3_i1	2807	2508.57	661.772	18.9527
TRINITY_DN1565_c1_g1_i1	3168	2869.57	189	4.73189
TRINITY_DN1565_c1_g2_i1	1491	1192.57	97	5.84357
TRINITY_DN1580_c0_g1_i5	6368	6069.57	167.06	1.97745
TRINITY_DN1580_c0_g1_i6	4890	4591.57	10916.2	170.805
TRINITY_DN1580_c0_g1_i1	3048	2749.57	42.0063	1.09759
TRINITY_DN1580_c0_g1_i4	7977	7678.57	134.273	1.25631
TRINITY_DN1580_c0_g1_i2	7777	7478.57	99.1907	0.952887
TRINITY_DN1580_c0_g1_i3	7574	7275.57	607.223	5.99612
TRINITY_DN1580_c0_g2_i1	1486	1187.57	191	11.5549
TRINITY_DN1580_c0_g3_i1	3729	3430.57	448	9.38212
TRINITY_DN1580_c1_g1_i1	677	379.568	7	1.32494
TRINITY_DN1580_c1_g2_i3	2666	2367.57	169.875	5.15486
TRINITY_DN1580_c1_g2_i1	1302	1003.57	61.2922	4.38781
TRINITY_DN1580_c1_g2_i4	3852	3553.57	252.289	5.10062
TRINITY_DN1580_c1_g2_i2	3840	3541.57	225.544	4.57535
TRINITY_DN1534_c0_g1_i1	2971	2672.57	990	26.6131
TRINITY_DN1521_c0_g1_i1	2485	2186.57	1.12579	0.0369898
TRINITY_DN1521_c0_g1_i5	2486	2187.57	69.2443	2.27411
TRINITY_DN1521_c0_g1_i3	2781	2482.57	1276.48	36.9405
TRINITY_DN1521_c0_g1_i4	1760	1461.57	159.814	7.8557
TRINITY_DN1521_c0_g1_i2	3522	3223.57	53.5649	1.1938
TRINITY_DN1521_c0_g1_i6	3523	3224.57	681.769	15.1899
TRINITY_DN1550_c0_g1_i2	2290	1991.57	48.7231	1.75764
TRINITY_DN1550_c0_g1_i3	1701	1402.57	519.277	26.5989
TRINITY_DN1552_c0_g1_i2	786	488.001	4172.18	614.231
TRINITY_DN1552_c0_g1_i1	899	600.815	173.816	20.7845
TRINITY_DN1599_c0_g1_i4	2546	2247.57	902.761	28.8569
TRINITY_DN1599_c0_g1_i3	4153	3854.57	127.858	2.3831
TRINITY_DN1599_c0_g1_i5	2454	2155.57	113.702	3.78963
TRINITY_DN1599_c0_g1_i2	953	654.684	36.7992	4.03827
TRINITY_DN1599_c0_g1_i1	4132	3833.57	88.9671	1.66731
TRINITY_DN1599_c0_g1_i6	2546	2247.57	309.964	9.90805
TRINITY_DN1599_c0_g2_i1	673	375.609	25	4.78181
TRINITY_DN1599_c0_g3_i1	327	77.8667	0	0
TRINITY_DN1574_c0_g1_i1	1543	1244.57	1061	61.2472
TRINITY_DN1508_c0_g1_i1	474	187.282	4	1.53445
TRINITY_DN1508_c0_g2_i1	4783	4484.57	2906.05	46.5556
TRINITY_DN1508_c0_g2_i3	2020	1721.57	47.2911	1.97353
TRINITY_DN1508_c0_g2_i2	2003	1704.57	367.656	15.4959
TRINITY_DN1573_c0_g1_i1	2048	1749.57	155.902	6.4019
TRINITY_DN1573_c0_g1_i2	3159	2860.57	469.589	11.7938
TRINITY_DN1573_c1_g1_i1	538	245.033	16	4.69121
TRINITY_DN1573_c3_g1_i1	542	248.706	8	2.31096
TRINITY_DN1567_c0_g1_i1	978	679.635	7013.99	741.445
TRINITY_DN1581_c0_g1_i2	1988	1689.57	514.494	21.8773
TRINITY_DN1581_c0_g1_i1	2235	1936.57	2400.51	89.0552
TRINITY_DN17373_c0_g1_i1	209	27.1741	3	7.93149
TRINITY_DN17338_c0_g1_i1	787	489.001	10	1.46919
TRINITY_DN17335_c0_g1_i2	487	198.692	9	3.25426
TRINITY_DN17339_c0_g1_i1	683	385.526	16.9357	3.15601
TRINITY_DN17357_c0_g1_i1	419	141.512	4	2.03075
TRINITY_DN17357_c0_g2_i1	241	37.5283	0	0
TRINITY_DN17380_c0_g1_i1	1329	1030.57	28	1.95196
TRINITY_DN17314_c0_g1_i1	918	619.755	19	2.20253
TRINITY_DN17374_c0_g1_i1	316	71.7202	6	6.01034
TRINITY_DN17318_c0_g1_i1	464	178.643	7	2.81514
TRINITY_DN17369_c0_g1_i1	322	75.0645	6	5.74256
TRINITY_DN17369_c0_g2_i1	262	45.6246	1	1.57467
TRINITY_DN17393_c0_g1_i1	691	393.444	10	1.82602
TRINITY_DN17393_c0_g2_i1	277	52.0939	0	0
TRINITY_DN17393_c0_g3_i1	427	147.91	2.36081	1.14671
TRINITY_DN17393_c0_g3_i2	527	234.802	6.63919	2.03143
TRINITY_DN17383_c0_g1_i1	221	30.8473	3	6.98703
TRINITY_DN17326_c0_g1_i1	213	28.4148	3	7.58517
TRINITY_DN17328_c0_g1_i1	386	116.439	7	4.31904
TRINITY_DN17353_c0_g1_i1	721	423.253	16	2.71587
TRINITY_DN17345_c0_g1_i1	244	38.6786	5	9.28727
TRINITY_DN17307_c0_g1_i1	312	69.533	2	2.06647
TRINITY_DN17307_c0_g2_i1	537	244.124	4	1.17717
TRINITY_DN17310_c0_g1_i1	264	46.4863	6	9.27289
TRINITY_DN17356_c0_g1_i1	505	214.735	8	2.67656
TRINITY_DN17356_c0_g2_i1	360	98.5442	3	2.18715
TRINITY_DN17325_c0_g1_i1	1101	802.567	20	1.79035
TRINITY_DN17320_c0_g1_i1	375	108.671	4	2.64445
TRINITY_DN17320_c1_g1_i1	571	276.273	10	2.60046
TRINITY_DN17358_c0_g1_i1	238	36.4711	4	7.87952
TRINITY_DN17382_c0_g1_i1	342	86.7547	18	14.9063
TRINITY_DN17340_c0_g1_i1	251	41.329	4	6.95336
TRINITY_DN17337_c0_g1_i1	1013	714.567	96	9.652
TRINITY_DN17327_c0_g1_i1	276	51.6221	5	6.95862
TRINITY_DN17327_c0_g2_i1	721	423.253	13	2.20664
TRINITY_DN17304_c0_g1_i1	488	199.56	11	3.96012
TRINITY_DN17389_c0_g1_i1	287	56.7979	4	5.05961
TRINITY_DN17389_c0_g2_i1	595	299.247	10	2.40082
TRINITY_DN17336_c0_g1_i1	214	28.6728	0	0
TRINITY_DN17336_c0_g2_i1	369	104.663	6	4.11859
TRINITY_DN17315_c0_g1_i1	215	28.8996	3	7.45794
TRINITY_DN17334_c0_g1_i1	337	83.7017	3	2.57499
TRINITY_DN17334_c0_g2_i1	428	148.721	2	0.966154
TRINITY_DN17390_c0_g1_i2	1583	1284.57	56.0958	3.13735
TRINITY_DN17390_c0_g1_i1	1377	1078.57	46.9042	3.12431
TRINITY_DN17342_c0_g1_i1	226	32.4571	3	6.64049
TRINITY_DN17303_c0_g1_i1	2581	2282.57	75	2.36062
TRINITY_DN17329_c0_g1_i1	340	85.5151	5	4.20065
TRINITY_DN17360_c0_g1_i1	435	154.296	5	2.32811
TRINITY_DN17392_c0_g1_i1	264	46.4863	5	7.72741
TRINITY_DN17308_c0_g1_i1	519	227.483	13.1035	4.13835
TRINITY_DN17371_c0_g1_i1	700	402.39	5	0.892712
TRINITY_DN17371_c0_g2_i1	220	30.4743	0	0
TRINITY_DN17379_c0_g1_i1	478	190.775	9	3.38929
TRINITY_DN17368_c0_g1_i1	230	33.8755	6	12.7249
TRINITY_DN17387_c0_g1_i1	861	562.886	20	2.55269
TRINITY_DN17387_c0_g2_i1	202	25.1865	0	0
TRINITY_DN17324_c0_g1_i1	248	40.1541	5	8.946
TRINITY_DN17399_c0_g1_i2	494	204.885	4.08714	1.43317
TRINITY_DN17399_c0_g1_i1	452	168.457	5.91286	2.52173
TRINITY_DN17370_c0_g1_i1	279	52.9886	4	5.42333
TRINITY_DN17366_c0_g1_i1	374	107.998	7	4.65661
TRINITY_DN17388_c0_g1_i1	425	146.282	5	2.45566
TRINITY_DN17346_c0_g1_i1	496	206.65	5	1.73829
TRINITY_DN17323_c0_g1_i2	1137	838.567	13.4741	1.15439
TRINITY_DN17323_c0_g1_i1	1195	896.567	17.5259	1.40438
TRINITY_DN17309_c0_g1_i1	278	52.5257	5	6.83892
TRINITY_DN17376_c0_g1_i1	237	36.114	4	7.95745
TRINITY_DN17312_c0_g1_i1	259	44.4685	4	6.46244
TRINITY_DN17367_c0_g1_i1	380	112.169	6	3.84296
TRINITY_DN17319_c0_g1_i1	214	28.6728	5	12.5282
TRINITY_DN17391_c0_g1_i1	892	593.829	13.3838	1.61923
TRINITY_DN17391_c0_g1_i2	317	72.3066	2.61617	2.59943
TRINITY_DN17350_c0_g1_i1	600	304.094	8	1.89004
TRINITY_DN17363_c0_g1_i1	242	37.8613	5	9.48776
TRINITY_DN17341_c0_g1_i1	203	25.5728	4	11.2375
TRINITY_DN17355_c0_g1_i1	256	43.2902	4	6.63834
TRINITY_DN17344_c0_g1_i2	612	315.746	10	2.27537
TRINITY_DN17344_c0_g1_i1	233	34.849	0	0
TRINITY_DN17347_c0_g1_i1	596	300.21	5	1.19656
TRINITY_DN17347_c0_g2_i1	233	34.849	1	2.06157
TRINITY_DN17347_c0_g3_i1	540	246.879	9	2.61907
TRINITY_DN17347_c0_g4_i1	287	56.7979	3	3.7947
TRINITY_DN17330_c0_g1_i1	376	109.394	6	3.94044
TRINITY_DN17400_c0_g1_i1	285	55.828	5	6.43439
TRINITY_DN17313_c0_g1_i2	627	330.384	27.5947	6.00061
TRINITY_DN17313_c0_g1_i3	2351	2052.57	119.181	4.17156
TRINITY_DN17313_c0_g1_i1	1628	1329.57	28.2243	1.52511
TRINITY_DN17313_c2_g1_i1	629	332.347	15.087	3.26137
TRINITY_DN17313_c3_g1_i1	234	35.1504	2	4.08779
TRINITY_DN17313_c4_g1_i1	460	175.273	3.03155	1.24262
TRINITY_DN17301_c0_g1_i1	345	88.6756	6	4.86112
TRINITY_DN17375_c0_g1_i1	396	123.767	2	1.16095
TRINITY_DN17317_c0_g1_i1	1024	725.567	18	1.78231
TRINITY_DN17331_c0_g1_i1	368	103.973	9	6.21888
TRINITY_DN4055_c0_g1_i1	2841	2542.57	51.7366	1.46189
TRINITY_DN4055_c0_g1_i9	408	133.021	11.7857	6.36539
TRINITY_DN4055_c0_g1_i10	867	568.879	20.0739	2.53513
TRINITY_DN4055_c0_g1_i7	663	365.732	8.09779	1.59071
TRINITY_DN4055_c0_g1_i3	2022	1723.57	21.4162	0.892695
TRINITY_DN4055_c0_g1_i14	1935	1636.57	39.2236	1.72188
TRINITY_DN4055_c0_g1_i11	699	401.395	6.92608	1.23966
TRINITY_DN4055_c0_g2_i1	286	56.3325	4.75471	6.06393
TRINITY_DN4055_c0_g3_i1	272	49.8883	0	0
TRINITY_DN4055_c0_g4_i1	358	97.2156	2	1.47803
TRINITY_DN4055_c0_g5_i1	223	31.5459	1	2.27743
TRINITY_DN4082_c0_g1_i2	560	265.774	33	8.92051
TRINITY_DN4082_c0_g2_i2	2766	2467.57	117.114	3.4098
TRINITY_DN4082_c0_g2_i1	2758	2459.57	109.886	3.20976
TRINITY_DN4087_c0_g1_i2	2742	2443.57	108.583	3.19245
TRINITY_DN4087_c0_g1_i1	2725	2426.57	130.417	3.86129
TRINITY_DN4068_c0_g1_i1	1548	1249.57	255.052	14.6642
TRINITY_DN4068_c0_g1_i2	926	627.755	4.62753	0.5296
TRINITY_DN4068_c0_g1_i3	1295	996.567	7.32051	0.527745
TRINITY_DN4028_c0_g1_i1	1617	1318.57	297	16.1824
TRINITY_DN4040_c0_g1_i3	3782	3483.57	274.965	5.67077
TRINITY_DN4040_c0_g1_i1	1378	1079.57	31.7273	2.11141
TRINITY_DN4040_c0_g1_i2	3775	3476.57	152.308	3.14746
TRINITY_DN4040_c1_g1_i1	769	471.025	21.3385	3.25468
TRINITY_DN4040_c1_g2_i2	310	68.5269	2.38303	2.49837
TRINITY_DN4040_c1_g2_i1	583	287.696	12.4802	3.11657
TRINITY_DN4040_c1_g2_i3	870	571.872	59.1449	7.43031
TRINITY_DN4010_c0_g1_i3	4416	4117.57	176.509	3.07975
TRINITY_DN4010_c0_g1_i1	4500	4201.57	863.491	14.7651
TRINITY_DN4052_c0_g1_i12	6803	6504.57	189.75	2.09582
TRINITY_DN4052_c0_g1_i8	7021	6722.57	110.727	1.18333
TRINITY_DN4052_c0_g1_i9	8422	8123.57	406.529	3.59529
TRINITY_DN4052_c0_g1_i11	1784	1485.57	56.6784	2.74103
TRINITY_DN4052_c0_g1_i6	7006	6707.57	143.783	1.54004
TRINITY_DN4052_c0_g1_i10	6789	6490.57	336.785	3.72785
TRINITY_DN4052_c0_g1_i1	8407	8108.57	505.748	4.48105
TRINITY_DN4052_c0_g1_i4	5199	4900.57	2.54541e-06	3.73164e-08
TRINITY_DN4052_c0_g1_i7	6789	6490.57	0	0
TRINITY_DN4052_c0_g2_i1	1336	1037.57	35.8253	2.48064
TRINITY_DN4052_c0_g2_i2	1357	1058.57	27.1747	1.84431
TRINITY_DN4037_c0_g1_i2	2599	2300.57	128.377	4.00906
TRINITY_DN4037_c0_g1_i5	2766	2467.57	115.191	3.35381
TRINITY_DN4037_c0_g1_i1	2599	2300.57	93.1494	2.90894
TRINITY_DN4037_c0_g1_i3	3383	3084.57	93.2824	2.17267
TRINITY_DN4062_c0_g1_i1	1276	977.567	191.106	14.0449
TRINITY_DN4062_c0_g1_i2	1458	1159.57	13.8936	0.860809
TRINITY_DN4062_c0_g2_i1	1203	904.567	916	72.7518
TRINITY_DN4096_c0_g1_i5	1647	1348.57	29.7312	1.58391
TRINITY_DN4096_c0_g1_i1	2895	2596.57	69.5965	1.92565
TRINITY_DN4096_c0_g1_i4	2464	2165.57	68.1219	2.25998
TRINITY_DN4096_c0_g1_i2	2908	2609.57	58.3037	1.60515
TRINITY_DN4096_c0_g1_i3	1660	1361.57	20.3909	1.07594
TRINITY_DN4020_c0_g1_i2	1117	818.567	11.5412	1.01294
TRINITY_DN4020_c0_g1_i3	1305	1006.57	217.069	15.4933
TRINITY_DN4020_c0_g1_i1	460	175.273	1.39023	0.56985
TRINITY_DN4005_c0_g1_i5	2559	2260.57	34.4902	1.09614
TRINITY_DN4005_c0_g1_i4	2560	2261.57	345.259	10.9679
TRINITY_DN4005_c0_g1_i1	2821	2522.57	73.2511	2.08622
TRINITY_DN4005_c0_g1_i3	945	646.724	0	0
TRINITY_DN4005_c1_g1_i1	229	33.5007	2	4.28909
TRINITY_DN4047_c0_g1_i3	4511	4212.57	315.443	5.37977
TRINITY_DN4047_c0_g1_i1	6752	6453.57	552.104	6.14625
TRINITY_DN4047_c0_g1_i2	6752	6453.57	292.453	3.2557
TRINITY_DN4012_c0_g1_i2	837	538.907	44.4426	5.92481
TRINITY_DN4012_c0_g1_i1	5565	5266.57	258.477	3.526
TRINITY_DN4012_c0_g1_i5	5511	5212.57	350.582	4.832
TRINITY_DN4012_c0_g1_i3	2130	1831.57	21.0646	0.826267
TRINITY_DN4012_c0_g1_i4	2127	1828.57	201.434	7.91426
TRINITY_DN4051_c0_g1_i1	339	84.9269	15	12.6892
TRINITY_DN4086_c0_g1_i1	4569	4270.57	1621	27.2701
TRINITY_DN4058_c0_g1_i1	3047	2748.57	620	16.2059
TRINITY_DN4058_c1_g1_i1	602	306.049	24.0712	5.65062
TRINITY_DN4058_c1_g1_i2	527	234.802	15.0206	4.59595
TRINITY_DN4058_c2_g1_i1	448	165.064	13	5.65824
TRINITY_DN4058_c2_g1_i2	482	194.298	7	2.58833
TRINITY_DN4058_c4_g1_i1	271	49.4172	1	1.45382
TRINITY_DN4058_c5_g1_i1	345	88.6756	5.59429	4.53242
TRINITY_DN4058_c6_g1_i1	202	25.1865	0	0
TRINITY_DN4065_c0_g1_i2	880	581.851	18.5224	2.28704
TRINITY_DN4065_c0_g1_i1	2353	2054.57	63.4832	2.21987
TRINITY_DN4065_c0_g2_i1	787	489.001	16.0015	2.35092
TRINITY_DN4065_c1_g1_i1	489	200.433	11	3.94288
TRINITY_DN4065_c2_g1_i1	239	36.8268	1	1.95085
TRINITY_DN4011_c0_g1_i1	2839	2540.57	81.4294	2.30271
TRINITY_DN4011_c0_g1_i3	3306	3007.57	35.4399	0.846577
TRINITY_DN4011_c0_g1_i4	3423	3124.57	62.527	1.43769
TRINITY_DN4011_c0_g1_i2	3226	2927.57	578.604	14.1992
TRINITY_DN4034_c0_g1_i1	2491	2192.57	492	16.1213
TRINITY_DN4024_c0_g1_i2	1609	1310.57	290.383	15.9185
TRINITY_DN4024_c0_g1_i3	1477	1178.57	7.0814	0.431672
TRINITY_DN4024_c0_g2_i1	1281	982.567	34.5351	2.52515
TRINITY_DN4054_c0_g1_i2	2153	1854.57	98.0663	3.79898
TRINITY_DN4054_c0_g1_i4	2914	2615.57	69.7812	1.91673
TRINITY_DN4054_c0_g1_i1	2369	2070.57	147.213	5.10794
TRINITY_DN4054_c0_g1_i3	2393	2094.57	192.085	6.58854
TRINITY_DN4054_c0_g1_i7	1004	705.567	10.1589	1.03442
TRINITY_DN4054_c0_g1_i8	2135	1836.57	34.6953	1.35723
TRINITY_DN4054_c0_g2_i1	311	69.0545	5	5.20196
TRINITY_DN4054_c0_g3_i1	314	70.6337	1	1.01713
TRINITY_DN4021_c0_g1_i3	2643	2344.57	34.4676	1.05618
TRINITY_DN4021_c0_g1_i7	2442	2143.57	40.8543	1.36927
TRINITY_DN4021_c0_g1_i1	2212	1913.57	50.6007	1.89977
TRINITY_DN4021_c0_g1_i6	2584	2285.57	57.0235	1.79246
TRINITY_DN4021_c0_g1_i5	383	114.326	0	0
TRINITY_DN4021_c0_g1_i4	2383	2084.57	70.9227	2.44432
TRINITY_DN4021_c0_g1_i2	2413	2114.57	41.1312	1.39746
TRINITY_DN4071_c0_g1_i5	1616	1317.57	165.515	9.02514
TRINITY_DN4071_c0_g1_i3	819	520.939	11.7896	1.62592
TRINITY_DN4071_c0_g1_i1	876	577.858	11.5222	1.43253
TRINITY_DN4071_c0_g1_i2	1268	969.567	19.1325	1.4177
TRINITY_DN4071_c0_g1_i4	1298	999.567	30.2979	2.17766
TRINITY_DN4071_c0_g1_i6	1586	1287.57	159.743	8.91334
TRINITY_DN4088_c0_g1_i1	2722	2423.57	207.214	6.1426
TRINITY_DN4088_c0_g1_i5	2083	1784.57	63.6382	2.56197
TRINITY_DN4088_c0_g1_i6	1826	1527.57	67.6785	3.18302
TRINITY_DN4088_c0_g1_i3	2020	1721.57	28.8824	1.20531
TRINITY_DN4088_c0_g1_i2	1826	1527.57	166.587	7.83484
TRINITY_DN4088_c1_g1_i1	216	29.1488	2	4.92945
TRINITY_DN4044_c0_g1_i1	932	633.739	37.3832	4.23794
TRINITY_DN4044_c0_g1_i2	999	700.567	27.6168	2.83213
TRINITY_DN4002_c0_g1_i8	1691	1392.57	27.8762	1.43816
TRINITY_DN4002_c0_g1_i6	2438	2139.57	216.346	7.26459
TRINITY_DN4002_c0_g1_i1	2438	2139.57	115.277	3.87085
TRINITY_DN4002_c0_g1_i2	1223	924.567	15.5582	1.20896
TRINITY_DN4002_c0_g1_i3	3491	3192.57	169.383	3.8117
TRINITY_DN4002_c0_g1_i5	2459	2160.57	16.5597	0.550649
TRINITY_DN4002_c0_g2_i1	330	79.5396	1	0.903245
TRINITY_DN4025_c0_g1_i1	2256	1957.57	283	10.3863
TRINITY_DN4097_c0_g1_i3	461	176.107	45.9046	18.727
TRINITY_DN4097_c0_g1_i2	324	76.1947	2.09544	1.97578
TRINITY_DN4031_c0_g1_i1	433	152.678	14	6.58779
TRINITY_DN4031_c0_g2_i2	2788	2489.57	94.2271	2.7192
TRINITY_DN4031_c0_g2_i1	2853	2554.57	46.7805	1.31564
TRINITY_DN4031_c1_g1_i1	342	86.7547	2	1.65625
TRINITY_DN4031_c1_g2_i1	519	227.483	4	1.26328
TRINITY_DN4031_c2_g1_i1	237	36.114	0	0
TRINITY_DN4041_c0_g1_i5	2885	2586.57	183.551	5.09826
TRINITY_DN4041_c0_g1_i4	2934	2635.57	0	0
TRINITY_DN4041_c0_g1_i2	2916	2617.57	143.798	3.94678
TRINITY_DN4041_c0_g1_i1	1015	716.567	38.9489	3.90506
TRINITY_DN4041_c0_g1_i3	2867	2568.57	23.7023	0.662962
TRINITY_DN4033_c0_g1_i2	858	559.886	8.75368	1.12326
TRINITY_DN4033_c0_g1_i1	914	615.77	149.688	17.4646
TRINITY_DN4033_c0_g1_i3	930	631.747	21.558	2.45162
TRINITY_DN4007_c0_g1_i2	2326	2027.57	50.8808	1.80288
TRINITY_DN4007_c0_g1_i3	2004	1705.57	10.2416	0.431406
TRINITY_DN4007_c0_g1_i1	2185	1886.57	0	0
TRINITY_DN4007_c0_g1_i4	2846	2547.57	228.072	6.43185
TRINITY_DN4007_c0_g1_i5	1067	768.567	45.5942	4.26203
TRINITY_DN4007_c1_g1_i1	223	31.5459	0	0
TRINITY_DN4007_c1_g2_i1	357	96.558	4	2.97619
TRINITY_DN4007_c2_g1_i1	359	97.8813	3	2.20197
TRINITY_DN4023_c0_g1_i1	2274	1975.57	442	16.0738
TRINITY_DN4023_c0_g2_i1	400	126.82	16	9.064
TRINITY_DN4059_c0_g1_i1	3252	2953.57	29.6112	0.720275
TRINITY_DN4059_c0_g1_i3	1693	1394.57	35.7316	1.84078
TRINITY_DN4059_c0_g1_i2	2626	2327.57	140.109	4.32468
TRINITY_DN4059_c0_g1_i7	340	85.5151	7.46626	6.27263
TRINITY_DN4059_c0_g1_i4	580	284.802	1.16793	0.294621
TRINITY_DN4059_c0_g1_i8	1196	897.567	20.0812	1.60735
TRINITY_DN4059_c0_g1_i6	754	456.07	47.9625	7.55542
TRINITY_DN4059_c1_g1_i1	800	501.989	32	4.57978
TRINITY_DN4059_c3_g1_i1	823	524.933	14.0049	1.91674
TRINITY_DN4059_c4_g1_i1	259	44.4685	1.01748	1.64386
TRINITY_DN4059_c5_g1_i1	354	94.5677	2	1.51941
TRINITY_DN4046_c0_g1_i1	5916	5617.57	659.815	8.43846
TRINITY_DN4046_c0_g1_i2	5716	5417.57	208.185	2.76079
TRINITY_DN4046_c0_g2_i1	5464	5165.57	253.307	3.52305
TRINITY_DN4046_c0_g2_i2	5506	5207.57	298.693	4.12078
TRINITY_DN4089_c0_g1_i2	2133	1834.57	360.279	14.1089
TRINITY_DN4089_c0_g1_i1	317	72.3066	10.7208	10.6522
TRINITY_DN4089_c0_g2_i2	2900	2601.57	153	4.22518
TRINITY_DN4089_c1_g1_i1	204	25.8474	3	8.33861
TRINITY_DN4074_c0_g1_i2	914	615.77	22.823	2.66283
TRINITY_DN4074_c0_g1_i1	909	610.785	17.177	2.02045
TRINITY_DN4074_c0_g2_i8	5445	5146.57	41.8244	0.58385
TRINITY_DN4074_c0_g2_i4	5462	5163.57	111.715	1.55436
TRINITY_DN4074_c0_g2_i5	5410	5111.57	48.3783	0.679964
TRINITY_DN4074_c0_g2_i1	1547	1248.57	21.6515	1.24585
TRINITY_DN4074_c0_g2_i7	5427	5128.57	129.901	1.81972
TRINITY_DN4074_c0_g2_i2	5432	5133.57	130.53	1.82675
TRINITY_DN4074_c0_g3_i1	2935	2636.57	154.576	4.21205
TRINITY_DN4074_c0_g3_i2	2555	2256.57	127.424	4.05686
TRINITY_DN4098_c0_g1_i2	1270	971.567	259.047	19.1556
TRINITY_DN4098_c0_g1_i1	901	602.815	12.9526	1.5437
TRINITY_DN4098_c0_g2_i1	564	269.618	8	2.13172
TRINITY_DN4006_c0_g1_i3	2075	1776.57	28.4973	1.15242
TRINITY_DN4006_c0_g1_i1	3362	3063.57	500.503	11.7373
TRINITY_DN4079_c0_g1_i3	924	625.755	7.72289	0.886676
TRINITY_DN4079_c0_g1_i1	1867	1568.57	146.596	6.7144
TRINITY_DN4079_c0_g1_i2	1889	1590.57	181.592	8.20228
TRINITY_DN4053_c0_g1_i4	3367	3068.57	267.97	6.27392
TRINITY_DN4053_c0_g1_i1	1130	831.567	0	0
TRINITY_DN4053_c0_g1_i3	3364	3065.57	365.03	8.55475
TRINITY_DN4085_c0_g1_i1	1892	1593.57	204.985	9.24145
TRINITY_DN4085_c0_g1_i2	1304	1005.57	27.0152	1.93013
TRINITY_DN4085_c0_g1_i3	418	140.773	11	5.61387
TRINITY_DN4056_c0_g1_i2	5173	4874.57	119.119	1.75564
TRINITY_DN4056_c0_g1_i1	5151	4852.57	179.307	2.6547
TRINITY_DN4056_c0_g1_i3	5182	4883.57	181.516	2.67034
TRINITY_DN4056_c0_g1_i5	1210	911.567	16.3505	1.28864
TRINITY_DN4056_c0_g1_i4	5204	4905.57	120.909	1.77076
TRINITY_DN4056_c1_g1_i1	405	130.736	2.01398	1.10675
TRINITY_DN4056_c1_g1_i2	409	133.774	7.8746	4.2291
TRINITY_DN4078_c0_g1_i12	535	242.239	7.60824	2.25646
TRINITY_DN4078_c0_g1_i4	2851	2552.57	46.2536	1.30184
TRINITY_DN4078_c0_g1_i2	2931	2632.57	32.3842	0.883776
TRINITY_DN4078_c0_g1_i9	3109	2810.57	114.552	2.92817
TRINITY_DN4078_c0_g1_i1	2474	2175.57	0	0
TRINITY_DN4078_c0_g1_i5	3189	2890.57	81.1075	2.01589
TRINITY_DN4078_c0_g1_i7	2946	2647.57	136.898	3.71484
TRINITY_DN4078_c0_g1_i6	2866	2567.57	202.276	5.65993
TRINITY_DN4049_c0_g1_i5	1562	1263.57	31.945	1.81633
TRINITY_DN4049_c0_g1_i4	1487	1188.57	70.5101	4.26203
TRINITY_DN4049_c0_g1_i3	1718	1419.57	17.9334	0.907603
TRINITY_DN4049_c0_g1_i1	1854	1555.57	67.6115	3.12263
TRINITY_DN4029_c0_g1_i5	2485	2186.57	51.0941	1.67879
TRINITY_DN4029_c0_g1_i3	2481	2182.57	62.3439	2.05218
TRINITY_DN4029_c0_g1_i1	2570	2271.57	81.0228	2.56254
TRINITY_DN4029_c0_g1_i2	707	409.356	7.53377	1.32221
TRINITY_DN4029_c0_g1_i4	2570	2271.57	0.00549426	0.000173769
TRINITY_DN4075_c0_g1_i2	3975	3676.57	161.778	3.1613
TRINITY_DN4075_c0_g1_i6	2487	2188.57	75.7986	2.48823
TRINITY_DN4075_c0_g1_i5	4255	3956.57	244.114	4.43264
TRINITY_DN4075_c0_g1_i4	1822	1523.57	65.594	3.09309
TRINITY_DN4075_c0_g1_i1	2767	2468.57	160.716	4.67739
TRINITY_DN4072_c0_g1_i4	2319	2020.57	173.19	6.15798
TRINITY_DN4072_c0_g1_i2	979	680.635	15.3846	1.6239
TRINITY_DN4072_c0_g1_i3	2450	2151.57	910.364	30.3983
TRINITY_DN4072_c0_g1_i1	2235	1936.57	1657.51	61.4913
TRINITY_DN4072_c0_g2_i1	365	101.969	54.942	38.7102
TRINITY_DN4072_c2_g1_i1	373	107.352	3.11287	2.08324
TRINITY_DN4035_c0_g1_i2	1655	1356.57	277.35	14.6885
TRINITY_DN4035_c0_g1_i1	1771	1472.57	18.6497	0.909883
TRINITY_DN4095_c0_g1_i2	5126	4827.57	357.885	5.32604
TRINITY_DN4095_c0_g1_i1	5126	4827.57	301.377	4.48509
TRINITY_DN4095_c0_g1_i7	3204	2905.57	35.8501	0.886438
TRINITY_DN4095_c0_g1_i3	640	343.119	4.6797	0.979855
TRINITY_DN4095_c0_g1_i5	3072	2773.57	4.71182	0.12205
TRINITY_DN4095_c0_g1_i6	3285	2986.57	91.4963	2.201
TRINITY_DN4016_c0_g1_i3	1770	1471.57	36.43	1.77856
TRINITY_DN4016_c0_g1_i4	754	456.07	35.6818	5.62088
TRINITY_DN4016_c0_g1_i2	1776	1477.57	170.643	8.29719
TRINITY_DN4016_c0_g1_i1	439	157.606	2.24481	1.02328
TRINITY_DN4016_c1_g1_i1	482	194.298	2.86555	1.05957
TRINITY_DN4016_c2_g1_i1	311	69.0545	0	0
TRINITY_DN4038_c0_g1_i1	1230	931.567	245	18.8947
TRINITY_DN4009_c0_g1_i3	2701	2402.57	238.3	7.12587
TRINITY_DN4009_c0_g1_i1	2701	2402.57	136.172	4.07193
TRINITY_DN4009_c0_g1_i2	641	344.102	3.45091	0.720502
TRINITY_DN4009_c0_g1_i4	705	407.361	14.0772	2.48271
TRINITY_DN4030_c0_g1_i1	985	686.618	65	6.80123
TRINITY_DN4030_c0_g2_i1	981	682.626	373	39.2568
TRINITY_DN4017_c0_g1_i2	440	158.426	16.7997	7.61843
TRINITY_DN4017_c0_g1_i1	873	574.865	169.2	21.1458
TRINITY_DN4069_c0_g1_i2	537	244.124	3.66455	1.07845
TRINITY_DN4069_c0_g1_i1	549	255.337	93.6866	26.3605
TRINITY_DN4069_c0_g1_i3	324	76.1947	26.3175	24.8147
TRINITY_DN4069_c0_g2_i1	201	24.8705	1	2.88871
TRINITY_DN4069_c1_g1_i2	1430	1131.57	24.7034	1.56843
TRINITY_DN4069_c1_g1_i1	1002	703.567	68.4726	6.99199
TRINITY_DN4069_c2_g1_i1	262	45.6246	2	3.14934
TRINITY_DN4073_c0_g1_i3	3283	2984.57	56.8469	1.3684
TRINITY_DN4073_c0_g1_i2	3493	3194.57	441.153	9.92125
TRINITY_DN4050_c0_g1_i2	4352	4053.57	83.3159	1.47666
TRINITY_DN4050_c0_g1_i1	4303	4004.57	69.6841	1.25016
TRINITY_DN4019_c0_g1_i1	1809	1510.57	608	28.917
TRINITY_DN4043_c0_g1_i1	1007	708.567	25.8604	2.62206
TRINITY_DN4043_c0_g1_i2	1043	744.567	28.1396	2.71521
TRINITY_DN4043_c0_g2_i1	549	255.337	16	4.5019
TRINITY_DN4081_c0_g1_i1	2745	2446.57	58.7192	1.7243
TRINITY_DN4081_c0_g1_i3	2681	2382.57	49.7873	1.50128
TRINITY_DN4081_c0_g1_i4	1217	918.567	6.94646	0.543303
TRINITY_DN4081_c0_g1_i7	501	211.111	4	1.36125
TRINITY_DN4081_c0_g1_i2	956	657.676	17.1002	1.86801
TRINITY_DN4067_c0_g1_i1	719	421.284	30.0523	5.12497
TRINITY_DN4067_c0_g2_i2	2725	2426.57	101.648	3.00951
TRINITY_DN4067_c0_g2_i3	2630	2331.57	90.3521	2.78406
TRINITY_DN4039_c0_g1_i1	2151	1852.57	508	19.7006
TRINITY_DN4099_c0_g1_i4	1240	941.567	87.8612	6.70401
TRINITY_DN4099_c0_g1_i3	1189	890.567	46.8116	3.77638
TRINITY_DN4099_c0_g1_i1	1598	1299.57	48.3272	2.67167
TRINITY_DN4013_c0_g1_i2	881	582.851	126	15.5311
TRINITY_DN4042_c0_g1_i1	1143	844.567	9.22428	0.784671
TRINITY_DN4042_c0_g1_i3	1141	842.567	36.8467	3.14184
TRINITY_DN4042_c0_g1_i2	1587	1288.57	109.929	6.12907
TRINITY_DN4064_c0_g1_i2	1590	1291.57	160.436	8.92431
TRINITY_DN4064_c0_g1_i1	1614	1315.57	163.564	8.93229
TRINITY_DN4057_c0_g1_i1	1676	1377.57	62.3532	3.25189
TRINITY_DN4057_c0_g1_i2	1572	1273.57	64.6468	3.64682
TRINITY_DN4036_c0_g1_i2	1549	1250.57	196.774	11.3045
TRINITY_DN4036_c0_g1_i1	1549	1250.57	103.226	5.93021
TRINITY_DN4092_c0_g1_i4	5274	4975.57	313.945	4.53315
TRINITY_DN4092_c0_g1_i1	5275	4976.57	282.055	4.07186
TRINITY_DN4092_c0_g2_i1	609	312.87	10.9389	2.51188
TRINITY_DN4092_c0_g2_i2	599	303.113	44.0611	10.4434
TRINITY_DN4092_c1_g1_i2	1062	763.567	81.0472	7.62571
TRINITY_DN4092_c1_g1_i1	1074	775.567	33.9528	3.14518
TRINITY_DN4092_c1_g2_i3	2740	2441.57	687.543	20.2311
TRINITY_DN4092_c1_g2_i2	784	486.007	25	3.69561
TRINITY_DN4092_c1_g2_i1	2935	2636.57	158.457	4.31779
TRINITY_DN4090_c0_g1_i2	2996	2697.57	66.9761	1.78376
TRINITY_DN4090_c0_g1_i1	2969	2670.57	311.024	8.36718
TRINITY_DN4001_c0_g1_i1	1898	1599.57	386.447	17.3571
TRINITY_DN4001_c0_g1_i2	1454	1155.57	16.5528	1.02912
TRINITY_DN4091_c0_g1_i1	1445	1146.57	278	17.4195
TRINITY_DN4066_c0_g1_i1	4875	4576.57	546.234	8.57487
TRINITY_DN4066_c0_g1_i3	4876	4577.57	213.766	3.35501
TRINITY_DN4083_c0_g1_i3	2168	1869.57	76.2646	2.9307
TRINITY_DN4083_c0_g1_i2	1676	1377.57	122.612	6.39453
TRINITY_DN4083_c0_g1_i1	1876	1577.57	190.124	8.65839
TRINITY_DN4093_c0_g1_i3	3386	3087.57	37.9185	0.882315
TRINITY_DN4093_c0_g1_i2	3446	3147.57	17.3972	0.397094
TRINITY_DN4093_c0_g1_i8	3833	3534.57	58.9157	1.19752
TRINITY_DN4093_c0_g1_i7	3652	3353.57	16.4405	0.352206
TRINITY_DN4093_c0_g1_i4	4982	4683.57	638.438	9.79335
TRINITY_DN4093_c0_g1_i10	4577	4278.57	40.1202	0.673679
TRINITY_DN4000_c0_g1_i2	1131	832.567	26.9596	2.3264
TRINITY_DN4000_c0_g1_i5	1409	1110.57	22.8052	1.47529
TRINITY_DN4000_c0_g1_i9	1112	813.567	16.324	1.44153
TRINITY_DN4000_c0_g1_i7	899	600.815	5.16285	0.617359
TRINITY_DN4000_c0_g1_i1	1390	1091.57	15.323	1.00852
TRINITY_DN4000_c0_g1_i4	549	255.337	7.97042	2.24263
TRINITY_DN4000_c0_g1_i8	1107	808.567	60.4548	5.37161
TRINITY_DN4084_c0_g1_i2	4722	4423.57	107.008	1.73793
TRINITY_DN4084_c0_g1_i5	2664	2365.57	41.1677	1.25029
TRINITY_DN4084_c0_g1_i3	4771	4472.57	230.853	3.70824
TRINITY_DN4084_c0_g1_i1	297	61.5957	2	2.33275
TRINITY_DN4084_c1_g1_i1	244	38.6786	1	1.85745
TRINITY_DN4027_c0_g1_i5	651	353.918	19.9917	4.05822
TRINITY_DN4027_c0_g1_i2	1839	1540.57	171.474	7.99661
TRINITY_DN4027_c0_g1_i4	1245	946.567	8.66407	0.657597
TRINITY_DN4027_c0_g1_i6	681	383.535	4.4721	0.837713
TRINITY_DN4027_c0_g1_i3	1781	1482.57	197.158	9.5541
TRINITY_DN4027_c0_g1_i1	1281	982.567	27.2401	1.99176
TRINITY_DN4003_c0_g1_i6	2802	2503.57	343.604	9.86024
TRINITY_DN4003_c0_g1_i1	2658	2359.57	73.3964	2.23476
TRINITY_DN4018_c0_g1_i1	205	26.149	0	0
TRINITY_DN4018_c0_g2_i3	1332	1033.57	0	0
TRINITY_DN4018_c0_g2_i1	2830	2531.57	487.977	13.8484
TRINITY_DN4018_c0_g2_i2	1118	819.567	37.0228	3.24544
TRINITY_DN4061_c0_g1_i1	2258	1959.57	643.5	23.5927
TRINITY_DN4077_c0_g1_i4	2537	2238.57	75.3369	2.41783
TRINITY_DN4077_c0_g1_i3	414	137.635	2.40555	1.25567
TRINITY_DN4077_c0_g1_i2	1840	1541.57	172.364	8.03292
TRINITY_DN4077_c0_g1_i1	2534	2235.57	99.3742	3.19356
TRINITY_DN4077_c0_g2_i1	482	194.298	11.0647	4.09131
TRINITY_DN4077_c0_g3_i1	413	136.876	6	3.14929
TRINITY_DN4077_c1_g1_i1	224	31.8458	2	4.51198
TRINITY_DN4076_c0_g1_i5	4495	4196.57	0	0
TRINITY_DN4076_c0_g1_i8	2193	1894.57	27.1609	1.02997
TRINITY_DN4076_c0_g1_i7	4495	4196.57	179.216	3.06812
TRINITY_DN4076_c0_g1_i1	4423	4124.57	184.361	3.21129
TRINITY_DN4076_c0_g1_i3	1891	1592.57	31.1851	1.40682
TRINITY_DN4076_c0_g1_i2	1963	1664.57	25.8838	1.11716
TRINITY_DN4076_c0_g1_i4	4420	4121.57	219.193	3.82079
TRINITY_DN4070_c0_g1_i1	1738	1439.57	324	16.1697
TRINITY_DN4022_c0_g1_i1	2005	1706.57	528	22.228
TRINITY_DN4026_c0_g1_i4	2950	2651.57	114.559	3.10395
TRINITY_DN4026_c0_g1_i1	4496	4197.57	70.4211	1.2053
TRINITY_DN4026_c0_g1_i3	4510	4211.57	512.504	8.74263
TRINITY_DN4026_c0_g1_i5	4431	4132.57	502.221	8.731
TRINITY_DN4026_c0_g1_i2	4417	4118.57	66.2954	1.15645
TRINITY_DN4045_c0_g1_i1	255	42.9042	4	6.69806
TRINITY_DN4045_c0_g2_i1	1044	745.567	410	39.5081
TRINITY_DN4008_c0_g1_i1	1068	769.567	219	20.445
TRINITY_DN4063_c0_g1_i3	1171	872.567	47.6841	3.92613
TRINITY_DN4063_c0_g1_i1	979	680.635	92.4869	9.76237
TRINITY_DN4063_c0_g1_i2	883	584.851	17.829	2.19013
TRINITY_DN4048_c0_g1_i4	5070	4771.57	20.8442	0.313844
TRINITY_DN4048_c0_g1_i11	1022	723.567	5.87834	0.583667
TRINITY_DN4048_c0_g1_i1	5602	5303.57	139.915	1.89533
TRINITY_DN4048_c0_g1_i14	5618	5319.57	16.8824	0.228006
TRINITY_DN4048_c0_g1_i10	929	630.747	13.6895	1.55927
TRINITY_DN4048_c0_g1_i6	270	48.972	0	0
TRINITY_DN4048_c0_g1_i7	4216	3917.57	88.7426	1.62744
TRINITY_DN4048_c0_g1_i9	5070	4771.57	113.307	1.70603
TRINITY_DN4048_c0_g1_i12	906	607.785	14.7406	1.74243
TRINITY_DN4048_c0_g2_i1	501	211.111	4.81407	1.63829
TRINITY_DN4048_c0_g2_i2	356	95.9038	3.18593	2.38665
TRINITY_DN4032_c0_g1_i2	1007	708.567	139	14.0936
TRINITY_DN4094_c0_g1_i1	1380	1081.57	64.098	4.25775
TRINITY_DN4094_c0_g1_i2	1344	1045.57	50.902	3.49761
TRINITY_DN4094_c0_g2_i1	1040	741.567	87	8.42865
TRINITY_DN4060_c0_g1_i1	764	466.025	10	1.54163
TRINITY_DN4060_c0_g2_i8	2578	2279.57	97.8591	3.08417
TRINITY_DN4060_c0_g2_i5	2651	2352.57	115.939	3.5406
TRINITY_DN4060_c0_g2_i6	2133	1834.57	43.6285	1.70854
TRINITY_DN4060_c0_g2_i2	2734	2435.57	43.1945	1.27414
TRINITY_DN4060_c0_g2_i7	1848	1549.57	4.94338	0.229194
TRINITY_DN4060_c0_g2_i9	572	277.201	2.8719	0.744325
TRINITY_DN4060_c0_g2_i1	2672	2373.57	24.6505	0.746127
TRINITY_DN4060_c0_g3_i1	1403	1104.57	53.1488	3.45693
TRINITY_DN4060_c1_g1_i1	742	444.153	12.278	1.98602
TRINITY_DN4060_c1_g2_i1	577	281.942	31.1096	7.92726
TRINITY_DN4060_c1_g3_i1	680	382.549	7	1.31462
TRINITY_DN4060_c2_g1_i1	275	51.1731	5	7.01968
TRINITY_DN4060_c2_g2_i1	219	30.1984	1	2.37905
TRINITY_DN4015_c0_g1_i1	2106	1807.57	352	13.9906
TRINITY_DN4014_c0_g1_i6	4720	4421.57	165.177	2.68388
TRINITY_DN4014_c0_g1_i8	4686	4387.57	135.121	2.21253
TRINITY_DN4014_c0_g1_i9	4686	4387.57	6.46349	0.105836
TRINITY_DN4014_c0_g1_i2	702	404.386	3.23752	0.575183
TRINITY_DN4004_c0_g1_i1	1915	1616.57	415.002	18.4436
TRINITY_DN4004_c0_g1_i2	1723	1424.57	48.9983	2.47108
TRINITY_DN4080_c0_g1_i3	4755	4456.57	61.4502	0.99063
TRINITY_DN4080_c0_g1_i1	2324	2025.57	93.2178	3.30629
TRINITY_DN4080_c0_g1_i2	4801	4502.57	68.332	1.09032
TRINITY_DN12183_c0_g1_i1	349	91.2278	8	6.30016
TRINITY_DN12109_c0_g1_i1	1022	723.567	121	12.0142
TRINITY_DN12113_c0_g1_i1	278	52.5257	1	1.36778
TRINITY_DN12113_c0_g2_i1	207	26.6469	1	2.69614
TRINITY_DN12179_c0_g1_i1	1439	1140.57	27	1.70072
TRINITY_DN12174_c0_g1_i1	7663	7364.57	687	6.70191
TRINITY_DN12170_c0_g1_i1	434	153.464	4.01254	1.87846
TRINITY_DN12165_c0_g1_i1	564	269.618	37	9.85919
TRINITY_DN12133_c0_g1_i2	384	115.014	4	2.49861
TRINITY_DN12138_c0_g1_i3	2388	2089.57	132.423	4.55298
TRINITY_DN12138_c0_g1_i2	1363	1064.57	27.3591	1.84636
TRINITY_DN12138_c0_g1_i1	1073	774.567	11.0435	1.02433
TRINITY_DN12138_c2_g1_i1	257	43.6794	0	0
TRINITY_DN12156_c0_g2_i1	1361	1062.57	51	3.44828
TRINITY_DN12100_c0_g1_i2	612	315.746	6.86011	1.56093
TRINITY_DN12100_c0_g1_i1	614	317.683	10.1399	2.29312
TRINITY_DN12125_c0_g1_i1	787	489.001	15	2.20379
TRINITY_DN12164_c0_g1_i1	749	451.093	7	1.11486
TRINITY_DN12164_c0_g2_i1	584	288.653	3	0.746679
TRINITY_DN12164_c0_g3_i1	970	671.651	16	1.71145
TRINITY_DN12105_c0_g1_i1	206	26.4274	0	0
TRINITY_DN12105_c0_g1_i2	324	76.1947	3	2.82869
TRINITY_DN12169_c0_g1_i2	760	462.048	11.7382	1.82517
TRINITY_DN12169_c0_g1_i1	787	489.001	10.2618	1.50766
TRINITY_DN12104_c0_g1_i1	362	99.9095	13	9.34814
TRINITY_DN12103_c0_g1_i1	991	692.609	74	7.67595
TRINITY_DN12158_c0_g1_i1	4996	4697.57	44.6354	0.682645
TRINITY_DN12158_c0_g1_i2	4889	4590.57	288.365	4.51299
TRINITY_DN12149_c0_g1_i1	260	44.8494	6	9.61133
TRINITY_DN12195_c0_g1_i1	222	31.2197	2	4.60246
TRINITY_DN12195_c0_g2_i1	374	107.998	2	1.33046
TRINITY_DN12148_c0_g1_i1	679	381.558	12	2.25948
TRINITY_DN12147_c0_g1_i1	441	159.216	4	1.80494
TRINITY_DN12181_c0_g1_i2	1612	1313.57	35.2984	1.9306
TRINITY_DN12181_c0_g1_i3	1455	1156.57	44.7016	2.77678
TRINITY_DN12181_c0_g1_i1	1471	1172.57	0	0
TRINITY_DN12126_c0_g1_i3	5539	5240.57	72.7794	0.997743
TRINITY_DN12126_c0_g1_i1	5128	4829.57	80.992	1.20482
TRINITY_DN12126_c0_g1_i4	5583	5284.57	110.229	1.49856
TRINITY_DN12112_c0_g1_i2	1052	753.567	11.5143	1.09776
TRINITY_DN12112_c0_g1_i1	1048	749.567	19.4857	1.86764
TRINITY_DN12101_c0_g1_i1	813	514.945	27.3945	3.822
TRINITY_DN12101_c0_g1_i2	817	518.939	22.6055	3.12959
TRINITY_DN12143_c0_g1_i1	220	30.4743	0	0
TRINITY_DN12143_c0_g2_i1	263	46.0304	0	0
TRINITY_DN12134_c0_g1_i1	418	140.773	11	5.61387
TRINITY_DN12118_c0_g1_i1	821	522.933	11	1.51125
TRINITY_DN12118_c0_g2_i1	874	575.865	18	2.24564
TRINITY_DN12118_c0_g3_i1	237	36.114	1	1.98936
TRINITY_DN12118_c0_g4_i1	428	148.721	4	1.93231
TRINITY_DN12187_c0_g1_i1	227	32.8182	4	8.75658
TRINITY_DN12187_c0_g2_i1	213	28.4148	3	7.58517
TRINITY_DN12163_c0_g1_i1	452	168.457	8	3.41185
TRINITY_DN12157_c0_g1_i1	206	26.4274	1	2.71854
TRINITY_DN12157_c0_g2_i1	1107	808.567	44	3.90954
TRINITY_DN12146_c0_g1_i1	223	31.5459	6	13.6646
TRINITY_DN12110_c0_g1_i1	4755	4456.57	156.667	2.5256
TRINITY_DN12110_c0_g1_i2	4755	4456.57	78.3333	1.2628
TRINITY_DN12167_c0_g1_i1	282	54.389	1	1.32093
TRINITY_DN12117_c0_g1_i1	1313	1014.57	112	7.93097
TRINITY_DN12189_c0_g1_i1	478	190.775	9	3.38929
TRINITY_DN12189_c0_g2_i1	5361	5062.57	221	3.13625
TRINITY_DN12166_c0_g1_i1	1553	1254.57	648	37.1082
TRINITY_DN12166_c0_g2_i1	232	34.5168	3	6.24425
TRINITY_DN12111_c0_g1_i1	262	45.6246	5	7.87335
TRINITY_DN12111_c0_g2_i1	349	91.2278	4.06565	3.20178
TRINITY_DN12111_c1_g1_i1	488	199.56	2	0.720022
TRINITY_DN12111_c1_g2_i1	416	139.196	5	2.58066
TRINITY_DN12114_c0_g1_i1	2021	1722.57	27.2369	1.13598
TRINITY_DN12114_c0_g1_i4	2024	1725.57	119.935	4.99348
TRINITY_DN12114_c0_g1_i3	2037	1738.57	121.015	5.00078
TRINITY_DN12114_c0_g1_i2	415	138.401	21.1004	10.9532
TRINITY_DN12114_c0_g2_i3	428	148.721	13	6.28
TRINITY_DN12114_c0_g2_i1	359	97.8813	1	0.733989
TRINITY_DN12190_c0_g1_i1	482	194.298	7	2.58833
TRINITY_DN12190_c0_g2_i1	363	100.597	2	1.42835
TRINITY_DN12140_c0_g1_i1	271	49.4172	7	10.1767
TRINITY_DN12139_c0_g1_i1	2952	2653.57	84	2.27425
TRINITY_DN12139_c0_g2_i1	1886	1587.57	40	1.81016
TRINITY_DN12180_c0_g1_i1	530	237.563	13	3.93146
TRINITY_DN12180_c0_g1_i2	306	66.4492	2	2.16237
TRINITY_DN12145_c0_g1_i1	1935	1636.57	268	11.7649
TRINITY_DN12173_c0_g1_i1	620	323.561	49	10.88
TRINITY_DN12102_c0_g1_i1	551	257.216	9	2.51382
TRINITY_DN12106_c0_g1_i2	681	383.535	25	4.683
TRINITY_DN12153_c0_g1_i1	311	69.0545	5	5.20196
TRINITY_DN12153_c0_g2_i1	858	559.886	12	1.53982
TRINITY_DN12128_c0_g1_i1	262	45.6246	2	3.14934
TRINITY_DN12196_c0_g1_i2	1046	747.567	3.36645	0.323528
TRINITY_DN12196_c0_g1_i3	1042	743.567	0	0
TRINITY_DN12196_c0_g1_i6	304	65.3461	2.10207	2.31109
TRINITY_DN12196_c0_g1_i5	1376	1077.57	32.9682	2.19806
TRINITY_DN12196_c0_g1_i1	1141	842.567	23.6797	2.01911
TRINITY_DN12196_c1_g1_i2	294	60.1169	7	8.36546
TRINITY_DN12196_c1_g2_i1	268	48.0943	2	2.98762
TRINITY_DN12196_c2_g1_i1	334	81.903	2.08784	1.83141
TRINITY_DN12162_c0_g1_i1	1545	1246.57	70	4.03433
TRINITY_DN12192_c0_g1_i1	259	44.4685	1	1.61561
TRINITY_DN12192_c0_g2_i2	545	251.532	9	2.57062
TRINITY_DN12144_c0_g1_i1	610	313.831	6	1.37355
TRINITY_DN12107_c0_g1_i1	1598	1299.57	35	1.9349
TRINITY_DN12159_c0_g1_i1	1449	1150.57	191	11.9264
TRINITY_DN12116_c0_g1_i1	436	155.126	6	2.77879
TRINITY_DN12116_c1_g1_i1	255	42.9042	4.72955	7.91971
TRINITY_DN12188_c0_g1_i1	636	339.195	13	2.75349
TRINITY_DN12178_c0_g1_i1	244	38.6786	0	0
TRINITY_DN12178_c0_g2_i1	210	27.458	0	0
TRINITY_DN12121_c0_g1_i1	413	136.876	5	2.62441
TRINITY_DN12199_c0_g1_i1	1785	1486.57	29.7716	1.43882
TRINITY_DN12199_c0_g1_i2	1505	1206.57	442.228	26.332
TRINITY_DN12199_c0_g2_i2	987	688.618	17.8642	1.86378
TRINITY_DN12199_c0_g2_i1	1003	704.567	11.1358	1.1355
TRINITY_DN12199_c0_g3_i1	1104	805.567	34	3.03226
TRINITY_DN12129_c0_g1_i1	321	74.5298	2	1.92792
TRINITY_DN12129_c0_g2_i1	681	383.535	11	2.06052
TRINITY_DN7500_c0_g1_i1	729	431.19	28	4.66528
TRINITY_DN7500_c0_g2_i1	692	394.434	13	2.36787
TRINITY_DN7500_c0_g3_i1	995	696.592	26	2.68154
TRINITY_DN7500_c0_g4_i1	416	139.196	7.08487	3.65673
TRINITY_DN7542_c0_g1_i7	3357	3058.57	52.6314	1.23628
TRINITY_DN7542_c0_g1_i5	3673	3374.57	532.389	11.3344
TRINITY_DN7542_c0_g1_i4	2070	1771.57	29.5453	1.19818
TRINITY_DN7542_c0_g1_i3	3625	3326.57	159.739	3.44988
TRINITY_DN7542_c0_g1_i8	369	104.663	17.5571	12.0518
TRINITY_DN7542_c0_g1_i9	320	73.9834	2.1379	2.07607
TRINITY_DN7542_c0_g2_i2	1385	1086.57	39	2.57868
TRINITY_DN7542_c1_g1_i1	418	140.773	5.19399	2.65077
TRINITY_DN7545_c0_g1_i5	851	552.893	9.71905	1.26291
TRINITY_DN7545_c0_g1_i1	1390	1091.57	19.7397	1.29921
TRINITY_DN7545_c0_g1_i3	1020	721.567	9.54721	0.950581
TRINITY_DN7545_c0_g1_i2	400	126.82	4.99401	2.82911
TRINITY_DN7545_c0_g2_i1	301	63.7362	3	3.38161
TRINITY_DN7532_c0_g1_i1	379	111.47	13	8.37868
TRINITY_DN7549_c0_g1_i1	921	622.755	44	5.07603
TRINITY_DN7528_c0_g1_i3	472	185.545	3.22076	1.24709
TRINITY_DN7528_c0_g1_i2	1372	1073.57	16.9753	1.136
TRINITY_DN7528_c0_g1_i1	1372	1073.57	48.804	3.26599
TRINITY_DN7586_c0_g1_i1	463	177.784	14	5.6575
TRINITY_DN7586_c0_g2_i1	822	523.933	7	0.959868
TRINITY_DN7586_c0_g3_i1	1597	1298.57	41	2.26834
TRINITY_DN7552_c0_g1_i5	900	601.815	22.3498	2.66808
TRINITY_DN7552_c0_g1_i9	826	527.933	18.6502	2.53802
TRINITY_DN7552_c0_g1_i7	1387	1088.57	21.9524	1.44883
TRINITY_DN7552_c0_g1_i1	1450	1151.57	33.0476	2.06177
TRINITY_DN7552_c0_g1_i2	610	313.831	0	0
TRINITY_DN7552_c0_g1_i4	1277	978.567	0	0
TRINITY_DN7519_c0_g1_i1	431	151.057	60	28.5364
TRINITY_DN7519_c0_g2_i1	306	66.4492	2	2.16237
TRINITY_DN7553_c0_g1_i1	1264	965.567	90	6.69652
TRINITY_DN7591_c0_g1_i2	541	247.787	6.25	1.81214
TRINITY_DN7591_c0_g1_i1	541	247.787	8.75	2.53699
TRINITY_DN7572_c0_g1_i4	3665	3366.57	82.1028	1.7521
TRINITY_DN7572_c0_g1_i5	3741	3442.57	56.8972	1.1874
TRINITY_DN7558_c0_g1_i1	635	338.215	8	1.69936
TRINITY_DN7541_c0_g1_i1	307	66.9292	1	1.07343
TRINITY_DN7541_c0_g2_i1	791	492.989	10	1.45731
TRINITY_DN7541_c0_g3_i1	207	26.6469	4	10.7846
TRINITY_DN7541_c0_g4_i1	258	44.0718	1	1.63015
TRINITY_DN7599_c0_g1_i1	249	40.5207	5	8.86507
TRINITY_DN7599_c0_g2_i2	452	168.457	7	2.98537
TRINITY_DN7599_c0_g2_i1	484	196.046	7	2.56524
TRINITY_DN7535_c0_g1_i1	838	539.907	10.0696	1.33993
TRINITY_DN7535_c0_g1_i3	898	599.815	10.9304	1.30921
TRINITY_DN7535_c0_g2_i1	1660	1361.57	75	3.95741
TRINITY_DN7503_c0_g1_i1	3527	3228.57	401	8.92326
TRINITY_DN7522_c0_g1_i1	3581	3282.57	316.813	6.93392
TRINITY_DN7522_c0_g1_i2	997	698.584	221.187	22.7473
TRINITY_DN7527_c0_g1_i1	2136	1837.57	187	7.31118
TRINITY_DN7570_c0_g1_i1	1611	1312.57	174	9.52394
TRINITY_DN7518_c0_g1_i1	5366	5067.57	412	5.84099
TRINITY_DN7581_c0_g1_i1	3467	3168.57	245	5.5551
TRINITY_DN7511_c0_g1_i1	928	629.755	87	9.92514
TRINITY_DN7592_c0_g1_i2	861	562.886	6.72226	0.857993
TRINITY_DN7592_c0_g1_i1	1243	944.567	22.526	1.71333
TRINITY_DN7592_c0_g1_i3	1001	702.567	31.7744	3.24922
TRINITY_DN7592_c0_g2_i1	1175	876.567	19.9773	1.63735
TRINITY_DN7580_c0_g1_i1	573	278.126	9	2.32483
TRINITY_DN7590_c0_g1_i3	907	608.785	30.9621	3.65389
TRINITY_DN7590_c0_g1_i2	469	182.951	10.0379	3.94184
TRINITY_DN7504_c0_g1_i1	1766	1467.57	105	5.1402
TRINITY_DN7510_c0_g1_i1	405	130.736	9	4.94581
TRINITY_DN7598_c0_g1_i3	866	567.879	30.515	3.86052
TRINITY_DN7598_c0_g1_i4	803	504.977	14.485	2.0608
TRINITY_DN7571_c0_g1_i1	842	543.9	21	2.77389
TRINITY_DN7524_c0_g1_i2	577	281.942	5.55463	1.41542
TRINITY_DN7524_c0_g1_i1	576	280.991	4.44537	1.13659
TRINITY_DN7559_c0_g1_i1	782	484.019	14	2.07804
TRINITY_DN7506_c0_g1_i2	331	80.1547	8	7.17051
TRINITY_DN7506_c0_g1_i1	336	83.0632	12	10.3791
TRINITY_DN7555_c0_g1_i1	501	211.111	6	2.04188
TRINITY_DN7555_c0_g2_i1	418	140.773	5.09395	2.59971
TRINITY_DN7509_c0_g1_i4	2443	2144.57	43.4089	1.45421
TRINITY_DN7509_c0_g1_i1	2163	1864.57	37.2504	1.4353
TRINITY_DN7509_c0_g1_i2	2396	2097.57	165.341	5.66308
TRINITY_DN7525_c0_g1_i1	866	567.879	13	1.64466
TRINITY_DN7548_c0_g1_i1	1594	1295.57	28	1.5527
TRINITY_DN7512_c0_g1_i1	1760	1461.57	145	7.12752
TRINITY_DN7512_c0_g2_i1	1261	962.567	35	2.61232
TRINITY_DN7593_c0_g1_i1	620	323.561	9	1.99837
TRINITY_DN7579_c0_g1_i1	802	503.989	16.6355	2.3714
TRINITY_DN7579_c0_g1_i2	2922	2623.57	142.034	3.88947
TRINITY_DN7579_c0_g1_i3	2159	1860.57	75.33	2.90878
TRINITY_DN7505_c0_g1_i1	292	59.1994	7	8.49513
TRINITY_DN7568_c0_g1_i2	1031	732.567	45.3333	4.4459
TRINITY_DN7568_c0_g1_i3	1031	732.567	35.5455	3.48599
TRINITY_DN7568_c0_g1_i1	1031	732.567	4.12121	0.404173
TRINITY_DN7583_c0_g1_i1	1398	1099.57	23	1.50278
TRINITY_DN7508_c0_g1_i5	5831	5532.57	405.029	5.25955
TRINITY_DN7508_c0_g1_i1	5875	5576.57	612.142	7.88631
TRINITY_DN7508_c0_g1_i3	5876	5577.57	97.6404	1.25769
TRINITY_DN7508_c0_g1_i2	5831	5532.57	178.6	2.31923
TRINITY_DN7508_c0_g1_i4	5876	5577.57	42.5892	0.548585
TRINITY_DN7508_c0_g2_i1	205	26.149	1	2.74748
TRINITY_DN7521_c0_g1_i1	1530	1231.57	136.337	7.95327
TRINITY_DN7521_c0_g1_i2	1545	1246.57	56.6627	3.26566
TRINITY_DN7560_c0_g1_i1	604	307.977	40	9.33105
TRINITY_DN7531_c0_g1_i1	1425	1126.57	132.08	8.42302
TRINITY_DN7529_c0_g1_i1	232	34.5168	1	2.08142
TRINITY_DN7564_c0_g1_i3	4321	4022.57	238.593	4.26132
TRINITY_DN7564_c0_g1_i2	493	203.983	3.89033	1.37019
TRINITY_DN7564_c0_g1_i1	4321	4022.57	131.516	2.3489
TRINITY_DN7507_c0_g1_i1	738	440.153	49	7.998
TRINITY_DN7543_c0_g1_i2	3582	3283.57	293	6.41078
TRINITY_DN7550_c0_g1_i1	211	27.7839	4.06416	10.5091
TRINITY_DN7550_c0_g2_i1	377	110.113	4.00728	2.61456
TRINITY_DN7550_c1_g1_i1	550	256.267	8.75022	2.4531
TRINITY_DN7563_c0_g1_i2	1863	1564.57	35.0797	1.61083
TRINITY_DN7563_c0_g1_i1	1838	1539.57	69.481	3.24233
TRINITY_DN7563_c0_g1_i4	1803	1504.57	1231.46	58.8028
TRINITY_DN7563_c0_g1_i3	2024	1725.57	105.978	4.41238
TRINITY_DN7502_c0_g1_i1	1822	1523.57	13.6343	0.642927
TRINITY_DN7502_c0_g1_i6	1829	1530.57	0	0
TRINITY_DN7502_c0_g1_i5	1842	1543.57	29.0817	1.35358
TRINITY_DN7502_c0_g1_i3	1822	1523.57	46.284	2.18252
TRINITY_DN7502_c0_g2_i1	299	62.6589	1	1.14658
TRINITY_DN7502_c0_g3_i1	1915	1616.57	56	2.48876
TRINITY_DN7502_c0_g4_i1	430	150.252	4	1.91261
TRINITY_DN7597_c0_g1_i1	436	155.126	5	2.31566
TRINITY_DN7547_c0_g1_i2	1964	1665.57	80	3.45078
TRINITY_DN7547_c0_g1_i1	478	190.775	0	0
TRINITY_DN7578_c0_g1_i2	394	122.284	4	2.35006
TRINITY_DN7578_c0_g1_i1	1460	1161.57	53	3.27809
TRINITY_DN7577_c0_g1_i1	4315	4016.57	1560.11	27.9055
TRINITY_DN7577_c0_g1_i5	4315	4016.57	1131.94	20.2468
TRINITY_DN7577_c0_g1_i4	2121	1822.57	275.253	10.8502
TRINITY_DN7577_c0_g1_i2	714	416.305	19.609	3.38402
TRINITY_DN7577_c0_g1_i3	4316	4017.57	1760.13	31.4754
TRINITY_DN7577_c1_g1_i1	358	97.2156	4	2.95606
TRINITY_DN7567_c0_g1_i1	888	589.851	97	11.8146
TRINITY_DN7587_c0_g1_i3	607	310.912	42.4887	9.81803
TRINITY_DN7587_c0_g1_i2	600	304.094	42.4789	10.0358
TRINITY_DN7587_c0_g1_i1	595	299.247	17.0325	4.08919
TRINITY_DN7587_c0_g2_i4	937	638.724	57.206	6.43454
TRINITY_DN7587_c0_g2_i2	452	168.457	6	2.55889
TRINITY_DN7587_c0_g2_i5	565	270.572	13.794	3.66266
TRINITY_DN7569_c0_g1_i10	5394	5095.57	356.626	5.02816
TRINITY_DN7569_c0_g1_i11	1663	1364.57	22.2778	1.17291
TRINITY_DN7569_c0_g1_i9	5392	5093.57	223.896	3.15801
TRINITY_DN7569_c0_g1_i8	226	32.4571	0	0
TRINITY_DN7569_c0_g1_i6	5386	5087.57	145.128	2.04942
TRINITY_DN7569_c0_g1_i4	5437	5138.57	329.194	4.60255
TRINITY_DN7569_c0_g1_i3	3423	3124.57	92.4721	2.12623
TRINITY_DN7569_c0_g1_i12	5443	5144.57	202.402	2.82654
TRINITY_DN7569_c0_g1_i7	1803	1504.57	22.7212	1.08495
TRINITY_DN7569_c0_g1_i1	5443	5144.57	0	0
TRINITY_DN7569_c0_g2_i1	433	152.678	2	0.941113
TRINITY_DN7546_c0_g1_i2	955	656.676	23.3594	2.55565
TRINITY_DN7546_c0_g1_i1	956	657.676	81.6406	8.91832
TRINITY_DN7565_c0_g1_i5	1928	1629.57	91.0728	4.01518
TRINITY_DN7565_c0_g1_i3	709	411.351	7.73255	1.35052
TRINITY_DN7565_c0_g1_i1	912	613.785	65.1879	7.63026
TRINITY_DN7565_c0_g1_i7	1899	1600.57	58.9571	2.64638
TRINITY_DN7565_c0_g1_i2	222	31.2197	1	2.30123
TRINITY_DN7565_c0_g2_i1	257	43.6794	0	0
TRINITY_DN7562_c0_g1_i4	4465	4166.57	148.267	2.55656
TRINITY_DN7562_c0_g1_i10	4424	4125.57	58.2441	1.01428
TRINITY_DN7562_c0_g1_i7	11687	11388.6	343.507	2.16698
TRINITY_DN7562_c0_g1_i2	7887	7588.57	141.982	1.34419
TRINITY_DN7557_c0_g1_i4	3099	2800.57	49.8829	1.27966
TRINITY_DN7557_c0_g1_i3	3154	2855.57	21.6254	0.544077
TRINITY_DN7557_c0_g1_i1	3975	3676.57	94.7271	1.85106
TRINITY_DN7557_c0_g1_i2	4266	3967.57	181.765	3.29135
TRINITY_DN7557_c0_g2_i1	939	640.724	10	1.12129
TRINITY_DN7523_c0_g1_i1	1731	1432.57	254	12.7382
TRINITY_DN7556_c0_g1_i1	935	636.731	750	84.6241
TRINITY_DN7554_c0_g1_i1	773	475.025	18.3976	2.78249
TRINITY_DN7554_c0_g1_i2	767	469.025	18.4329	2.82349
TRINITY_DN7596_c0_g1_i1	237	36.114	2	3.97872
TRINITY_DN7596_c0_g2_i1	223	31.5459	0	0
TRINITY_DN7573_c0_g1_i1	3300	3001.57	205	4.90676
TRINITY_DN7538_c0_g1_i1	4440	4141.57	131.63	2.28339
TRINITY_DN7538_c0_g1_i2	4440	4141.57	41.3696	0.717638
TRINITY_DN7566_c0_g1_i1	2781	2482.57	141	4.08044
TRINITY_DN7530_c0_g1_i1	1379	1080.57	50.8916	3.38364
TRINITY_DN7530_c0_g1_i3	1453	1154.57	11.5768	0.720376
TRINITY_DN7530_c0_g1_i2	783	485.013	13.5316	2.0044
TRINITY_DN7530_c0_g1_i4	845	546.9	0	0
TRINITY_DN7576_c0_g1_i1	830	531.913	8.4415	1.14017
TRINITY_DN7576_c0_g1_i2	824	525.933	10.5585	1.44232
TRINITY_DN7594_c0_g1_i3	909	610.785	5.87352	0.690875
TRINITY_DN7594_c0_g1_i1	2535	2236.57	158.126	5.07939
TRINITY_DN7526_c0_g1_i1	588	292.52	87	21.3674
TRINITY_DN7537_c0_g1_i1	1798	1499.57	128	6.13244
TRINITY_DN7539_c0_g1_i5	1195	896.567	14.3276	1.1481
TRINITY_DN7539_c0_g1_i4	2041	1742.57	79.0509	3.25917
TRINITY_DN7539_c0_g1_i3	919	620.755	3.62257	0.419263
TRINITY_DN7539_c0_g2_i1	233	34.849	3	6.18471
TRINITY_DN7539_c1_g1_i1	1046	747.567	22	2.11428
TRINITY_DN7539_c1_g2_i2	731	433.18	20.6008	3.41669
TRINITY_DN7539_c1_g2_i1	753	455.07	2.39918	0.378768
TRINITY_DN7561_c0_g1_i1	715	417.284	9	1.54953
TRINITY_DN7561_c0_g1_i2	501	211.111	10	3.40313
TRINITY_DN7514_c0_g1_i1	1625	1326.57	104.062	5.63578
TRINITY_DN7514_c0_g1_i2	1624	1325.57	86.9375	4.71188
TRINITY_DN7582_c0_g1_i1	584	288.653	14	3.4845
TRINITY_DN7588_c0_g1_i6	2349	2050.57	117.786	4.12676
TRINITY_DN7588_c0_g1_i1	2264	1965.57	27.3775	1.00068
TRINITY_DN7588_c0_g1_i4	2379	2080.57	98.3379	3.39569
TRINITY_DN7588_c0_g1_i2	828	529.926	11.1094	1.50613
TRINITY_DN7588_c0_g2_i1	4185	3886.57	4473.2	82.6878
TRINITY_DN7588_c0_g3_i1	294	60.1169	2.02137	2.41568
TRINITY_DN7585_c0_g1_i1	469	182.951	5	1.96347
TRINITY_DN7585_c0_g2_i1	402	128.413	10	5.59473
TRINITY_DN7517_c0_g1_i1	418	140.773	15	7.65528
TRINITY_DN7513_c0_g1_i1	340	85.5151	2	1.68026
TRINITY_DN7513_c0_g2_i1	330	79.5396	1	0.903245
TRINITY_DN7595_c0_g1_i1	3610	3311.57	229.327	4.97521
TRINITY_DN7595_c0_g1_i4	3611	3312.57	124.968	2.71034
TRINITY_DN7595_c0_g1_i5	2919	2620.57	209.36	5.73967
TRINITY_DN7595_c0_g1_i3	391	120.055	26.3445	15.7652
TRINITY_DN7595_c1_g1_i1	1457	1158.57	13.7878	0.854993
TRINITY_DN7595_c1_g1_i2	1478	1179.57	13.2122	0.804715
TRINITY_DN7536_c0_g1_i2	272	49.8883	0	0
TRINITY_DN7536_c0_g1_i1	1156	857.567	88	7.37231
TRINITY_DN7575_c0_g1_i4	2712	2413.57	83.1803	2.476
TRINITY_DN7575_c0_g1_i3	5833	5534.57	476.866	6.19016
TRINITY_DN7575_c0_g1_i1	5831	5532.57	64.2978	0.834947
TRINITY_DN7575_c0_g1_i2	1348	1049.57	32.6557	2.23531
TRINITY_DN7501_c0_g1_i1	209	27.1741	1	2.64383
TRINITY_DN7501_c0_g2_i1	307	66.9292	3	3.22029
TRINITY_DN7501_c0_g3_i1	1667	1368.57	43	2.25731
TRINITY_DN7501_c1_g1_i1	202	25.1865	3	8.55741
TRINITY_DN7520_c0_g1_i1	516	224.709	9.09336	2.90731
TRINITY_DN7520_c0_g1_i2	514	222.901	3.90664	1.25916
TRINITY_DN7516_c0_g1_i3	1250	951.567	15.7643	1.19021
TRINITY_DN7516_c0_g1_i2	1493	1194.57	42.6619	2.56578
TRINITY_DN7516_c0_g1_i1	1073	774.567	6.57375	0.609739
TRINITY_DN7516_c0_g2_i1	423	144.688	7.38301	3.66598
TRINITY_DN7551_c0_g1_i1	2810	2511.57	126	3.60425
TRINITY_DN7515_c0_g1_i3	1556	1257.57	10.9656	0.626454
TRINITY_DN7515_c0_g1_i2	1555	1256.57	87.6333	5.0104
TRINITY_DN7515_c0_g1_i1	1554	1255.57	11.4011	0.652375
TRINITY_DN7540_c0_g1_i1	1155	856.567	138	11.5746
TRINITY_DN7544_c0_g1_i1	332	80.7407	6	5.33885
TRINITY_DN7584_c0_g1_i1	1226	927.567	1065	82.4885
TRINITY_DN7534_c0_g1_i2	909	610.785	9	1.05863
TRINITY_DN7534_c0_g1_i1	884	585.851	18	2.20736
TRINITY_DN7533_c0_g1_i1	271	49.4172	0	0
TRINITY_DN7533_c0_g2_i1	524	232.094	8	2.47637
TRINITY_DN7589_c0_g1_i1	1538	1239.57	153	8.86769
TRINITY_DN8350_c0_g1_i1	1918	1619.57	497	22.0468
TRINITY_DN8377_c0_g1_i1	347	89.9269	3	2.39674
TRINITY_DN8377_c0_g2_i1	291	58.6884	2	2.44831
TRINITY_DN8311_c0_g1_i1	3807	3508.57	46.2469	0.946981
TRINITY_DN8311_c0_g1_i2	3981	3682.57	136.753	2.66794
TRINITY_DN8360_c0_g1_i1	220	30.4743	1	2.35752
TRINITY_DN8373_c0_g1_i1	1285	986.567	69.4042	5.05415
TRINITY_DN8373_c0_g1_i2	507	216.542	6.69183	2.2202
TRINITY_DN8318_c0_g1_i5	264	46.4863	1	1.54548
TRINITY_DN8318_c0_g1_i3	1014	715.567	0	0
TRINITY_DN8318_c0_g1_i8	312	69.533	0	0
TRINITY_DN8318_c0_g1_i6	1418	1119.57	35.0123	2.24677
TRINITY_DN8318_c0_g1_i9	1011	712.567	1.15771	0.116725
TRINITY_DN8318_c0_g1_i2	546	252.498	6.83002	1.94336
TRINITY_DN8318_c0_g2_i1	236	35.8115	4	8.02466
TRINITY_DN8318_c0_g3_i1	267	47.6986	0	0
TRINITY_DN8318_c0_g4_i1	330	79.5396	0	0
TRINITY_DN8318_c0_g5_i1	747	449.109	8	1.27976
TRINITY_DN8316_c0_g1_i1	1118	819.567	314.546	27.5733
TRINITY_DN8316_c0_g1_i2	1161	862.567	429.454	35.7695
TRINITY_DN8316_c0_g2_i1	499	209.355	7.46288	2.56101
TRINITY_DN8316_c0_g2_i2	739	441.153	5.77398	0.940318
TRINITY_DN8316_c0_g2_i4	2266	1967.57	61.7631	2.25522
TRINITY_DN8368_c0_g1_i1	1043	744.567	21	2.0263
TRINITY_DN8322_c0_g1_i1	1400	1101.57	259.88	16.9492
TRINITY_DN8322_c1_g1_i1	279	52.9886	0	0
TRINITY_DN8322_c1_g2_i1	1941	1642.57	220.915	9.66255
TRINITY_DN8322_c1_g2_i3	1743	1444.57	69.9448	3.47862
TRINITY_DN8322_c1_g2_i2	1575	1276.57	43.14	2.42787
TRINITY_DN8322_c1_g3_i1	2481	2182.57	135	4.44381
TRINITY_DN8341_c0_g1_i1	209	27.1741	9	23.7945
TRINITY_DN8303_c0_g1_i2	1020	721.567	21.6756	2.15816
TRINITY_DN8303_c0_g1_i1	1034	735.567	10.3244	1.0084
TRINITY_DN8392_c0_g1_i1	1265	966.567	171	12.7102
TRINITY_DN8375_c0_g1_i1	239	36.8268	5	9.75427
TRINITY_DN8375_c1_g1_i1	481	193.417	6	2.22867
TRINITY_DN8375_c2_g1_i1	628	331.359	10	2.16815
TRINITY_DN8326_c0_g1_i1	1432	1133.57	78	4.94352
TRINITY_DN8386_c0_g1_i2	662	364.746	6.03083	1.18789
TRINITY_DN8386_c0_g1_i1	616	319.656	4.96917	1.11684
TRINITY_DN8386_c0_g2_i1	529	236.643	4.8665	1.47745
TRINITY_DN8386_c0_g2_i3	466	180.381	9.1335	3.63776
TRINITY_DN8386_c0_g2_i2	267	47.6986	5	7.531
TRINITY_DN8348_c0_g2_i1	756	458.059	9	1.41159
TRINITY_DN8348_c0_g1_i3	1276	977.567	11.0314	0.810722
TRINITY_DN8348_c0_g1_i2	1114	815.567	8.47483	0.746553
TRINITY_DN8348_c0_g1_i9	1498	1199.57	18.4938	1.10762
TRINITY_DN8348_c0_g3_i1	231	34.2182	2	4.19915
TRINITY_DN8325_c0_g1_i1	603	307.004	17	3.97827
TRINITY_DN8325_c0_g1_i2	951	652.692	14	1.54102
TRINITY_DN8325_c1_g1_i1	260	44.8494	1	1.60189
TRINITY_DN8345_c0_g1_i1	307	66.9292	2.25019	2.41542
TRINITY_DN8345_c2_g1_i1	377	110.113	5	3.26226
TRINITY_DN8345_c3_g1_i1	314	70.6337	2	2.03426
TRINITY_DN8385_c0_g1_i1	882	583.851	30	3.69154
TRINITY_DN8385_c0_g2_i2	716	418.284	70.057	12.0329
TRINITY_DN8385_c0_g2_i1	1178	879.567	245.943	20.0888
TRINITY_DN8302_c0_g1_i2	1357	1058.57	40.7361	2.76471
TRINITY_DN8302_c0_g1_i1	1501	1202.57	50.2639	3.00287
TRINITY_DN8329_c0_g1_i1	3108	2809.57	1776	45.4143
TRINITY_DN8376_c0_g1_i3	1921	1622.57	81.5378	3.61032
TRINITY_DN8376_c0_g1_i2	2034	1735.57	16.6884	0.690815
TRINITY_DN8376_c0_g1_i1	380	112.169	5.77385	3.69811
TRINITY_DN8376_c0_g2_i1	268	48.0943	1	1.49381
TRINITY_DN8324_c0_g1_i2	8831	8532.57	150.091	1.26376
TRINITY_DN8324_c0_g1_i1	6018	5719.57	121.817	1.53015
TRINITY_DN8324_c0_g1_i3	8831	8532.57	150.091	1.26376
TRINITY_DN8324_c0_g2_i1	612	315.746	17	3.86812
TRINITY_DN8380_c0_g1_i4	2484	2185.57	11.2374	0.369396
TRINITY_DN8380_c0_g1_i2	3105	2806.57	176.236	4.51138
TRINITY_DN8380_c0_g1_i3	2806	2507.57	18.5262	0.53079
TRINITY_DN8331_c0_g1_i1	1710	1411.57	156.034	7.94156
TRINITY_DN8359_c0_g1_i1	1184	885.567	8.524	0.69153
TRINITY_DN8359_c0_g1_i2	1576	1277.57	28.476	1.60134
TRINITY_DN8359_c0_g1_i3	266	47.2843	0	0
TRINITY_DN8359_c0_g2_i1	1897	1598.57	52	2.33702
TRINITY_DN8313_c0_g1_i1	1648	1349.57	138.927	7.39574
TRINITY_DN8313_c0_g1_i2	617	320.624	8.21911	1.84169
TRINITY_DN8342_c0_g1_i1	597	301.191	7	1.66972
TRINITY_DN8342_c0_g1_i2	622	325.509	2	0.441424
TRINITY_DN8342_c0_g2_i2	1055	756.567	19.9231	1.8919
TRINITY_DN8342_c0_g2_i1	1055	756.567	17.0769	1.62163
TRINITY_DN8342_c0_g3_i1	2288	1989.57	59.0342	2.13174
TRINITY_DN8342_c1_g1_i1	315	71.1314	9	9.09014
TRINITY_DN8342_c2_g1_i1	701	403.386	7	1.24671
TRINITY_DN8394_c0_g1_i8	3077	2778.57	23.1097	0.597534
TRINITY_DN8394_c0_g1_i5	3025	2726.57	144.732	3.81362
TRINITY_DN8394_c0_g1_i10	2933	2634.57	2.81894e-07	7.68716e-09
TRINITY_DN8394_c0_g1_i1	2985	2686.57	95.4779	2.55325
TRINITY_DN8394_c0_g1_i6	3122	2823.57	43.7105	1.11218
TRINITY_DN8394_c0_g1_i3	3030	2731.57	183.604	4.82902
TRINITY_DN8394_c0_g1_i9	3070	2771.57	265.621	6.88535
TRINITY_DN8394_c0_g1_i4	2977	2678.57	58.462	1.56805
TRINITY_DN8394_c0_g1_i2	2927	2628.57	65.2827	1.7843
TRINITY_DN8394_c0_g1_i7	2978	2679.57	7.66661e-07	2.05555e-08
TRINITY_DN8394_c0_g2_i1	243	38.2407	6	11.2723
TRINITY_DN8394_c0_g3_i1	257	43.6794	2.08725	3.4331
TRINITY_DN8394_c1_g1_i1	334	81.903	3	2.63154
TRINITY_DN8353_c0_g1_i1	814	515.945	48	6.68385
TRINITY_DN8364_c0_g1_i2	2201	1902.57	23.1927	0.875791
TRINITY_DN8364_c0_g1_i3	4146	3847.57	55.0728	1.02835
TRINITY_DN8364_c0_g1_i1	3106	2807.57	39.7345	1.01678
TRINITY_DN8307_c0_g1_i1	366	102.664	2.68146	1.87648
TRINITY_DN8307_c0_g1_i2	374	107.998	1.31854	0.877131
TRINITY_DN8307_c0_g2_i1	2043	1744.57	84	3.45924
TRINITY_DN8300_c0_g1_i2	478	190.775	4	1.50635
TRINITY_DN8300_c0_g1_i1	317	72.3066	1	0.993598
TRINITY_DN8381_c0_g1_i1	459	174.421	7	2.88329
TRINITY_DN8370_c0_g1_i1	505	214.735	34	11.3754
TRINITY_DN8330_c0_g1_i2	1620	1321.57	18.3889	0.999669
TRINITY_DN8330_c0_g1_i1	1547	1248.57	110.611	6.36467
TRINITY_DN8330_c0_g2_i1	265	46.8522	3	4.60024
TRINITY_DN8374_c0_g1_i2	2512	2213.57	37.6912	1.22331
TRINITY_DN8374_c0_g1_i3	2419	2120.57	179.309	6.07489
TRINITY_DN8374_c0_g2_i1	358	97.2156	8	5.91211
TRINITY_DN8383_c0_g1_i1	552	258.148	10	2.78304
TRINITY_DN8333_c0_g1_i1	213	28.4148	5	12.6419
TRINITY_DN8333_c0_g2_i1	1686	1387.57	116	6.00611
TRINITY_DN8308_c0_g1_i1	1738	1439.57	76	3.79289
TRINITY_DN8351_c0_g1_i1	905	606.785	26	3.07842
TRINITY_DN8361_c0_g1_i2	323	75.6043	8	7.60208
TRINITY_DN8387_c0_g1_i1	964	665.676	16.7985	1.813
TRINITY_DN8387_c0_g1_i2	948	649.724	45.2015	4.99819
TRINITY_DN8327_c0_g1_i1	223	31.5459	7	15.942
TRINITY_DN8306_c0_g1_i1	300	63.1972	2	2.27364
TRINITY_DN8306_c0_g3_i1	1090	791.567	1514	137.413
TRINITY_DN8358_c0_g1_i4	1342	1043.57	23.4418	1.61384
TRINITY_DN8358_c0_g1_i3	1316	1017.57	31.5582	2.22812
TRINITY_DN8310_c0_g1_i2	1654	1355.57	55.702	2.95216
TRINITY_DN8310_c0_g1_i1	852	553.893	11.298	1.46542
TRINITY_DN8310_c0_g2_i2	322	75.0645	1.02252	0.97865
TRINITY_DN8310_c0_g2_i1	322	75.0645	0	0
TRINITY_DN8317_c0_g1_i1	691	393.444	15	2.73903
TRINITY_DN8388_c0_g1_i2	2600	2301.57	216	6.74247
TRINITY_DN8339_c0_g1_i1	1482	1183.57	27	1.63893
TRINITY_DN8339_c0_g1_i2	327	77.8667	1	0.92265
TRINITY_DN8339_c0_g2_i1	312	69.533	2	2.06647
TRINITY_DN8366_c0_g1_i4	451	167.602	5.02821	2.15538
TRINITY_DN8366_c0_g1_i1	657	359.821	5.29323	1.05687
TRINITY_DN8366_c0_g1_i3	1068	769.567	50.9564	4.75709
TRINITY_DN8366_c0_g1_i2	771	473.025	18.7222	2.84356
TRINITY_DN8344_c0_g1_i4	2723	2424.57	136.435	4.04279
TRINITY_DN8344_c0_g1_i1	417	139.987	2	1.02643
TRINITY_DN8344_c0_g1_i2	1761	1462.57	18.5649	0.911938
TRINITY_DN8343_c0_g1_i1	331	80.1547	6	5.37788
TRINITY_DN8343_c0_g1_i2	330	79.5396	6	5.41947
TRINITY_DN8312_c0_g1_i5	2956	2657.57	109.826	2.969
TRINITY_DN8312_c0_g1_i4	2890	2591.57	122.174	3.38692
TRINITY_DN8323_c0_g1_i1	388	117.864	1	0.609549
TRINITY_DN8323_c0_g2_i2	942	643.724	16.9644	1.89334
TRINITY_DN8323_c0_g2_i1	818	519.939	7.03558	0.972157
TRINITY_DN8301_c0_g1_i1	485	196.939	6	2.18882
TRINITY_DN8301_c0_g2_i1	260	44.8494	0	0
TRINITY_DN8389_c0_g1_i1	797	498.989	9.40248	1.35376
TRINITY_DN8389_c0_g1_i2	815	516.945	14.5975	2.02873
TRINITY_DN8321_c0_g1_i3	230	33.8755	0	0
TRINITY_DN8321_c0_g1_i4	483	195.166	5.0241	1.84945
TRINITY_DN8321_c0_g1_i2	3216	2917.57	122.339	3.01254
TRINITY_DN8321_c0_g1_i5	3379	3080.57	23.6637	0.551876
TRINITY_DN8321_c0_g1_i1	707	409.356	9.01804	1.58271
TRINITY_DN8378_c0_g1_i2	996	697.584	15.5432	1.60079
TRINITY_DN8378_c0_g1_i1	1041	742.567	25.4811	2.46531
TRINITY_DN8340_c0_g1_i1	1871	1572.57	51	2.32997
TRINITY_DN8391_c0_g1_i1	2428	2129.57	150	5.06045
TRINITY_DN8365_c0_g1_i1	1056	757.567	73	6.92295
TRINITY_DN8365_c0_g2_i4	1298	999.567	29.2693	2.10373
TRINITY_DN8365_c0_g2_i2	1769	1470.57	173.689	8.48547
TRINITY_DN8365_c0_g2_i3	1205	906.567	77.4442	6.13731
TRINITY_DN8365_c0_g2_i1	1862	1563.57	94.1746	4.32719
TRINITY_DN8305_c0_g1_i1	1017	718.567	108	10.7981
TRINITY_DN8396_c0_g1_i4	3149	2850.57	66.6438	1.67965
TRINITY_DN8396_c0_g1_i1	3269	2970.57	43.3562	1.04858
TRINITY_DN8379_c0_g1_i1	1155	856.567	22	1.84523
TRINITY_DN8355_c0_g1_i1	666	368.692	3	0.584584
TRINITY_DN8355_c0_g2_i1	225	32.1914	0	0
TRINITY_DN8304_c0_g1_i1	330	79.5396	5	4.51622
TRINITY_DN8304_c0_g2_i3	3070	2771.57	26.1842	0.678739
TRINITY_DN8304_c0_g2_i1	3877	3578.57	45.9079	0.921653
TRINITY_DN8304_c0_g2_i2	3877	3578.57	45.9079	0.921653
TRINITY_DN8356_c0_g1_i2	645	348.008	9	1.85798
TRINITY_DN8356_c1_g1_i1	227	32.8182	5	10.9457
TRINITY_DN8356_c2_g1_i1	282	54.389	1	1.32093
TRINITY_DN8335_c0_g1_i3	1304	1005.57	277.433	19.8215
TRINITY_DN8335_c0_g1_i1	545	251.532	8.86596	2.53234
TRINITY_DN8335_c0_g1_i2	419	141.512	4.70115	2.38671
TRINITY_DN8335_c0_g2_i1	241	37.5283	1	1.91439
TRINITY_DN8335_c1_g1_i1	276	51.6221	1.0327	1.43723
TRINITY_DN8328_c0_g1_i4	1113	814.567	12.3342	1.08786
TRINITY_DN8328_c0_g1_i2	2033	1734.57	22.164	0.918008
TRINITY_DN8328_c0_g1_i1	2134	1835.57	83.5018	3.26825
TRINITY_DN8337_c0_g1_i1	377	110.113	3	1.95736
TRINITY_DN8337_c1_g1_i1	430	150.252	5	2.39077
TRINITY_DN8352_c0_g1_i2	1058	759.567	46.1301	4.36322
TRINITY_DN8352_c0_g1_i1	2331	2032.57	131.87	4.66112
TRINITY_DN8349_c0_g1_i2	1564	1265.57	126	7.15277
TRINITY_DN8319_c0_g1_i1	613	316.707	8.469	1.92116
TRINITY_DN8319_c0_g1_i2	407	132.274	2	1.08629
TRINITY_DN8319_c0_g1_i3	445	162.58	4.531	2.00224
TRINITY_DN8372_c0_g1_i1	6057	5758.57	267	3.33109
TRINITY_DN8357_c0_g1_i1	649	351.944	69.6822	14.2245
TRINITY_DN8357_c0_g1_i2	650	352.94	7.31776	1.48959
TRINITY_DN8309_c0_g1_i1	254	42.4552	3	5.07667
TRINITY_DN8309_c0_g2_i1	254	42.4552	3	5.07667
TRINITY_DN8309_c0_g3_i1	285	55.828	0	0
TRINITY_DN8309_c1_g1_i2	799	500.989	32.9741	4.72861
TRINITY_DN8309_c1_g1_i1	680	382.549	889.026	166.961
TRINITY_DN8309_c1_g2_i1	324	76.1947	5	4.71448
TRINITY_DN8309_c1_g3_i1	409	133.774	4	2.14822
TRINITY_DN8309_c1_g4_i1	511	220.146	12	3.91616
TRINITY_DN8363_c0_g1_i1	451	167.602	8	3.42926
TRINITY_DN8363_c0_g2_i1	1161	862.567	27	2.24885
TRINITY_DN8334_c0_g1_i1	511	220.146	11	3.58981
TRINITY_DN8334_c0_g2_i1	449	165.927	4	1.73194
TRINITY_DN8371_c0_g1_i2	2418	2119.57	14.5039	0.491617
TRINITY_DN8371_c0_g1_i3	2420	2121.57	50.4663	1.70897
TRINITY_DN8371_c0_g1_i4	352	93.1876	3.02982	2.33587
TRINITY_DN8369_c0_g1_i1	1031	732.567	83	8.13992
TRINITY_DN8384_c0_g1_i1	2035	1736.57	183	7.57092
TRINITY_DN8336_c0_g1_i1	414	137.635	15	7.8298
TRINITY_DN8336_c0_g2_i1	1310	1011.57	66	4.68747
TRINITY_DN8336_c0_g3_i1	1813	1514.57	77	3.65251
TRINITY_DN8382_c0_g1_i1	779	481.019	146.061	21.8153
TRINITY_DN8382_c0_g1_i3	394	122.284	4.93922	2.90187
TRINITY_DN8314_c0_g1_i1	346	89.2871	2	1.60927
TRINITY_DN8314_c0_g2_i1	539	245.965	3.30724	0.966009
TRINITY_DN8314_c0_g2_i2	582	286.724	8.69276	2.17812
TRINITY_DN8332_c0_g1_i2	2636	2337.57	1628.6	50.054
TRINITY_DN8332_c0_g1_i1	1972	1673.57	2081.4	89.3515
TRINITY_DN8332_c1_g1_i1	3198	2899.57	32.505	0.805389
TRINITY_DN8332_c1_g1_i2	3191	2892.57	107.495	2.66989
TRINITY_DN8332_c1_g2_i1	716	418.284	25	4.29395
TRINITY_DN8332_c2_g1_i2	651	353.918	15	3.04493
TRINITY_DN8332_c2_g1_i1	405	130.736	3	1.6486
TRINITY_DN8397_c0_g1_i1	422	143.895	8	3.99424
TRINITY_DN8397_c0_g2_i2	3706	3407.57	149.324	3.14829
TRINITY_DN8397_c0_g2_i4	3706	3407.57	71.6757	1.51118
TRINITY_DN8320_c0_g1_i1	843	544.9	63.6411	8.39092
TRINITY_DN8320_c0_g1_i2	792	493.989	24.3589	3.54266
TRINITY_DN8320_c0_g2_i1	397	124.492	5	2.88548
TRINITY_DN8393_c0_g1_i1	411	135.351	4	2.12319
TRINITY_DN8393_c0_g2_i1	484	196.046	2	0.732926
TRINITY_DN8393_c0_g3_i1	370	105.314	8	5.45751
TRINITY_DN8354_c0_g1_i1	1194	895.567	41	3.28908
TRINITY_DN8398_c0_g1_i1	919	620.755	10.2248	1.18338
TRINITY_DN8398_c0_g1_i2	996	697.584	10.7752	1.10973
TRINITY_DN8338_c0_g1_i4	1169	870.567	80	6.60202
TRINITY_DN8338_c0_g1_i3	1028	729.567	14.6755	1.44517
TRINITY_DN8338_c0_g1_i5	787	489.001	9.13442	1.34202
TRINITY_DN8338_c0_g1_i1	1080	781.567	30.1901	2.77515
TRINITY_DN8338_c0_g2_i2	1324	1025.57	318.524	22.3135
TRINITY_DN8338_c0_g2_i4	1152	853.567	19.1274	1.60993
TRINITY_DN8338_c0_g2_i1	1030	731.567	14.3489	1.40914
TRINITY_DN8399_c0_g1_i1	397	124.492	4	2.30838
TRINITY_DN8399_c0_g1_i2	371	105.994	6	4.06687
TRINITY_DN8395_c0_g1_i1	372	106.677	41	27.6122
TRINITY_DN8315_c0_g1_i2	1505	1206.57	31.4207	1.87091
TRINITY_DN8315_c0_g1_i1	1585	1286.57	16.5793	0.925814
TRINITY_DN8362_c0_g1_i1	948	649.724	31	3.42785
TRINITY_DN8390_c0_g1_i1	212	28.1203	0	0
TRINITY_DN8390_c0_g2_i1	638	341.174	8	1.68463
TRINITY_DN8367_c0_g1_i1	1565	1266.57	195	11.061
TRINITY_DN8347_c0_g1_i2	2640	2341.57	98	3.00683
TRINITY_DN8346_c0_g1_i1	1817	1518.57	5.52381	0.261333
TRINITY_DN8346_c0_g1_i2	1817	1518.57	110.476	5.22665
TRINITY_DN34161_c0_g1_i1	241	37.5283	5	9.57194
TRINITY_DN34187_c0_g1_i1	272	49.8883	2	2.88018
TRINITY_DN34114_c0_g1_i1	261	45.2564	3	4.76245
TRINITY_DN34103_c0_g1_i1	212	28.1203	3	7.66461
TRINITY_DN34200_c0_g1_i1	323	75.6043	2	1.90052
TRINITY_DN34139_c0_g1_i1	414	137.635	7	3.65391
TRINITY_DN34109_c0_g1_i1	373	107.352	3	2.00771
TRINITY_DN34178_c0_g1_i1	275	51.1731	3	4.21181
TRINITY_DN34120_c0_g1_i1	500	210.244	7	2.39201
TRINITY_DN34199_c0_g1_i1	292	59.1994	2	2.42718
TRINITY_DN34138_c0_g1_i1	475	188.169	6	2.29083
TRINITY_DN34182_c0_g1_i1	363	100.597	4	2.8567
TRINITY_DN34155_c0_g1_i1	268	48.0943	2	2.98762
TRINITY_DN34141_c0_g1_i1	258	44.0718	2	3.26031
TRINITY_DN34133_c0_g1_i1	209	27.1741	2	5.28766
TRINITY_DN34183_c0_g1_i1	292	59.1994	2	2.42718
TRINITY_DN34184_c0_g1_i1	292	59.1994	4	4.85436
TRINITY_DN34146_c0_g1_i1	437	155.959	4	1.84264
TRINITY_DN34125_c0_g1_i1	278	52.5257	2	2.73557
TRINITY_DN34186_c0_g1_i1	317	72.3066	3	2.98079
TRINITY_DN34102_c0_g1_i1	390	119.305	5	3.01093
TRINITY_DN34185_c0_g1_i1	230	33.8755	4	8.48326
TRINITY_DN34162_c0_g1_i1	211	27.7839	2	5.17161
TRINITY_DN34194_c0_g1_i1	549	255.337	3	0.844106
TRINITY_DN34156_c0_g1_i1	254	42.4552	4	6.7689
TRINITY_DN34130_c0_g1_i1	224	31.8458	2	4.51198
TRINITY_DN34124_c0_g1_i1	250	40.9455	2	3.50924
TRINITY_DN34159_c0_g1_i1	276	51.6221	2	2.78345
TRINITY_DN34135_c0_g1_i1	221	30.8473	5	11.6451
TRINITY_DN34129_c0_g1_i1	264	46.4863	2	3.09096
TRINITY_DN34137_c0_g1_i1	561	266.738	7	1.88539
TRINITY_DN34147_c0_g1_i1	259	44.4685	2	3.23122
TRINITY_DN34105_c0_g1_i1	263	46.0304	2	3.12158
TRINITY_DN34132_c0_g1_i1	214	28.6728	3	7.51692
TRINITY_DN34131_c0_g1_i1	323	75.6043	3.12875	2.97312
TRINITY_DN34163_c0_g1_i1	260	44.8494	3	4.80567
TRINITY_DN34197_c0_g1_i1	235	35.4412	3	6.08137
TRINITY_DN34188_c0_g1_i1	353	93.8723	3	2.29601
TRINITY_DN34150_c0_g1_i1	370	105.314	5	3.41094
TRINITY_DN34196_c0_g1_i1	362	99.9095	3	2.15726
TRINITY_DN34101_c0_g1_i1	240	37.1587	2	3.86686
TRINITY_DN34106_c0_g1_i1	372	106.677	5	3.36734
TRINITY_DN34117_c0_g1_i1	359	97.8813	3	2.20197
TRINITY_DN34119_c0_g1_i1	265	46.8522	2	3.06683
TRINITY_DN34118_c0_g1_i1	447	164.262	4	1.74949
TRINITY_DN34160_c0_g1_i1	247	39.8249	2	3.60798
TRINITY_DN34189_c0_g1_i1	261	45.2564	2	3.17497
TRINITY_DN34113_c0_g1_i1	526	233.884	4	1.22871
TRINITY_DN34122_c0_g1_i1	255	42.9042	3.08836	5.17151
TRINITY_DN34176_c0_g1_i1	415	138.401	4	2.07639
TRINITY_DN34172_c0_g1_i1	537	244.124	4	1.17717
TRINITY_DN34165_c0_g1_i1	325	76.7703	6	5.61496
TRINITY_DN34121_c0_g1_i1	559	264.817	7	1.89907
TRINITY_DN34127_c0_g1_i1	418	140.773	4	2.04141
TRINITY_DN34104_c0_g1_i1	218	29.8448	0	0
TRINITY_DN34192_c0_g1_i1	271	49.4172	2	2.90764
TRINITY_DN34175_c0_g1_i1	266	47.2843	3	4.5582
TRINITY_DN34144_c0_g1_i1	322	75.0645	2	1.91419
TRINITY_DN34179_c0_g1_i1	607	310.912	13	3.00396
TRINITY_DN34191_c0_g1_i1	224	31.8458	3	6.76796
TRINITY_DN34174_c0_g1_i1	459	174.421	7	2.88329
TRINITY_DN34108_c0_g1_i1	309	68.0058	2	2.11287
TRINITY_DN34112_c0_g1_i1	305	65.8803	3	3.27156
TRINITY_DN34116_c0_g1_i1	239	36.8268	2	3.90171
TRINITY_DN34134_c0_g1_i1	218	29.8448	2	4.81448
TRINITY_DN34171_c0_g1_i1	215	28.8996	2	4.97196
TRINITY_DN34190_c0_g1_i1	257	43.6794	5	8.22397
TRINITY_DN34149_c0_g1_i1	221	30.8473	2	4.65802
TRINITY_DN34140_c0_g1_i1	203	25.5728	2	5.61875
TRINITY_DN34142_c0_g1_i1	359	97.8813	3	2.20197
TRINITY_DN34152_c0_g1_i1	220	30.4743	3	7.07256
TRINITY_DN34115_c0_g1_i1	323	75.6043	3	2.85078
TRINITY_DN34111_c0_g1_i1	306	66.4492	3	3.24355
TRINITY_DN34167_c0_g1_i1	242	37.8613	2	3.7951
TRINITY_DN34136_c0_g1_i1	266	47.2843	4	6.07759
TRINITY_DN34110_c0_g1_i1	214	28.6728	3	7.51692
TRINITY_DN34195_c0_g1_i1	440	158.426	4	1.81394
TRINITY_DN34164_c0_g1_i1	322	75.0645	3	2.87128
TRINITY_DN34148_c0_g1_i1	495	205.781	7	2.44389
TRINITY_DN34153_c0_g1_i1	240	37.1587	3	5.80029
TRINITY_DN34154_c0_g1_i1	404	129.973	7	3.8693
TRINITY_DN34145_c0_g1_i1	276	51.6221	3	4.17517
TRINITY_DN34123_c0_g1_i1	440	158.426	4	1.81394
TRINITY_DN34198_c0_g1_i1	245	39.0221	2	3.68221
TRINITY_DN34180_c0_g1_i1	423	144.688	4	1.98617
TRINITY_DN34169_c0_g1_i1	260	44.8494	2	3.20378
TRINITY_DN34151_c0_g1_i1	560	265.774	11	2.9735
TRINITY_DN34173_c0_g1_i1	219	30.1984	0	0
TRINITY_DN44233_c0_g1_i1	301	63.7362	2	2.25441
TRINITY_DN44225_c0_g1_i1	287	56.7979	2	2.5298
TRINITY_DN44241_c0_g1_i1	216	29.1488	4	9.8589
TRINITY_DN44260_c0_g1_i1	267	47.6986	2	3.0124
TRINITY_DN44250_c0_g1_i1	294	60.1169	2	2.39013
TRINITY_DN44219_c0_g1_i1	330	79.5396	3	2.70973
TRINITY_DN44204_c0_g1_i1	339	84.9269	2	1.6919
TRINITY_DN44224_c0_g1_i1	272	49.8883	4	5.76036
TRINITY_DN44214_c0_g1_i1	250	40.9455	3	5.26386
TRINITY_DN44298_c0_g1_i1	345	88.6756	2	1.62037
TRINITY_DN44201_c0_g1_i1	226	32.4571	2	4.427
TRINITY_DN44255_c0_g1_i1	237	36.114	2	3.97872
TRINITY_DN44254_c0_g1_i1	277	52.0939	3.20545	4.4207
TRINITY_DN44266_c0_g1_i1	257	43.6794	2	3.28959
TRINITY_DN44272_c0_g1_i1	223	31.5459	4	9.10973
TRINITY_DN44218_c0_g1_i1	438	156.772	3	1.37481
TRINITY_DN44202_c0_g1_i1	225	32.1914	2	4.46354
TRINITY_DN44244_c0_g1_i1	270	48.972	4	5.86814
TRINITY_DN44300_c0_g1_i1	308	67.4514	4	4.26047
TRINITY_DN44284_c0_g1_i1	265	46.8522	2	3.06683
TRINITY_DN44286_c0_g1_i1	350	91.8861	4	3.12751
TRINITY_DN44282_c0_g1_i1	225	32.1914	2	4.46354
TRINITY_DN44234_c0_g1_i1	523	231.167	5	1.55394
TRINITY_DN44285_c0_g1_i1	337	83.7017	5	4.29165
TRINITY_DN44288_c0_g1_i1	268	48.0943	1	1.49381
TRINITY_DN44283_c0_g1_i1	355	95.2273	4	3.01778
TRINITY_DN44292_c0_g1_i1	249	40.5207	2	3.54603
TRINITY_DN44295_c0_g1_i1	274	50.7071	2	2.83368
TRINITY_DN44267_c0_g1_i1	261	45.2564	1.07938	1.71351
TRINITY_DN44231_c0_g1_i1	248	40.1541	2	3.5784
TRINITY_DN44203_c0_g1_i1	324	76.1947	4	3.77159
TRINITY_DN44290_c0_g1_i1	316	71.7202	5	5.00861
TRINITY_DN44270_c0_g1_i1	254	42.4552	2	3.38445
TRINITY_DN44240_c0_g1_i1	236	35.8115	3	6.01849
TRINITY_DN44294_c0_g1_i1	233	34.849	2	4.12314
TRINITY_DN44226_c0_g1_i1	213	28.4148	2	5.05678
TRINITY_DN44248_c0_g1_i1	255	42.9042	2	3.34903
TRINITY_DN44208_c0_g1_i1	468	182.085	13	5.12931
TRINITY_DN44280_c0_g1_i1	315	71.1314	3	3.03005
TRINITY_DN44243_c0_g1_i1	214	28.6728	4	10.0226
TRINITY_DN44211_c0_g1_i1	274	50.7071	2	2.83368
TRINITY_DN44235_c0_g1_i1	490	201.29	4	1.42767
TRINITY_DN44245_c0_g1_i1	637	340.182	13	2.7455
TRINITY_DN44264_c0_g1_i1	230	33.8755	1	2.12081
TRINITY_DN44222_c0_g1_i1	255	42.9042	2	3.34903
TRINITY_DN44246_c0_g1_i1	311	69.0545	3	3.12117
TRINITY_DN44209_c0_g1_i1	238	36.4711	3	5.90964
TRINITY_DN44296_c0_g1_i1	358	97.2156	7	5.1731
TRINITY_DN44237_c0_g1_i1	263	46.0304	3	4.68237
TRINITY_DN44253_c0_g1_i1	242	37.8613	2	3.7951
TRINITY_DN44210_c0_g1_i1	266	47.2843	2	3.0388
TRINITY_DN44249_c0_g1_i1	240	37.1587	3	5.80029
TRINITY_DN44230_c0_g1_i1	373	107.352	2	1.33847
TRINITY_DN44274_c0_g1_i1	203	25.5728	2	5.61875
TRINITY_DN44289_c0_g1_i1	203	25.5728	2	5.61875
TRINITY_DN44278_c0_g1_i1	318	72.8962	4	3.94225
TRINITY_DN44232_c0_g1_i1	288	57.2251	2	2.51092
TRINITY_DN44269_c0_g1_i1	207	26.6469	3	8.08842
TRINITY_DN44297_c0_g1_i1	217	29.477	2	4.87456
TRINITY_DN44276_c0_g1_i1	264	46.4863	2	3.09096
TRINITY_DN44261_c0_g1_i1	240	37.1587	2	3.86686
TRINITY_DN44206_c0_g1_i1	213	28.4148	3	7.58517
TRINITY_DN44265_c0_g1_i1	256	43.2902	2	3.31917
TRINITY_DN44279_c0_g1_i1	216	29.1488	2	4.92945
TRINITY_DN44215_c0_g1_i1	429	149.499	4	1.92225
TRINITY_DN44229_c0_g1_i1	247	39.8249	3	5.41198
TRINITY_DN44205_c0_g1_i1	280	53.4294	6	8.06789
TRINITY_DN44216_c0_g1_i1	257	43.6794	3	4.93438
TRINITY_DN44258_c0_g1_i1	374	107.998	12	7.98276
TRINITY_DN44239_c0_g1_i1	233	34.849	2	4.12314
TRINITY_DN44299_c0_g1_i1	549	255.337	4	1.12547
TRINITY_DN44207_c0_g1_i1	328	78.3765	2	1.8333
TRINITY_DN44273_c0_g1_i1	278	52.5257	2	2.73557
TRINITY_DN44238_c0_g1_i1	213	28.4148	2	5.05678
TRINITY_DN44251_c0_g1_i1	209	27.1741	3	7.93149
TRINITY_DN44275_c0_g1_i1	272	49.8883	2.6122	3.76181
TRINITY_DN44277_c0_g1_i1	255	42.9042	2	3.34903
TRINITY_DN44227_c0_g1_i1	229	33.5007	2	4.28909
TRINITY_DN44257_c0_g1_i1	463	177.784	3	1.21232
TRINITY_DN44220_c0_g1_i1	268	48.0943	3	4.48143
TRINITY_DN44212_c0_g1_i1	244	38.6786	1	1.85745
TRINITY_DN44223_c0_g1_i1	500	210.244	5	1.70858
TRINITY_DN44259_c0_g1_i1	349	91.2278	4	3.15008
TRINITY_DN44291_c0_g1_i1	318	72.8962	1	0.985562
TRINITY_DN43572_c0_g1_i1	247	39.8249	2	3.60798
TRINITY_DN43545_c0_g1_i1	255	42.9042	3	5.02355
TRINITY_DN43563_c0_g1_i1	205	26.149	2	5.49495
TRINITY_DN43512_c0_g1_i1	511	220.146	4	1.30539
TRINITY_DN43529_c0_g1_i1	215	28.8996	3	7.45794
TRINITY_DN43531_c0_g1_i1	228	33.1326	2	4.33674
TRINITY_DN43537_c0_g1_i1	227	32.8182	3	6.56744
TRINITY_DN43526_c0_g1_i1	228	33.1326	4	8.67348
TRINITY_DN43538_c0_g1_i1	297	61.5957	4	4.66551
TRINITY_DN43577_c0_g1_i1	614	317.683	8	1.80919
TRINITY_DN43570_c0_g1_i1	256	43.2902	3	4.97875
TRINITY_DN43548_c0_g1_i1	258	44.0718	2	3.26031
TRINITY_DN43597_c0_g1_i1	335	82.5091	4	3.48295
TRINITY_DN43586_c0_g1_i1	321	74.5298	0	0
TRINITY_DN43566_c0_g1_i1	277	52.0939	6	8.27471
TRINITY_DN43535_c0_g1_i1	264	46.4863	3	4.63644
TRINITY_DN43558_c0_g1_i1	348	90.5875	1	0.793087
TRINITY_DN43552_c0_g1_i1	383	114.326	3	1.88524
TRINITY_DN43574_c0_g1_i1	252	41.6461	2	3.4502
TRINITY_DN43514_c0_g1_i1	248	40.1541	2	3.5784
TRINITY_DN43585_c0_g1_i1	690	392.454	9	1.64757
TRINITY_DN43517_c0_g1_i1	296	61.1251	2.0965	2.46413
TRINITY_DN43582_c0_g1_i1	205	26.149	2	5.49495
TRINITY_DN43564_c0_g1_i1	278	52.5257	4	5.47113
TRINITY_DN43546_c0_g1_i1	271	49.4172	2	2.90764
TRINITY_DN43544_c0_g1_i1	267	47.6986	2	3.0124
TRINITY_DN43595_c0_g1_i1	582	286.724	4	1.00227
TRINITY_DN43522_c0_g1_i1	365	101.969	4	2.81826
TRINITY_DN43521_c0_g1_i1	260	44.8494	4	6.40755
TRINITY_DN43557_c0_g1_i1	252	41.6461	3	5.1753
TRINITY_DN43503_c0_g1_i1	255	42.9042	2	3.34903
TRINITY_DN43575_c0_g1_i1	243	38.2407	4	7.51489
TRINITY_DN43539_c0_g1_i1	247	39.8249	2	3.60798
TRINITY_DN43542_c0_g1_i1	294	60.1169	2	2.39013
TRINITY_DN43591_c0_g1_i1	276	51.6221	2	2.78345
TRINITY_DN43600_c0_g1_i1	223	31.5459	2	4.55487
TRINITY_DN43581_c0_g1_i1	273	50.2697	2	2.85833
TRINITY_DN43567_c0_g1_i1	226	32.4571	2	4.427
TRINITY_DN43519_c0_g1_i1	352	93.1876	3	2.31287
TRINITY_DN43523_c0_g1_i1	239	36.8268	2	3.90171
TRINITY_DN43568_c0_g1_i1	293	59.6713	2	2.40798
TRINITY_DN43561_c0_g1_i1	221	30.8473	4	9.31605
TRINITY_DN43525_c0_g1_i1	633	336.244	7	1.49566
TRINITY_DN43580_c0_g1_i1	385	115.732	3	1.86234
TRINITY_DN43508_c0_g1_i1	230	33.8755	2	4.24163
TRINITY_DN43554_c0_g1_i1	269	48.5422	3	4.44008
TRINITY_DN43569_c0_g1_i1	594	298.265	6	1.44523
TRINITY_DN43533_c0_g1_i1	236	35.8115	3	6.01849
TRINITY_DN43505_c0_g1_i1	234	35.1504	2	4.08779
TRINITY_DN43562_c0_g1_i1	263	46.0304	5	7.80395
TRINITY_DN43571_c0_g1_i1	406	131.508	3	1.63892
TRINITY_DN43540_c0_g1_i1	264	46.4863	3	4.63644
TRINITY_DN43501_c0_g1_i1	270	48.972	2	2.93407
TRINITY_DN43565_c0_g1_i1	288	57.2251	2	2.51092
TRINITY_DN43549_c0_g1_i1	264	46.4863	2	3.09096
TRINITY_DN43590_c0_g1_i1	238	36.4711	3	5.90964
TRINITY_DN43584_c0_g1_i1	220	30.4743	2	4.71504
TRINITY_DN43511_c0_g1_i1	236	35.8115	2	4.01233
TRINITY_DN43504_c0_g1_i1	483	195.166	6	2.20869
TRINITY_DN43589_c0_g1_i1	220	30.4743	1	2.35752
TRINITY_DN43596_c0_g1_i1	251	41.329	3	5.21502
TRINITY_DN43587_c0_g1_i1	270	48.972	0	0
TRINITY_DN43520_c0_g1_i1	325	76.7703	4	3.74331
TRINITY_DN43513_c0_g1_i1	469	182.951	3	1.17808
TRINITY_DN43576_c0_g1_i1	285	55.828	4	5.14751
TRINITY_DN43573_c0_g1_i1	412	136.104	5	2.63929
TRINITY_DN43599_c0_g1_i1	230	33.8755	5	10.6041
TRINITY_DN43536_c0_g1_i1	306	66.4492	3	3.24355
TRINITY_DN43510_c0_g1_i1	269	48.5422	1	1.48003
TRINITY_DN43528_c0_g1_i1	250	40.9455	2	3.50924
TRINITY_DN43578_c0_g1_i1	284	55.3302	3	3.89536
TRINITY_DN43524_c0_g1_i1	290	58.1786	3	3.70464
TRINITY_DN43516_c0_g1_i1	262	45.6246	3.55058	5.59099
TRINITY_DN43541_c0_g1_i1	232	34.5168	2	4.16283
TRINITY_DN43550_c0_g1_i1	238	36.4711	2	3.93976
TRINITY_DN43556_c0_g1_i1	418	140.773	4	2.04141
TRINITY_DN43530_c0_g1_i1	258	44.0718	2	3.26031
TRINITY_DN43543_c0_g1_i1	244	38.6786	2	3.71491
TRINITY_DN43507_c0_g1_i1	275	51.1731	2	2.80787
TRINITY_DN43534_c0_g1_i1	247	39.8249	3	5.41198
TRINITY_DN43559_c0_g1_i1	238	36.4711	4	7.87952
TRINITY_DN43551_c0_g1_i1	268	48.0943	2	2.98762
TRINITY_DN43506_c0_g1_i1	230	33.8755	2	4.24163
TRINITY_DN43527_c0_g1_i1	375	108.671	5	3.30556
TRINITY_DN43594_c0_g1_i1	264	46.4863	3	4.63644
TRINITY_DN43518_c0_g1_i1	358	97.2156	7	5.1731
TRINITY_DN29312_c0_g1_i1	325	76.7703	2	1.87165
TRINITY_DN29363_c0_g1_i1	1716	1417.57	30	1.52043
TRINITY_DN29315_c0_g1_i1	322	75.0645	4	3.82837
TRINITY_DN29391_c0_g1_i1	290	58.1786	5	6.17441
TRINITY_DN29320_c0_g1_i1	223	31.5459	4	9.10973
TRINITY_DN29336_c0_g1_i1	290	58.1786	5.18782	6.40634
TRINITY_DN29358_c0_g1_i1	284	55.3302	4	5.19381
TRINITY_DN29360_c0_g1_i1	221	30.8473	1	2.32901
TRINITY_DN29332_c0_g1_i1	258	44.0718	3	4.89046
TRINITY_DN29399_c0_g1_i1	278	52.5257	4	5.47113
TRINITY_DN29321_c0_g1_i1	217	29.477	1	2.43728
TRINITY_DN29321_c0_g2_i1	250	40.9455	0	0
TRINITY_DN29326_c0_g1_i1	246	39.4477	2	3.64248
TRINITY_DN29400_c0_g1_i1	392	120.82	4.00944	2.38416
TRINITY_DN29301_c0_g1_i1	280	53.4294	1	1.34465
TRINITY_DN29364_c0_g1_i1	218	29.8448	4	9.62897
TRINITY_DN29392_c0_g1_i1	358	97.2156	6	4.43409
TRINITY_DN29384_c0_g1_i1	596	300.21	7	1.67518
TRINITY_DN29384_c0_g2_i1	390	119.305	6	3.61312
TRINITY_DN29381_c0_g1_i1	203	25.5728	3	8.42813
TRINITY_DN29379_c0_g1_i1	314	70.6337	4	4.06852
TRINITY_DN29307_c0_g1_i1	787	489.001	16	2.35071
TRINITY_DN29307_c0_g2_i1	593	297.306	9	2.17485
TRINITY_DN29350_c0_g1_i1	250	40.9455	4	7.01848
TRINITY_DN29385_c0_g1_i1	208	26.931	3	8.00309
TRINITY_DN29356_c0_g1_i1	471	184.664	7	2.72335
TRINITY_DN29330_c0_g1_i1	244	38.6786	4	7.42982
TRINITY_DN29339_c0_g1_i1	201	24.8705	3	8.66613
TRINITY_DN29347_c0_g1_i1	433	152.678	6	2.82334
TRINITY_DN29383_c0_g1_i1	522	230.239	7	2.18428
TRINITY_DN29375_c0_g1_i1	387	117.18	5	3.06553
TRINITY_DN29333_c0_g1_i1	307	66.9292	7	7.514
TRINITY_DN29349_c0_g1_i1	252	41.6461	1	1.7251
TRINITY_DN29317_c0_g1_i1	379	111.47	17.117	11.0321
TRINITY_DN29396_c0_g1_i1	266	47.2843	4	6.07759
TRINITY_DN7422_c0_g1_i2	2873	2574.57	178	4.96712
TRINITY_DN7422_c0_g1_i1	305	65.8803	0	0
TRINITY_DN7477_c0_g1_i1	880	581.851	12.0541	1.48837
TRINITY_DN7477_c0_g1_i4	1084	785.567	11.6932	1.0694
TRINITY_DN7477_c0_g1_i2	4498	4199.57	181.253	3.10077
TRINITY_DN7477_c0_g2_i1	2610	2311.57	77	2.39317
TRINITY_DN7437_c0_g1_i2	435	154.296	0	0
TRINITY_DN7437_c0_g1_i6	322	75.0645	0	0
TRINITY_DN7437_c0_g1_i1	964	665.676	68.2491	7.36585
TRINITY_DN7437_c0_g1_i3	2494	2195.57	495.751	16.2221
TRINITY_DN7437_c0_g1_i4	284	55.3302	0	0
TRINITY_DN7437_c0_g2_i1	276	51.6221	5	6.95862
TRINITY_DN7480_c0_g1_i1	610	313.831	11.7632	2.69289
TRINITY_DN7480_c0_g1_i2	613	316.707	19.2368	4.36379
TRINITY_DN7429_c0_g1_i1	648	350.948	6.24849	1.27915
TRINITY_DN7429_c0_g1_i3	839	540.907	31.7593	4.2183
TRINITY_DN7429_c0_g1_i2	849	550.9	26.9922	3.5201
TRINITY_DN7429_c0_g2_i1	358	97.2156	4	2.95606
TRINITY_DN7429_c1_g1_i1	291	58.6884	1	1.22416
TRINITY_DN7400_c0_g1_i1	488	199.56	13	4.68014
TRINITY_DN7457_c0_g1_i1	1390	1091.57	263	17.3099
TRINITY_DN7470_c0_g1_i1	602	306.049	7	1.64322
TRINITY_DN7470_c0_g2_i1	1735	1436.57	1376	68.8148
TRINITY_DN7479_c0_g1_i1	3348	3049.57	165	3.88718
TRINITY_DN7476_c0_g1_i1	468	182.085	5	1.97281
TRINITY_DN7476_c0_g2_i1	275	51.1731	4	5.61574
TRINITY_DN7416_c0_g1_i2	328	78.3765	22.9216	21.0111
TRINITY_DN7416_c0_g1_i1	396	123.767	3.07838	1.78693
TRINITY_DN7489_c0_g1_i1	303	64.806	11.1814	12.3957
TRINITY_DN7444_c0_g1_i1	881	582.851	62	7.64228
TRINITY_DN7452_c0_g1_i1	1304	1005.57	75	5.35845
TRINITY_DN7411_c0_g1_i4	946	647.724	5.89617	0.653987
TRINITY_DN7411_c0_g1_i5	799	500.989	24.2357	3.47549
TRINITY_DN7411_c0_g1_i1	870	571.872	4.86813	0.611578
TRINITY_DN7432_c0_g1_i1	212	28.1203	0	0
TRINITY_DN7432_c0_g2_i6	296	61.1251	0	0
TRINITY_DN7432_c0_g2_i5	397	124.492	0	0
TRINITY_DN7432_c0_g2_i4	294	60.1169	4.26264	5.09414
TRINITY_DN7432_c0_g2_i1	315	71.1314	0	0
TRINITY_DN7432_c0_g2_i2	213	28.4148	0	0
TRINITY_DN7432_c0_g2_i3	281	53.9226	0	0
TRINITY_DN7432_c1_g1_i1	340	85.5151	3.51482	2.9529
TRINITY_DN7432_c1_g2_i1	251	41.329	1	1.73834
TRINITY_DN7432_c2_g1_i1	490	201.29	8	2.85534
TRINITY_DN7446_c0_g1_i1	1500	1201.57	104	6.21834
TRINITY_DN7471_c0_g1_i2	251	41.329	2.5084	4.36045
TRINITY_DN7471_c0_g1_i1	254	42.4552	2.4916	4.21635
TRINITY_DN7498_c0_g1_i1	309	68.0058	0	0
TRINITY_DN7498_c0_g2_i1	533	240.378	8	2.39103
TRINITY_DN7492_c0_g1_i3	647	349.957	6.49833	1.33406
TRINITY_DN7492_c0_g1_i2	669	371.646	0	0
TRINITY_DN7492_c0_g1_i1	1481	1182.57	41.5017	2.52133
TRINITY_DN7492_c0_g2_i1	255	42.9042	1	1.67452
TRINITY_DN7492_c0_g3_i1	453	169.32	8	3.39446
TRINITY_DN7402_c0_g1_i7	458	173.583	7	2.8972
TRINITY_DN7402_c0_g1_i1	475	188.169	7.23161	2.76106
TRINITY_DN7402_c0_g1_i4	1063	764.567	22.8548	2.14758
TRINITY_DN7402_c0_g1_i3	2969	2670.57	77.6984	2.09025
TRINITY_DN7402_c0_g1_i8	383	114.326	5.44681	3.42284
TRINITY_DN7402_c0_g1_i2	347	89.9269	7.76839	6.20627
TRINITY_DN7402_c0_g2_i1	284	55.3302	1	1.29845
TRINITY_DN7405_c0_g1_i3	2102	1803.57	31.1437	1.24059
TRINITY_DN7405_c0_g1_i2	2138	1839.57	16.9133	0.660546
TRINITY_DN7405_c0_g1_i1	1555	1256.57	6.40977	0.366476
TRINITY_DN7405_c0_g1_i4	3500	3201.57	59.1922	1.32828
TRINITY_DN7405_c0_g1_i5	2917	2618.57	28.341	0.777572
TRINITY_DN7420_c0_g1_i1	1459	1160.57	212	13.1237
TRINITY_DN7455_c0_g1_i1	711	413.33	19	3.30252
TRINITY_DN7455_c0_g2_i1	2002	1703.57	90	3.79553
TRINITY_DN7475_c0_g1_i1	375	108.671	3.48953	2.30697
TRINITY_DN7475_c0_g1_i2	671	373.623	12.5105	2.40563
TRINITY_DN7467_c0_g1_i1	756	458.059	33	5.17585
TRINITY_DN7467_c0_g2_i2	1496	1197.57	108.622	6.51639
TRINITY_DN7467_c0_g2_i1	1857	1558.57	29.378	1.35421
TRINITY_DN7467_c0_g3_i1	213	28.4148	0	0
[truncated: 62,867 more rows]
