# Supplementary material for: Diversity, duplication, and genomic organization of homeobox genes in Lepidoptera
Source: Genome Res. 2023 Jan;33(1):32–44. doi: 10.1101/gr.277118.122 (PMC9977156; doi:10.1101/gr.277118.122)
Supplement: Supplemental Material [file supp_gr.277118.122_Supplemental_Data_.zip › Supplemental_Data/ZF_cluster_filtered_lepi.txt]

>GCA_905146925_ilAutGamm1
LR989862.1	7076226	7076403	Zfhx	86.667
LR989857.1	12867977	12868163	Zfhx	69.492
>GCA_905147015_ilLasFlex1
LR989961.1	6402382	6402559	Zfhx	100.000
LR989958.1	277389	277563	Zfhx	64.407
>GCA_905147045_ilAglIoxx1
LR989911.1	5243169	5243346	Zfhx	100.000
LR989901.1	255230	255416	Zfhx	66.102
>GCA_905147105_ilPieBrab1
LR989936.1	4024818	4024995	Zfhx	89.655
LR989932.1	110867	111053	Zfhx	63.158
LR989932.1	114963	115140	Zfhx	60.714
>GCA_905147135_ilBlaLact1
LR990051.1	19898707	19898881	Zfhx	66.102
LR990057.1	10460281	10460458	Zfhx	100.000
>GCA_905147175_ilAglUrti1
LR989997.1	7714980	7715157	Zfhx	100.000
LR989983.1	16571016	16571202	Zfhx	66.102
>GCA_905147225_ilEupSimi1
LR990124.1	7870841	7871018	Zfhx	86.667
LR990115.1	21135518	21135692	Zfhx	61.017
>GCA_905147235_ilEryTage1
LR990081.1	7341709	7341886	Zfhx	86.667
LR990080.1	298986	299163	Zfhx	66.102
>GCA_905147285_ilHypProb1
LR990131.1	22746821	22746995	Zfhx	64.407
LR990142.1	12873137	12873314	Zfhx	100.000
>GCA_905147325_ilNotDrom1
LR990172.1	4875487	4875664	Zfhx	87.931
LR990167.1	283020	283206	Zfhx	64.912
>GCA_905147345_ilMytImpu1
LR990357.1	12635709	12635886	Zfhx	100.000
LR990344.1	32027138	32027312	Zfhx	67.797
>GCA_905147355_ilApoTurb1
LR990294.1	10375950	10376127	Zfhx	87.931
LR990285.1	28776147	28776321	Zfhx	62.069
>GCA_905147365_ilAriAges1
LR990256.1	10983872	10984049	Zfhx	100.000
LR990261.1	6022873	6023047	Zfhx	68.421
>GCA_905147375_ilHylFasc1
LR990204.1	6937181	6937358	Zfhx	100.000
LR990199.1	197180	197354	Zfhx	64.407
>GCA_905147385_ilLimCami1
LR990232.1	484316	484502	Zfhx	62.069
LR990237.1	8614877	8615054	Zfhx	100.000
>GCA_905147715_ilXesXant1
LR990653.1	1142844	1143030	Zfhx	67.241
LR990663.1	17040661	17040838	Zfhx	100.000
>GCA_905147745_ilPhlMeti2
LR990533.1	7431764	7431941	Zfhx	87.931
LR990523.1	18599980	18600166	Zfhx	67.797
>GCA_905147765_ilVanAtal1
LR990556.1	13369965	13370151	Zfhx	66.102
LR990564.1	7424356	7424533	Zfhx	100.000
>GCA_905147785_ilThyBati1
LR990497.1	6577977	6578154	Zfhx	100.000
LR990493.1	11421967	11422141	Zfhx	65.517
>GCA_905147795_ilPieRapa1
LR990584.1	94679	94865	Zfhx	62.069
LR990584.1	99441	99612	Zfhx	60.345
LR990586.1	7407771	7407948	Zfhx	100.000
>GCA_905147815_ilPhaBuce1
LR990612.1	2048312	2048504	Zfhx	65.517
LR990623.1	13150479	13150656	Zfhx	86.441
>GCA_905163395_ilEndFlam1
LR990862.1	8173052	8173229	Zfhx	100.000
LR990859.1	17453264	17453450	Zfhx	64.407
>GCA_905163415_ilNocFimb1
LR990927.1	483270	483456	Zfhx	67.241
LR990941.1	7615269	7615446	Zfhx	86.441
>GCA_905163435_ilMamBras1
LR991004.1	8001645	8001822	Zfhx	87.931
LR990991.1	393234	393420	Zfhx	68.421
>GCA_905163445_ilParAegt1
LR990900.1	19361986	19362172	Zfhx	66.102
LR990907.1	7388101	7388278	Zfhx	100.000
>GCA_905163465_ilCraLigu1
LR990966.1	8967530	8967707	Zfhx	100.000
LR990961.1	15810598	15810784	Zfhx	66.102
>GCA_905163495_ilCosTrap1
LR991025.1	29699959	29700133	Zfhx	67.797
LR991034.1	16562339	16562516	Zfhx	100.000
>GCA_905163515_ilLymMona1
LR991089.1	565669	565855	Zfhx	65.517
LR991096.1	20903329	20903506	Zfhx	100.000
>GCA_905163555_ilNotUddm1
LR991064.1	11074313	11074490	Zfhx	87.931
LR991059.1	476119	476293	Zfhx	64.286
>GCA_905187575_ilCelArgi3
LR994591.1	11317317	11317494	Zfhx	100.000
LR994581.1	18082106	18082280	Zfhx	67.797
>GCA_905187585_ilCyaSemi1
LR994560.1	9944637	9944814	Zfhx	100.000
LR994551.1	16467780	16467954	Zfhx	67.797
>GCA_905220365_ilVanCard2
LR999941.1	5712722	5712899	Zfhx	91.379
LR999933.1	14988317	14988503	Zfhx	64.407
>GCA_905220415_ilColCroc2
HG991967.1	4729996	4730173	Zfhx	89.655
HG991965.1	264587	264773	Zfhx	64.912
>GCA_905220435_ilAmpTrag2
HG992008.1	11327125	11327302	Zfhx	87.931
HG991999.1	29399247	29399421	Zfhx	67.797
>GCA_905220455_ilDeiPorc1
LR999979.1	15123323	15123509	Zfhx	67.797
LR999983.1	6069737	6069914	Zfhx	86.441
>GCA_905220475_ilEnnFusc2
HG992035.1	9152551	9152728	Zfhx	100.000
HG992031.1	227523	227709	Zfhx	68.421
>GCA_905220505_ilLaoPopu1
HG992147.1	8199052	8199229	Zfhx	86.207
HG992154.1	21304520	21304706	Zfhx	66.102
>GCA_905220515_ilLysCori1
HG992074.1	3130041	3130218	Zfhx	89.655
HG992104.1	4232377	4232551	Zfhx	67.797
>GCA_905220545_ilMelAtha1
HG992190.1	12307596	12307773	Zfhx	100.000
HG992186.1	19927799	19927985	Zfhx	66.667
>GCA_905220565_ilMelCinx1
HG992223.1	6694503	6694680	Zfhx	100.000
HG992216.1	1227885	1228071	Zfhx	64.407
>GCA_905220585_ilNymPoly1
HG992255.1	8001284	8001461	Zfhx	100.000
HG992242.1	603987	604173	Zfhx	66.667
>GCA_905220595_ilSpiLubr1
HG992282.1	329668	329842	Zfhx	65.517
HG992290.1	12094266	12094443	Zfhx	100.000
HG992295.1	795200	795374	Zfhx	89.655
HG992295.1	795944	796121	Zfhx	89.655
>GCA_905220615_ilTinTrin1
HG992317.1	8419274	8419451	Zfhx	100.000
HG992313.1	14284328	14284502	Zfhx	69.492
>GCA_905231865_ilBolSele5
HG993145.1	5395639	5395816	Zfhx	91.379
HG993140.1	368275	368461	Zfhx	64.912
>GCA_905231885_ilPieNapi4
HG993169.1	4374421	4374598	Zfhx	100.000
HG993166.1	13703439	13703616	Zfhx	55.000
HG993166.1	13710438	13710624	Zfhx	62.712
>GCA_905332915_ilHecDyso1
HG995300.1	12069396	12069573	Zfhx	100.000
HG995289.1	23468085	23468271	Zfhx	67.797
>GCA_905332985_ilMimTili1
HG995249.1	10391328	10391505	Zfhx	100.000
HG995245.1	18246298	18246472	Zfhx	66.102
>GCA_905333005_ilLycPhla1
HG995167.1	16042898	16043072	Zfhx	64.407
HG995178.1	9626852	9627029	Zfhx	100.000
>GCA_905333045_ilLysBell1
HG995339.1	4088801	4088975	Zfhx	67.797
HG995343.1	7476391	7476568	Zfhx	84.746
>GCA_905333055_ilManJurt1
HG995216.1	9140426	9140603	Zfhx	100.000
HG995215.1	15124132	15124318	Zfhx	64.407
>GCA_905333125_ilPheTrem1
HG995409.1	4325704	4325881	Zfhx	87.931
HG995405.1	10704228	10704414	Zfhx	66.102
>GCA_905340225_ilAbrTrip1
HG996497.1	8244702	8244879	Zfhx	100.000
HG996494.1	170547	170733	Zfhx	68.421
>GCA_020383195_ilNeoCorn1
JAHKQU010000100.1	6095801	6095978	Zfhx	68.966
JAHKQU010000019.1	10282653	10282836	Zfhx	93.220
>GCA_905220335_ilNocPron1
LR999908.1	7429480	7429657	Zfhx	87.931
LR999899.1	18160350	18160536	Zfhx	67.797
>GCA_905333075_ilAteCent1
HG995384.1	12726089	12726266	Zfhx	87.931
HG995372.1	1455542	1455728	Zfhx	70.175
>GCA_905404095_ilGlaAlex1
FR990056.1	9524784	9524961	Zfhx	89.655
FR990048.1	22291114	22291288	Zfhx	67.797
>GCA_905404115_ilPheGnom1
FR989905.1	5907797	5907974	Zfhx	88.333
FR989902.1	132898	133084	Zfhx	66.102
>GCA_905404135_ilHesComm1
FR990021.1	352894	353071	Zfhx	65.517
FR990026.1	6757062	6757239	Zfhx	86.441
>GCA_905404145_ilBisBetu1
FR989873.1	6114329	6114506	Zfhx	87.931
FR989870.1	2527719	2527899	Zfhx	66.102
>GCA_905404155_ilPleArgu1
FR989940.1	9009130	9009307	Zfhx	85.000
FR989931.1	5458320	5458494	Zfhx	67.797
>GCA_905404175_ilAntCard3
FR989963.1	7202816	7202993	Zfhx	100.000
FR989962.1	181534	181720	Zfhx	61.404
FR989962.1	187046	187223	Zfhx	58.929
>GCA_905404265_ilFabAdip1
FR989983.1	392710	392896	Zfhx	65.517
FR989997.1	9277161	9277338	Zfhx	100.000
>GCA_905404275_ilHedSali1
FR990106.1	10841626	10841803	Zfhx	89.655
FR990102.1	27227970	27228144	Zfhx	63.793
>GCA_905404285_ilEraDefo1
FR990079.1	11320079	11320256	Zfhx	100.000
FR990075.1	16213970	16214156	Zfhx	66.667
>GCA_905404295_ilOchSylv3
FR990136.1	5547383	5547560	Zfhx	100.000
FR990131.1	13762795	13763002	Zfhx	66.102
>GCA_905404315_ilLepSina1
FR990173.1	4846568	4846745	Zfhx	89.655
FR990195.1	24122	24296	Zfhx	63.158
FR990153.1	22422746	22422881	Zfhx	35.714
>GCA_905475315_ilAutPulc1
FR997774.1	7871730	7871907	Zfhx	100.000
FR997770.1	365972	366158	Zfhx	70.175
>GCA_905475355_ilCloCurt1
FR997801.1	19286071	19286245	Zfhx	69.492
FR997805.1	7822719	7822896	Zfhx	100.000
FR997794.1	27086975	27087098	Zfhx	37.209
>GCA_905475405_ilSchCost1
FR997830.1	21920576	21920750	Zfhx	64.407
FR997838.1	7826218	7826395	Zfhx	86.441
>GCA_905475445_ilOchPlec1
FR997731.1	21892094	21892280	Zfhx	67.797
FR997739.1	11811512	11811689	Zfhx	100.000
>GCA_907164795_ilHemFuc1
OU015439.1	16802595	16802781	Zfhx	66.102
OU015445.1	9141391	9141568	Zfhx	100.000
>GCA_907165235_ilZeuPyri1
OU015624.1	448965	449139	Zfhx	63.793
OU015629.1	9695727	9695904	Zfhx	88.136
>GCA_907165245_ilHabPyri1
OU015593.1	14191295	14191481	Zfhx	62.712
OU015598.1	5639839	5640016	Zfhx	86.441
OU015598.1	6083728	6083839	Zfhx	39.474
>GCA_907165275_ilZygFili1
OU015657.1	13485313	13485487	Zfhx	66.102
OU015658.1	7945229	7945406	Zfhx	100.000
>GCA_907269065_ilCroElin1
OU026072.1	14808352	14808529	Zfhx	100.000
OU026067.1	23059972	23060146	Zfhx	66.102
>GCA_907269075_ilIdaAver1
OU026091.1	15471290	15471476	Zfhx	62.712
OU026095.1	8751478	8751655	Zfhx	100.000
>GCA_907269095_ilBlaAdus2
OU026124.1	19805528	19805702	Zfhx	66.102
OU026131.1	10034027	10034204	Zfhx	100.000
>GCA_910589285_ilMytFerr1
OU342693.1	15551166	15551343	Zfhx	100.000
OU342680.1	516327	516513	Zfhx	68.421
>GCA_910589295_ilNocJant1
OU342569.1	7707233	7707410	Zfhx	87.931
OU342562.1	18256594	18256780	Zfhx	67.797
>GCA_910589355_ilParStra1
OU342472.1	6764884	6765061	Zfhx	91.379
OU342464.1	351303	351489	Zfhx	66.667
>GCA_910589475_ilBemIchn1
OU342534.1	10786291	10786468	Zfhx	100.000
OU342527.1	19685927	19686101	Zfhx	66.102
>GCA_910589525_ilEnnQuei1
OU342500.1	7100603	7100780	Zfhx	87.931
OU342497.1	289770	289956	Zfhx	68.421
>GCA_910589575_ilCarQuer1
OU342433.1	16107034	16107220	Zfhx	69.492
OU342435.1	7148616	7148793	Zfhx	86.441
>GCA_910589605_ilChrCulm1
OU342656.1	2910192	2910312	Zfhx	28.571
OU342656.1	8334111	8334288	Zfhx	100.000
OU342648.1	1102243	1102423	Zfhx	66.102
>GCA_910589645_ilTinSemi1
OU342586.1	20418716	20418890	Zfhx	67.797
OU342606.1	3117349	3117526	Zfhx	100.000
OU342594.1	7745027	7745150	Zfhx	51.220
OU342601.1	8311911	8312049	Zfhx	33.333
OU342615.1	9242539	9242677	Zfhx	44.828
>GCA_910591435_ilAcrAcer1
OU342769.1	6662938	6663115	Zfhx	87.931
OU342768.1	15991841	15992027	Zfhx	66.102
>GCA_910591565_ilCydSple1
OU342878.1	363912	364086	Zfhx	62.069
OU342883.1	8105531	8105708	Zfhx	86.441
>GCA_910594945_ilAmpBerb1
OU343135.1	8450101	8450278	Zfhx	87.931
OU343131.1	20946353	20946527	Zfhx	67.797
OU343123.1	738610	738769	Zfhx	30.909
OU343132.1	1448845	1448965	Zfhx	38.095
>GCA_911387765_ilPyrMalv3
OU426950.1	929890	930064	Zfhx	63.793
OU426960.1	10811457	10811634	Zfhx	86.441
>GCA_911387775_ilThySylv1
OU426898.1	10106742	10106919	Zfhx	100.000
OU426894.1	441109	441286	Zfhx	66.667
>GCA_911387795_ilApaMono1
OU426917.1	586954	587140	Zfhx	67.241
OU426927.1	11646970	11647147	Zfhx	100.000
>GCA_911728495_ilFurFurc1
OU452252.1	11058733	11058910	Zfhx	100.000
OU452251.1	769970	770147	Zfhx	62.712
>GCA_911728515_ilPerRhom1
OU452179.1	6997422	6997599	Zfhx	87.931
OU452175.1	3033179	3033365	Zfhx	67.797
>GCA_911728535_ilPamFasc1
OU452285.1	7669835	7670012	Zfhx	87.931
OU452280.1	2221338	2221512	Zfhx	62.069
>GCA_912999735_ilApoCrat1
OU538731.1	6030707	6030881	Zfhx	63.793
OU538731.1	6034949	6035135	Zfhx	62.712
OU538741.1	6806659	6806842	Zfhx	84.746
>GCA_912999745_ilPapMach1
OU538765.1	72617	72791	Zfhx	63.793
OU538769.1	3465376	3465553	Zfhx	86.441
>GCA_912999785_ilHydFurc1
OU538832.1	8959288	8959465	Zfhx	100.000
OU538830.1	269361	269535	Zfhx	66.667
>GCA_912999815_ilCamMarg1
OU538801.1	6817151	6817328	Zfhx	100.000
OU538795.1	12671077	12671251	Zfhx	66.102
>GCA_914767545_ilSesApif2
OU611953.1	20917178	20917352	Zfhx	67.797
OU611959.1	12067777	12067954	Zfhx	100.000
>GCA_914767645_ilHydMica1
OU611783.1	19813862	19814048	Zfhx	67.797
OU611790.1	7629401	7629578	Zfhx	86.441
>GCA_914767695_ilPtiCapc1
OU611815.1	200586	200772	Zfhx	67.241
OU611817.1	5349775	5349952	Zfhx	100.000
>GCA_914767755_ilAgrCirc1
OU611844.1	621785	621971	Zfhx	67.241
OU611855.1	7872018	7872195	Zfhx	86.441
>GCA_914767815_ilEupTran1
OU611878.1	16522903	16523089	Zfhx	66.102
OU611886.1	6457571	6457748	Zfhx	86.441
>GCA_914767915_ilAgrAura1
OU611991.1	15664184	15664370	Zfhx	65.517
OU611993.1	10707804	10707981	Zfhx	100.000
>GCA_914767945_ilEilDepe1
OU612021.1	309294	309480	Zfhx	65.517
OU612025.1	8377509	8377686	Zfhx	86.441
>GCA_914829495_ilEilSoro1
OU618543.1	428341	428527	Zfhx	65.517
OU618547.1	9241590	9241767	Zfhx	86.441
>GCA_916048165_ilSpiLutu1
OU696478.1	370611	370797	Zfhx	65.517
OU696484.1	7657731	7657908	Zfhx	86.441
OU696481.1	6401739	6401916	Zfhx	71.667
>GCA_916610205_ilGriApri1
OU744301.1	9699828	9700005	Zfhx	87.931
OU744287.1	25302264	25302450	Zfhx	66.102
OU744300.1	10319804	10319960	Zfhx	35.849
>GCA_916610215_ilOmpLuno1
OU744261.1	12579757	12579934	Zfhx	100.000
OU744251.1	22432275	22432461	Zfhx	67.797
OU744260.1	18048376	18048544	Zfhx	33.962
>GCA_916614155_ilMesFuru1
OU744798.1	31336758	31336932	Zfhx	67.797
OU744808.1	12649317	12649494	Zfhx	86.441
>GCA_916618015_ilXesCnig1
OU745250.1	26339334	26339520	Zfhx	67.797
OU745260.1	10509132	10509309	Zfhx	86.441
>GCA_916618145_ilEmmMono1
OU745307.1	194311	194497	Zfhx	63.793
OU745309.1	4120861	4121047	Zfhx	98.333
OU745301.1	12096432	12096609	Zfhx	55.102
OU745301.1	13221522	13221666	Zfhx	41.026
>GCA_916701695_ilAgrMaci1
OU753555.1	24513203	24513389	Zfhx	67.797
OU753567.1	8996687	8996864	Zfhx	86.441
OU753563.1	12071820	12071940	Zfhx	34.146
>GCA_916999025_ilOrgAnti1
OU779868.1	21738512	21738689	Zfhx	100.000
OU779864.1	250749	250923	Zfhx	63.158
>GCA_917051295_ilEreLige1
OU785234.1	11059270	11059447	Zfhx	100.000
OU785230.1	18829724	18829910	Zfhx	62.712
>GCA_917490735_ilDryErem1
OU823248.1	724958	725144	Zfhx	65.517
OU823261.1	9642695	9642872	Zfhx	86.441
>GCA_917880725_ilSelDent1
OU862888.1	34531512	34531692	Zfhx	67.797
OU862889.1	13226880	13227057	Zfhx	88.136
>GCA_918317495_ilSynVesp1
OU906953.1	10982997	10983171	Zfhx	67.797
OU906957.1	4212740	4212917	Zfhx	86.441
>GCA_918843915_ilNotZicz1
OU974049.1	5122516	5122693	Zfhx	87.931
OU974046.1	12578652	12578838	Zfhx	64.407
>GCA_918843925_ilEulPrun1
OU974019.1	3894173	3894350	Zfhx	87.931
OU974017.1	176263	176449	Zfhx	66.667
>GCA_918857605_ilPhiVetu1
OU975429.1	11763945	11764122	Zfhx	100.000
OU975440.1	12267533	12267719	Zfhx	66.102
OU975439.1	10520705	10520855	Zfhx	29.412
OU975418.1	6097376	6097517	Zfhx	27.083
>GCA_920104075_ilMelGala2
OV049872.1	13260510	13260687	Zfhx	100.000
OV049855.1	694788	694962	Zfhx	64.912
>GCA_921293045_ilAplEffo1
OV121051.1	5028031	5028208	Zfhx	89.655
OV121045.1	13178107	13178293	Zfhx	66.102
